# Supplementary material for: Single-molecule real-time transcript sequencing facilitates common wheat genome annotation and grain transcriptome research
Source: BMC Genomics. 2015 Dec 9;16:1039. doi: 10.1186/s12864-015-2257-y (PMC4673716; doi:10.1186/s12864-015-2257-y)
Supplement: Additional file 3: — Analysis of the G2 FLNC reads showing multiple best alignments in the draft genome sequence of common wheat. (XLSX 799 kb) [file 12864_2015_2257_MOESM3_ESM.xlsx]

## Sheet: List of 15,352 reads
Additional file 3: Analysis of the G2 FLNC reads showing multiple best alignments in the draft genome sequence of common wheat
(List of 15,352 G2 FLNC reads)
FLNC read	Positively mapped draft genome contigs
m140526_095907_42199_c100632732550000001823123009121490_s1_X0/100010/31_1814_CCS	1BS_3430402;1DS_1886245;2AS_5199852;2BS_5169278;2BS_5182723;4AL_7061416;4BL_6963301;4BL_6963302;4BS_4861806;4DS_2308728;5AL_2766612;5BL_10926321;5DS_2760003;5DS_2780857;5DS_2780858;
m140526_095907_42199_c100632732550000001823123009121490_s1_X0/100110/28_1806_CCS	2BS_5188522;2BS_5206547;
m140526_095907_42199_c100632732550000001823123009121490_s1_X0/100119/1568_57_CCS	1BS_3430402;1DS_1886245;2AS_5199852;2BL_8086809;2BS_5169278;2BS_5182723;3DL_6914227;4AL_7061416;4AS_6012341;4BL_6963301;4BL_6963302;4BS_4861806;4DS_2308728;5AL_2766612;5BL_10926321;5DS_2760003;5DS_2780857;5DS_2780858;6DS_49860;
m140526_095907_42199_c100632732550000001823123009121490_s1_X0/100140/1596_56_CCS	1BS_3430402;1DS_1886245;2AS_5199852;2BL_8086809;2BS_5169278;2BS_5182723;3DL_6914227;4AL_7061416;4AS_6012341;4BL_6963301;4BL_6963302;4BS_4861806;4DS_2308728;5AL_2766612;5BL_10926321;5DS_2760003;5DS_2780857;5DS_2780858;6DS_49860;
m140526_095907_42199_c100632732550000001823123009121490_s1_X0/100169/1592_56_CCS	1BS_3430402;1DS_1886245;2AS_5199852;2BL_8086809;2BS_5169278;2BS_5182723;3DL_6914227;4AL_7061416;4AS_6012341;4BL_6963301;4BL_6963302;4DS_2308728;5AL_2766612;5BL_10926321;5DS_2760003;5DS_2780857;5DS_2780858;6DS_49860;
m140526_095907_42199_c100632732550000001823123009121490_s1_X0/100294/1655_59_CCS	1AS_3303722;1BL_3815743;1BS_3483406;1DS_1911900;2BS_5186534;2BS_5226108;5AS_1504017;5AS_1549064;5AS_1552572;5BS_2237902;5DS_2781054;6BS_2982599;7AL_4531214;7AL_4535756;7AS_4230504;7DL_3360079;
m140526_095907_42199_c100632732550000001823123009121490_s1_X0/100332/1834_60_CCS	1BS_3430402;1DS_1886245;2AS_5199852;2BS_5169278;2BS_5182723;4AL_7061416;4BL_6963301;4BL_6963302;4BS_4861806;4DS_2308728;5AL_2766612;5BL_10926321;5DS_2760003;5DS_2780857;5DS_2780858;
m140526_095907_42199_c100632732550000001823123009121490_s1_X0/100394/1757_60_CCS	2AL_6346839;2AL_6346840;2AL_6434900;
m140526_095907_42199_c100632732550000001823123009121490_s1_X0/100480/1184_56_CCS	2AS_5291956;2AS_5291957;
m140526_095907_42199_c100632732550000001823123009121490_s1_X0/100536/28_1783_CCS	1BS_3430402;1DS_1886245;2AS_5199852;2BS_5169278;2BS_5182723;4AL_7061416;4BL_6963301;4BL_6963302;4BS_4861806;4DS_2308728;5AL_2766612;5BL_10926321;5DS_2760003;5DS_2780857;5DS_2780858;
m140526_095907_42199_c100632732550000001823123009121490_s1_X0/100634/29_1815_CCS	4BS_4896979;4BS_4925666;
m140526_095907_42199_c100632732550000001823123009121490_s1_X0/100652/31_1915_CCS	1BL_3806403;1BS_3424947;1BS_3483406;2BL_8003842;3AL_4314503;3DL_6929075;4AL_7162728;4AS_5949307;4BL_7012057;5AS_1549064;5AS_1552572;5BL_10886771;
m140526_095907_42199_c100632732550000001823123009121490_s1_X0/100723/2310_56_CCS	1BS_3430402;1DS_1886245;2AS_5199852;2BS_5169278;2BS_5182723;4AL_7061416;4BL_6963301;4BL_6963302;4DS_2308728;5AL_2766612;5BL_10926321;5DS_2760003;5DS_2780857;5DS_2780858;
m140526_095907_42199_c100632732550000001823123009121490_s1_X0/100732/30_1566_CCS	1BS_3430402;1DS_1886245;2AS_5199852;2BL_8086809;2BS_5169278;2BS_5182723;3DL_6914227;4AL_7061416;4AS_6012341;4BL_6963301;4BL_6963302;4BS_4861806;4DS_2308728;5AL_2766612;5BL_10926321;5DS_2760003;5DS_2780857;5DS_2780858;6DS_49860;
m140526_095907_42199_c100632732550000001823123009121490_s1_X0/100906/31_1811_CCS	1BS_3430402;1DS_1886245;2AS_5199852;2BS_5169278;2BS_5182723;4AL_7061416;4BL_6963301;4BL_6963302;4DS_2308728;5AL_2766612;5BL_10926321;5DS_2760003;5DS_2780857;5DS_2780858;
m140526_095907_42199_c100632732550000001823123009121490_s1_X0/100914/1791_58_CCS	4BL_6976857;4BL_6976858;
m140526_095907_42199_c100632732550000001823123009121490_s1_X0/101027/31_1810_CCS	1BS_3430402;1DS_1886245;2AS_5199852;2BS_5169278;2BS_5182723;4AL_7061416;4BL_6963301;4BL_6963302;4DS_2308728;5AL_2766612;5BL_10926321;5DS_2760003;5DS_2780857;5DS_2780858;
m140526_095907_42199_c100632732550000001823123009121490_s1_X0/101078/28_2224_CCS	5DS_2779622;5DS_2781732;
m140526_095907_42199_c100632732550000001823123009121490_s1_X0/101104/1818_57_CCS	1AS_3262127;1AS_3262862;1AS_3299316;
m140526_095907_42199_c100632732550000001823123009121490_s1_X0/101160/1615_59_CCS	1BS_3430402;1DS_1886245;2AS_5199852;2BL_8086809;2BS_5169278;2BS_5182723;3DL_6914227;4AL_7061416;4AS_6012341;4BL_6963301;4BL_6963302;4DS_2308728;5AL_2766612;5BL_10926321;5DS_2760003;5DS_2780857;5DS_2780858;6DS_49860;
m140526_095907_42199_c100632732550000001823123009121490_s1_X0/101175/1846_63_CCS	1BS_3430402;1DS_1886245;2AS_5199852;2BS_5169278;2BS_5182723;4AL_7061416;4BL_6963301;4BL_6963302;4BS_4861806;4DS_2308728;5AL_2766612;5BL_10926321;5DS_2760003;5DS_2780857;5DS_2780858;
m140526_095907_42199_c100632732550000001823123009121490_s1_X0/101179/27_1794_CCS	4AS_5951436;4AS_5968553;4AS_6008407;
m140526_095907_42199_c100632732550000001823123009121490_s1_X0/101245/31_1714_CCS	4BS_4896979;4BS_4925666;
m140526_095907_42199_c100632732550000001823123009121490_s1_X0/101331/32_1844_CCS	1BS_3430402;1DS_1886245;2AS_5199852;2BS_5169278;2BS_5182723;4AL_7061416;4BL_6963301;4BL_6963302;4DS_2308728;5AL_2766612;5BL_10926321;5DS_2760003;5DS_2780857;5DS_2780858;
m140526_095907_42199_c100632732550000001823123009121490_s1_X0/101410/31_1813_CCS	1BS_3430402;1DS_1886245;2AS_5199852;2BS_5169278;2BS_5182723;4AL_7061416;4BL_6963301;4BL_6963302;4BS_4861806;4DS_2308728;5AL_2766612;5BL_10926321;5DS_2760003;5DS_2780857;5DS_2780858;
m140526_095907_42199_c100632732550000001823123009121490_s1_X0/101531/31_1626_CCS	4AL_7169096;4AL_7169097;
m140526_095907_42199_c100632732550000001823123009121490_s1_X0/10166/1556_52_CCS	1BS_3430402;1DS_1886245;2AS_5199852;2BL_8086809;2BS_5169278;2BS_5182723;3DL_6914227;4AL_7061416;4AS_6012341;4BL_6963301;4BL_6963302;4BS_4861806;4DS_2308728;5AL_2766612;5BL_10926321;5DS_2760003;5DS_2780857;5DS_2780858;6DS_49860;
m140526_095907_42199_c100632732550000001823123009121490_s1_X0/10168/33_1811_CCS	1BS_3430402;1DS_1886245;2AS_5199852;2BS_5169278;2BS_5182723;4AL_7061416;4BL_6963301;4BL_6963302;4DS_2308728;5AL_2766612;5BL_10926321;5DS_2760003;5DS_2780857;5DS_2780858;
m140526_095907_42199_c100632732550000001823123009121490_s1_X0/101801/30_1773_CCS	1BL_3815743;1BS_3483406;2BS_5186534;2BS_5226108;5AS_1504017;5AS_1549064;5AS_1552572;5BS_2237902;
m140526_095907_42199_c100632732550000001823123009121490_s1_X0/102209/30_1553_CCS	1BS_3430402;1DS_1886245;2AS_5199852;2BL_8086809;2BS_5169278;2BS_5182723;3DL_6914227;4AL_7061416;4AS_6012341;4BL_6963301;4BL_6963302;4BS_4861806;4DS_2308728;5AL_2766612;5BL_10926321;5DS_2760003;5DS_2780857;5DS_2780858;6DS_49860;
m140526_095907_42199_c100632732550000001823123009121490_s1_X0/102304/31_1800_CCS	1BS_3430402;1DS_1886245;2AS_5199852;2BS_5169278;2BS_5182723;4AL_7061416;4BL_6963301;4BL_6963302;4DS_2308728;5AL_2766612;5BL_10926321;5DS_2760003;5DS_2780857;5DS_2780858;
m140526_095907_42199_c100632732550000001823123009121490_s1_X0/102331/1592_63_CCS	1BS_3430402;1DS_1886245;2AS_5199852;2BL_8086809;2BS_5169278;2BS_5182723;3DL_6914227;4AL_7061416;4AS_6012341;4BL_6963301;4BL_6963302;4DS_2308728;5AL_2766612;5BL_10926321;5DS_2760003;5DS_2780857;5DS_2780858;6DS_49860;
m140526_095907_42199_c100632732550000001823123009121490_s1_X0/102431/1801_65_CCS	1BS_3458296;3AS_3435874;5AL_2741732;5AS_1549910;5AS_1549911;5BS_2247585;6DL_3267247;7AL_4474064;7AL_4510362;
m140526_095907_42199_c100632732550000001823123009121490_s1_X0/102523/1585_68_CCS	1BS_3430402;1DS_1886245;2AS_5199852;2BL_8086809;2BS_5169278;2BS_5182723;3DL_6914227;4AL_7061416;4AS_6012341;4BL_6963301;4BL_6963302;4DS_2308728;5AL_2766612;5BL_10926321;5DS_2760003;5DS_2780857;5DS_2780858;6DS_49860;
m140526_095907_42199_c100632732550000001823123009121490_s1_X0/102706/1592_59_CCS	1BS_3430402;1DS_1886245;2AS_5199852;2BL_8086809;2BS_5169278;2BS_5182723;3DL_6914227;4AL_7061416;4AS_6012341;4BL_6963301;4BL_6963302;4BS_4861806;4DS_2308728;5AL_2766612;5BL_10926321;5DS_2760003;5DS_2780857;5DS_2780858;6DS_49860;
m140526_095907_42199_c100632732550000001823123009121490_s1_X0/102745/32_1565_CCS	1BS_3430402;1DS_1886245;2AS_5199852;2BL_8086809;2BS_5169278;2BS_5182723;3DL_6914227;4AL_7061416;4AS_6012341;4BL_6963301;4BL_6963302;4DS_2308728;5AL_2766612;5BL_10926321;5DS_2760003;5DS_2780857;5DS_2780858;6DS_49860;
m140526_095907_42199_c100632732550000001823123009121490_s1_X0/102763/34_1847_CCS	1BS_3430402;1DS_1886245;2AS_5199852;2BS_5169278;2BS_5182723;4AL_7061416;4BL_6963301;4BL_6963302;4BS_4861806;4DS_2308728;5AL_2766612;5BL_10926321;5DS_2760003;5DS_2780857;5DS_2780858;
m140526_095907_42199_c100632732550000001823123009121490_s1_X0/10282/1817_61_CCS	1BS_3430402;1DS_1886245;2AS_5199852;2BS_5169278;2BS_5182723;4AL_7061416;4BL_6963301;4BL_6963302;4BS_4861806;4DS_2308728;5AL_2766612;5BL_10926321;5DS_2760003;5DS_2780857;5DS_2780858;
m140526_095907_42199_c100632732550000001823123009121490_s1_X0/102917/1717_60_CCS	4BS_4896979;4BS_4925666;
m140526_095907_42199_c100632732550000001823123009121490_s1_X0/102959/31_1824_CCS	1BS_3430402;1DS_1886245;2AS_5199852;2BS_5169278;2BS_5182723;4AL_7061416;4BL_6963301;4BL_6963302;4BS_4861806;4DS_2308728;5AL_2766612;5BL_10926321;5DS_2760003;5DS_2780857;5DS_2780858;
m140526_095907_42199_c100632732550000001823123009121490_s1_X0/102973/1498_55_CCS	2BS_5191530;2BS_5200070;
m140526_095907_42199_c100632732550000001823123009121490_s1_X0/103278/1843_55_CCS	1BS_3430402;1DS_1886245;2AS_5199852;2BS_5169278;2BS_5182723;4AL_7061416;4BL_6963301;4BL_6963302;4DS_2308728;5AL_2766612;5BL_10926321;5DS_2760003;5DS_2780857;5DS_2780858;
m140526_095907_42199_c100632732550000001823123009121490_s1_X0/103484/1588_62_CCS	1BS_3430402;1DS_1886245;2AS_5199852;2BL_8086809;2BS_5169278;2BS_5182723;3DL_6914227;4AL_7061416;4AS_6012341;4BL_6963301;4BL_6963302;4DS_2308728;5AL_2766612;5BL_10926321;5DS_2760003;5DS_2780857;5DS_2780858;6DS_49860;
m140526_095907_42199_c100632732550000001823123009121490_s1_X0/103560/30_1544_CCS	1BS_3430402;1DS_1886245;2AS_5199852;2BL_8086809;2BS_5169278;2BS_5182723;3DL_6914227;4AL_7061416;4AS_6012341;4BL_6963301;4BL_6963302;4DS_2308728;5AL_2766612;5BL_10926321;5DS_2760003;5DS_2780857;5DS_2780858;6DS_49860;
m140526_095907_42199_c100632732550000001823123009121490_s1_X0/103607/1677_53_CCS	4BS_4896979;4BS_4925666;
m140526_095907_42199_c100632732550000001823123009121490_s1_X0/103958/1761_59_CCS	2BS_5211022;2BS_5211023;
m140526_095907_42199_c100632732550000001823123009121490_s1_X0/104185/31_1783_CCS	1BS_3483406;2AL_6336037;3DL_6938633;5AS_1549064;5AS_1552572;5BL_10901960;5DS_2780529;7AL_4535756;
m140526_095907_42199_c100632732550000001823123009121490_s1_X0/104211/1872_58_CCS	1BS_3430402;1DS_1886245;2AS_5199852;2BS_5169278;2BS_5182723;4AL_7061416;4BL_6963301;4BL_6963302;4DS_2308728;5AL_2766612;5BL_10926321;5DS_2760003;5DS_2780857;5DS_2780858;
m140526_095907_42199_c100632732550000001823123009121490_s1_X0/104226/2046_63_CCS	4AL_6293353;4AS_6007788;
m140526_095907_42199_c100632732550000001823123009121490_s1_X0/104288/31_1819_CCS	1BS_3430402;1DS_1886245;2AS_5199852;2BS_5169278;2BS_5182723;4AL_7061416;4BL_6963301;4BL_6963302;4DS_2308728;5AL_2766612;5BL_10926321;5DS_2760003;5DS_2780857;5DS_2780858;
m140526_095907_42199_c100632732550000001823123009121490_s1_X0/104329/1429_54_CCS	7DS_3857566;7DS_3879094;
m140526_095907_42199_c100632732550000001823123009121490_s1_X0/104646/1585_57_CCS	1BS_3434100;1DS_1887433;1DS_1906587;1DS_1912178;3AS_3351399;3AS_3351400;3AS_3370544;3DL_6910463;4DS_2318234;5AS_1537813;5AS_1537813;6AL_5823750;6DS_2064524;6DS_2122621;7AL_4466105;
m140526_095907_42199_c100632732550000001823123009121490_s1_X0/104687/2119_58_CCS	1BS_3430402;1DS_1911899;2AL_6379972;2AS_5199852;2BL_8049799;3DL_6914227;4AL_7061416;4DS_2300695;5AS_1552572;5BL_10926321;7AL_4559370;7AS_4202288;
m140526_095907_42199_c100632732550000001823123009121490_s1_X0/104689/2083_59_CCS	5DS_2763179;5DS_2773010;
m140526_095907_42199_c100632732550000001823123009121490_s1_X0/104699/1705_59_CCS	1AS_3290594;1DS_1911235;2AS_5265814;3B_10464228;4AL_7159990;4BL_7042075;4DL_14428382;5DL_4530436;5DL_4571114;5DL_4604785;
m140526_095907_42199_c100632732550000001823123009121490_s1_X0/10475/1831_59_CCS	1BS_3430402;1DS_1886245;2AS_5199852;2BS_5169278;2BS_5182723;4AL_7061416;4BL_6963301;4BL_6963302;4DS_2308728;5AL_2766612;5BL_10926321;5DS_2760003;5DS_2780857;5DS_2780858;
m140526_095907_42199_c100632732550000001823123009121490_s1_X0/104764/1753_54_CCS	2BS_5156947;2BS_5236858;3AS_3370544;4AL_7077068;4AL_7130152;4AL_7149604;4AS_6014643;4BL_7018199;5AS_1537813;5AS_1537813;7AL_4488241;
m140526_095907_42199_c100632732550000001823123009121490_s1_X0/104948/34_1899_CCS	6AL_5745289;6BL_4273920;
m140526_095907_42199_c100632732550000001823123009121490_s1_X0/104961/31_1975_CCS	1AS_3303722;1BL_3815743;1BS_3483406;2BS_5186534;2BS_5226108;3AS_3323247;3DS_103365;5AS_1504017;5AS_1549064;5AS_1552572;5BS_2237902;6AL_5751409;6AL_5832933;6BS_2982599;7AL_4531214;7AL_4535756;7AS_4230504;7DL_3360079;
m140526_095907_42199_c100632732550000001823123009121490_s1_X0/104975/1807_48_CCS	4BL_7037261;4BL_7037262;
m140526_095907_42199_c100632732550000001823123009121490_s1_X0/105007/1877_59_CCS	1BS_3430402;1DS_1886245;2AS_5199852;2BS_5169278;2BS_5182723;4AL_7061416;4BL_6963301;4BL_6963302;4DS_2308728;5AL_2766612;5BL_10926321;5DS_2760003;5DS_2780857;5DS_2780858;
m140526_095907_42199_c100632732550000001823123009121490_s1_X0/105012/33_1665_CCS	1BS_3430402;1DS_1886245;2AS_5199852;2BL_8086809;2BS_5182723;3DL_6914227;4AL_7061416;4AS_6012341;4BL_6963301;4BL_6963302;4DS_2308728;5AL_2766612;5BL_10926321;5DS_2760003;5DS_2780857;5DS_2780858;6DS_49860;
m140526_095907_42199_c100632732550000001823123009121490_s1_X0/105028/1548_52_CCS	1BS_3430402;1DS_1886245;2AS_5199852;2BL_8086809;2BS_5169278;2BS_5182723;3DL_6914227;4AL_7061416;4AS_6012341;4BL_6963301;4BL_6963302;4DS_2308728;5AL_2766612;5BL_10926321;5DS_2760003;5DS_2780857;5DS_2780858;6DS_49860;
m140526_095907_42199_c100632732550000001823123009121490_s1_X0/105274/1592_56_CCS	1BS_3430402;1DS_1886245;2AS_5199852;2BL_8086809;2BS_5169278;2BS_5182723;3DL_6914227;4AL_7061416;4AS_6012341;4BL_6963301;4BL_6963302;4DS_2308728;5AL_2766612;5BL_10926321;5DS_2760003;5DS_2780857;5DS_2780858;6DS_49860;
m140526_095907_42199_c100632732550000001823123009121490_s1_X0/105289/30_1549_CCS	1BS_3430402;1DS_1886245;2AS_5199852;2BL_8086809;2BS_5169278;2BS_5182723;3DL_6914227;4AL_7061416;4AS_6012341;4BL_6963301;4BL_6963302;4DS_2308728;5AL_2766612;5BL_10926321;5DS_2760003;5DS_2780857;5DS_2780858;6DS_49860;
m140526_095907_42199_c100632732550000001823123009121490_s1_X0/105320/30_1643_CCS	1AL_3917731;1DS_1905993;2AS_5212239;3AL_4358841;3AS_3331868;4AS_5986641;4BL_6972731;6AS_4354999;6DS_2109084;7AL_4553891;
m140526_095907_42199_c100632732550000001823123009121490_s1_X0/105391/1579_58_CCS	1BS_3430402;1DS_1886245;2AS_5199852;2BL_8086809;2BS_5169278;2BS_5182723;3DL_6914227;4AL_7061416;4AS_6012341;4BL_6963301;4BL_6963302;4BS_4861806;4DS_2308728;5AL_2766612;5BL_10926321;5DS_2760003;5DS_2780857;5DS_2780858;6DS_49860;
m140526_095907_42199_c100632732550000001823123009121490_s1_X0/105441/32_1700_CCS	4AL_7062964;4AL_7165852;
m140526_095907_42199_c100632732550000001823123009121490_s1_X0/105526/31_1819_CCS	1BS_3430402;1DS_1886245;2AS_5199852;2BS_5169278;2BS_5182723;4AL_7061416;4BL_6963301;4BL_6963302;4DS_2308728;5AL_2766612;5BL_10926321;5DS_2760003;5DS_2780857;5DS_2780858;
m140526_095907_42199_c100632732550000001823123009121490_s1_X0/105584/31_1793_CCS	1AL_3917731;1DL_2292158;1DS_1905993;2AS_5212239;3AL_4358841;3AS_3331868;4AL_7137406;4AS_5986641;4BL_6972731;5BS_2243996;5BS_2251768;6AS_4354999;6DS_2109084;7AL_4553891;
m140526_095907_42199_c100632732550000001823123009121490_s1_X0/105642/1800_56_CCS	1BS_3430402;1DS_1886245;2AS_5199852;2BS_5169278;2BS_5182723;4AL_7061416;4BL_6963301;4BL_6963302;4DS_2308728;5AL_2766612;5BL_10926321;5DS_2760003;5DS_2780857;5DS_2780858;
m140526_095907_42199_c100632732550000001823123009121490_s1_X0/105648/1836_52_CCS	3B_10544018;3B_10597850;
m140526_095907_42199_c100632732550000001823123009121490_s1_X0/105649/30_1526_CCS	1BS_3430402;1DS_1886245;2AS_5199852;2BL_8086809;2BS_5169278;2BS_5182723;3DL_6914227;4AL_7061416;4AS_6012341;4BL_6963301;4BL_6963302;4DS_2308728;5AL_2766612;5BL_10926321;5DS_2760003;5DS_2780857;5DS_2780858;6DS_49860;
m140526_095907_42199_c100632732550000001823123009121490_s1_X0/105704/1563_55_CCS	1BS_3430402;1DS_1886245;2AS_5199852;2BL_8086809;2BS_5169278;2BS_5182723;3DL_6914227;4AL_7061416;4AS_6012341;4BL_6963301;4BL_6963302;4DS_2308728;5AL_2766612;5BL_10926321;5DS_2760003;5DS_2780857;5DS_2780858;6DS_49860;
m140526_095907_42199_c100632732550000001823123009121490_s1_X0/105829/33_2135_CCS	1BL_3820540;1BS_3430402;1DS_1886245;2AL_6369861;2AS_5199852;2BS_5169278;2BS_5182723;4AL_7061416;4BL_6963301;4BL_6963302;4DS_2308728;5AL_2766612;5BL_10926321;5DS_2760003;5DS_2780857;5DS_2780858;
m140526_095907_42199_c100632732550000001823123009121490_s1_X0/105831/1682_55_CCS	5BS_2250611;5BS_2297008;
m140526_095907_42199_c100632732550000001823123009121490_s1_X0/105976/1639_58_CCS	1DL_2251676;1DL_2284912;
m140526_095907_42199_c100632732550000001823123009121490_s1_X0/106064/31_1693_CCS	4BS_4896979;4BS_4925666;
m140526_095907_42199_c100632732550000001823123009121490_s1_X0/106274/1873_58_CCS	1BS_3430402;1DS_1886245;2AS_5199852;2BS_5169278;2BS_5182723;4AL_7061416;4BL_6963301;4BL_6963302;4BS_4861806;4DS_2308728;5AL_2766612;5BL_10926321;5DS_2760003;5DS_2780857;5DS_2780858;
m140526_095907_42199_c100632732550000001823123009121490_s1_X0/106275/1620_55_CCS	5BL_10921375;5BL_10921376;
m140526_095907_42199_c100632732550000001823123009121490_s1_X0/106319/23_1817_CCS	1BS_3430402;1DS_1886245;2AS_5199852;2BS_5169278;2BS_5182723;4AL_7061416;4BL_6963301;4BL_6963302;4DS_2308728;5AL_2766612;5BL_10926321;5DS_2760003;5DS_2780857;5DS_2780858;
m140526_095907_42199_c100632732550000001823123009121490_s1_X0/106336/1888_56_CCS	4BS_4894542;4BS_4911773;
m140526_095907_42199_c100632732550000001823123009121490_s1_X0/106456/1980_58_CCS	1AL_3905823;1AL_3974859;
m140526_095907_42199_c100632732550000001823123009121490_s1_X0/106460/2176_67_CCS	4BS_4901152;4BS_4952162;
m140526_095907_42199_c100632732550000001823123009121490_s1_X0/106479/31_1827_CCS	5DS_2779622;5DS_2781732;
m140526_095907_42199_c100632732550000001823123009121490_s1_X0/106531/1583_64_CCS	1BS_3430402;1DS_1886245;2AS_5199852;2BL_8086809;2BS_5182723;4AL_7061416;4AS_6012341;4BL_6963301;4BL_6963302;4DS_2308728;5AL_2766612;5BL_10926321;5DS_2760003;5DS_2780857;5DS_2780858;6DS_49860;
m140526_095907_42199_c100632732550000001823123009121490_s1_X0/106629/1583_57_CCS	1BS_3430402;1DS_1886245;2AS_5199852;2BL_8086809;2BS_5182723;3DL_6914227;4AL_7061416;4AS_6012341;4BL_6963301;4BL_6963302;4BS_4861806;4DS_2308728;5AL_2766612;5BL_10926321;5DS_2760003;5DS_2780857;5DS_2780858;6DS_49860;
m140526_095907_42199_c100632732550000001823123009121490_s1_X0/106632/58_1851_CCS	1BS_3430402;1DS_1886245;2AS_5199852;2BS_5182723;4AL_7061416;4BL_6963301;4BL_6963302;4BS_4861806;4DS_2308728;5AL_2766612;5BL_10926321;5DS_2760003;5DS_2780857;5DS_2780858;
m140526_095907_42199_c100632732550000001823123009121490_s1_X0/106715/1557_54_CCS	1BS_3430402;1DS_1886245;2AS_5199852;2BL_8086809;2BS_5169278;2BS_5182723;3DL_6914227;4AL_7061416;4AS_6012341;4BL_6963301;4BL_6963302;4DS_2308728;5AL_2766612;5BL_10926321;5DS_2760003;5DS_2780857;5DS_2780858;6DS_49860;
m140526_095907_42199_c100632732550000001823123009121490_s1_X0/106759/30_1547_CCS	1BS_3430402;1DS_1886245;2AS_5199852;2BL_8086809;2BS_5169278;2BS_5182723;3DL_6914227;4AL_7061416;4AS_6012341;4BL_6963301;4BL_6963302;4DS_2308728;5AL_2766612;5BL_10926321;5DS_2760003;5DS_2780857;5DS_2780858;6DS_49860;
m140526_095907_42199_c100632732550000001823123009121490_s1_X0/106832/1552_53_CCS	1BS_3430402;1DS_1886245;2AS_5199852;2BL_8086809;2BS_5169278;2BS_5182723;3DL_6914227;4AL_7061416;4AS_6012341;4BL_6963301;4BL_6963302;4BS_4861806;4DS_2308728;5AL_2766612;5BL_10926321;5DS_2760003;5DS_2780857;5DS_2780858;6DS_49860;
m140526_095907_42199_c100632732550000001823123009121490_s1_X0/107023/46_1579_CCS	1BS_3430402;1DS_1886245;2AS_5199852;2BL_8086809;2BS_5169278;2BS_5182723;3DL_6914227;4AL_7061416;4AS_6012341;4BL_6963301;4BL_6963302;4DS_2308728;5AL_2766612;5BL_10926321;5DS_2760003;5DS_2780857;5DS_2780858;6DS_49860;
m140526_095907_42199_c100632732550000001823123009121490_s1_X0/10706/31_1601_CCS	1DL_2289835;1DL_2289836;
m140526_095907_42199_c100632732550000001823123009121490_s1_X0/107106/34_1750_CCS	1BS_3430402;1DS_1886245;2AS_5199852;2BL_8086809;2BS_5169278;2BS_5182723;3DL_6914227;4AL_7061416;4AS_6012341;4BL_6963301;4BL_6963302;4BS_4861806;4DS_2308728;5AL_2766612;5BL_10926321;5DS_2760003;5DS_2780857;5DS_2780858;6DS_49860;
m140526_095907_42199_c100632732550000001823123009121490_s1_X0/107118/33_2014_CCS	6AL_5822780;6AL_5822781;
m140526_095907_42199_c100632732550000001823123009121490_s1_X0/107211/1848_60_CCS	4BS_4865327;4BS_4941379;
m140526_095907_42199_c100632732550000001823123009121490_s1_X0/107242/30_1907_CCS	3AS_3370544;4AL_7077068;4AL_7130152;4AL_7149604;4BL_7018199;5AS_1537813;5AS_1537813;7AL_4488241;
m140526_095907_42199_c100632732550000001823123009121490_s1_X0/107395/29_1314_CCS	1BS_3430402;1DS_1886245;2AS_5199852;2BL_8086809;2BS_5169278;2BS_5182723;3DL_6914227;4AL_7061416;4AS_5962668;4AS_6012341;4BL_6963301;4BL_6963302;4BS_4861806;4DS_2308728;5AL_2766612;5BL_10926321;5DS_2760003;5DS_2780857;5DS_2780858;6DS_49860;
m140526_095907_42199_c100632732550000001823123009121490_s1_X0/10740/1546_49_CCS	5BL_10921375;5BL_10921376;
m140526_095907_42199_c100632732550000001823123009121490_s1_X0/10754/1972_49_CCS	5BL_10842768;5BL_10864236;
m140526_095907_42199_c100632732550000001823123009121490_s1_X0/107660/1870_58_CCS	1BS_3430402;1DS_1886245;2AS_5199852;2BS_5169278;2BS_5182723;4AL_7061416;4BL_6963301;4BL_6963302;4DS_2308728;5AL_2766612;5BL_10926321;5DS_2760003;5DS_2780857;5DS_2780858;
m140526_095907_42199_c100632732550000001823123009121490_s1_X0/10792/31_1566_CCS	1BS_3430402;1DS_1886245;2AS_5199852;2BL_8086809;2BS_5169278;2BS_5182723;3DL_6914227;4AL_7061416;4AS_6012341;4BL_6963301;4BL_6963302;4DS_2308728;5AL_2766612;5BL_10926321;5DS_2760003;5DS_2780857;5DS_2780858;6DS_49860;
m140526_095907_42199_c100632732550000001823123009121490_s1_X0/107942/31_1813_CCS	1BS_3430402;1DS_1886245;2AS_5199852;2BS_5169278;2BS_5182723;4AL_7061416;4BL_6963301;4BL_6963302;4DS_2308728;5AL_2766612;5BL_10926321;5DS_2760003;5DS_2780857;5DS_2780858;
m140526_095907_42199_c100632732550000001823123009121490_s1_X0/108180/30_1711_CCS	5BL_10825031;5BL_10895675;
m140526_095907_42199_c100632732550000001823123009121490_s1_X0/108340/1812_58_CCS	1BS_3430402;1DS_1886245;2AS_5199852;2BS_5169278;2BS_5182723;4AL_7061416;4BL_6963301;4BL_6963302;4BS_4861806;4DS_2308728;5AL_2766612;5BL_10926321;5DS_2760003;5DS_2780857;5DS_2780858;
m140526_095907_42199_c100632732550000001823123009121490_s1_X0/108413/1602_59_CCS	2BS_5202051;2BS_5224461;
m140526_095907_42199_c100632732550000001823123009121490_s1_X0/108421/31_1832_CCS	1BS_3430402;1DS_1886245;2AS_5199852;2BS_5169278;2BS_5182723;4AL_7061416;4BL_6963301;4BL_6963302;4BS_4861806;4DS_2308728;5AL_2766612;5BL_10926321;5DS_2760003;5DS_2780857;5DS_2780858;
m140526_095907_42199_c100632732550000001823123009121490_s1_X0/108467/2421_54_CCS	1BS_3442222;1BS_3457388;
m140526_095907_42199_c100632732550000001823123009121490_s1_X0/108601/2372_60_CCS	7DL_3349940;7DL_3392448;
m140526_095907_42199_c100632732550000001823123009121490_s1_X0/108624/1722_59_CCS	4BS_4896979;4BS_4925666;
m140526_095907_42199_c100632732550000001823123009121490_s1_X0/108674/1703_63_CCS	1DL_2251676;1DL_2284912;
m140526_095907_42199_c100632732550000001823123009121490_s1_X0/108881/30_1567_CCS	1BS_3430402;1DS_1886245;2AS_5199852;2BL_8086809;2BS_5169278;2BS_5182723;3DL_6914227;4AL_7061416;4AS_6012341;4BL_6963301;4BL_6963302;4DS_2308728;5AL_2766612;5BL_10926321;5DS_2760003;5DS_2780857;5DS_2780858;6DS_49860;
m140526_095907_42199_c100632732550000001823123009121490_s1_X0/108893/31_1836_CCS	1BS_3430402;1DS_1886245;2AS_5199852;2BS_5169278;2BS_5182723;4AL_7061416;4BL_6963301;4BL_6963302;4BS_4861806;4DS_2308728;5AL_2766612;5BL_10926321;5DS_2760003;5DS_2780857;5DS_2780858;
m140526_095907_42199_c100632732550000001823123009121490_s1_X0/108927/30_1565_CCS	1BS_3430402;1DS_1886245;2AS_5199852;2BL_8086809;2BS_5169278;2BS_5182723;3DL_6914227;4AL_7061416;4AS_6012341;4BL_6963301;4BL_6963302;4BS_4861806;4DS_2308728;5AL_2766612;5BL_10926321;5DS_2760003;5DS_2780857;5DS_2780858;6DS_49860;
m140526_095907_42199_c100632732550000001823123009121490_s1_X0/108942/1589_58_CCS	1BS_3430402;1DS_1886245;2AS_5199852;2BL_8086809;2BS_5169278;2BS_5182723;3DL_6914227;4AL_7061416;4AS_6012341;4BL_6963301;4BL_6963302;4DS_2308728;5AL_2766612;5BL_10926321;5DS_2760003;5DS_2780857;5DS_2780858;6DS_49860;
m140526_095907_42199_c100632732550000001823123009121490_s1_X0/108957/1840_57_CCS	1BS_3430402;1DS_1886245;2AS_5199852;2BS_5169278;2BS_5182723;4AL_7061416;4BL_6963301;4BL_6963302;4BS_4861806;4DS_2308728;5AL_2766612;5BL_10926321;5DS_2760003;5DS_2780857;5DS_2780858;
m140526_095907_42199_c100632732550000001823123009121490_s1_X0/109122/1836_56_CCS	1BS_3430402;1DS_1886245;2AS_5199852;2BS_5169278;2BS_5182723;4AL_7061416;4BL_6963301;4BL_6963302;4BS_4861806;4DS_2308728;5AL_2766612;5BL_10926321;5DS_2760003;5DS_2780857;5DS_2780858;
m140526_095907_42199_c100632732550000001823123009121490_s1_X0/109151/31_787_CCS	1AL_948849;1BL_3869779;1DL_2208186;1DS_1256421;2AL_6333382;2AS_3689780;2BL_7978819;2BL_7978820;2BS_3440896;3B_10372137;3DL_6895312;4AL_7106253;4AS_5990635;4BL_6961746;4BS_1185031;5AS_1549753;5AS_1550735;5AS_1550736;5BL_10870258;5BL_10898296;5BS_2249233;5DL_2896680;6AL_5749384;6AL_5759931;6AL_5813168;6DS_2065519;6DS_2096856;6DS_2096856;6DS_2099504;7AL_4507683;7DL_3293079;
m140526_095907_42199_c100632732550000001823123009121490_s1_X0/109259/1548_55_CCS	2AL_6413688;2DL_9844362;
m140526_095907_42199_c100632732550000001823123009121490_s1_X0/10928/1634_63_CCS	1AS_3269407;1BS_3458296;3AS_3435874;5AS_1549910;5AS_1549911;6DL_3267247;7AL_4474064;7AL_4510362;7DL_3321707;
m140526_095907_42199_c100632732550000001823123009121490_s1_X0/109337/32_1829_CCS	1BS_3430402;1DS_1886245;2AS_5199852;2BS_5169278;2BS_5182723;4AL_7061416;4BL_6963301;4BL_6963302;4DS_2308728;5AL_2766612;5BL_10926321;5DS_2760003;5DS_2780857;5DS_2780858;
m140526_095907_42199_c100632732550000001823123009121490_s1_X0/109390/1609_60_CCS	1BS_3430402;1DS_1886245;2AS_5199852;2BL_8086809;2BS_5169278;2BS_5182723;3DL_6914227;4AL_7061416;4AS_6012341;4BL_6963301;4BL_6963302;4DS_2308728;5AL_2766612;5BL_10926321;5DS_2760003;5DS_2780857;5DS_2780858;6DS_49860;
m140526_095907_42199_c100632732550000001823123009121490_s1_X0/109427/1849_58_CCS	2AS_5199852;2BS_5182723;4BS_4861806;5AL_2766612;5DS_2760003;
m140526_095907_42199_c100632732550000001823123009121490_s1_X0/109443/1829_68_CCS	1BS_3430402;1DS_1886245;2AS_5199852;2BS_5169278;2BS_5182723;4AL_7061416;4BL_6963301;4BL_6963302;4DS_2308728;5AL_2766612;5BL_10926321;5DS_2760003;5DS_2780857;5DS_2780858;
m140526_095907_42199_c100632732550000001823123009121490_s1_X0/109549/1914_57_CCS	1BS_3430402;1DS_1886245;2AS_5199852;2BS_5169278;2BS_5182723;4AL_7061416;4BL_6963301;4BL_6963302;4BS_4861806;4DS_2308728;5AL_2766612;5BL_10926321;5DS_2760003;5DS_2780857;5DS_2780858;
m140526_095907_42199_c100632732550000001823123009121490_s1_X0/109741/31_1648_CCS	4AS_5957727;4AS_6005836;
m140526_095907_42199_c100632732550000001823123009121490_s1_X0/109880/1597_62_CCS	1BS_3430402;1DS_1886245;2AS_5199852;2BL_8086809;2BS_5169278;2BS_5182723;3DL_6914227;4AL_7061416;4AS_6012341;4BL_6963301;4BL_6963302;4DS_2308728;5AL_2766612;5BL_10926321;5DS_2760003;5DS_2780857;5DS_2780858;6DS_49860;
m140526_095907_42199_c100632732550000001823123009121490_s1_X0/109888/30_1679_CCS	4BS_4896979;4BS_4925666;
m140526_095907_42199_c100632732550000001823123009121490_s1_X0/109900/1672_68_CCS	1BS_3430402;1DS_1886245;2AS_5199852;2BL_8086809;2BS_5169278;2BS_5182723;3DL_6914227;4AL_7061416;4AS_6012341;4BL_6963301;4BL_6963302;4DS_2308728;5AL_2766612;5BL_10926321;5DS_2760003;5DS_2780857;5DS_2780858;6DS_49860;
m140526_095907_42199_c100632732550000001823123009121490_s1_X0/110025/31_1775_CCS	1BS_3430402;1DS_1886245;2AS_5199852;2BS_5169278;2BS_5182723;4AL_7061416;4BL_6963301;4BL_6963302;4DS_2308728;5AL_2766612;5BL_10926321;5DS_2760003;5DS_2780857;5DS_2780858;
m140526_095907_42199_c100632732550000001823123009121490_s1_X0/110387/30_1473_CCS	2BS_5156947;2BS_5236858;3AS_3370544;4AL_7077068;4AL_7130152;4AL_7149604;4AS_6014643;4BL_7018199;5AS_1537813;5AS_1537813;7AL_4488241;
m140526_095907_42199_c100632732550000001823123009121490_s1_X0/110398/32_1805_CCS	1BS_3430402;1DS_1886245;2AS_5199852;2BS_5169278;2BS_5182723;4AL_7061416;4BL_6963301;4BL_6963302;4DS_2308728;5AL_2766612;5BL_10926321;5DS_2760003;5DS_2780857;5DS_2780858;
m140526_095907_42199_c100632732550000001823123009121490_s1_X0/110484/31_1728_CCS	6AS_4428697;6DS_976402;
m140526_095907_42199_c100632732550000001823123009121490_s1_X0/110593/1848_56_CCS	1BS_3430402;1DS_1886245;2AS_5199852;2BS_5169278;2BS_5182723;4AL_7061416;4BL_6963301;4BL_6963302;4BS_4861806;4DS_2308728;5AL_2766612;5BL_10926321;5DS_2760003;5DS_2780857;5DS_2780858;
m140526_095907_42199_c100632732550000001823123009121490_s1_X0/110657/1688_51_CCS	4BS_4896979;4BS_4925666;
m140526_095907_42199_c100632732550000001823123009121490_s1_X0/110710/31_1662_CCS	5AL_2811584;5BS_2270737;
m140526_095907_42199_c100632732550000001823123009121490_s1_X0/110846/32_1587_CCS	1BS_3430402;1DS_1886245;2AS_5199852;2BL_8086809;2BS_5182723;3DL_6914227;4AL_7061416;4AS_6012341;4BL_6963301;4BL_6963302;4DS_2308728;5AL_2766612;5BL_10926321;5DS_2760003;5DS_2780857;5DS_2780858;6DS_49860;
m140526_095907_42199_c100632732550000001823123009121490_s1_X0/110849/31_1822_CCS	1BS_3430402;1DS_1886245;2AS_5199852;2BS_5169278;2BS_5182723;4AL_7061416;4BL_6963301;4BL_6963302;4BS_4861806;4DS_2308728;5AL_2766612;5BL_10926321;5DS_2760003;5DS_2780857;5DS_2780858;
m140526_095907_42199_c100632732550000001823123009121490_s1_X0/110994/2336_58_CCS	5BL_10901551;5BL_10901552;
m140526_095907_42199_c100632732550000001823123009121490_s1_X0/111083/1537_58_CCS	1BS_3430402;1DS_1886245;2AS_5199852;2BL_8086809;2BS_5169278;2BS_5182723;3DL_6914227;4AL_7061416;4AS_6012341;4BL_6963301;4BL_6963302;4DS_2308728;5AL_2766612;5BL_10926321;5DS_2760003;5DS_2780857;5DS_2780858;6DS_49860;
m140526_095907_42199_c100632732550000001823123009121490_s1_X0/111135/1594_58_CCS	1BS_3430402;1DS_1886245;2AS_5199852;2BL_8086809;2BS_5169278;2BS_5182723;3DL_6914227;4AL_7061416;4AS_6012341;4BL_6963301;4BL_6963302;4BS_4861806;4DS_2308728;5AL_2766612;5BL_10926321;5DS_2760003;5DS_2780857;5DS_2780858;6DS_49860;
m140526_095907_42199_c100632732550000001823123009121490_s1_X0/111274/1463_56_CCS	1BS_3430402;1DS_1886245;2AS_5199852;2BL_8086809;2BS_5169278;2BS_5182723;3DL_6914227;4AL_7061416;4AS_6012341;4BL_6963301;4BL_6963302;4DS_2308728;5AL_2766612;5BL_10926321;5DS_2760003;5DS_2780857;5DS_2780858;6DS_49860;
m140526_095907_42199_c100632732550000001823123009121490_s1_X0/111329/1723_53_CCS	1BS_3430402;1DS_1886245;2AS_5199852;2BS_5169278;2BS_5182723;4AL_7061416;4BL_6963301;4BL_6963302;4DS_2308728;5AL_2766612;5BL_10926321;5DS_2760003;5DS_2780857;5DS_2780858;
m140526_095907_42199_c100632732550000001823123009121490_s1_X0/111364/1112_58_CCS	1DL_2251676;1DL_2284912;
m140526_095907_42199_c100632732550000001823123009121490_s1_X0/111415/1870_69_CCS	1BS_3430402;1DS_1886245;2AS_5199852;2BS_5169278;2BS_5182723;4AL_7061416;4BL_6963301;4BL_6963302;4DS_2308728;5AL_2766612;5BL_10926321;5DS_2760003;5DS_2780857;5DS_2780858;
m140526_095907_42199_c100632732550000001823123009121490_s1_X0/111428/31_1794_CCS	1BS_3430402;1DS_1886245;2AS_5199852;2BS_5169278;2BS_5182723;4AL_7061416;4BL_6963301;4BL_6963302;4BS_4861806;4DS_2308728;5AL_2766612;5BL_10926321;5DS_2760003;5DS_2780857;5DS_2780858;
m140526_095907_42199_c100632732550000001823123009121490_s1_X0/111457/1811_62_CCS	6BS_3008564;6BS_3008565;
m140526_095907_42199_c100632732550000001823123009121490_s1_X0/111498/1844_55_CCS	1BS_3430402;1DS_1886245;2AS_5199852;2BS_5169278;2BS_5182723;4AL_7061416;4BL_6963301;4BL_6963302;4BS_4861806;4DS_2308728;5AL_2766612;5BL_10926321;5DS_2760003;5DS_2780857;5DS_2780858;
m140526_095907_42199_c100632732550000001823123009121490_s1_X0/111502/1462_62_CCS	5BL_10783670;5BL_10914526;5BL_10924485;
m140526_095907_42199_c100632732550000001823123009121490_s1_X0/111524/30_1555_CCS	1BS_3430402;1DS_1886245;2AS_5199852;2BL_8086809;2BS_5169278;2BS_5182723;3DL_6914227;4AL_7061416;4AS_6012341;4BL_6963301;4BL_6963302;4DS_2308728;5AL_2766612;5BL_10926321;5DS_2760003;5DS_2780857;5DS_2780858;6DS_49860;
m140526_095907_42199_c100632732550000001823123009121490_s1_X0/11153/30_1577_CCS	1BS_3430402;1DS_1886245;2AS_5199852;2BL_8086809;2BS_5169278;2BS_5182723;3DL_6914227;4AL_7061416;4AS_6012341;4BL_6963302;4BS_4861806;4DS_2308728;5AL_2766612;5BL_10926321;5DS_2760003;5DS_2780857;6DS_49860;
m140526_095907_42199_c100632732550000001823123009121490_s1_X0/111563/1563_62_CCS	1BS_3430402;1DS_1886245;2AS_5199852;2BL_8086809;2BS_5169278;2BS_5182723;3DL_6914227;4AL_7061416;4AS_6012341;4BL_6963301;4BL_6963302;4DS_2308728;5AL_2766612;5BL_10926321;5DS_2760003;5DS_2780857;5DS_2780858;6DS_49860;
m140526_095907_42199_c100632732550000001823123009121490_s1_X0/111597/27_1517_CCS	1BS_3430402;1DS_1886245;2AS_5199852;2BL_8086809;2BS_5169278;2BS_5182723;3DL_6914227;4AL_7061416;4AS_6012341;4BL_6963301;4BL_6963302;4DS_2308728;5AL_2766612;5BL_10926321;5DS_2760003;5DS_2780857;5DS_2780858;6DS_49860;
m140526_095907_42199_c100632732550000001823123009121490_s1_X0/111613/31_1793_CCS	1BS_3430402;1DS_1886245;2AS_5199852;2BS_5169278;2BS_5182723;4AL_7061416;4BL_6963301;4BL_6963302;4DS_2308728;5AL_2766612;5BL_10926321;5DS_2760003;5DS_2780857;5DS_2780858;
m140526_095907_42199_c100632732550000001823123009121490_s1_X0/111619/1562_58_CCS	1BS_3430402;1DS_1886245;2AS_5199852;2BL_8086809;2BS_5169278;2BS_5182723;3DL_6914227;4AL_7061416;4AS_6012341;4BL_6963301;4BL_6963302;4DS_2308728;5AL_2766612;5BL_10926321;5DS_2760003;5DS_2780857;5DS_2780858;6DS_49860;
m140526_095907_42199_c100632732550000001823123009121490_s1_X0/111671/29_1580_CCS	7DL_3343572;7DL_3377806;
m140526_095907_42199_c100632732550000001823123009121490_s1_X0/111679/32_1590_CCS	1BS_3430402;1DS_1886245;2AS_5199852;2BL_8086809;2BS_5169278;2BS_5182723;3DL_6914227;4AL_7061416;4AS_6012341;4BL_6963301;4BL_6963302;4DS_2308728;5AL_2766612;5BL_10926321;5DS_2760003;5DS_2780857;5DS_2780858;6DS_49860;
m140526_095907_42199_c100632732550000001823123009121490_s1_X0/11168/1825_54_CCS	1BS_3430402;1DS_1886245;2AS_5199852;2BS_5169278;2BS_5182723;4AL_7061416;4BL_6963301;4BL_6963302;4DS_2308728;5AL_2766612;5BL_10926321;5DS_2760003;5DS_2780857;5DS_2780858;
m140526_095907_42199_c100632732550000001823123009121490_s1_X0/111721/34_2023_CCS	2AL_6360780;2AL_6436497;
m140526_095907_42199_c100632732550000001823123009121490_s1_X0/111989/1675_56_CCS	1DL_2251676;1DL_2284912;
m140526_095907_42199_c100632732550000001823123009121490_s1_X0/112028/30_1558_CCS	1BS_3430402;1DS_1886245;2AS_5199852;2BL_8086809;2BS_5169278;2BS_5182723;3DL_6914227;4AL_7061416;4AS_6012341;4BL_6963301;4BL_6963302;4BS_4861806;4DS_2308728;5AL_2766612;5BL_10926321;5DS_2760003;5DS_2780857;5DS_2780858;6DS_49860;
m140526_095907_42199_c100632732550000001823123009121490_s1_X0/112068/1669_55_CCS	1BL_3815743;1BS_3483406;2BS_5186534;2BS_5226108;5AS_1504017;5AS_1549064;5AS_1552572;5BS_2237902;7DL_3360079;
m140526_095907_42199_c100632732550000001823123009121490_s1_X0/112135/1834_63_CCS	1BS_3430402;1DS_1886245;2AS_5199852;2BS_5182723;4AL_7061416;4BL_6963301;4BL_6963302;4DS_2308728;5AL_2766612;5BL_10926321;5DS_2760003;5DS_2780857;5DS_2780858;
m140526_095907_42199_c100632732550000001823123009121490_s1_X0/112245/1683_59_CCS	1BS_3430402;1DS_1886245;2AS_5199852;2BL_8086809;2BS_5182723;3DL_6914227;4AL_7061416;4AS_6012341;4BL_6963301;4BL_6963302;4BS_4861806;4DS_2308728;5AL_2766612;5BL_10926321;5DS_2760003;5DS_2780857;5DS_2780858;6DS_49860;
m140526_095907_42199_c100632732550000001823123009121490_s1_X0/112304/1849_62_CCS	1BS_3430402;1DS_1886245;2AS_5199852;2BS_5169278;2BS_5182723;4AL_7061416;4BL_6963301;4BL_6963302;4BS_4861806;4DS_2308728;5AL_2766612;5BL_10926321;5DS_2760003;5DS_2780857;5DS_2780858;
m140526_095907_42199_c100632732550000001823123009121490_s1_X0/112548/33_1815_CCS	1BS_3484711;2AL_6435784;2BS_5247338;4BL_7038907;5AS_1535427;5DL_4491722;5DS_2623340;6AL_5831644;
m140526_095907_42199_c100632732550000001823123009121490_s1_X0/112618/2346_61_CCS	1AS_3258881;1AS_3264185;
m140526_095907_42199_c100632732550000001823123009121490_s1_X0/112727/1832_57_CCS	1BS_3450661;1DS_1891236;3AL_4399315;4AL_7162876;4AS_6011082;4AS_6011083;5AS_1515651;5BS_2273631;5BS_2296592;6BS_268378;
m140526_095907_42199_c100632732550000001823123009121490_s1_X0/112733/31_1819_CCS	1BS_3430402;1DS_1886245;2AS_5199852;2BS_5169278;2BS_5182723;4AL_7061416;4BL_6963301;4BL_6963302;4DS_2308728;5AL_2766612;5BL_10926321;5DS_2760003;5DS_2780857;5DS_2780858;
m140526_095907_42199_c100632732550000001823123009121490_s1_X0/112775/30_1565_CCS	1BS_3430402;1DS_1886245;2AS_5199852;2BL_8086809;2BS_5169278;2BS_5182723;3DL_6914227;4AL_7061416;4AS_6012341;4BL_6963301;4BL_6963302;4BS_4861806;4DS_2308728;5AL_2766612;5BL_10926321;5DS_2760003;5DS_2780857;5DS_2780858;6DS_49860;
m140526_095907_42199_c100632732550000001823123009121490_s1_X0/112867/31_1770_CCS	1BS_3430402;1DS_1886245;2AS_5199852;2BS_5169278;2BS_5182723;4AL_7061416;4BL_6963301;4BL_6963302;4DS_2308728;5AL_2766612;5BL_10926321;5DS_2760003;5DS_2780857;5DS_2780858;
m140526_095907_42199_c100632732550000001823123009121490_s1_X0/112924/31_1840_CCS	5BL_10834224;5BS_2258842;
m140526_095907_42199_c100632732550000001823123009121490_s1_X0/112951/2386_56_CCS	5BL_10901551;5BL_10901552;
m140526_095907_42199_c100632732550000001823123009121490_s1_X0/113060/31_1990_CCS	2BS_5175296;2BS_5176218;
m140526_095907_42199_c100632732550000001823123009121490_s1_X0/113071/2006_54_CCS	4DL_14322576;4DL_14408016;
m140526_095907_42199_c100632732550000001823123009121490_s1_X0/113113/30_1726_CCS	2AS_5289049;2AS_5291956;2AS_5291957;
m140526_095907_42199_c100632732550000001823123009121490_s1_X0/113262/1576_58_CCS	1BS_3430402;1DS_1886245;2AS_5199852;2BL_8086809;2BS_5169278;2BS_5182723;3DL_6914227;4AL_7061416;4AS_6012341;4BL_6963301;4BL_6963302;4DS_2308728;5AL_2766612;5BL_10926321;5DS_2760003;5DS_2780857;5DS_2780858;6DS_49860;
m140526_095907_42199_c100632732550000001823123009121490_s1_X0/113323/1623_60_CCS	1BS_3430402;1DS_1886245;2AS_5199852;2BL_8086809;2BS_5169278;2BS_5182723;3DL_6914227;4AL_7061416;4AS_6012341;4BL_6963301;4BL_6963302;4DS_2308728;5AL_2766612;5BL_10926321;5DS_2760003;5DS_2780857;5DS_2780858;6DS_49860;
m140526_095907_42199_c100632732550000001823123009121490_s1_X0/113357/31_1559_CCS	1BS_3430402;1DS_1886245;2AS_5199852;2BL_8086809;2BS_5169278;2BS_5182723;3DL_6914227;4AL_7061416;4AS_6012341;4BL_6963301;4BL_6963302;4DS_2308728;5AL_2766612;5BL_10926321;5DS_2760003;5DS_2780857;5DS_2780858;6DS_49860;
m140526_095907_42199_c100632732550000001823123009121490_s1_X0/113360/31_1162_CCS	1AS_3269407;1BS_3458296;3AS_3435874;5AL_2741732;5AS_1549910;5AS_1549911;5BS_2247585;6DL_3267247;7AL_4474064;7AL_4510362;7DL_3321707;
m140526_095907_42199_c100632732550000001823123009121490_s1_X0/113608/1522_63_CCS	1BS_3430402;1DS_1886245;2AS_5199852;2BL_8086809;2BS_5169278;2BS_5182723;3DL_6914227;4AL_7061416;4AS_6012341;4BL_6963301;4BL_6963302;4DS_2308728;5AL_2766612;5BL_10926321;5DS_2760003;5DS_2780857;5DS_2780858;6DS_49860;
m140526_095907_42199_c100632732550000001823123009121490_s1_X0/113648/30_1874_CCS	3AS_3370544;4AL_7077068;4AL_7130152;4AL_7149604;4BL_7018199;5AS_1537813;5AS_1537813;7AL_4488241;
m140526_095907_42199_c100632732550000001823123009121490_s1_X0/113671/29_1690_CCS	5AS_1543243;5AS_1548258;
m140526_095907_42199_c100632732550000001823123009121490_s1_X0/11374/29_1568_CCS	1BS_3430402;1DS_1886245;2AS_5199852;2BL_8086809;2BS_5169278;2BS_5182723;3DL_6914227;4AL_7061416;4AS_6012341;4BL_6963301;4BL_6963302;4DS_2308728;5AL_2766612;5BL_10926321;5DS_2760003;5DS_2780857;5DS_2780858;6DS_49860;
m140526_095907_42199_c100632732550000001823123009121490_s1_X0/113760/31_1693_CCS	4AS_5955230;4AS_6010427;
m140526_095907_42199_c100632732550000001823123009121490_s1_X0/113791/29_1536_CCS	1BS_3430402;1DS_1886245;2AS_5199852;2BL_8086809;2BS_5169278;2BS_5182723;3DL_6914227;4AL_7061416;4AS_6012341;4BL_6963301;4BL_6963302;4BS_4861806;4DS_2308728;5AL_2766612;5BL_10926321;5DS_2760003;5DS_2780857;5DS_2780858;6DS_49860;
m140526_095907_42199_c100632732550000001823123009121490_s1_X0/113876/1592_62_CCS	4BS_4868479;4BS_4882916;
m140526_095907_42199_c100632732550000001823123009121490_s1_X0/113895/1840_62_CCS	1BS_3430402;1DS_1886245;2AS_5199852;2BS_5169278;2BS_5182723;4AL_7061416;4BL_6963301;4BL_6963302;4BS_4861806;4DS_2308728;5AL_2766612;5BL_10926321;5DS_2760003;5DS_2780857;5DS_2780858;
m140526_095907_42199_c100632732550000001823123009121490_s1_X0/113995/1583_61_CCS	1BS_3430402;1DS_1886245;2AS_5199852;2BL_8086809;2BS_5169278;2BS_5182723;3DL_6914227;4AL_7061416;4AS_6012341;4BL_6963301;4BL_6963302;4DS_2308728;5AL_2766612;5BL_10926321;5DS_2760003;5DS_2780857;5DS_2780858;6DS_49860;
m140526_095907_42199_c100632732550000001823123009121490_s1_X0/113997/1555_59_CCS	1BS_3430402;1DS_1886245;2AL_6369861;2AS_5199852;2BL_8086809;2BS_5169278;2BS_5182723;3DL_6914227;4AL_7061416;4AS_6012341;4BL_6963301;4BL_6963302;4DS_2308728;5AL_2766612;5BL_10926321;5DS_2760003;5DS_2780857;5DS_2780858;6DS_49860;
m140526_095907_42199_c100632732550000001823123009121490_s1_X0/114023/31_1562_CCS	1BS_3430402;1DS_1886245;2AS_5199852;2BL_8086809;2BS_5169278;2BS_5182723;3DL_6914227;4AL_7061416;4AS_6012341;4BL_6963301;4BL_6963302;4BS_4861806;4DS_2308728;5AL_2766612;5BL_10926321;5DS_2760003;5DS_2780857;5DS_2780858;6DS_49860;
m140526_095907_42199_c100632732550000001823123009121490_s1_X0/114088/1621_54_CCS	1AL_3917731;1DS_1905993;3AL_4358841;3AL_4452556;4AL_7137406;4BL_6972731;5BS_2296592;6AS_4354999;
m140526_095907_42199_c100632732550000001823123009121490_s1_X0/114359/31_1808_CCS	5DS_2779622;5DS_2781732;
m140526_095907_42199_c100632732550000001823123009121490_s1_X0/114383/1581_62_CCS	1BS_3430402;1DS_1886245;2AS_5199852;2BL_8086809;2BS_5169278;2BS_5182723;3DL_6914227;4AL_7061416;4AS_6012341;4BL_6963301;4BL_6963302;4BS_4861806;4DS_2308728;5AL_2766612;5BL_10926321;5DS_2760003;5DS_2780857;5DS_2780858;6DS_49860;
m140526_095907_42199_c100632732550000001823123009121490_s1_X0/114462/1806_56_CCS	3AS_3370544;4AL_7077068;5AS_1537813;5AS_1537813;
m140526_095907_42199_c100632732550000001823123009121490_s1_X0/114498/1526_55_CCS	3B_10531935;3B_10531936;
m140526_095907_42199_c100632732550000001823123009121490_s1_X0/114500/1768_60_CCS	1BS_3458296;3AS_3435874;5AL_2741732;5AS_1549910;5AS_1549911;5BS_2247585;6DL_3267247;7AL_4474064;7AL_4510362;
m140526_095907_42199_c100632732550000001823123009121490_s1_X0/114505/31_1634_CCS	1BL_3886882;1BL_3898006;
m140526_095907_42199_c100632732550000001823123009121490_s1_X0/114679/1789_50_CCS	1BS_3430402;1DS_1886245;2AS_5199852;2BS_5169278;2BS_5182723;4AL_7061416;4BL_6963301;4BL_6963302;4BS_4861806;4DS_2308728;5AL_2766612;5BL_10926321;5DS_2760003;5DS_2780857;5DS_2780858;
m140526_095907_42199_c100632732550000001823123009121490_s1_X0/114686/32_1862_CCS	1BS_3430402;1DS_1886245;2AS_5199852;2BS_5169278;2BS_5182723;4AL_7061416;4BL_6963301;4BL_6963302;4BS_4861806;4DS_2308728;5AL_2766612;5BL_10926321;5DS_2760003;5DS_2780857;5DS_2780858;
m140526_095907_42199_c100632732550000001823123009121490_s1_X0/114769/30_1094_CCS	1DL_2251676;1DL_2284912;
m140526_095907_42199_c100632732550000001823123009121490_s1_X0/114790/1557_62_CCS	1BS_3430402;1DS_1886245;2AS_5199852;2BL_8086809;2BS_5169278;2BS_5182723;3DL_6914227;4AL_7061416;4AS_6012341;4BL_6963301;4BL_6963302;4DS_2308728;5AL_2766612;5BL_10926321;5DS_2760003;5DS_2780857;5DS_2780858;6DS_49860;
m140526_095907_42199_c100632732550000001823123009121490_s1_X0/114851/1763_55_CCS	1DL_2251676;1DL_2284912;
m140526_095907_42199_c100632732550000001823123009121490_s1_X0/114912/31_2149_CCS	5AL_2749619;5BL_10876125;
m140526_095907_42199_c100632732550000001823123009121490_s1_X0/114918/29_1544_CCS	1BS_3430402;1DS_1886245;2AS_5199852;2BL_8086809;2BS_5169278;2BS_5182723;3DL_6914227;4AL_7061416;4AS_6012341;4BL_6963301;4BL_6963302;4BS_4861806;4DS_2308728;5AL_2766612;5BL_10926321;5DS_2760003;5DS_2780857;5DS_2780858;6DS_49860;
m140526_095907_42199_c100632732550000001823123009121490_s1_X0/114925/1726_59_CCS	4BS_4896979;4BS_4925666;
m140526_095907_42199_c100632732550000001823123009121490_s1_X0/114927/1639_54_CCS	2BS_5184146;2BS_5246411;
m140526_095907_42199_c100632732550000001823123009121490_s1_X0/115073/38_1868_CCS	1BS_3430402;1DS_1886245;2AS_5199852;2BS_5169278;2BS_5182723;4AL_7061416;4BL_6963301;4BL_6963302;4DS_2308728;5AL_2766612;5BL_10926321;5DS_2760003;5DS_2780857;5DS_2780858;
m140526_095907_42199_c100632732550000001823123009121490_s1_X0/115096/1770_52_CCS	4BS_4896979;4BS_4925666;
m140526_095907_42199_c100632732550000001823123009121490_s1_X0/115136/1574_55_CCS	1BS_3430402;1DS_1886245;2AS_5199852;2BL_8086809;2BS_5169278;2BS_5182723;3DL_6914227;4AL_7061416;4AS_6012341;4BL_6963301;4BL_6963302;4BS_4861806;4DS_2308728;5AL_2766612;5BL_10926321;5DS_2760003;5DS_2780857;5DS_2780858;6DS_49860;
m140526_095907_42199_c100632732550000001823123009121490_s1_X0/115168/32_1818_CCS	1BS_3430402;1DS_1886245;2AS_5199852;2BS_5169278;2BS_5182723;4AL_7061416;4BL_6963301;4BL_6963302;4BS_4861806;4DS_2308728;5AL_2766612;5BL_10926321;5DS_2760003;5DS_2780857;5DS_2780858;
m140526_095907_42199_c100632732550000001823123009121490_s1_X0/115207/30_1564_CCS	1BS_3430402;1DS_1886245;2AS_5199852;2BL_8086809;2BS_5169278;2BS_5182723;3DL_6914227;4AL_7061416;4AS_6012341;4BL_6963301;4BL_6963302;4DS_2308728;5AL_2766612;5BL_10926321;5DS_2760003;5DS_2780857;5DS_2780858;6DS_49860;
m140526_095907_42199_c100632732550000001823123009121490_s1_X0/115259/1660_51_CCS	4BS_4896979;4BS_4925666;
m140526_095907_42199_c100632732550000001823123009121490_s1_X0/115293/31_1579_CCS	1AL_3917731;1DS_1905993;2AS_5212239;3AL_4358841;3AS_3331868;4AS_5986641;4BL_6972731;6AS_4354999;6DS_2109084;7AL_4553891;
m140526_095907_42199_c100632732550000001823123009121490_s1_X0/115295/1757_56_CCS	3B_10527858;3B_10698380;
m140526_095907_42199_c100632732550000001823123009121490_s1_X0/115297/30_1559_CCS	1BS_3430402;1DS_1886245;2AS_5199852;2BL_8086809;2BS_5169278;2BS_5182723;3DL_6914227;4AL_7061416;4AS_6012341;4BL_6963301;4BL_6963302;4DS_2308728;5AL_2766612;5BL_10926321;5DS_2760003;5DS_2780857;5DS_2780858;6DS_49860;
m140526_095907_42199_c100632732550000001823123009121490_s1_X0/11530/32_1878_CCS	3AS_3370544;4AL_7077068;4AL_7130152;4AL_7149604;4BL_7018199;5AS_1537813;5AS_1537813;7AL_4488241;
m140526_095907_42199_c100632732550000001823123009121490_s1_X0/115381/1849_61_CCS	1BS_3430402;1DS_1886245;2AS_5199852;2BS_5169278;2BS_5182723;4AL_7061416;4BL_6963301;4BL_6963302;4BS_4861806;4DS_2308728;5AL_2766612;5BL_10926321;5DS_2760003;5DS_2780857;5DS_2780858;
m140526_095907_42199_c100632732550000001823123009121490_s1_X0/115430/29_1556_CCS	1BS_3430402;1DS_1886245;2AS_5199852;2BL_8086809;2BS_5169278;2BS_5182723;3DL_6914227;4AL_7061416;4AS_6012341;4BL_6963301;4BL_6963302;4BS_4861806;4DS_2308728;5AL_2766612;5BL_10926321;5DS_2760003;5DS_2780857;5DS_2780858;6DS_49860;
m140526_095907_42199_c100632732550000001823123009121490_s1_X0/115432/29_1557_CCS	1BS_3430402;1DS_1886245;2AS_5199852;2BL_8086809;2BS_5169278;2BS_5182723;3DL_6914227;4AL_7061416;4AS_6012341;4BL_6963301;4BL_6963302;4BS_4861806;4DS_2308728;5AL_2766612;5BL_10926321;5DS_2760003;5DS_2780857;5DS_2780858;6DS_49860;
m140526_095907_42199_c100632732550000001823123009121490_s1_X0/115486/1570_62_CCS	1BS_3430402;1DS_1886245;2AS_5199852;2BL_8086809;2BS_5169278;2BS_5182723;3DL_6914227;4AL_7061416;4AS_6012341;4BL_6963301;4BL_6963302;4BS_4861806;4DS_2308728;5AL_2766612;5BL_10926321;5DS_2760003;5DS_2780857;5DS_2780858;6DS_49860;
m140526_095907_42199_c100632732550000001823123009121490_s1_X0/11556/27_1573_CCS	5BL_10921375;5BL_10921376;
m140526_095907_42199_c100632732550000001823123009121490_s1_X0/115587/1821_50_CCS	1BS_3430402;1DS_1886245;2AS_5199852;2BS_5169278;2BS_5182723;4AL_7061416;4BL_6963301;4BL_6963302;4DS_2308728;5AL_2766612;5BL_10926321;5DS_2760003;5DS_2780857;5DS_2780858;
m140526_095907_42199_c100632732550000001823123009121490_s1_X0/115592/30_1611_CCS	4AL_7098862;4AL_7098863;
m140526_095907_42199_c100632732550000001823123009121490_s1_X0/115822/32_1905_CCS	2AS_5209614;2AS_5212545;
m140526_095907_42199_c100632732550000001823123009121490_s1_X0/115829/1871_59_CCS	1BS_3430402;1DS_1886245;2AS_5199852;2BS_5169278;2BS_5182723;4AL_7061416;4BL_6963301;4BL_6963302;4DS_2308728;5AL_2766612;5BL_10926321;5DS_2760003;5DS_2780857;5DS_2780858;
m140526_095907_42199_c100632732550000001823123009121490_s1_X0/115854/1515_57_CCS	1AS_3303722;1BL_3815743;1BS_3483406;2BS_5186534;2BS_5226108;3AS_3323247;3DS_103365;5AS_1504017;5AS_1549064;5AS_1552572;5BS_2237902;5DS_2781054;6AL_5751409;6AL_5832933;6BS_2982599;7AL_4531214;7AL_4535756;7AS_4230504;7BL_6661624;7BL_6661625;7DL_3360079;
m140526_095907_42199_c100632732550000001823123009121490_s1_X0/115861/1808_53_CCS	1BS_3430402;1DS_1886245;2AS_5199852;2BS_5169278;2BS_5182723;4AL_7061416;4BL_6963301;4BL_6963302;4DS_2308728;5AL_2766612;5BL_10926321;5DS_2760003;5DS_2780857;5DS_2780858;
m140526_095907_42199_c100632732550000001823123009121490_s1_X0/115876/1586_66_CCS	1BS_3430402;1DS_1886245;2AS_5199852;2BL_8086809;2BS_5169278;2BS_5182723;3DL_6914227;4AL_7061416;4AS_6012341;4BL_6963301;4BL_6963302;4BS_4861806;4DS_2308728;5AL_2766612;5BL_10926321;5DS_2760003;5DS_2780857;5DS_2780858;6DS_49860;
m140526_095907_42199_c100632732550000001823123009121490_s1_X0/115894/30_1782_CCS	1DS_1886245;2AS_5199852;2BS_5182723;4BL_6963301;4BL_6963302;4DS_2308728;5AL_2766612;
m140526_095907_42199_c100632732550000001823123009121490_s1_X0/115898/1383_78_CCS	6AL_5749470;6AL_5816732;
m140526_095907_42199_c100632732550000001823123009121490_s1_X0/115995/1929_60_CCS	1BS_3430402;1DS_1886245;2AS_5199852;2BS_5182723;4AL_7061416;4BL_6963301;4BL_6963302;4DS_2308728;5AL_2766612;5BL_10926321;5DS_2760003;5DS_2780857;5DS_2780858;
m140526_095907_42199_c100632732550000001823123009121490_s1_X0/116130/2337_58_CCS	2BL_7993076;2BL_8020567;
m140526_095907_42199_c100632732550000001823123009121490_s1_X0/116141/30_1846_CCS	1DL_2251676;1DL_2284912;
m140526_095907_42199_c100632732550000001823123009121490_s1_X0/116286/31_1770_CCS	1BS_3442222;1BS_3457388;
m140526_095907_42199_c100632732550000001823123009121490_s1_X0/116313/1746_52_CCS	1BS_3432636;1BS_3432637;2DS_5357265;5AS_1522953;5AS_1529998;5AS_1549762;
m140526_095907_42199_c100632732550000001823123009121490_s1_X0/116322/32_1736_CCS	1DL_2238797;1DL_2246569;
m140526_095907_42199_c100632732550000001823123009121490_s1_X0/116372/29_1558_CCS	1BS_3430402;1DS_1886245;2AS_5199852;2BL_8086809;2BS_5169278;2BS_5182723;3DL_6914227;4AL_7061416;4AS_6012341;4BL_6963301;4BL_6963302;4DS_2308728;5AL_2766612;5BL_10926321;5DS_2760003;5DS_2780857;5DS_2780858;6DS_49860;
m140526_095907_42199_c100632732550000001823123009121490_s1_X0/116391/28_1516_CCS	1BS_3430402;1DS_1886245;2AS_5199852;2BL_8086809;2BS_5169278;2BS_5182723;3DL_6914227;4AL_7061416;4AS_6012341;4BL_6963301;4BL_6963302;4BS_4861806;4DS_2308728;5AL_2766612;5BL_10926321;5DS_2760003;5DS_2780857;5DS_2780858;6DS_49860;
m140526_095907_42199_c100632732550000001823123009121490_s1_X0/116576/29_1547_CCS	1BS_3430402;1DS_1886245;2AS_5199852;2BL_8086809;2BS_5169278;2BS_5182723;3DL_6914227;4AL_7061416;4AS_6012341;4BL_6963301;4BL_6963302;4DS_2308728;5AL_2766612;5BL_10926321;5DS_2760003;5DS_2780857;5DS_2780858;6DS_49860;
m140526_095907_42199_c100632732550000001823123009121490_s1_X0/116610/1865_69_CCS	1BS_3430402;1DS_1886245;2AS_5199852;2BS_5169278;2BS_5182723;4AL_7061416;4BL_6963301;4BL_6963302;4DS_2308728;5AL_2766612;5BL_10926321;5DS_2760003;5DS_2780857;5DS_2780858;
m140526_095907_42199_c100632732550000001823123009121490_s1_X0/116619/1580_60_CCS	1BS_3430402;1DS_1886245;2AS_5199852;2BL_8086809;2BS_5169278;2BS_5182723;3DL_6914227;4AL_7061416;4AS_6012341;4BL_6963301;4BL_6963302;4BS_4861806;4DS_2308728;5AL_2766612;5BL_10926321;5DS_2760003;5DS_2780857;5DS_2780858;6DS_49860;
m140526_095907_42199_c100632732550000001823123009121490_s1_X0/116643/1837_64_CCS	1BS_3430402;1DS_1886245;2AS_5199852;2BS_5169278;2BS_5182723;4AL_7061416;4BL_6963301;4BL_6963302;4BS_4861806;4DS_2308728;5AL_2766612;5BL_10926321;5DS_2760003;5DS_2780857;5DS_2780858;
m140526_095907_42199_c100632732550000001823123009121490_s1_X0/11666/27_1413_CCS	2BS_5156947;2BS_5236858;3AS_3370544;4AL_7077068;4AL_7130152;4AL_7149604;4AS_6014643;4BL_7018199;5AS_1537813;5AS_1537813;7AL_4488241;
m140526_095907_42199_c100632732550000001823123009121490_s1_X0/116709/1558_54_CCS	5BL_10845904;5BL_10845905;
m140526_095907_42199_c100632732550000001823123009121490_s1_X0/116789/31_1780_CCS	1BS_3430402;1DS_1886245;2AS_5199852;2BS_5169278;2BS_5182723;4AL_7061416;4BL_6963301;4BL_6963302;4DS_2308728;5AL_2766612;5BL_10926321;5DS_2760003;5DS_2780857;5DS_2780858;
m140526_095907_42199_c100632732550000001823123009121490_s1_X0/116807/1604_61_CCS	4AL_7169096;4AL_7169097;
m140526_095907_42199_c100632732550000001823123009121490_s1_X0/116921/2031_49_CCS	3B_10408586;3B_10717134;
m140526_095907_42199_c100632732550000001823123009121490_s1_X0/116930/31_2022_CCS	4AL_7077068;4AL_7130152;4AL_7149604;4BL_7018199;5AS_1537813;5AS_1537813;7AL_4488241;
m140526_095907_42199_c100632732550000001823123009121490_s1_X0/117075/1611_59_CCS	1BS_3430402;1DS_1886245;2AS_5199852;2BL_8086809;2BS_5169278;2BS_5182723;3DL_6914227;4AL_7061416;4AS_6012341;4BL_6963301;4BL_6963302;4DS_2308728;5AL_2766612;5BL_10926321;5DS_2760003;5DS_2780857;5DS_2780858;6DS_49860;
m140526_095907_42199_c100632732550000001823123009121490_s1_X0/117179/1813_62_CCS	5DL_4488135;5DL_4511535;5DL_4534921;
m140526_095907_42199_c100632732550000001823123009121490_s1_X0/117238/1810_58_CCS	1BS_3483406;2AL_6336037;3DL_6938633;5AS_1549064;5AS_1552572;5BL_10901960;5DS_2780529;7AL_4535756;
m140526_095907_42199_c100632732550000001823123009121490_s1_X0/117295/1600_66_CCS	1BS_3430402;1DS_1886245;2AS_5199852;2BL_8086809;2BS_5169278;2BS_5182723;3DL_6914227;4AL_7061416;4AS_6012341;4BL_6963301;4BL_6963302;4DS_2308728;5AL_2766612;5BL_10926321;5DS_2760003;5DS_2780857;5DS_2780858;6DS_49860;
m140526_095907_42199_c100632732550000001823123009121490_s1_X0/117354/1650_61_CCS	4BS_4896979;4BS_4925666;
m140526_095907_42199_c100632732550000001823123009121490_s1_X0/117505/31_1497_CCS	1BS_3430402;1DS_1886245;2AS_5199852;2BL_8086809;2BS_5169278;2BS_5182723;3DL_6914227;4AL_7061416;4AS_6012341;4BL_6963301;4BL_6963302;4BS_4861806;4DS_2308728;5AL_2766612;5BL_10926321;5DS_2760003;5DS_2780857;5DS_2780858;6DS_49860;
m140526_095907_42199_c100632732550000001823123009121490_s1_X0/117584/30_1690_CCS	6AL_5769879;6AL_5779657;
m140526_095907_42199_c100632732550000001823123009121490_s1_X0/117600/32_1738_CCS	2BL_7999897;2BL_8092016;
m140526_095907_42199_c100632732550000001823123009121490_s1_X0/117625/30_1550_CCS	1BS_3430402;1DS_1886245;2AS_5199852;2BL_8086809;2BS_5169278;2BS_5182723;3DL_6914227;4AL_7061416;4AS_6012341;4BL_6963301;4BL_6963302;4DS_2308728;5AL_2766612;5BL_10926321;5DS_2760003;5DS_2780857;5DS_2780858;6DS_49860;
m140526_095907_42199_c100632732550000001823123009121490_s1_X0/117852/1606_58_CCS	4AL_6933721;4DS_523211;
m140526_095907_42199_c100632732550000001823123009121490_s1_X0/117918/2064_60_CCS	3AS_3370544;4AL_7077068;4AL_7130152;4AL_7149604;4BL_7018199;5AS_1537813;5AS_1537813;7AL_4488241;
m140526_095907_42199_c100632732550000001823123009121490_s1_X0/117922/1851_55_CCS	1BS_3430402;1DS_1886245;2AS_5199852;2BS_5182723;4AL_7061416;4BL_6963301;4BL_6963302;4BS_4861806;4DS_2308728;5AL_2766612;5BL_10926321;5DS_2760003;5DS_2780857;5DS_2780858;
m140526_095907_42199_c100632732550000001823123009121490_s1_X0/117944/29_1524_CCS	4AS_5955579;4AS_5983838;
m140526_095907_42199_c100632732550000001823123009121490_s1_X0/117951/33_1835_CCS	1BS_3430402;1DS_1886245;2AS_5199852;2BS_5169278;2BS_5182723;4AL_7061416;4BL_6963301;4BL_6963302;4DS_2308728;5AL_2766612;5BL_10926321;5DS_2760003;5DS_2780857;5DS_2780858;
m140526_095907_42199_c100632732550000001823123009121490_s1_X0/118047/1552_54_CCS	1BS_3430402;1DS_1886245;2AS_5199852;2BL_8086809;2BS_5169278;2BS_5182723;3DL_6914227;4AL_7061416;4AS_6012341;4BL_6963301;4BL_6963302;4BS_4861806;4DS_2308728;5AL_2766612;5BL_10926321;5DS_2760003;5DS_2780857;5DS_2780858;6DS_49860;
m140526_095907_42199_c100632732550000001823123009121490_s1_X0/118264/31_1518_CCS	1BS_3430402;1DS_1886245;2AS_5199852;2BL_8086809;2BS_5169278;2BS_5182723;3DL_6914227;4AL_7061416;4AS_6012341;4BL_6963301;4BL_6963302;4DS_2308728;5AL_2766612;5BL_10926321;5DS_2760003;5DS_2780857;5DS_2780858;6DS_49860;
m140526_095907_42199_c100632732550000001823123009121490_s1_X0/118331/30_1659_CCS	5BS_2275541;5BS_2294415;
m140526_095907_42199_c100632732550000001823123009121490_s1_X0/118338/30_1795_CCS	2BS_5192705;2BS_5232389;
m140526_095907_42199_c100632732550000001823123009121490_s1_X0/11834/29_2297_CCS	6AL_5759386;6AL_5785113;
m140526_095907_42199_c100632732550000001823123009121490_s1_X0/118340/1830_59_CCS	2BS_5191530;2BS_5200070;
m140526_095907_42199_c100632732550000001823123009121490_s1_X0/118389/1590_57_CCS	1BS_3430402;1DS_1886245;2AS_5199852;2BL_8086809;2BS_5169278;2BS_5182723;3DL_6914227;4AL_7061416;4AS_6012341;4BL_6963301;4BL_6963302;4DS_2308728;5AL_2766612;5BL_10926321;5DS_2760003;5DS_2780857;5DS_2780858;6DS_49860;
m140526_095907_42199_c100632732550000001823123009121490_s1_X0/118413/30_1791_CCS	1DS_1886245;4BL_6963301;4DS_2308728;5DS_2780857;5DS_2780858;
m140526_095907_42199_c100632732550000001823123009121490_s1_X0/118554/30_1592_CCS	1DL_2267931;1DL_2288563;
m140526_095907_42199_c100632732550000001823123009121490_s1_X0/118609/30_1994_CCS	2BL_8037559;2BL_8054105;
m140526_095907_42199_c100632732550000001823123009121490_s1_X0/118616/29_1519_CCS	1BS_3430402;1DS_1886245;2AS_5199852;2BL_8086809;2BS_5169278;2BS_5182723;3DL_6914227;4AL_7061416;4AS_6012341;4BL_6963301;4BL_6963302;4DS_2308728;5AL_2766612;5BL_10926321;5DS_2760003;5DS_2780857;5DS_2780858;6DS_49860;
m140526_095907_42199_c100632732550000001823123009121490_s1_X0/118713/2408_52_CCS	1DL_2251676;1DL_2284912;
m140526_095907_42199_c100632732550000001823123009121490_s1_X0/118728/31_1825_CCS	1BS_3430402;1DS_1886245;2AS_5199852;2BS_5169278;2BS_5182723;4AL_7061416;4BL_6963301;4BL_6963302;4BS_4861806;4DS_2308728;5AL_2766612;5BL_10926321;5DS_2760003;5DS_2780857;5DS_2780858;
m140526_095907_42199_c100632732550000001823123009121490_s1_X0/118729/31_1575_CCS	1BS_3430402;1DS_1886245;2AS_5199852;2BL_8086809;2BS_5169278;2BS_5182723;3DL_6914227;4AL_7061416;4AS_6012341;4BL_6963301;4BL_6963302;4BS_4861806;4DS_2308728;5AL_2766612;5BL_10926321;5DS_2760003;5DS_2780857;5DS_2780858;6DS_49860;
m140526_095907_42199_c100632732550000001823123009121490_s1_X0/118756/2092_56_CCS	5AS_1478618;5BS_2268897;5BS_2281715;
m140526_095907_42199_c100632732550000001823123009121490_s1_X0/119073/29_1652_CCS	1DL_2251676;1DL_2284912;
m140526_095907_42199_c100632732550000001823123009121490_s1_X0/119153/1723_58_CCS	2DS_5360130;2DS_5388811;
m140526_095907_42199_c100632732550000001823123009121490_s1_X0/119173/1640_63_CCS	1BS_3430402;1DS_1886245;2AS_5199852;2BL_8086809;2BS_5169278;2BS_5182723;3DL_6914227;4AL_7061416;4AS_6012341;4BL_6963301;4BL_6963302;4DS_2308728;5AL_2766612;5BL_10926321;5DS_2760003;5DS_2780857;5DS_2780858;6DS_49860;
m140526_095907_42199_c100632732550000001823123009121490_s1_X0/119203/31_1767_CCS	1BS_3430402;1DS_1886245;2AS_5199852;2BS_5169278;2BS_5182723;4AL_7061416;4BL_6963301;4BL_6963302;4DS_2308728;5AL_2766612;5BL_10926321;5DS_2760003;5DS_2780857;5DS_2780858;
m140526_095907_42199_c100632732550000001823123009121490_s1_X0/119243/1586_59_CCS	1BS_3430402;1DS_1886245;2AS_5199852;2BL_8086809;2BS_5169278;2BS_5182723;3DL_6914227;4AL_7061416;4AS_6012341;4BL_6963301;4BL_6963302;4BS_4861806;4DS_2308728;5AL_2766612;5BL_10926321;5DS_2760003;5DS_2780857;5DS_2780858;6DS_49860;
m140526_095907_42199_c100632732550000001823123009121490_s1_X0/119244/1567_56_CCS	1BS_3430402;1DS_1886245;2AS_5199852;2BL_8086809;2BS_5169278;2BS_5182723;3DL_6914227;4AL_7061416;4AS_6012341;4BL_6963301;4BL_6963302;4DS_2308728;5AL_2766612;5BL_10926321;5DS_2760003;5DS_2780857;5DS_2780858;6DS_49860;
m140526_095907_42199_c100632732550000001823123009121490_s1_X0/119339/1918_59_CCS	2BL_8037559;2BL_8054105;
m140526_095907_42199_c100632732550000001823123009121490_s1_X0/119352/1928_61_CCS	1BS_3430402;1DS_1886245;2AS_5199852;2BS_5169278;2BS_5182723;4AL_7061416;4BL_6963301;4BL_6963302;4DS_2308728;5AL_2766612;5BL_10926321;5DS_2760003;5DS_2780857;5DS_2780858;
m140526_095907_42199_c100632732550000001823123009121490_s1_X0/119384/32_1830_CCS	1BS_3450661;1DS_1891236;3AL_4399315;4AL_7162876;4AS_6011083;5AS_1515651;5BS_2273631;5BS_2296592;6BS_268378;
m140526_095907_42199_c100632732550000001823123009121490_s1_X0/11942/1826_62_CCS	1BS_3430402;1DS_1886245;2AS_5199852;2BS_5169278;2BS_5182723;4AL_7061416;4BL_6963301;4BL_6963302;4DS_2308728;5AL_2766612;5BL_10926321;5DS_2760003;5DS_2780857;5DS_2780858;
m140526_095907_42199_c100632732550000001823123009121490_s1_X0/119420/30_1903_CCS	6AL_5769879;6AL_5779657;
m140526_095907_42199_c100632732550000001823123009121490_s1_X0/119437/30_2335_CCS	1DS_1881278;1DS_1914922;
m140526_095907_42199_c100632732550000001823123009121490_s1_X0/11946/1569_66_CCS	1AS_3269407;1BS_3458296;3AS_3435874;5AS_1549910;5AS_1549911;6DL_3267247;7AL_4474064;7AL_4510362;7DL_3321707;
m140526_095907_42199_c100632732550000001823123009121490_s1_X0/119492/43_2373_CCS	1DL_2251676;1DL_2284912;
m140526_095907_42199_c100632732550000001823123009121490_s1_X0/119494/1717_53_CCS	2BS_5156947;2BS_5236858;3AS_3370544;4AL_7077068;4AL_7130152;4AL_7149604;4AS_6014643;4BL_7018199;5AS_1537813;5AS_1537813;7AL_4488241;
m140526_095907_42199_c100632732550000001823123009121490_s1_X0/119537/1952_57_CCS	4BS_4865327;4BS_4941379;
m140526_095907_42199_c100632732550000001823123009121490_s1_X0/119556/1620_59_CCS	1BS_3430402;1DS_1886245;2AS_5199852;2BL_8086809;2BS_5169278;2BS_5182723;3DL_6914227;4AL_7061416;4AS_6012341;4BL_6963301;4BL_6963302;4DS_2308728;5AL_2766612;5BL_10926321;5DS_2760003;5DS_2780857;5DS_2780858;6DS_49860;
m140526_095907_42199_c100632732550000001823123009121490_s1_X0/119612/1589_59_CCS	1BS_3430402;1DS_1886245;2AS_5199852;2BL_8086809;2BS_5169278;2BS_5182723;3DL_6914227;4AL_7061416;4AS_6012341;4BL_6963301;4BL_6963302;4DS_2308728;5AL_2766612;5BL_10926321;5DS_2760003;5DS_2780857;5DS_2780858;6DS_49860;
m140526_095907_42199_c100632732550000001823123009121490_s1_X0/119629/1959_59_CCS	1BS_3430402;1DS_1886245;2AS_5199852;2BS_5169278;2BS_5182723;4AL_7061416;4BL_6963301;4BL_6963302;4BS_4861806;4DS_2308728;5AL_2766612;5BL_10926321;5DS_2760003;5DS_2780857;5DS_2780858;
m140526_095907_42199_c100632732550000001823123009121490_s1_X0/119635/2117_58_CCS	5DS_2741669;5DS_2744377;5DS_2775131;
m140526_095907_42199_c100632732550000001823123009121490_s1_X0/119648/1533_53_CCS	1BS_3430402;1DS_1886245;2AS_5199852;2BL_8086809;2BS_5169278;2BS_5182723;3DL_6914227;4AL_7061416;4AS_6012341;4BL_6963301;4BL_6963302;4BS_4861806;4DS_2308728;5AL_2766612;5BL_10926321;5DS_2760003;5DS_2780857;5DS_2780858;6DS_49860;
m140526_095907_42199_c100632732550000001823123009121490_s1_X0/119828/1589_58_CCS	1BS_3430402;1DS_1886245;2AS_5199852;2BL_8086809;2BS_5169278;2BS_5182723;3DL_6914227;4AL_7061416;4AS_6012341;4BL_6963301;4BL_6963302;4DS_2308728;5AL_2766612;5BL_10926321;5DS_2760003;5DS_2780857;5DS_2780858;6DS_49860;
m140526_095907_42199_c100632732550000001823123009121490_s1_X0/119893/1635_58_CCS	1DS_1883817;1DS_1884982;1DS_1886610;
m140526_095907_42199_c100632732550000001823123009121490_s1_X0/119905/31_1928_CCS	4AL_6293353;4AS_6007788;
m140526_095907_42199_c100632732550000001823123009121490_s1_X0/12007/1573_57_CCS	1BS_3430402;1DS_1886245;2AS_5199852;2BL_8086809;2BS_5169278;2BS_5182723;3DL_6914227;4AL_7061416;4AS_6012341;4BL_6963301;4BL_6963302;4BS_4861806;4DS_2308728;5AL_2766612;5BL_10926321;5DS_2760003;5DS_2780857;5DS_2780858;6DS_49860;
m140526_095907_42199_c100632732550000001823123009121490_s1_X0/120070/34_1819_CCS	1BL_3815743;1BS_3483406;2BS_5226108;5AS_1504017;5AS_1549064;5AS_1552572;5BS_2237902;
m140526_095907_42199_c100632732550000001823123009121490_s1_X0/120072/30_1480_CCS	1AL_3917731;1DS_1905993;2AS_5212239;3AL_4358841;3AS_3331868;4AS_5986641;4BL_6972731;6AS_4354999;6DS_2109084;7AL_4553891;
m140526_095907_42199_c100632732550000001823123009121490_s1_X0/120087/30_1484_CCS	1AL_3917731;1DS_1905993;2AS_5212239;3AL_4358841;3AS_3331868;4AS_5986641;4BL_6972731;6AS_4354999;6DS_2109084;7AL_4553891;
m140526_095907_42199_c100632732550000001823123009121490_s1_X0/12016/1594_65_CCS	1BS_3430402;1DS_1886245;2AS_5199852;2BL_8086809;2BS_5182723;3DL_6914227;4AL_7061416;4AS_6012341;4BL_6963301;4BL_6963302;4DS_2308728;5AL_2766612;5BL_10926321;5DS_2760003;5DS_2780857;5DS_2780858;6DS_49860;
m140526_095907_42199_c100632732550000001823123009121490_s1_X0/120263/1599_58_CCS	1BS_3430402;1DS_1886245;2AS_5199852;2BL_8086809;2BS_5169278;2BS_5182723;3DL_6914227;4AL_7061416;4AS_6012341;4BL_6963301;4BL_6963302;4DS_2308728;5AL_2766612;5BL_10926321;5DS_2760003;5DS_2780857;5DS_2780858;6DS_49860;
m140526_095907_42199_c100632732550000001823123009121490_s1_X0/120289/31_1850_CCS	1BS_3430402;1DS_1886245;2AS_5199852;2BS_5169278;2BS_5182723;4AL_7061416;4BL_6963301;4BL_6963302;4BS_4861806;4DS_2308728;5AL_2766612;5BL_10926321;5DS_2760003;5DS_2780857;5DS_2780858;
m140526_095907_42199_c100632732550000001823123009121490_s1_X0/120300/1756_63_CCS	1BS_3430402;1DS_1886245;2AS_5199852;2BS_5169278;2BS_5182723;4AL_7061416;4BL_6963301;4BL_6963302;4BS_4861806;4DS_2308728;5AL_2766612;5BL_10926321;5DS_2760003;5DS_2780857;5DS_2780858;
m140526_095907_42199_c100632732550000001823123009121490_s1_X0/120539/30_1787_CCS	3AS_3370544;4AL_7077068;4AL_7130152;4AL_7149604;4AS_6014643;4BL_7018199;5AS_1537813;5AS_1537813;7AL_4488241;
m140526_095907_42199_c100632732550000001823123009121490_s1_X0/120594/1857_56_CCS	1BS_3430402;1DS_1886245;2AS_5199852;2BS_5169278;2BS_5182723;4AL_7061416;4BL_6963301;4BL_6963302;4DS_2308728;5AL_2766612;5BL_10926321;5DS_2760003;5DS_2780857;5DS_2780858;
m140526_095907_42199_c100632732550000001823123009121490_s1_X0/120677/1832_56_CCS	2BL_7999897;2BL_8092016;
m140526_095907_42199_c100632732550000001823123009121490_s1_X0/120705/1679_55_CCS	1BS_3430402;1DS_1886245;2AS_5199852;2BL_8086809;2BS_5169278;2BS_5182723;3DL_6914227;4AL_7061416;4AS_6012341;4BL_6963301;4BL_6963302;4DS_2308728;5AL_2766612;5BL_10926321;5DS_2760003;5DS_2780857;5DS_2780858;6DS_49860;
m140526_095907_42199_c100632732550000001823123009121490_s1_X0/120726/1597_57_CCS	1BS_3430402;1DS_1886245;2AS_5199852;2BL_8086809;2BS_5169278;2BS_5182723;3DL_6914227;4AL_7061416;4AS_6012341;4BL_6963301;4BL_6963302;4BS_4861806;4DS_2308728;5AL_2766612;5BL_10926321;5DS_2760003;5DS_2780857;5DS_2780858;6DS_49860;
m140526_095907_42199_c100632732550000001823123009121490_s1_X0/120813/30_1726_CCS	2AL_6333382;2DL_9821864;3AL_4451047;3AS_3342523;3DS_2603433;4BL_6961746;5AS_1549753;5AS_1550735;5AS_1550736;5DL_4566165;6AL_5749384;6AL_5759931;6AL_5813168;6BL_4250039;6BL_4308992;6DL_3228618;6DS_2065519;6DS_2096856;6DS_2096856;6DS_2099504;7AL_4435235;7AL_4446630;7BL_6716373;7BS_3065030;7BS_3065031;
m140526_095907_42199_c100632732550000001823123009121490_s1_X0/120848/1548_54_CCS	1BS_3430402;1DS_1886245;2AS_5199852;2BL_8086809;2BS_5169278;2BS_5182723;3DL_6914227;4AL_7061416;4AS_6012341;4BL_6963301;4BL_6963302;4BS_4861806;4DS_2308728;5AL_2766612;5BL_10926321;5DS_2760003;5DS_2780857;5DS_2780858;6DS_49860;
m140526_095907_42199_c100632732550000001823123009121490_s1_X0/120870/1592_57_CCS	1BS_3430402;1DS_1886245;2AS_5199852;2BL_8086809;2BS_5169278;2BS_5182723;3DL_6914227;4AL_7061416;4AS_6012341;4BL_6963301;4BL_6963302;4DS_2308728;5AL_2766612;5BL_10926321;5DS_2760003;5DS_2780857;5DS_2780858;6DS_49860;
m140526_095907_42199_c100632732550000001823123009121490_s1_X0/121005/1562_59_CCS	1BS_3430402;1DS_1886245;2AS_5199852;2BL_8086809;2BS_5169278;2BS_5182723;3DL_6914227;4AL_7061416;4AS_6012341;4BL_6963301;4BL_6963302;4BS_4861806;4DS_2308728;5AL_2766612;5BL_10926321;5DS_2760003;5DS_2780857;5DS_2780858;6DS_49860;
m140526_095907_42199_c100632732550000001823123009121490_s1_X0/121006/1918_51_CCS	7BL_6644558;7BL_6705225;
m140526_095907_42199_c100632732550000001823123009121490_s1_X0/121020/31_1565_CCS	1BS_3430402;1DS_1886245;2AS_5199852;2BL_8086809;2BS_5169278;2BS_5182723;3DL_6914227;4AL_7061416;4AS_6012341;4BL_6963301;4BL_6963302;4BS_4861806;4DS_2308728;5AL_2766612;5BL_10926321;5DS_2760003;5DS_2780857;5DS_2780858;6DS_49860;
m140526_095907_42199_c100632732550000001823123009121490_s1_X0/121124/1589_62_CCS	1BS_3430402;1DS_1886245;2AS_5199852;2BL_8086809;2BS_5169278;2BS_5182723;3DL_6914227;4AL_7061416;4AS_6012341;4BL_6963301;4BL_6963302;4BS_4861806;4DS_2308728;5AL_2766612;5BL_10926321;5DS_2760003;5DS_2780857;5DS_2780858;6DS_49860;
m140526_095907_42199_c100632732550000001823123009121490_s1_X0/121293/30_1920_CCS	5BS_2268127;5BS_2277449;
m140526_095907_42199_c100632732550000001823123009121490_s1_X0/121405/1514_56_CCS	1BS_3430402;1DS_1886245;2AS_5199852;2BL_8086809;2BS_5169278;2BS_5182723;3DL_6914227;4AL_7061416;4AS_6012341;4BL_6963301;4BL_6963302;4BS_4861806;4DS_2308728;5AL_2766612;5BL_10926321;5DS_2760003;5DS_2780857;5DS_2780858;6DS_49860;
m140526_095907_42199_c100632732550000001823123009121490_s1_X0/121419/1710_62_CCS	1DS_1879506;1DS_1891290;
m140526_095907_42199_c100632732550000001823123009121490_s1_X0/121437/31_1714_CCS	3AL_4297225;3AL_4297226;
m140526_095907_42199_c100632732550000001823123009121490_s1_X0/121526/30_1887_CCS	5BL_10805663;5DL_4577774;
m140526_095907_42199_c100632732550000001823123009121490_s1_X0/121545/31_1823_CCS	1BS_3430402;1DS_1886245;2AS_5199852;2BS_5169278;2BS_5182723;4AL_7061416;4BL_6963301;4BL_6963302;4DS_2308728;5AL_2766612;5BL_10926321;5DS_2760003;5DS_2780857;5DS_2780858;
m140526_095907_42199_c100632732550000001823123009121490_s1_X0/121566/1592_63_CCS	1BS_3430402;1DS_1886245;2AS_5199852;2BL_8086809;2BS_5169278;2BS_5182723;3DL_6914227;4AL_7061416;4AS_6012341;4BL_6963301;4BL_6963302;4BS_4861806;4DS_2308728;5AL_2766612;5BL_10926321;5DS_2760003;5DS_2780857;5DS_2780858;6DS_49860;
m140526_095907_42199_c100632732550000001823123009121490_s1_X0/121608/29_1543_CCS	1BS_3430402;1DS_1886245;2AS_5199852;2BL_8086809;2BS_5169278;2BS_5182723;3DL_6914227;4AL_7061416;4AS_6012341;4BL_6963301;4BL_6963302;4DS_2308728;5AL_2766612;5BL_10926321;5DS_2760003;5DS_2780857;5DS_2780858;6DS_49860;
m140526_095907_42199_c100632732550000001823123009121490_s1_X0/121788/1879_56_CCS	5BL_10885100;5BL_10923337;
m140526_095907_42199_c100632732550000001823123009121490_s1_X0/121826/1579_57_CCS	1BS_3430402;1DS_1886245;2AS_5199852;2BL_8086809;2BS_5169278;2BS_5182723;3DL_6914227;4AL_7061416;4AS_6012341;4BL_6963301;4BL_6963302;4BS_4861806;4DS_2308728;5AL_2766612;5BL_10926321;5DS_2760003;5DS_2780857;5DS_2780858;6DS_49860;
m140526_095907_42199_c100632732550000001823123009121490_s1_X0/121839/1758_49_CCS	1AL_3917731;1DS_1905993;2AS_5212239;3AL_4358841;3AS_3331868;4AS_5986641;4BL_6972731;6AS_4354999;6DS_2109084;7AL_4553891;
m140526_095907_42199_c100632732550000001823123009121490_s1_X0/12191/1645_74_CCS	1BS_3430402;1DS_1886245;2AS_5199852;2BL_8086809;2BS_5169278;2BS_5182723;3DL_6914227;4AL_7061416;4AS_6012341;4BL_6963301;4BL_6963302;4DS_2308728;5AL_2766612;5BL_10926321;5DS_2760003;5DS_2780857;5DS_2780858;6DS_49860;
m140526_095907_42199_c100632732550000001823123009121490_s1_X0/121920/1901_51_CCS	1BS_3430402;1DS_1886245;2AS_5199852;2BS_5169278;2BS_5182723;4AL_7061416;4BL_6963301;4BL_6963302;4DS_2308728;5AL_2766612;5BL_10926321;5DS_2760003;5DS_2780857;5DS_2780858;
m140526_095907_42199_c100632732550000001823123009121490_s1_X0/122048/1582_62_CCS	1BS_3430402;1DS_1886245;2AS_5199852;2BL_8086809;2BS_5169278;2BS_5182723;3DL_6914227;4AL_7061416;4AS_6012341;4BL_6963301;4BL_6963302;4DS_2308728;5AL_2766612;5BL_10926321;5DS_2760003;5DS_2780857;5DS_2780858;6DS_49860;
m140526_095907_42199_c100632732550000001823123009121490_s1_X0/122130/31_1820_CCS	1BS_3430402;1DS_1886245;2AS_5199852;2BS_5169278;2BS_5182723;4AL_7061416;4BL_6963301;4BL_6963302;4BS_4861806;4DS_2308728;5AL_2766612;5BL_10926321;5DS_2760003;5DS_2780857;5DS_2780858;
m140526_095907_42199_c100632732550000001823123009121490_s1_X0/122162/1741_54_CCS	1BS_3432636;1BS_3432637;2DS_5357265;4BL_6978555;5AS_1522953;5AS_1529998;5AS_1549762;
m140526_095907_42199_c100632732550000001823123009121490_s1_X0/122187/2289_56_CCS	7AL_4558198;7AL_4558198;
m140526_095907_42199_c100632732550000001823123009121490_s1_X0/122189/1649_53_CCS	2AL_6375475;4AL_4659538;5DL_4608780;
m140526_095907_42199_c100632732550000001823123009121490_s1_X0/122274/30_1778_CCS	1BS_3430402;1DS_1886245;2AS_5199852;2BS_5169278;2BS_5182723;4AL_7061416;4BL_6963301;4BL_6963302;4DS_2308728;5AL_2766612;5BL_10926321;5DS_2760003;5DS_2780857;5DS_2780858;
m140526_095907_42199_c100632732550000001823123009121490_s1_X0/122383/31_1780_CCS	1BS_3430402;1DS_1886245;2AS_5199852;2BS_5169278;2BS_5182723;4AL_7061416;4BL_6963301;4BL_6963302;4BS_4861806;4DS_2308728;5AL_2766612;5BL_10926321;5DS_2760003;5DS_2780857;5DS_2780858;
m140526_095907_42199_c100632732550000001823123009121490_s1_X0/122582/27_1495_CCS	1BS_3430402;1DS_1886245;2AS_5199852;2BL_8086809;2BS_5169278;2BS_5182723;3DL_6914227;4AL_7061416;4AS_6012341;4BL_6963301;4BL_6963302;4DS_2308728;5AL_2766612;5BL_10926321;5DS_2760003;5DS_2780857;5DS_2780858;6DS_49860;
m140526_095907_42199_c100632732550000001823123009121490_s1_X0/122651/1563_65_CCS	1BS_3430402;1DS_1886245;2AS_5199852;2BL_8086809;2BS_5169278;2BS_5182723;3DL_6914227;4AL_7061416;4AS_6012341;4BL_6963301;4BL_6963302;4DS_2308728;5AL_2766612;5BL_10926321;5DS_2760003;5DS_2780857;5DS_2780858;6DS_49860;
m140526_095907_42199_c100632732550000001823123009121490_s1_X0/122667/2352_60_CCS	2BS_5175296;2BS_5176218;
m140526_095907_42199_c100632732550000001823123009121490_s1_X0/122778/1734_52_CCS	7BS_3129175;7BS_3164689;
m140526_095907_42199_c100632732550000001823123009121490_s1_X0/12280/1552_54_CCS	1BS_3430402;1DS_1886245;2AS_5199852;2BL_8086809;2BS_5169278;2BS_5182723;3DL_6914227;4AL_7061416;4AS_6012341;4BL_6963301;4BL_6963302;4DS_2308728;5AL_2766612;5BL_10926321;5DS_2760003;5DS_2780857;5DS_2780858;6DS_49860;
m140526_095907_42199_c100632732550000001823123009121490_s1_X0/122811/30_1541_CCS	1BS_3430402;1DS_1886245;2AS_5199852;2BL_8086809;2BS_5169278;2BS_5182723;3DL_6914227;4AL_7061416;4AS_6012341;4BL_6963301;4BL_6963302;4DS_2308728;5AL_2766612;5BL_10926321;5DS_2760003;5DS_2780857;5DS_2780858;6DS_49860;
m140526_095907_42199_c100632732550000001823123009121490_s1_X0/122901/1694_52_CCS	4BL_7040970;4BS_4950583;
m140526_095907_42199_c100632732550000001823123009121490_s1_X0/122906/30_1771_CCS	1BS_3430402;1DS_1886245;2AS_5199852;2BS_5169278;2BS_5182723;4AL_7061416;4BL_6963301;4BL_6963302;4DS_2308728;5AL_2766612;5BL_10926321;5DS_2760003;5DS_2780857;5DS_2780858;
m140526_095907_42199_c100632732550000001823123009121490_s1_X0/123026/31_1697_CCS	1AL_3976732;1AS_3314228;1DS_127911;2AS_5196814;3AS_3330532;4AS_5979803;4BL_6978972;5BS_2262197;5BS_2294561;6BS_3043902;6DS_2070309;7AL_4532272;
m140526_095907_42199_c100632732550000001823123009121490_s1_X0/123093/2191_59_CCS	5DS_2732798;5DS_2749558;
m140526_095907_42199_c100632732550000001823123009121490_s1_X0/123299/1980_58_CCS	3AS_3370544;4AL_7077068;4AL_7130152;4AL_7149604;4BL_7018199;5AS_1537813;5AS_1537813;7AL_4488241;
m140526_095907_42199_c100632732550000001823123009121490_s1_X0/123305/1822_59_CCS	2AL_6360780;2AL_6436497;
m140526_095907_42199_c100632732550000001823123009121490_s1_X0/123329/31_1291_CCS	1BL_3918641;1DS_909277;2AL_6333382;2DL_9821864;3AL_4451047;3AS_3342523;3DS_2603433;4AS_5990635;4BL_6961746;4BS_1185031;5AS_1549753;5AS_1550735;5AS_1550736;5BS_2249233;5DL_4566165;6AL_5749384;6AL_5759931;6AL_5813168;6BL_4250039;6BL_4308992;6DL_3228618;6DS_2065519;6DS_2096856;6DS_2096856;6DS_2099504;7AL_4435235;7AL_4446630;7BL_6716373;7BS_3065030;7BS_3065031;
m140526_095907_42199_c100632732550000001823123009121490_s1_X0/123349/31_1823_CCS	1BS_3430402;1DS_1886245;2AS_5199852;2BS_5169278;2BS_5182723;4AL_7061416;4BL_6963301;4BL_6963302;4BS_4861806;4DS_2308728;5AL_2766612;5BL_10926321;5DS_2760003;5DS_2780857;5DS_2780858;
m140526_095907_42199_c100632732550000001823123009121490_s1_X0/123364/1658_60_CCS	1AS_3303722;1BL_3815743;1BS_3483406;1DS_1911900;2BS_5186534;2BS_5226108;5AS_1504017;5AS_1549064;5AS_1552572;5BS_2237902;6BS_2982599;7AL_4531214;7AL_4535756;7AS_4230504;7DL_3360079;
m140526_095907_42199_c100632732550000001823123009121490_s1_X0/123399/31_1500_CCS	1BS_3430402;1DS_1886245;2AS_5199852;2BL_8086809;2BS_5182723;3DL_6914227;4AL_7061416;4AS_6012341;4BL_6963301;4BL_6963302;4BS_4861806;4DS_2308728;5AL_2766612;5BL_10926321;5DS_2760003;5DS_2780857;5DS_2780858;6DS_49860;
m140526_095907_42199_c100632732550000001823123009121490_s1_X0/123400/1805_53_CCS	1AL_3917731;1DL_2292158;1DS_1905993;2AS_5212239;3AL_4358841;3AS_3331868;4AL_7137406;4AS_5986641;4BL_6972731;5BS_2243996;5BS_2251768;6AS_4354999;6DS_2109084;7AL_4553891;
m140526_095907_42199_c100632732550000001823123009121490_s1_X0/123405/22_1491_CCS	1BS_3430402;1DS_1886245;2AS_5199852;2BL_8086809;2BS_5169278;2BS_5182723;3DL_6914227;4AL_7061416;4AS_6012341;4BL_6963301;4BL_6963302;4DS_2308728;5AL_2766612;5BL_10926321;5DS_2760003;5DS_2780857;5DS_2780858;6DS_49860;
m140526_095907_42199_c100632732550000001823123009121490_s1_X0/123606/27_1771_CCS	1DL_2251676;1DL_2284912;
m140526_095907_42199_c100632732550000001823123009121490_s1_X0/123643/27_1743_CCS	1AL_3917731;1DS_1905993;2AS_5212239;3AL_4358841;3AS_3331868;4AS_5986641;4BL_6972731;6AS_4354999;6DS_2109084;7AL_4553891;
m140526_095907_42199_c100632732550000001823123009121490_s1_X0/123654/31_1601_CCS	1BS_3430402;1DS_1886245;2AS_5199852;2BL_8086809;2BS_5169278;2BS_5182723;3DL_6914227;4AL_7061416;4AS_6012341;4BL_6963301;4BL_6963302;4DS_2308728;5AL_2766612;5BL_10926321;5DS_2760003;5DS_2780857;5DS_2780858;6DS_49860;
m140526_095907_42199_c100632732550000001823123009121490_s1_X0/123699/31_1661_CCS	1BS_3430402;1DS_1886245;2AS_5199852;2BL_8086809;2BS_5169278;2BS_5182723;3DL_6914227;4AL_7061416;4AS_6012341;4BL_6963301;4BL_6963302;4DS_2308728;5AL_2766612;5BL_10926321;5DS_2760003;5DS_2780857;5DS_2780858;6DS_49860;
m140526_095907_42199_c100632732550000001823123009121490_s1_X0/123821/1609_54_CCS	7DL_3369964;7DL_3392917;7DL_3392918;
m140526_095907_42199_c100632732550000001823123009121490_s1_X0/123988/27_1703_CCS	2AS_5291956;2AS_5291957;
m140526_095907_42199_c100632732550000001823123009121490_s1_X0/123990/1733_57_CCS	1BL_3886882;1BL_3898006;
m140526_095907_42199_c100632732550000001823123009121490_s1_X0/124077/33_1743_CCS	1AL_3917731;1DS_1905993;3AL_4358841;3AL_4452556;4AL_7137406;4BL_6972731;5BS_2296592;6AS_4354999;
m140526_095907_42199_c100632732550000001823123009121490_s1_X0/124086/31_1826_CCS	7DL_3343811;7DL_3365717;
m140526_095907_42199_c100632732550000001823123009121490_s1_X0/12412/1579_62_CCS	1BS_3458296;3AS_3435874;5AL_2741732;5AS_1549910;5AS_1549911;5BS_2247585;6DL_3267247;7AL_4474064;7AL_4510362;
m140526_095907_42199_c100632732550000001823123009121490_s1_X0/124190/28_1945_CCS	1BS_3442222;1BS_3457388;
m140526_095907_42199_c100632732550000001823123009121490_s1_X0/12426/1799_57_CCS	1BS_3430402;1DS_1886245;4AL_7061416;4BL_6963301;4BL_6963302;4DS_2308728;5BL_10926321;5DS_2780857;5DS_2780858;
m140526_095907_42199_c100632732550000001823123009121490_s1_X0/124273/1809_58_CCS	1BS_3430402;1DS_1886245;2AS_5199852;2BS_5169278;2BS_5182723;4AL_7061416;4BL_6963301;4BL_6963302;4DS_2308728;5AL_2766612;5BL_10926321;5DS_2760003;5DS_2780857;5DS_2780858;
m140526_095907_42199_c100632732550000001823123009121490_s1_X0/124349/1822_60_CCS	2AS_5199852;2BS_5169278;2BS_5182723;5AL_2766612;5DS_2760003;
m140526_095907_42199_c100632732550000001823123009121490_s1_X0/124407/30_1541_CCS	1BS_3430402;1DS_1886245;2AS_5199852;2BL_8086809;2BS_5169278;2BS_5182723;3DL_6914227;4AL_7061416;4AS_6012341;4BL_6963301;4BL_6963302;4DS_2308728;5AL_2766612;5BL_10926321;5DS_2760003;5DS_2780857;5DS_2780858;6DS_49860;
m140526_095907_42199_c100632732550000001823123009121490_s1_X0/124431/1901_54_CCS	1BS_3430402;1DS_1886245;2AS_5199852;2BS_5169278;2BS_5182723;4AL_7061416;4BL_6963301;4BL_6963302;4DS_2308728;5AL_2766612;5BL_10926321;5DS_2760003;5DS_2780857;5DS_2780858;
m140526_095907_42199_c100632732550000001823123009121490_s1_X0/124449/1896_58_CCS	1BS_3430402;1DS_1886245;4AL_7061416;4BL_6963301;4BL_6963302;4DS_2308728;5BL_10926321;5DS_2780857;5DS_2780858;
m140526_095907_42199_c100632732550000001823123009121490_s1_X0/124488/31_1426_CCS	5BL_10783670;5BL_10914526;5BL_10924485;
m140526_095907_42199_c100632732550000001823123009121490_s1_X0/124510/1853_59_CCS	4BS_4877284;4BS_4883210;
m140526_095907_42199_c100632732550000001823123009121490_s1_X0/124518/1618_59_CCS	1BS_3430402;1DS_1886245;2AS_5199852;2BL_8086809;2BS_5169278;2BS_5182723;3DL_6914227;4AL_7061416;4AS_6012341;4BL_6963301;4BL_6963302;4DS_2308728;5AL_2766612;5BL_10926321;5DS_2760003;5DS_2780857;5DS_2780858;6DS_49860;
m140526_095907_42199_c100632732550000001823123009121490_s1_X0/124521/30_1529_CCS	1BS_3430402;1DS_1886245;2AS_5199852;2BL_8086809;2BS_5169278;2BS_5182723;3DL_6914227;4AL_7061416;4AS_6012341;4BL_6963301;4BL_6963302;4DS_2308728;5AL_2766612;5BL_10926321;5DS_2760003;5DS_2780857;5DS_2780858;6DS_49860;
m140526_095907_42199_c100632732550000001823123009121490_s1_X0/124564/1583_57_CCS	1BS_3430402;1DS_1886245;2AS_5199852;2BL_8086809;2BS_5169278;2BS_5182723;3DL_6914227;4AL_7061416;4AS_6012341;4BL_6963301;4BL_6963302;4DS_2308728;5AL_2766612;5BL_10926321;5DS_2760003;5DS_2780857;5DS_2780858;6DS_49860;
m140526_095907_42199_c100632732550000001823123009121490_s1_X0/124577/1476_51_CCS	1BL_3878281;1BS_3429085;2AS_5207814;2AS_5227991;4AL_7170381;4BL_7031014;4BS_4871837;5BL_10917779;5DL_4603838;6AS_4407428;
m140526_095907_42199_c100632732550000001823123009121490_s1_X0/124631/31_1736_CCS	4DL_14436939;4DL_14472296;
m140526_095907_42199_c100632732550000001823123009121490_s1_X0/124679/30_1555_CCS	1BS_3430402;1DS_1886245;2AS_5199852;2BL_8086809;2BS_5169278;2BS_5182723;3DL_6914227;4AL_7061416;4AS_6012341;4BL_6963301;4BL_6963302;4BS_4861806;4DS_2308728;5AL_2766612;5BL_10926321;5DS_2760003;5DS_2780857;5DS_2780858;6DS_49860;
m140526_095907_42199_c100632732550000001823123009121490_s1_X0/124686/1538_56_CCS	1BS_3430402;1DS_1886245;2BL_8086809;3DL_6914227;4AL_7061416;4BL_6963301;4BL_6963302;4DS_2308728;5BL_10926321;5DS_2780857;5DS_2780858;6DS_49860;
m140526_095907_42199_c100632732550000001823123009121490_s1_X0/124733/1751_58_CCS	1AS_3303722;1BL_3815743;1BS_3483406;2BS_5186534;2BS_5226108;5AS_1504017;5AS_1549064;5AS_1552572;5BS_2237902;7AL_4531214;7AL_4535756;7AS_4230504;
m140526_095907_42199_c100632732550000001823123009121490_s1_X0/124860/28_1508_CCS	1BS_3430402;1DS_1886245;2AS_5199852;2BL_8086809;2BS_5169278;2BS_5182723;3DL_6914227;4AL_7061416;4AS_6012341;4BL_6963301;4BL_6963302;4DS_2308728;5AL_2766612;5BL_10926321;5DS_2760003;5DS_2780857;5DS_2780858;6DS_49860;
m140526_095907_42199_c100632732550000001823123009121490_s1_X0/124988/1586_56_CCS	1BS_3430402;1DS_1886245;2AS_5199852;2BL_8086809;2BS_5169278;2BS_5182723;3DL_6914227;4AL_7061416;4AS_6012341;4BL_6963301;4BL_6963302;4BS_4861806;4DS_2308728;5AL_2766612;5BL_10926321;5DS_2760003;5DS_2780857;5DS_2780858;6DS_49860;
m140526_095907_42199_c100632732550000001823123009121490_s1_X0/125079/1514_48_CCS	4BS_4868479;4BS_4882916;
m140526_095907_42199_c100632732550000001823123009121490_s1_X0/125096/30_2047_CCS	5AL_924782;5BL_10804356;
m140526_095907_42199_c100632732550000001823123009121490_s1_X0/125222/1992_56_CCS	1AL_3902622;1AL_3967504;
m140526_095907_42199_c100632732550000001823123009121490_s1_X0/125267/29_1570_CCS	1BS_3430402;1DS_1886245;2AS_5199852;2BL_8086809;2BS_5169278;2BS_5182723;3DL_6914227;4AL_7061416;4AS_6012341;4BL_6963301;4BL_6963302;4DS_2308728;5AL_2766612;5BL_10926321;5DS_2760003;5DS_2780857;5DS_2780858;6DS_49860;
m140526_095907_42199_c100632732550000001823123009121490_s1_X0/125446/1791_68_CCS	1AS_3269407;1BS_3458296;3AS_3435874;5AS_1549910;5AS_1549911;6DL_3267247;7AL_4474064;7AL_4510362;
m140526_095907_42199_c100632732550000001823123009121490_s1_X0/125521/30_1555_CCS	1BS_3430402;1DS_1886245;2AS_5199852;2BL_8086809;2BS_5169278;2BS_5182723;3DL_6914227;4AL_7061416;4AS_6012341;4BL_6963301;4BL_6963302;4BS_4861806;4DS_2308728;5AL_2766612;5BL_10926321;5DS_2760003;5DS_2780857;5DS_2780858;6DS_49860;
m140526_095907_42199_c100632732550000001823123009121490_s1_X0/125590/1561_63_CCS	1DS_1886245;2BS_5169278;2BS_5182723;4BL_6963301;4BL_6963302;4DS_2308728;
m140526_095907_42199_c100632732550000001823123009121490_s1_X0/125610/30_1542_CCS	1BS_3430402;1DS_1886245;2AS_5199852;2BL_8086809;2BS_5169278;2BS_5182723;3DL_6914227;4AL_7061416;4AS_6012341;4BL_6963301;4BL_6963302;4BS_4861806;4DS_2308728;5AL_2766612;5BL_10926321;5DS_2760003;5DS_2780857;5DS_2780858;6DS_49860;
m140526_095907_42199_c100632732550000001823123009121490_s1_X0/125638/1666_56_CCS	1AS_3269407;1BS_3458296;3AS_3435874;5AS_1549910;5AS_1549911;6DL_3267247;7AL_4474064;7AL_4510362;7DL_3321707;
m140526_095907_42199_c100632732550000001823123009121490_s1_X0/125647/1732_55_CCS	4BS_4896979;4BS_4925666;
m140526_095907_42199_c100632732550000001823123009121490_s1_X0/125665/1804_56_CCS	1AS_3303722;1BL_3815743;1BS_3483406;2BS_5186534;2BS_5226108;5AS_1504017;5AS_1549064;5AS_1552572;5BS_2237902;7AL_4531214;7AL_4535756;7AS_4230504;
m140526_095907_42199_c100632732550000001823123009121490_s1_X0/125823/2172_56_CCS	4AL_7092493;4AL_7125581;
m140526_095907_42199_c100632732550000001823123009121490_s1_X0/125865/1885_57_CCS	2DL_9839049;4DL_14464421;
m140526_095907_42199_c100632732550000001823123009121490_s1_X0/125866/30_1554_CCS	1BS_3430402;1DS_1886245;2AS_5199852;2BL_8086809;2BS_5169278;2BS_5182723;3DL_6914227;4AL_7061416;4AS_6012341;4BL_6963301;4BL_6963302;4BS_4861806;4DS_2308728;5AL_2766612;5BL_10926321;5DS_2760003;5DS_2780857;5DS_2780858;6DS_49860;
m140526_095907_42199_c100632732550000001823123009121490_s1_X0/125968/1530_58_CCS	1BS_3430402;1DS_1886245;2AS_5199852;2BL_8086809;2BS_5169278;2BS_5182723;3DL_6914227;4AL_7061416;4AS_6012341;4BL_6963301;4BL_6963302;4BS_4861806;4DS_2308728;5AL_2766612;5BL_10926321;5DS_2760003;5DS_2780857;5DS_2780858;6DS_49860;
m140526_095907_42199_c100632732550000001823123009121490_s1_X0/125970/1581_65_CCS	1AS_3269407;1BS_3458296;3AS_3435874;5AS_1549910;5AS_1549911;6DL_3267247;7AL_4474064;7AL_4510362;7DL_3321707;
m140526_095907_42199_c100632732550000001823123009121490_s1_X0/126030/1675_53_CCS	5DS_2779622;5DS_2781732;
m140526_095907_42199_c100632732550000001823123009121490_s1_X0/126113/1603_62_CCS	1BS_3430402;1DS_1886245;2AS_5199852;2BL_8086809;2BS_5169278;2BS_5182723;3DL_6914227;4AL_7061416;4AS_6012341;4BL_6963301;4BL_6963302;4DS_2308728;5AL_2766612;5BL_10926321;5DS_2760003;5DS_2780857;5DS_2780858;6DS_49860;
m140526_095907_42199_c100632732550000001823123009121490_s1_X0/126127/1761_60_CCS	2DS_5345560;2DS_5370203;
m140526_095907_42199_c100632732550000001823123009121490_s1_X0/126205/1589_60_CCS	1BS_3430402;1DS_1886245;2AS_5199852;2BL_8086809;2BS_5169278;2BS_5182723;3DL_6914227;4AL_7061416;4AS_6012341;4BL_6963301;4BL_6963302;4DS_2308728;5AL_2766612;5BL_10926321;5DS_2760003;5DS_2780857;5DS_2780858;6DS_49860;
m140526_095907_42199_c100632732550000001823123009121490_s1_X0/126333/30_1937_CCS	5BL_10796949;5BL_10809270;
m140526_095907_42199_c100632732550000001823123009121490_s1_X0/126487/1837_55_CCS	1DS_1886245;2BS_5169278;4BL_6963301;4DS_2308728;5BL_10926321;5DS_2760003;5DS_2780857;5DS_2780858;
m140526_095907_42199_c100632732550000001823123009121490_s1_X0/126517/1829_69_CCS	1BS_3430402;1DS_1886245;2AS_5199852;2BS_5169278;2BS_5182723;4AL_7061416;4BL_6963301;4BL_6963302;4BS_4861806;4DS_2308728;5AL_2766612;5BL_10926321;5DS_2760003;5DS_2780857;5DS_2780858;
m140526_095907_42199_c100632732550000001823123009121490_s1_X0/126723/33_1888_CCS	1BS_3430402;1DS_1886245;4AL_7061416;4BL_6963301;4BL_6963302;4DS_2308728;5BL_10926321;5DS_2780857;5DS_2780858;
m140526_095907_42199_c100632732550000001823123009121490_s1_X0/126789/29_1704_CCS	4DL_14352539;4DL_14443768;
m140526_095907_42199_c100632732550000001823123009121490_s1_X0/126807/1842_64_CCS	2BL_8021848;2BL_8045564;
m140526_095907_42199_c100632732550000001823123009121490_s1_X0/126900/29_1860_CCS	4AL_7075926;4AL_7125994;
m140526_095907_42199_c100632732550000001823123009121490_s1_X0/126972/1850_57_CCS	1BS_3430402;1DS_1886245;2AS_5199852;2BS_5182723;4AL_7061416;4BL_6963301;4BL_6963302;4BS_4861806;4DS_2308728;5AL_2766612;5BL_10926321;5DS_2760003;5DS_2780857;5DS_2780858;
m140526_095907_42199_c100632732550000001823123009121490_s1_X0/126977/1932_55_CCS	1BS_3430402;1DS_1886245;2AS_5199852;2BS_5169278;2BS_5182723;4AL_7061416;4BL_6963301;4BL_6963302;4DS_2308728;5AL_2766612;5BL_10926321;5DS_2760003;5DS_2780857;5DS_2780858;
m140526_095907_42199_c100632732550000001823123009121490_s1_X0/127005/30_1821_CCS	5BS_2250611;5BS_2297008;
m140526_095907_42199_c100632732550000001823123009121490_s1_X0/127031/1611_54_CCS	7DS_3871862;7DS_3871863;
m140526_095907_42199_c100632732550000001823123009121490_s1_X0/12708/2131_57_CCS	6AL_5757462;6AL_5806336;6AL_5821907;6AL_5830973;
m140526_095907_42199_c100632732550000001823123009121490_s1_X0/127110/30_1560_CCS	1BS_3430402;1DS_1886245;2AS_5199852;2BL_8086809;2BS_5169278;2BS_5182723;3DL_6914227;4AL_7061416;4AS_6012341;4BL_6963301;4BL_6963302;4DS_2308728;5AL_2766612;5BL_10926321;5DS_2760003;5DS_2780857;5DS_2780858;6DS_49860;
m140526_095907_42199_c100632732550000001823123009121490_s1_X0/127152/1819_56_CCS	4BL_7040970;4BS_4950583;
m140526_095907_42199_c100632732550000001823123009121490_s1_X0/127248/1942_54_CCS	1BS_3430402;1DS_1886245;2AS_5199852;2BS_5169278;2BS_5182723;4AL_7061416;4BL_6963301;4BL_6963302;4DS_2308728;5AL_2766612;5BL_10926321;5DS_2760003;5DS_2780857;5DS_2780858;
m140526_095907_42199_c100632732550000001823123009121490_s1_X0/127249/1669_62_CCS	1BS_3430402;1DS_1886245;2AS_5199852;2BL_8086809;2BS_5169278;2BS_5182723;3DL_6914227;4AL_7061416;4AS_6012341;4BL_6963301;4BL_6963302;4DS_2308728;5AL_2766612;5BL_10926321;5DS_2760003;5DS_2780857;5DS_2780858;6DS_49860;
m140526_095907_42199_c100632732550000001823123009121490_s1_X0/127268/30_1558_CCS	1BS_3430402;1DS_1886245;2AS_5199852;2BL_8086809;2BS_5169278;2BS_5182723;3DL_6914227;4AL_7061416;4AS_6012341;4BL_6963301;4BL_6963302;4BS_4861806;4DS_2308728;5AL_2766612;5BL_10926321;5DS_2760003;5DS_2780857;5DS_2780858;6DS_49860;
m140526_095907_42199_c100632732550000001823123009121490_s1_X0/127308/31_1823_CCS	1BS_3430402;1DS_1886245;2AS_5199852;2BS_5169278;2BS_5182723;4AL_7061416;4BL_6963301;4BL_6963302;4DS_2308728;5AL_2766612;5BL_10926321;5DS_2760003;5DS_2780857;5DS_2780858;
m140526_095907_42199_c100632732550000001823123009121490_s1_X0/127312/31_1814_CCS	1BS_3430402;1DS_1886245;2AS_5199852;2BS_5169278;2BS_5182723;4AL_7061416;4BL_6963301;4BL_6963302;4DS_2308728;5AL_2766612;5BL_10926321;5DS_2760003;5DS_2780857;5DS_2780858;
m140526_095907_42199_c100632732550000001823123009121490_s1_X0/127345/2248_56_CCS	1AS_3302382;1BS_3457374;2AL_6320262;2BS_5226108;3AL_4408328;3DL_6926939;3DL_6952723;4AL_7073043;4BL_7023272;4DS_2278903;5AS_1504017;5BL_10842193;6AS_4365115;6BS_3037365;6DL_3282031;7AL_4531214;
m140526_095907_42199_c100632732550000001823123009121490_s1_X0/127348/1578_59_CCS	1BS_3430402;1DS_1886245;2AS_5199852;2BL_8086809;2BS_5169278;2BS_5182723;3DL_6914227;4AL_7061416;4AS_6012341;4BL_6963301;4BL_6963302;4DS_2308728;5AL_2766612;5BL_10926321;5DS_2760003;5DS_2780857;5DS_2780858;6DS_49860;
m140526_095907_42199_c100632732550000001823123009121490_s1_X0/127362/31_1731_CCS	4DL_14436939;4DL_14472296;
m140526_095907_42199_c100632732550000001823123009121490_s1_X0/127436/1492_57_CCS	1DS_1886245;2BL_8086809;3DL_6914227;4AL_7061416;4BL_6963301;4BL_6963302;4DS_2308728;5BL_10926321;5DS_2780857;5DS_2780858;6DS_49860;
m140526_095907_42199_c100632732550000001823123009121490_s1_X0/127631/1684_51_CCS	4BS_4896979;4BS_4925666;
m140526_095907_42199_c100632732550000001823123009121490_s1_X0/127682/29_1799_CCS	1BS_3430402;1DS_1886245;2AS_5199852;2BS_5169278;2BS_5182723;4AL_7061416;4BL_6963301;4BL_6963302;4DS_2308728;5AL_2766612;5BL_10926321;5DS_2760003;5DS_2780857;5DS_2780858;
m140526_095907_42199_c100632732550000001823123009121490_s1_X0/127705/29_1790_CCS	1BS_3430402;1DS_1886245;2AS_5199852;2BS_5169278;2BS_5182723;4AL_7061416;4BL_6963301;4BL_6963302;4BS_4861806;4DS_2308728;5AL_2766612;5BL_10926321;5DS_2760003;5DS_2780857;5DS_2780858;
m140526_095907_42199_c100632732550000001823123009121490_s1_X0/127904/31_1962_CCS	1BL_3878281;1BS_3429085;4AL_7170381;5BL_10917779;5DL_4603838;
m140526_095907_42199_c100632732550000001823123009121490_s1_X0/127931/32_1651_CCS	1DL_2251676;1DL_2284912;
m140526_095907_42199_c100632732550000001823123009121490_s1_X0/127933/1644_69_CCS	1BS_3430402;1DS_1886245;2AS_5199852;2BL_8086809;2BS_5182723;3DL_6914227;4AL_7061416;4AS_6012341;4BL_6963301;4BL_6963302;4BS_4861806;4DS_2308728;5AL_2766612;5BL_10926321;5DS_2760003;5DS_2780857;5DS_2780858;6DS_49860;
m140526_095907_42199_c100632732550000001823123009121490_s1_X0/127948/1803_60_CCS	1BS_3430402;1DS_1886245;2AS_5199852;2BS_5169278;2BS_5182723;4AL_7061416;4BL_6963301;4BL_6963302;4DS_2308728;5AL_2766612;5BL_10926321;5DS_2760003;5DS_2780857;5DS_2780858;
m140526_095907_42199_c100632732550000001823123009121490_s1_X0/127961/1847_59_CCS	1BS_3430402;1DS_1886245;2AS_5199852;2BS_5169278;2BS_5182723;4AL_7061416;4BL_6963301;4BL_6963302;4DS_2308728;5AL_2766612;5BL_10926321;5DS_2760003;5DS_2780857;5DS_2780858;
m140526_095907_42199_c100632732550000001823123009121490_s1_X0/127989/2152_55_CCS	4AS_5959803;4AS_6005031;
m140526_095907_42199_c100632732550000001823123009121490_s1_X0/127990/1580_57_CCS	1BS_3430402;1DS_1886245;2AS_5199852;2BL_8086809;2BS_5169278;2BS_5182723;3DL_6914227;4AL_7061416;4AS_6012341;4BL_6963301;4BL_6963302;4DS_2308728;5AL_2766612;5BL_10926321;5DS_2760003;5DS_2780857;5DS_2780858;6DS_49860;
m140526_095907_42199_c100632732550000001823123009121490_s1_X0/128054/1431_79_CCS	6AL_5749470;6AL_5816732;
m140526_095907_42199_c100632732550000001823123009121490_s1_X0/128055/31_1773_CCS	2AS_5199852;2BS_5182723;5AL_2766612;5DS_2760003;
m140526_095907_42199_c100632732550000001823123009121490_s1_X0/12807/31_1852_CCS	2BL_7984085;2BL_8065324;
m140526_095907_42199_c100632732550000001823123009121490_s1_X0/128098/30_1881_CCS	1AL_3976732;1AS_3314228;2AS_5196814;3AS_3330532;4AS_5979803;4BL_6978972;5BS_2262197;5BS_2294561;6BS_3043902;6DS_2070309;7AL_4532272;
m140526_095907_42199_c100632732550000001823123009121490_s1_X0/128143/30_1846_CCS	4BL_7009707;4BL_7036308;
m140526_095907_42199_c100632732550000001823123009121490_s1_X0/128209/1584_63_CCS	1BS_3430402;1DS_1886245;2AS_5199852;2BL_8086809;2BS_5169278;2BS_5182723;3DL_6914227;4AL_7061416;4AS_6012341;4BL_6963301;4BL_6963302;4DS_2308728;5AL_2766612;5BL_10926321;5DS_2760003;5DS_2780857;5DS_2780858;6DS_49860;
m140526_095907_42199_c100632732550000001823123009121490_s1_X0/128266/31_1790_CCS	1BS_3430402;1DS_1886245;2AS_5199852;2BS_5169278;2BS_5182723;4AL_7061416;4BL_6963301;4BL_6963302;4BS_4861806;4DS_2308728;5AL_2766612;5BL_10926321;5DS_2760003;5DS_2780857;5DS_2780858;
m140526_095907_42199_c100632732550000001823123009121490_s1_X0/128307/30_1746_CCS	1BS_3430402;1DS_1886245;2AS_5199852;2BS_5169278;2BS_5182723;4AL_7061416;4BL_6963301;4BL_6963302;4DS_2308728;5AL_2766612;5BL_10926321;5DS_2760003;5DS_2780857;5DS_2780858;
m140526_095907_42199_c100632732550000001823123009121490_s1_X0/128338/30_1584_CCS	1BS_3430402;1DS_1886245;2AS_5199852;2BL_8086809;2BS_5169278;2BS_5182723;3DL_6914227;4AL_7061416;4AS_6012341;4BL_6963301;4BL_6963302;4DS_2308728;5AL_2766612;5BL_10926321;5DS_2760003;5DS_2780857;5DS_2780858;6DS_49860;
m140526_095907_42199_c100632732550000001823123009121490_s1_X0/128390/32_1884_CCS	1BL_3820540;1BS_3430402;1DS_1886245;2AS_5199852;2BS_5169278;2BS_5182723;4AL_7061416;4BL_6963301;4BL_6963302;4DS_2308728;5AL_2766612;5BL_10926321;5DS_2760003;5DS_2780857;5DS_2780858;
m140526_095907_42199_c100632732550000001823123009121490_s1_X0/128455/29_1635_CCS	6AL_5769879;6AL_5779657;
m140526_095907_42199_c100632732550000001823123009121490_s1_X0/128498/1854_62_CCS	1BS_3430402;1DS_1886245;2AS_5199852;2BS_5169278;2BS_5182723;4AL_7061416;4BL_6963301;4BL_6963302;4DS_2308728;5AL_2766612;5BL_10926321;5DS_2760003;5DS_2780857;5DS_2780858;
m140526_095907_42199_c100632732550000001823123009121490_s1_X0/128532/30_1728_CCS	1AL_3901711;4AL_7077068;5AS_1537813;5AS_1537813;7AL_4488241;7DL_3395108;
m140526_095907_42199_c100632732550000001823123009121490_s1_X0/128554/29_1523_CCS	1DL_2251676;1DL_2284912;
m140526_095907_42199_c100632732550000001823123009121490_s1_X0/128680/1616_57_CCS	1BS_3430402;1DS_1886245;2AS_5199852;2BL_8086809;2BS_5169278;2BS_5182723;3DL_6914227;4AL_7061416;4AS_6012341;4BL_6963301;4BL_6963302;4BS_4861806;4DS_2308728;5AL_2766612;5BL_10926321;5DS_2760003;5DS_2780857;5DS_2780858;6DS_49860;
m140526_095907_42199_c100632732550000001823123009121490_s1_X0/128767/1840_59_CCS	1BS_3430402;1DS_1886245;2AS_5199852;2BS_5169278;2BS_5182723;4AL_7061416;4BL_6963301;4BL_6963302;4BS_4861806;4DS_2308728;5AL_2766612;5BL_10926321;5DS_2760003;5DS_2780857;5DS_2780858;
m140526_095907_42199_c100632732550000001823123009121490_s1_X0/128841/30_1648_CCS	1BS_3478203;2AL_6334821;2BL_8014630;2BS_5246941;3B_10614740;3DL_6951463;4AL_7128753;4AL_7140648;4BL_7025289;5AS_1503429;5BL_10884398;
m140526_095907_42199_c100632732550000001823123009121490_s1_X0/128968/31_1556_CCS	1BS_3430402;1DS_1886245;2AS_5199852;2BL_8086809;2BS_5169278;2BS_5182723;3DL_6914227;4AL_7061416;4AS_6012341;4BL_6963301;4BL_6963302;4DS_2308728;5AL_2766612;5BL_10926321;5DS_2760003;5DS_2780857;5DS_2780858;6DS_49860;
m140526_095907_42199_c100632732550000001823123009121490_s1_X0/129058/31_2246_CCS	7AS_4251876;7AS_4251877;
m140526_095907_42199_c100632732550000001823123009121490_s1_X0/129081/31_1561_CCS	1BS_3430402;1DS_1886245;2AS_5199852;2BL_8086809;2BS_5169278;2BS_5182723;3DL_6914227;4AL_7061416;4AS_6012341;4BL_6963301;4BL_6963302;4BS_4861806;4DS_2308728;5AL_2766612;5BL_10926321;5DS_2760003;5DS_2780857;5DS_2780858;6DS_49860;
m140526_095907_42199_c100632732550000001823123009121490_s1_X0/129132/1806_65_CCS	1BS_3430402;1DS_1886245;2AS_5199852;2BS_5169278;2BS_5182723;4AL_7061416;4BL_6963301;4BL_6963302;4DS_2308728;5AL_2766612;5BL_10926321;5DS_2760003;5DS_2780857;5DS_2780858;
m140526_095907_42199_c100632732550000001823123009121490_s1_X0/129141/31_1814_CCS	1BS_3430402;1DS_1886245;2AS_5199852;2BS_5169278;2BS_5182723;4AL_7061416;4BL_6963301;4BL_6963302;4BS_4861806;4DS_2308728;5AL_2766612;5BL_10926321;5DS_2760003;5DS_2780857;5DS_2780858;
m140526_095907_42199_c100632732550000001823123009121490_s1_X0/129304/31_1558_CCS	1BS_3430402;1DS_1886245;2AS_5199852;2BL_8086809;2BS_5169278;2BS_5182723;3DL_6914227;4AL_7061416;4AS_6012341;4BL_6963301;4BL_6963302;4BS_4861806;4DS_2308728;5AL_2766612;5BL_10926321;5DS_2760003;5DS_2780857;5DS_2780858;6DS_49860;
m140526_095907_42199_c100632732550000001823123009121490_s1_X0/129314/30_1596_CCS	1BS_3430402;1DS_1886245;2AS_5199852;2BL_8086809;2BS_5169278;2BS_5182723;3DL_6914227;4AL_7061416;4AS_6012341;4BL_6963301;4BL_6963302;4DS_2308728;5AL_2766612;5BL_10926321;5DS_2760003;5DS_2780857;5DS_2780858;6DS_49860;
m140526_095907_42199_c100632732550000001823123009121490_s1_X0/129379/32_1834_CCS	1BS_3430402;1DS_1886245;2AS_5199852;2BS_5169278;2BS_5182723;4AL_7061416;4BL_6963301;4BL_6963302;4BS_4861806;4DS_2308728;5AL_2766612;5BL_10926321;5DS_2760003;5DS_2780857;5DS_2780858;
m140526_095907_42199_c100632732550000001823123009121490_s1_X0/12940/29_1822_CCS	2AL_6362638;2BL_8016097;
m140526_095907_42199_c100632732550000001823123009121490_s1_X0/129414/1917_60_CCS	3AS_3370544;4AL_7077068;4AL_7130152;4AL_7149604;4AS_6014643;4BL_7018199;5AS_1537813;5AS_1537813;7AL_4488241;
m140526_095907_42199_c100632732550000001823123009121490_s1_X0/129430/31_1803_CCS	1BS_3430402;1DS_1886245;2AS_5199852;2BS_5169278;2BS_5182723;4AL_7061416;4BL_6963301;4BL_6963302;4DS_2308728;5AL_2766612;5BL_10926321;5DS_2760003;5DS_2780857;5DS_2780858;
m140526_095907_42199_c100632732550000001823123009121490_s1_X0/129528/1700_53_CCS	4BS_4896979;4BS_4925666;
m140526_095907_42199_c100632732550000001823123009121490_s1_X0/129550/1601_66_CCS	1BS_3430402;1DS_1886245;2AS_5199852;2BL_8086809;2BS_5169278;2BS_5182723;3DL_6914227;4AL_7061416;4AS_6012341;4BL_6963301;4BL_6963302;4DS_2308728;5AL_2766612;5BL_10926321;5DS_2760003;5DS_2780857;5DS_2780858;6DS_49860;
m140526_095907_42199_c100632732550000001823123009121490_s1_X0/129585/1585_61_CCS	1BS_3430402;1DS_1886245;2AS_5199852;2BL_8086809;2BS_5169278;2BS_5182723;3DL_6914227;4AL_7061416;4AS_6012341;4BL_6963301;4BL_6963302;4DS_2308728;5AL_2766612;5BL_10926321;5DS_2760003;5DS_2780857;5DS_2780858;6DS_49860;
m140526_095907_42199_c100632732550000001823123009121490_s1_X0/129681/31_2382_CCS	4BS_4897175;4BS_4928589;
m140526_095907_42199_c100632732550000001823123009121490_s1_X0/129684/31_2104_CCS	1AS_3302382;1BS_3457374;2AL_6320262;3AL_4408328;3DL_6926939;4AL_7073043;5AS_1504017;5BL_10842193;6AS_4365115;6DL_3282031;
m140526_095907_42199_c100632732550000001823123009121490_s1_X0/129714/1741_58_CCS	2BS_5156947;3AS_3370544;4AL_7130152;4AL_7149604;5AS_1537813;
m140526_095907_42199_c100632732550000001823123009121490_s1_X0/129806/2141_64_CCS	4BS_4868479;4BS_4882916;
m140526_095907_42199_c100632732550000001823123009121490_s1_X0/129854/27_1550_CCS	1BS_3430402;1DS_1886245;2AS_5199852;2BL_8086809;2BS_5169278;2BS_5182723;3DL_6914227;4AL_7061416;4AS_6012341;4BL_6963301;4BL_6963302;4DS_2308728;5AL_2766612;5BL_10926321;5DS_2760003;5DS_2780857;5DS_2780858;6DS_49860;
m140526_095907_42199_c100632732550000001823123009121490_s1_X0/129901/1660_56_CCS	5AS_1515782;5AS_1515783;
m140526_095907_42199_c100632732550000001823123009121490_s1_X0/129917/1585_58_CCS	1BS_3430402;1DS_1886245;2AS_5199852;2BL_8086809;2BS_5169278;2BS_5182723;3DL_6914227;4AL_7061416;4AS_6012341;4BL_6963301;4BL_6963302;4DS_2308728;5AL_2766612;5BL_10926321;5DS_2760003;5DS_2780857;5DS_2780858;6DS_49860;
m140526_095907_42199_c100632732550000001823123009121490_s1_X0/129922/2119_60_CCS	6DL_3216983;6DL_3288822;
m140526_095907_42199_c100632732550000001823123009121490_s1_X0/129964/1858_61_CCS	1BS_3430402;1DS_1886245;2AS_5199852;2BS_5169278;2BS_5182723;4AL_7061416;4BL_6963301;4BL_6963302;4DS_2308728;5AL_2766612;5BL_10926321;5DS_2760003;5DS_2780857;5DS_2780858;
m140526_095907_42199_c100632732550000001823123009121490_s1_X0/130016/1898_59_CCS	1BS_3430402;1DS_1886245;2AS_5199852;2BS_5169278;2BS_5182723;4AL_7061416;4BL_6963301;4BL_6963302;4BS_4861806;4DS_2308728;5AL_2766612;5BL_10926321;5DS_2760003;5DS_2780857;5DS_2780858;
m140526_095907_42199_c100632732550000001823123009121490_s1_X0/130074/31_1816_CCS	1BS_3430402;1DS_1886245;2AS_5199852;2BS_5169278;2BS_5182723;4AL_7061416;4BL_6963301;4BL_6963302;4DS_2308728;5AL_2766612;5BL_10926321;5DS_2760003;5DS_2780857;5DS_2780858;
m140526_095907_42199_c100632732550000001823123009121490_s1_X0/130131/29_1968_CCS	5BS_2275541;5BS_2294415;
m140526_095907_42199_c100632732550000001823123009121490_s1_X0/130205/2023_57_CCS	1BS_3457988;1BS_3480968;
m140526_095907_42199_c100632732550000001823123009121490_s1_X0/130213/29_1744_CCS	4BS_4896979;4BS_4925666;
m140526_095907_42199_c100632732550000001823123009121490_s1_X0/130227/1592_61_CCS	1BS_3430402;1DS_1886245;2AS_5199852;2BL_8086809;2BS_5169278;2BS_5182723;3DL_6914227;4AL_7061416;4AS_6012341;4BL_6963301;4BL_6963302;4DS_2308728;5AL_2766612;5BL_10926321;5DS_2760003;5DS_2780857;5DS_2780858;6DS_49860;
m140526_095907_42199_c100632732550000001823123009121490_s1_X0/130294/31_1430_CCS	5BL_10783670;5BL_10914526;5BL_10924485;
m140526_095907_42199_c100632732550000001823123009121490_s1_X0/13036/30_1537_CCS	1BS_3430402;1DS_1886245;2AS_5199852;2BL_8086809;2BS_5169278;2BS_5182723;3DL_6914227;4AL_7061416;4AS_6012341;4BL_6963301;4BL_6963302;4BS_4861806;4DS_2308728;5AL_2766612;5BL_10926321;5DS_2760003;5DS_2780857;5DS_2780858;6DS_49860;
m140526_095907_42199_c100632732550000001823123009121490_s1_X0/130392/1895_61_CCS	1BS_3430402;1DS_1886245;2AS_5199852;2BS_5169278;2BS_5182723;4AL_7061416;4BL_6963301;4BL_6963302;4DS_2308728;5AL_2766612;5BL_10926321;5DS_2760003;5DS_2780857;5DS_2780858;
m140526_095907_42199_c100632732550000001823123009121490_s1_X0/130478/1588_60_CCS	1BS_3430402;1DS_1886245;2AS_5199852;2BL_8086809;2BS_5169278;2BS_5182723;3DL_6914227;4AL_7061416;4AS_6012341;4BL_6963301;4BL_6963302;4DS_2308728;5AL_2766612;5BL_10926321;5DS_2760003;5DS_2780857;5DS_2780858;6DS_49860;
m140526_095907_42199_c100632732550000001823123009121490_s1_X0/130583/1767_58_CCS	7DL_3356567;7DL_3379016;7DL_3395108;
m140526_095907_42199_c100632732550000001823123009121490_s1_X0/130594/1563_55_CCS	1BS_3430402;1DS_1886245;2AS_5199852;2BL_8086809;2BS_5169278;2BS_5182723;3DL_6914227;4AL_7061416;4AS_6012341;4BL_6963301;4BL_6963302;4BS_4861806;4DS_2308728;5AL_2766612;5BL_10926321;5DS_2760003;5DS_2780857;5DS_2780858;6DS_49860;
m140526_095907_42199_c100632732550000001823123009121490_s1_X0/130725/29_1858_CCS	1BS_3430402;1DS_1886245;2AS_5199852;2BS_5182723;4AL_7061416;4BL_6963301;4BL_6963302;4BS_4861806;4DS_2308728;5AL_2766612;5BL_10926321;5DS_2760003;5DS_2780857;5DS_2780858;
m140526_095907_42199_c100632732550000001823123009121490_s1_X0/130804/1633_58_CCS	2AL_6317015;2AL_6351342;2AL_6351343;2AL_6409709;2AL_6410063;
m140526_095907_42199_c100632732550000001823123009121490_s1_X0/130818/32_1814_CCS	1BS_3430402;1DS_1886245;4AL_7061416;4BL_6963301;4BL_6963302;4DS_2308728;5BL_10926321;5DS_2780857;5DS_2780858;
m140526_095907_42199_c100632732550000001823123009121490_s1_X0/130824/30_1558_CCS	1BS_3430402;1DS_1886245;2AS_5199852;2BL_8086809;2BS_5169278;2BS_5182723;3DL_6914227;4AL_7061416;4AS_6012341;4BL_6963301;4BL_6963302;4BS_4861806;4DS_2308728;5AL_2766612;5BL_10926321;5DS_2760003;5DS_2780857;5DS_2780858;6DS_49860;
m140526_095907_42199_c100632732550000001823123009121490_s1_X0/130852/31_1799_CCS	1BS_3430402;1DS_1886245;2AS_5199852;2BS_5169278;2BS_5182723;4AL_7061416;4BL_6963301;4BL_6963302;4DS_2308728;5AL_2766612;5BL_10926321;5DS_2760003;5DS_2780857;5DS_2780858;
m140526_095907_42199_c100632732550000001823123009121490_s1_X0/130944/1587_64_CCS	1BS_3430402;1DS_1886245;2AS_5199852;2BL_8086809;2BS_5169278;2BS_5182723;3DL_6914227;4AL_7061416;4AS_6012341;4BL_6963301;4BL_6963302;4DS_2308728;5AL_2766612;5BL_10926321;5DS_2760003;5DS_2780857;5DS_2780858;6DS_49860;
m140526_095907_42199_c100632732550000001823123009121490_s1_X0/130962/30_1660_CCS	5DS_2779622;5DS_2781732;
m140526_095907_42199_c100632732550000001823123009121490_s1_X0/130995/32_1858_CCS	1AL_3917731;1DS_1905993;2AS_5212239;3AL_4358841;3AS_3331868;4AS_5986641;4BL_6972731;6AS_4354999;6DS_2109084;7AL_4553891;
m140526_095907_42199_c100632732550000001823123009121490_s1_X0/131018/1841_54_CCS	1BS_3430402;1DS_1886245;2AS_5199852;2BS_5169278;2BS_5182723;4AL_7061416;4BL_6963301;4BL_6963302;4DS_2308728;5AL_2766612;5BL_10926321;5DS_2760003;5DS_2780857;5DS_2780858;
m140526_095907_42199_c100632732550000001823123009121490_s1_X0/131039/31_2189_CCS	1DS_1892967;1DS_1901293;
m140526_095907_42199_c100632732550000001823123009121490_s1_X0/13106/1582_55_CCS	1BS_3430402;1DS_1886245;2AS_5199852;2BL_8086809;2BS_5169278;2BS_5182723;3DL_6914227;4AL_7061416;4AS_6012341;4BL_6963301;4BL_6963302;4BS_4861806;4DS_2308728;5AL_2766612;5BL_10926321;5DS_2760003;5DS_2780857;5DS_2780858;6DS_49860;
m140526_095907_42199_c100632732550000001823123009121490_s1_X0/131072/1590_57_CCS	6AS_4356387;6AS_4379642;6AS_4429771;
m140526_095907_42199_c100632732550000001823123009121490_s1_X0/131090/1829_63_CCS	1DS_1886245;4AL_7061416;4BL_6963301;4BL_6963302;4DS_2308728;5BL_10926321;5DS_2780857;
m140526_095907_42199_c100632732550000001823123009121490_s1_X0/131092/31_1880_CCS	1BS_3442222;1BS_3457388;
m140526_095907_42199_c100632732550000001823123009121490_s1_X0/131174/31_1555_CCS	1BS_3430402;1DS_1886245;2AS_5199852;2BL_8086809;2BS_5169278;2BS_5182723;3DL_6914227;4AL_7061416;4AS_6012341;4BL_6963301;4BL_6963302;4BS_4861806;4DS_2308728;5AL_2766612;5BL_10926321;5DS_2760003;5DS_2780857;5DS_2780858;6DS_49860;
m140526_095907_42199_c100632732550000001823123009121490_s1_X0/131269/31_1827_CCS	1BS_3430402;1DS_1886245;2AS_5199852;2BS_5169278;2BS_5182723;4AL_7061416;4BL_6963301;4BL_6963302;4BS_4861806;4DS_2308728;5AL_2766612;5BL_10926321;5DS_2760003;5DS_2780857;5DS_2780858;
m140526_095907_42199_c100632732550000001823123009121490_s1_X0/131270/30_1804_CCS	1BS_3430402;1DS_1886245;2AS_5199852;2BS_5169278;2BS_5182723;4AL_7061416;4BL_6963301;4BL_6963302;4BS_4861806;4DS_2308728;5AL_2766612;5BL_10926321;5DS_2760003;5DS_2780857;5DS_2780858;
m140526_095907_42199_c100632732550000001823123009121490_s1_X0/13134/1808_64_CCS	4BS_4896979;4BS_4925666;
m140526_095907_42199_c100632732550000001823123009121490_s1_X0/131362/1851_57_CCS	1BS_3430402;1DS_1886245;2AS_5199852;2BS_5182723;4AL_7061416;4BL_6963301;4BL_6963302;4BS_4861806;4DS_2308728;5AL_2766612;5BL_10926321;5DS_2760003;5DS_2780857;5DS_2780858;
m140526_095907_42199_c100632732550000001823123009121490_s1_X0/131390/29_1577_CCS	1AS_3303722;1BL_3815743;1BS_3483406;1DS_1911900;2BS_5186534;2BS_5226108;5AS_1504017;5AS_1549064;5AS_1552572;5BS_2237902;5DS_2781054;6BS_2982599;7AL_4531214;7AL_4535756;7AS_4230504;7DL_3360079;
m140526_095907_42199_c100632732550000001823123009121490_s1_X0/131412/29_1725_CCS	1BS_3430402;1DS_1886245;2AS_5199852;2BS_5169278;2BS_5182723;4AL_7061416;4BL_6963301;4BL_6963302;4BS_4861806;4DS_2308728;5AL_2766612;5BL_10926321;5DS_2760003;5DS_2780857;5DS_2780858;
m140526_095907_42199_c100632732550000001823123009121490_s1_X0/13144/30_1873_CCS	6DS_2094133;6DS_2095128;
m140526_095907_42199_c100632732550000001823123009121490_s1_X0/131499/1841_58_CCS	1BS_3430402;1DS_1886245;2AS_5199852;2BS_5169278;2BS_5182723;4AL_7061416;4BL_6963301;4BL_6963302;4DS_2308728;5AL_2766612;5BL_10926321;5DS_2760003;5DS_2780857;5DS_2780858;
m140526_095907_42199_c100632732550000001823123009121490_s1_X0/131600/29_1553_CCS	1BL_3878281;1BS_3429085;2AS_5207814;2AS_5227991;4BL_7031014;5BL_10917779;5DL_4603838;6AS_4407428;
m140526_095907_42199_c100632732550000001823123009121490_s1_X0/131656/30_1951_CCS	4BS_4896979;4BS_4925666;
m140526_095907_42199_c100632732550000001823123009121490_s1_X0/131699/29_2242_CCS	1AS_3303722;1BL_3815743;1BS_3483406;2BS_5186534;2BS_5226108;5AS_1504017;5AS_1549064;5AS_1552572;5BS_2237902;6BS_2982599;7AL_4531214;7AL_4535756;7AS_4230504;7DL_3360079;
m140526_095907_42199_c100632732550000001823123009121490_s1_X0/131700/1916_53_CCS	2AL_6333382;2DL_9821864;3AL_4451047;3AS_3342523;3DS_2603433;5AS_1549753;5AS_1550735;5AS_1550736;5DL_4566165;6AL_5749384;6AL_5759931;6AL_5813168;6BL_4250039;6BL_4308992;6DL_3228618;6DS_2065519;6DS_2096856;6DS_2096856;6DS_2099504;7AL_4435235;7AL_4446630;7BL_6716373;7BS_3065030;7BS_3065031;
m140526_095907_42199_c100632732550000001823123009121490_s1_X0/131788/1596_61_CCS	1BS_3430402;1DS_1886245;2AS_5199852;2BL_8086809;2BS_5169278;2BS_5182723;3DL_6914227;4AL_7061416;4AS_6012341;4BL_6963301;4BL_6963302;4DS_2308728;5AL_2766612;5BL_10926321;5DS_2760003;5DS_2780857;5DS_2780858;6DS_49860;
m140526_095907_42199_c100632732550000001823123009121490_s1_X0/131948/31_1823_CCS	1BS_3430402;1DS_1886245;2AS_5199852;2BS_5169278;2BS_5182723;4AL_7061416;4BL_6963301;4BL_6963302;4DS_2308728;5AL_2766612;5BL_10926321;5DS_2760003;5DS_2780857;5DS_2780858;
m140526_095907_42199_c100632732550000001823123009121490_s1_X0/131965/1589_61_CCS	1BS_3430402;1DS_1886245;2AS_5199852;2BL_8086809;2BS_5169278;2BS_5182723;3DL_6914227;4AL_7061416;4AS_6012341;4BL_6963301;4BL_6963302;4DS_2308728;5AL_2766612;5BL_10926321;5DS_2760003;5DS_2780857;5DS_2780858;6DS_49860;
m140526_095907_42199_c100632732550000001823123009121490_s1_X0/131971/1518_67_CCS	1BS_3430402;1DS_1886245;2AS_5199852;2BL_8086809;2BS_5169278;2BS_5182723;3DL_6914227;4AL_7061416;4AS_6012341;4BL_6963301;4BL_6963302;4DS_2308728;5AL_2766612;5BL_10926321;5DS_2760003;5DS_2780857;5DS_2780858;6DS_49860;
m140526_095907_42199_c100632732550000001823123009121490_s1_X0/131989/30_1569_CCS	1BS_3430402;1DS_1886245;2AS_5199852;2BL_8086809;2BS_5169278;2BS_5182723;3DL_6914227;4AL_7061416;4AS_6012341;4BL_6963301;4BL_6963302;4BS_4861806;4DS_2308728;5AL_2766612;5BL_10926321;5DS_2760003;5DS_2780857;5DS_2780858;6DS_49860;
m140526_095907_42199_c100632732550000001823123009121490_s1_X0/131992/1578_53_CCS	1DL_2251676;1DL_2284912;
m140526_095907_42199_c100632732550000001823123009121490_s1_X0/132092/1834_58_CCS	1BS_3430402;1DS_1886245;2AS_5199852;2BS_5169278;2BS_5182723;4AL_7061416;4BL_6963301;4BL_6963302;4DS_2308728;5AL_2766612;5BL_10926321;5DS_2760003;5DS_2780857;5DS_2780858;
m140526_095907_42199_c100632732550000001823123009121490_s1_X0/132349/1584_59_CCS	1BS_3430402;1DS_1886245;2AS_5199852;2BL_8086809;2BS_5169278;2BS_5182723;3DL_6914227;4AL_7061416;4AS_6012341;4BL_6963301;4BL_6963302;4DS_2308728;5AL_2766612;5BL_10926321;5DS_2760003;5DS_2780857;5DS_2780858;6DS_49860;
m140526_095907_42199_c100632732550000001823123009121490_s1_X0/132390/31_1799_CCS	1BS_3430402;1DS_1886245;2AS_5199852;2BS_5169278;2BS_5182723;4AL_7061416;4BL_6963301;4BL_6963302;4DS_2308728;5AL_2766612;5BL_10926321;5DS_2760003;5DS_2780857;5DS_2780858;
m140526_095907_42199_c100632732550000001823123009121490_s1_X0/132439/30_1540_CCS	1BS_3430402;1DS_1886245;2AS_5199852;2BL_8086809;2BS_5169278;2BS_5182723;3DL_6914227;4AL_7061416;4AS_6012341;4BL_6963301;4BL_6963302;4DS_2308728;5AL_2766612;5BL_10926321;5DS_2760003;5DS_2780857;5DS_2780858;6DS_49860;
m140526_095907_42199_c100632732550000001823123009121490_s1_X0/132480/29_1542_CCS	1BS_3430402;1DS_1886245;2AS_5199852;2BL_8086809;2BS_5169278;2BS_5182723;3DL_6914227;4AL_7061416;4AS_6012341;4BL_6963301;4BL_6963302;4BS_4861806;4DS_2308728;5AL_2766612;5BL_10926321;5DS_2760003;5DS_2780857;5DS_2780858;6DS_49860;
m140526_095907_42199_c100632732550000001823123009121490_s1_X0/13257/1586_57_CCS	1BS_3430402;1DS_1886245;2AS_5199852;2BL_8086809;2BS_5169278;2BS_5182723;3DL_6914227;4AL_7061416;4AS_6012341;4BL_6963301;4BL_6963302;4DS_2308728;5AL_2766612;5BL_10926321;5DS_2760003;5DS_2780857;5DS_2780858;6DS_49860;
m140526_095907_42199_c100632732550000001823123009121490_s1_X0/132703/31_1670_CCS	4BS_4896979;4BS_4925666;
m140526_095907_42199_c100632732550000001823123009121490_s1_X0/132718/31_2020_CCS	3AL_4418170;3AL_4446521;
m140526_095907_42199_c100632732550000001823123009121490_s1_X0/132719/30_1822_CCS	1BS_3430402;1DS_1886245;2AS_5199852;2BS_5169278;2BS_5182723;4AL_7061416;4BL_6963301;4BL_6963302;4DS_2308728;5AL_2766612;5BL_10926321;5DS_2760003;5DS_2780857;5DS_2780858;
m140526_095907_42199_c100632732550000001823123009121490_s1_X0/132729/30_1620_CCS	4BS_4896979;4BS_4925666;
m140526_095907_42199_c100632732550000001823123009121490_s1_X0/132737/1658_84_CCS	1BS_3430402;1DS_1886245;2AS_5199852;2BL_8086809;2BS_5169278;2BS_5182723;3DL_6914227;4AL_7061416;4AS_6012341;4BL_6963301;4BL_6963302;4DS_2308728;5AL_2766612;5BL_10926321;5DS_2760003;5DS_2780857;5DS_2780858;6DS_49860;
m140526_095907_42199_c100632732550000001823123009121490_s1_X0/132739/1577_56_CCS	1BS_3430402;1DS_1886245;2AS_5199852;2BL_8086809;2BS_5169278;2BS_5182723;3DL_6914227;4AL_7061416;4AS_6012341;4BL_6963301;4BL_6963302;4DS_2308728;5AL_2766612;5BL_10926321;5DS_2760003;5DS_2780857;5DS_2780858;6DS_49860;
m140526_095907_42199_c100632732550000001823123009121490_s1_X0/132743/1617_60_CCS	1BS_3430402;1DS_1886245;2AS_5199852;2BL_8086809;2BS_5169278;2BS_5182723;3DL_6914227;4AL_7061416;4AS_6012341;4BL_6963301;4BL_6963302;4BS_4861806;4DS_2308728;5AL_2766612;5BL_10926321;5DS_2760003;5DS_2780857;5DS_2780858;6DS_49860;
m140526_095907_42199_c100632732550000001823123009121490_s1_X0/132808/28_1571_CCS	1BS_3430402;1DS_1886245;2AS_5199852;2BL_8086809;2BS_5169278;2BS_5182723;3DL_6914227;4AL_7061416;4AS_6012341;4BL_6963301;4BL_6963302;4BS_4861806;4DS_2308728;5AL_2766612;5BL_10926321;5DS_2760003;5DS_2780857;5DS_2780858;6DS_49860;
m140526_095907_42199_c100632732550000001823123009121490_s1_X0/13281/1844_63_CCS	1BS_3430402;1DS_1886245;2AS_5199852;2BS_5169278;2BS_5182723;4AL_7061416;4BL_6963301;4BL_6963302;4DS_2308728;5AL_2766612;5BL_10926321;5DS_2760003;5DS_2780857;5DS_2780858;
m140526_095907_42199_c100632732550000001823123009121490_s1_X0/132819/30_1872_CCS	1AL_3917731;1DS_1905993;3AL_4358841;3AL_4452556;4AL_7137406;4BL_6972731;5BS_2296592;6AS_4354999;
m140526_095907_42199_c100632732550000001823123009121490_s1_X0/132839/1623_54_CCS	3DL_6944514;4DS_2324732;5DL_4498087;5DS_2502283;6DL_2176710;7DL_3393000;7DS_3943713;
m140526_095907_42199_c100632732550000001823123009121490_s1_X0/132840/31_1677_CCS	4BS_4896979;4BS_4925666;
m140526_095907_42199_c100632732550000001823123009121490_s1_X0/132919/30_1544_CCS	1BS_3430402;1DS_1886245;2AS_5199852;2BL_8086809;2BS_5169278;2BS_5182723;3DL_6914227;4AL_7061416;4AS_6012341;4BL_6963301;4BL_6963302;4DS_2308728;5AL_2766612;5BL_10926321;5DS_2760003;5DS_2780857;5DS_2780858;6DS_49860;
m140526_095907_42199_c100632732550000001823123009121490_s1_X0/133005/2360_55_CCS	4AL_7077068;4BL_7018199;5AS_1537813;5AS_1537813;7AL_4488241;
m140526_095907_42199_c100632732550000001823123009121490_s1_X0/133023/29_1664_CCS	4BS_4896979;4BS_4925666;
m140526_095907_42199_c100632732550000001823123009121490_s1_X0/133029/30_1758_CCS	6BL_4296874;6BL_4323873;
m140526_095907_42199_c100632732550000001823123009121490_s1_X0/133085/1597_57_CCS	1DS_1886245;2BL_8086809;2BS_5169278;2BS_5182723;3DL_6914227;4AL_7061416;4AS_6012341;4BL_6963301;4BL_6963302;4DS_2308728;5BL_10926321;5DS_2760003;5DS_2780857;5DS_2780858;6DS_49860;
m140526_095907_42199_c100632732550000001823123009121490_s1_X0/133115/31_1983_CCS	3AS_3370544;4AL_7077068;4AL_7130152;4AL_7149604;4BL_7018199;5AS_1537813;5AS_1537813;7AL_4488241;
m140526_095907_42199_c100632732550000001823123009121490_s1_X0/133116/1577_55_CCS	1BS_3430402;1DS_1886245;2AS_5199852;2BL_8086809;2BS_5169278;2BS_5182723;3DL_6914227;4AL_7061416;4AS_6012341;4BL_6963301;4BL_6963302;4DS_2308728;5AL_2766612;5BL_10926321;5DS_2760003;5DS_2780857;5DS_2780858;6DS_49860;
m140526_095907_42199_c100632732550000001823123009121490_s1_X0/133130/1960_53_CCS	7AL_4491072;7AL_4495306;7AL_4499008;
m140526_095907_42199_c100632732550000001823123009121490_s1_X0/133181/30_1551_CCS	1BS_3430402;1DS_1886245;2AS_5199852;2BL_8086809;2BS_5169278;2BS_5182723;3DL_6914227;4AL_7061416;4AS_6012341;4BL_6963301;4BL_6963302;4DS_2308728;5AL_2766612;5BL_10926321;5DS_2760003;5DS_2780857;5DS_2780858;6DS_49860;
m140526_095907_42199_c100632732550000001823123009121490_s1_X0/133203/30_1780_CCS	1AS_3303722;1BL_3815743;1BS_3483406;2BS_5186534;2BS_5226108;5AS_1504017;5AS_1549064;5AS_1552572;5BS_2237902;7AL_4531214;7AL_4535756;7AS_4230504;
m140526_095907_42199_c100632732550000001823123009121490_s1_X0/133263/1627_59_CCS	1BS_3430402;1DS_1886245;2AS_5199852;2BL_8086809;2BS_5169278;2BS_5182723;3DL_6914227;4AL_7061416;4AS_6012341;4BL_6963301;4BL_6963302;4DS_2308728;5AL_2766612;5BL_10926321;5DS_2760003;5DS_2780857;5DS_2780858;6DS_49860;
m140526_095907_42199_c100632732550000001823123009121490_s1_X0/133284/30_1814_CCS	1BS_3430402;1DS_1886245;2AS_5199852;2BS_5169278;2BS_5182723;4AL_7061416;4BL_6963301;4BL_6963302;4DS_2308728;5AL_2766612;5BL_10926321;5DS_2760003;5DS_2780857;5DS_2780858;
m140526_095907_42199_c100632732550000001823123009121490_s1_X0/133302/1575_54_CCS	1BS_3430402;1DS_1886245;2AS_5199852;2BL_8086809;2BS_5169278;2BS_5182723;3DL_6914227;4AL_7061416;4AS_6012341;4BL_6963301;4BL_6963302;4BS_4861806;4DS_2308728;5AL_2766612;5BL_10926321;5DS_2760003;5DS_2780857;5DS_2780858;6DS_49860;
m140526_095907_42199_c100632732550000001823123009121490_s1_X0/133306/1586_58_CCS	1BS_3430402;1DS_1886245;2AS_5199852;2BL_8086809;2BS_5169278;2BS_5182723;3DL_6914227;4AL_7061416;4AS_6012341;4BL_6963301;4BL_6963302;4BS_4861806;4DS_2308728;5AL_2766612;5BL_10926321;5DS_2760003;5DS_2780857;5DS_2780858;6DS_49860;
m140526_095907_42199_c100632732550000001823123009121490_s1_X0/13334/2293_56_CCS	5BS_2259404;5BS_2279914;
m140526_095907_42199_c100632732550000001823123009121490_s1_X0/133381/1941_49_CCS	6DL_3282320;6DL_3282321;
m140526_095907_42199_c100632732550000001823123009121490_s1_X0/133442/30_1570_CCS	1BS_3430402;1DS_1886245;2AS_5199852;2BL_8086809;2BS_5169278;2BS_5182723;3DL_6914227;4AL_7061416;4AS_6012341;4BL_6963301;4BL_6963302;4DS_2308728;5AL_2766612;5BL_10926321;5DS_2760003;5DS_2780857;5DS_2780858;6DS_49860;
m140526_095907_42199_c100632732550000001823123009121490_s1_X0/133484/1582_59_CCS	1BS_3430402;1DS_1886245;2AS_5199852;2BL_8086809;2BS_5169278;2BS_5182723;3DL_6914227;4AL_7061416;4AS_6012341;4BL_6963301;4BL_6963302;4BS_4861806;4DS_2308728;5AL_2766612;5BL_10926321;5DS_2760003;5DS_2780857;5DS_2780858;6DS_49860;
m140526_095907_42199_c100632732550000001823123009121490_s1_X0/133587/1585_60_CCS	1BS_3430402;1DS_1886245;2AS_5199852;2BL_8086809;2BS_5169278;2BS_5182723;3DL_6914227;4AL_7061416;4AS_6012341;4BL_6963301;4BL_6963302;4DS_2308728;5AL_2766612;5BL_10926321;5DS_2760003;5DS_2780857;5DS_2780858;6DS_49860;
m140526_095907_42199_c100632732550000001823123009121490_s1_X0/133591/1581_59_CCS	1BS_3430402;1DS_1886245;2AS_5199852;2BL_8086809;2BS_5169278;2BS_5182723;3DL_6914227;4AL_7061416;4AS_6012341;4BL_6963301;4BL_6963302;4BS_4861806;4DS_2308728;5AL_2766612;5BL_10926321;5DS_2760003;5DS_2780857;5DS_2780858;6DS_49860;
m140526_095907_42199_c100632732550000001823123009121490_s1_X0/133675/31_1858_CCS	1BS_3458296;3AS_3435874;5AL_2741732;5AS_1549910;5AS_1549911;5BS_2247585;6DL_3267247;7AL_4474064;7AL_4510362;
m140526_095907_42199_c100632732550000001823123009121490_s1_X0/133714/2097_63_CCS	1DL_2251676;1DL_2284912;
m140526_095907_42199_c100632732550000001823123009121490_s1_X0/133816/31_1807_CCS	2BL_8008712;2BL_8087628;
m140526_095907_42199_c100632732550000001823123009121490_s1_X0/133890/31_1559_CCS	1BS_3430402;1DS_1886245;2AS_5199852;2BL_8086809;2BS_5182723;3DL_6914227;4AL_7061416;4AS_6012341;4BL_6963301;4BL_6963302;4DS_2308728;5AL_2766612;5BL_10926321;5DS_2760003;5DS_2780857;5DS_2780858;6DS_49860;
m140526_095907_42199_c100632732550000001823123009121490_s1_X0/133905/31_1822_CCS	1BS_3430402;1DS_1886245;2AS_5199852;2BS_5169278;2BS_5182723;4AL_7061416;4BL_6963301;4BL_6963302;4DS_2308728;5AL_2766612;5BL_10926321;5DS_2760003;5DS_2780857;5DS_2780858;
m140526_095907_42199_c100632732550000001823123009121490_s1_X0/133938/30_1547_CCS	1BS_3430402;1DS_1886245;2AS_5199852;2BL_8086809;2BS_5169278;2BS_5182723;3DL_6914227;4AL_7061416;4AS_6012341;4BL_6963301;4BL_6963302;4BS_4861806;4DS_2308728;5AL_2766612;5BL_10926321;5DS_2760003;5DS_2780857;5DS_2780858;6DS_49860;
m140526_095907_42199_c100632732550000001823123009121490_s1_X0/13396/30_1480_CCS	1BS_3430402;1DS_1886245;2AS_5199852;2BL_8086809;2BS_5169278;2BS_5182723;3DL_6914227;4AL_7061416;4AS_6012341;4BL_6963301;4BL_6963302;4BS_4861806;4DS_2308728;5AL_2766612;5BL_10926321;5DS_2760003;5DS_2780857;5DS_2780858;6DS_49860;
m140526_095907_42199_c100632732550000001823123009121490_s1_X0/134020/1614_60_CCS	1BS_3430402;1DS_1886245;2AS_5199852;2BL_8086809;2BS_5169278;2BS_5182723;3DL_6914227;4AL_7061416;4AS_6012341;4BL_6963301;4BL_6963302;4BS_4861806;4DS_2308728;5AL_2766612;5BL_10926321;5DS_2760003;5DS_2780857;5DS_2780858;6DS_49860;
m140526_095907_42199_c100632732550000001823123009121490_s1_X0/134040/1925_55_CCS	2AS_5209614;2AS_5212545;
m140526_095907_42199_c100632732550000001823123009121490_s1_X0/134059/29_1708_CCS	5BL_10783670;5BL_10914526;5BL_10924485;
m140526_095907_42199_c100632732550000001823123009121490_s1_X0/134064/1856_66_CCS	1BS_3430402;1DS_1886245;2AS_5199852;2BS_5169278;2BS_5182723;4AL_7061416;4BL_6963301;4BL_6963302;4DS_2308728;5AL_2766612;5BL_10926321;5DS_2760003;5DS_2780857;5DS_2780858;
m140526_095907_42199_c100632732550000001823123009121490_s1_X0/134068/31_1563_CCS	1BS_3430402;1DS_1886245;2AS_5199852;2BL_8086809;2BS_5169278;2BS_5182723;3DL_6914227;4AL_7061416;4AS_6012341;4BL_6963301;4BL_6963302;4DS_2308728;5AL_2766612;5BL_10926321;5DS_2760003;5DS_2780857;5DS_2780858;6DS_49860;
m140526_095907_42199_c100632732550000001823123009121490_s1_X0/134105/1606_64_CCS	1BS_3430402;1DS_1886245;2AS_5199852;2BL_8086809;2BS_5169278;2BS_5182723;3DL_6914227;4AL_7061416;4AS_6012341;4BL_6963301;4BL_6963302;4BS_4861806;4DS_2308728;5AL_2766612;5BL_10926321;5DS_2760003;5DS_2780857;5DS_2780858;6DS_49860;
m140526_095907_42199_c100632732550000001823123009121490_s1_X0/134113/1997_52_CCS	4AL_6293353;4AS_6007788;
m140526_095907_42199_c100632732550000001823123009121490_s1_X0/134146/29_1677_CCS	4BS_4896979;4BS_4925666;
m140526_095907_42199_c100632732550000001823123009121490_s1_X0/134159/30_1914_CCS	7AS_4191334;7AS_4248165;
m140526_095907_42199_c100632732550000001823123009121490_s1_X0/134180/1798_56_CCS	4BL_7040217;4BS_4958653;
m140526_095907_42199_c100632732550000001823123009121490_s1_X0/134196/29_1700_CCS	1BS_3430402;1DS_1886245;2AS_5199852;2BS_5169278;2BS_5182723;4AL_7061416;4BL_6963301;4BL_6963302;4BS_4861806;4DS_2308728;5AL_2766612;5BL_10926321;5DS_2760003;5DS_2780857;5DS_2780858;
m140526_095907_42199_c100632732550000001823123009121490_s1_X0/134264/1905_59_CCS	6DS_2081525;6DS_2089876;
m140526_095907_42199_c100632732550000001823123009121490_s1_X0/134327/1695_60_CCS	1AL_3917731;1DS_1905993;3AL_4358841;3AL_4452556;4AL_7137406;4BL_6972731;5BS_2296592;6AS_4354999;
m140526_095907_42199_c100632732550000001823123009121490_s1_X0/134404/1599_61_CCS	1BS_3430402;1DS_1886245;2AS_5199852;2BL_8086809;2BS_5169278;2BS_5182723;3DL_6914227;4AL_7061416;4AS_6012341;4BL_6963301;4BL_6963302;4BS_4861806;4DS_2308728;5AL_2766612;5BL_10926321;5DS_2760003;5DS_2780857;5DS_2780858;6DS_49860;
m140526_095907_42199_c100632732550000001823123009121490_s1_X0/134414/31_1812_CCS	1BS_3430402;1DS_1886245;2AS_5199852;2BS_5169278;2BS_5182723;4AL_7061416;4BL_6963301;4BL_6963302;4DS_2308728;5AL_2766612;5BL_10926321;5DS_2760003;5DS_2780857;5DS_2780858;
m140526_095907_42199_c100632732550000001823123009121490_s1_X0/134672/1570_69_CCS	1BS_3430402;1DS_1886245;2AS_5199852;2BL_8086809;2BS_5169278;2BS_5182723;3DL_6914227;4AL_7061416;4AS_6012341;4BL_6963301;4BL_6963302;4DS_2308728;5AL_2766612;5BL_10926321;5DS_2760003;5DS_2780857;5DS_2780858;6DS_49860;
m140526_095907_42199_c100632732550000001823123009121490_s1_X0/134711/30_1541_CCS	1BS_3430402;1DS_1886245;2AS_5199852;2BL_8086809;2BS_5169278;2BS_5182723;3DL_6914227;4AL_7061416;4AS_6012341;4BL_6963301;4BL_6963302;4DS_2308728;5AL_2766612;5BL_10926321;5DS_2760003;5DS_2780857;5DS_2780858;6DS_49860;
m140526_095907_42199_c100632732550000001823123009121490_s1_X0/134763/1764_63_CCS	1BS_3430402;1DS_1886245;2AS_5199852;2BS_5169278;2BS_5182723;4AL_7061416;4BL_6963301;4BL_6963302;4BS_4861806;4DS_2308728;5AL_2766612;5BL_10926321;5DS_2760003;5DS_2780857;5DS_2780858;
m140526_095907_42199_c100632732550000001823123009121490_s1_X0/134764/2191_63_CCS	2BL_7959879;2BL_8012538;2BL_8075746;
m140526_095907_42199_c100632732550000001823123009121490_s1_X0/134828/31_2167_CCS	4AL_7077068;4BL_7018199;5AS_1537813;5AS_1537813;7AL_4488241;
m140526_095907_42199_c100632732550000001823123009121490_s1_X0/134844/30_1733_CCS	2BS_5157429;2BS_5233707;
m140526_095907_42199_c100632732550000001823123009121490_s1_X0/134880/1613_66_CCS	1BS_3430402;1DS_1886245;2AS_5199852;2BL_8086809;2BS_5169278;2BS_5182723;3DL_6914227;4AL_7061416;4AS_6012341;4BL_6963301;4BL_6963302;4DS_2308728;5AL_2766612;5BL_10926321;5DS_2760003;5DS_2780857;5DS_2780858;6DS_49860;
m140526_095907_42199_c100632732550000001823123009121490_s1_X0/134886/32_1803_CCS	1BS_3430402;1DS_1886245;2AS_5199852;2BS_5169278;2BS_5182723;4AL_7061416;4BL_6963301;4BL_6963302;4BS_4861806;4DS_2308728;5AL_2766612;5BL_10926321;5DS_2760003;5DS_2780857;5DS_2780858;
m140526_095907_42199_c100632732550000001823123009121490_s1_X0/134937/1577_58_CCS	1BS_3430402;1DS_1886245;2AS_5199852;2BL_8086809;2BS_5169278;2BS_5182723;3DL_6914227;4AL_7061416;4AS_6012341;4BL_6963301;4BL_6963302;4BS_4861806;4DS_2308728;5AL_2766612;5BL_10926321;5DS_2760003;5DS_2780857;5DS_2780858;6DS_49860;
m140526_095907_42199_c100632732550000001823123009121490_s1_X0/134976/1628_57_CCS	1AL_3917731;1DS_1905993;2AS_5212239;3AL_4358841;3AS_3331868;4AS_5986641;4BL_6972731;6AS_4354999;6DS_2109084;7AL_4553891;
m140526_095907_42199_c100632732550000001823123009121490_s1_X0/134981/1936_53_CCS	2BL_8081489;2BL_8081490;
m140526_095907_42199_c100632732550000001823123009121490_s1_X0/134990/31_1823_CCS	1BS_3430402;1DS_1886245;2AS_5199852;2BS_5169278;2BS_5182723;4AL_7061416;4BL_6963301;4BL_6963302;4DS_2308728;5AL_2766612;5BL_10926321;5DS_2760003;5DS_2780857;5DS_2780858;
m140526_095907_42199_c100632732550000001823123009121490_s1_X0/135008/27_1945_CCS	1AL_3917731;1DS_1905993;3AL_4358841;3AL_4452556;4AL_7137406;4BL_6972731;5BS_2296592;6AS_4354999;
m140526_095907_42199_c100632732550000001823123009121490_s1_X0/135086/1593_63_CCS	1BS_3430402;1DS_1886245;2AS_5199852;2BL_8086809;2BS_5169278;2BS_5182723;3DL_6914227;4AL_7061416;4AS_6012341;4BL_6963301;4BL_6963302;4BS_4861806;4DS_2308728;5AL_2766612;5BL_10926321;5DS_2760003;5DS_2780857;5DS_2780858;6DS_49860;
m140526_095907_42199_c100632732550000001823123009121490_s1_X0/135150/1832_54_CCS	1BS_3430402;1DS_1886245;2AS_5199852;2BS_5169278;2BS_5182723;4AL_7061416;4BL_6963301;4BL_6963302;4BS_4861806;4DS_2308728;5AL_2766612;5BL_10926321;5DS_2760003;5DS_2780857;5DS_2780858;
m140526_095907_42199_c100632732550000001823123009121490_s1_X0/135191/31_1794_CCS	1BS_3430402;1DS_1886245;2AS_5199852;2BS_5169278;2BS_5182723;4AL_7061416;4BL_6963301;4BL_6963302;4BS_4861806;4DS_2308728;5AL_2766612;5BL_10926321;5DS_2760003;5DS_2780857;5DS_2780858;
m140526_095907_42199_c100632732550000001823123009121490_s1_X0/135203/29_1414_CCS	1BS_3430402;1DS_1886245;2AS_5199852;2BL_8086809;2BS_5169278;2BS_5182723;3DL_6914227;4AL_7061416;4AS_6012341;4BL_6963301;4BL_6963302;4DS_2308728;5AL_2766612;5BL_10926321;5DS_2760003;5DS_2780857;5DS_2780858;6DS_49860;
m140526_095907_42199_c100632732550000001823123009121490_s1_X0/135284/30_1545_CCS	1BS_3430402;1DS_1886245;2AS_5199852;2BL_8086809;2BS_5169278;2BS_5182723;3DL_6914227;4AL_7061416;4AS_6012341;4BL_6963301;4BL_6963302;4DS_2308728;5AL_2766612;5BL_10926321;5DS_2760003;5DS_2780857;5DS_2780858;6DS_49860;
m140526_095907_42199_c100632732550000001823123009121490_s1_X0/135386/31_2458_CCS	1AS_3303722;1BL_3815743;1BS_3483406;2BS_5186534;2BS_5226108;5AS_1504017;5AS_1549064;5AS_1552572;5BS_2237902;7AL_4531214;7AL_4535756;7AS_4230504;
m140526_095907_42199_c100632732550000001823123009121490_s1_X0/135440/1852_58_CCS	1BS_3430402;1DS_1886245;2AS_5199852;2BS_5169278;2BS_5182723;4AL_7061416;4BL_6963301;4BL_6963302;4BS_4861806;4DS_2308728;5AL_2766612;5BL_10926321;5DS_2760003;5DS_2780857;5DS_2780858;
m140526_095907_42199_c100632732550000001823123009121490_s1_X0/135506/1584_59_CCS	1BS_3430402;1DS_1886245;2AS_5199852;2BL_8086809;2BS_5169278;2BS_5182723;3DL_6914227;4AL_7061416;4AS_6012341;4BL_6963301;4BL_6963302;4DS_2308728;5AL_2766612;5BL_10926321;5DS_2760003;5DS_2780857;5DS_2780858;6DS_49860;
m140526_095907_42199_c100632732550000001823123009121490_s1_X0/135645/2303_70_CCS	1AL_3977080;1DL_2233171;
m140526_095907_42199_c100632732550000001823123009121490_s1_X0/135682/30_1924_CCS	6AL_5769879;6AL_5779657;
m140526_095907_42199_c100632732550000001823123009121490_s1_X0/135702/1436_54_CCS	5BL_10783670;5BL_10914526;5BL_10924485;
m140526_095907_42199_c100632732550000001823123009121490_s1_X0/135752/1837_61_CCS	1BS_3430402;1DS_1886245;2AS_5199852;2BS_5182723;4AL_7061416;4BL_6963301;4BL_6963302;4DS_2308728;5AL_2766612;5BL_10926321;5DS_2760003;5DS_2780857;5DS_2780858;
m140526_095907_42199_c100632732550000001823123009121490_s1_X0/135753/1576_72_CCS	1DS_1886245;2BL_8086809;2BS_5169278;2BS_5182723;3DL_6914227;4AL_7061416;4AS_6012341;4BL_6963301;4BL_6963302;4DS_2308728;5BL_10926321;5DS_2760003;5DS_2780857;5DS_2780858;6DS_49860;
m140526_095907_42199_c100632732550000001823123009121490_s1_X0/135782/1804_60_CCS	1BS_3430402;1DS_1886245;2AS_5199852;2BS_5169278;2BS_5182723;4AL_7061416;4BL_6963301;4BL_6963302;4DS_2308728;5AL_2766612;5BL_10926321;5DS_2760003;5DS_2780857;5DS_2780858;
m140526_095907_42199_c100632732550000001823123009121490_s1_X0/135786/31_1752_CCS	1BS_3430402;1DS_1886245;2AS_5199852;2BS_5169278;2BS_5182723;4AL_7061416;4BL_6963301;4BL_6963302;4DS_2308728;5AL_2766612;5BL_10926321;5DS_2760003;5DS_2780857;5DS_2780858;
m140526_095907_42199_c100632732550000001823123009121490_s1_X0/135854/1841_55_CCS	1BS_3430402;1DS_1886245;2AS_5199852;2BS_5169278;2BS_5182723;4AL_7061416;4BL_6963301;4BL_6963302;4DS_2308728;5AL_2766612;5BL_10926321;5DS_2760003;5DS_2780857;5DS_2780858;
m140526_095907_42199_c100632732550000001823123009121490_s1_X0/135993/2280_56_CCS	4DS_2292050;4DS_2324795;
m140526_095907_42199_c100632732550000001823123009121490_s1_X0/136035/1641_62_CCS	1BS_3430402;1DS_1886245;2AS_5199852;2BL_8086809;2BS_5169278;2BS_5182723;3DL_6914227;4AL_7061416;4AS_6012341;4BL_6963301;4BL_6963302;4DS_2308728;5AL_2766612;5BL_10926321;5DS_2760003;5DS_2780857;5DS_2780858;6DS_49860;
m140526_095907_42199_c100632732550000001823123009121490_s1_X0/136051/30_2223_CCS	1AL_3917731;1DS_1905993;2AS_5212239;3AL_4358841;3AS_3331868;4AS_5986641;4BL_6972731;6AS_4354999;6DS_2109084;7AL_4553891;
m140526_095907_42199_c100632732550000001823123009121490_s1_X0/136070/1809_60_CCS	1BS_3430402;1DS_1886245;2AS_5199852;2BS_5169278;2BS_5182723;4AL_7061416;4BL_6963301;4BL_6963302;4BS_4861806;4DS_2308728;5AL_2766612;5BL_10926321;5DS_2760003;5DS_2780857;5DS_2780858;
m140526_095907_42199_c100632732550000001823123009121490_s1_X0/136214/31_1472_CCS	2AS_5199852;2BS_5169278;2BS_5182723;4AS_6012341;5AL_2766612;5DS_2760003;
m140526_095907_42199_c100632732550000001823123009121490_s1_X0/136368/1738_57_CCS	1BS_3483406;2AL_6336037;3DL_6938633;5AS_1549064;5AS_1552572;5BL_10901960;5DS_2780529;7AL_4535756;
m140526_095907_42199_c100632732550000001823123009121490_s1_X0/136371/1582_58_CCS	1DL_2251676;1DL_2284912;
m140526_095907_42199_c100632732550000001823123009121490_s1_X0/136382/30_1552_CCS	1BS_3430402;1DS_1886245;2AS_5199852;2BL_8086809;2BS_5169278;2BS_5182723;3DL_6914227;4AL_7061416;4AS_6012341;4BL_6963301;4BL_6963302;4DS_2308728;5AL_2766612;5BL_10926321;5DS_2760003;5DS_2780857;5DS_2780858;6DS_49860;
m140526_095907_42199_c100632732550000001823123009121490_s1_X0/136386/1618_54_CCS	1BS_3430402;1DS_1886245;2AS_5199852;2BS_5169278;2BS_5182723;3DL_6914227;4AL_7061416;4BL_6963301;4BL_6963302;4BS_4861806;4DS_2308728;5AL_2766612;5BL_10926321;5DS_2760003;5DS_2780857;5DS_2780858;
m140526_095907_42199_c100632732550000001823123009121490_s1_X0/136510/28_2071_CCS	2BS_5193225;2BS_5239823;
m140526_095907_42199_c100632732550000001823123009121490_s1_X0/136626/1586_58_CCS	1BS_3430402;1DS_1886245;2AS_5199852;2BL_8086809;2BS_5169278;2BS_5182723;3DL_6914227;4AL_7061416;4AS_6012341;4BL_6963301;4BL_6963302;4DS_2308728;5AL_2766612;5BL_10926321;5DS_2760003;5DS_2780857;5DS_2780858;6DS_49860;
m140526_095907_42199_c100632732550000001823123009121490_s1_X0/136701/33_1871_CCS	1DL_2251676;1DL_2284912;
m140526_095907_42199_c100632732550000001823123009121490_s1_X0/136743/30_1800_CCS	7DS_3954860;7DS_3956422;
m140526_095907_42199_c100632732550000001823123009121490_s1_X0/136891/1579_59_CCS	1BS_3430402;1DS_1886245;2AS_5199852;2BL_8086809;2BS_5169278;2BS_5182723;3DL_6914227;4AL_7061416;4AS_6012341;4BL_6963301;4BL_6963302;4DS_2308728;5AL_2766612;5BL_10926321;5DS_2760003;5DS_2780857;5DS_2780858;6DS_49860;
m140526_095907_42199_c100632732550000001823123009121490_s1_X0/13690/30_1564_CCS	1BS_3430402;1DS_1886245;2AS_5199852;2BL_8086809;2BS_5169278;2BS_5182723;3DL_6914227;4AL_7061416;4AS_6012341;4BL_6963301;4BL_6963302;4DS_2308728;5AL_2766612;5BL_10926321;5DS_2760003;5DS_2780857;5DS_2780858;6DS_49860;
m140526_095907_42199_c100632732550000001823123009121490_s1_X0/137067/30_1550_CCS	1BS_3430402;1DS_1886245;2AS_5199852;2BL_8086809;2BS_5169278;2BS_5182723;3DL_6914227;4AL_7061416;4AS_6012341;4BL_6963301;4BL_6963302;4DS_2308728;5AL_2766612;5BL_10926321;5DS_2760003;5DS_2780857;5DS_2780858;6DS_49860;
m140526_095907_42199_c100632732550000001823123009121490_s1_X0/137121/30_1551_CCS	1BS_3430402;1DS_1886245;2AS_5199852;2BL_8086809;2BS_5169278;2BS_5182723;3DL_6914227;4AL_7061416;4AS_6012341;4BL_6963301;4BL_6963302;4BS_4861806;4DS_2308728;5AL_2766612;5BL_10926321;5DS_2760003;5DS_2780857;5DS_2780858;6DS_49860;
m140526_095907_42199_c100632732550000001823123009121490_s1_X0/137129/30_1662_CCS	5BL_10921375;5BL_10921376;
m140526_095907_42199_c100632732550000001823123009121490_s1_X0/13715/1556_58_CCS	1BS_3430402;1DS_1886245;2AS_5199852;2BL_8086809;2BS_5169278;2BS_5182723;3DL_6914227;4AL_7061416;4AS_6012341;4BL_6963301;4BL_6963302;4BS_4861806;4DS_2308728;5AL_2766612;5BL_10926321;5DS_2760003;5DS_2780857;5DS_2780858;6DS_49860;
m140526_095907_42199_c100632732550000001823123009121490_s1_X0/137158/1704_52_CCS	1DL_2251676;1DL_2284912;
m140526_095907_42199_c100632732550000001823123009121490_s1_X0/137228/1733_56_CCS	4AS_5952966;4AS_5968141;6AS_4410360;
m140526_095907_42199_c100632732550000001823123009121490_s1_X0/137353/31_1811_CCS	1BS_3430402;1DS_1886245;2AS_5199852;2BS_5169278;2BS_5182723;4AL_7061416;4BL_6963301;4BL_6963302;4DS_2308728;5AL_2766612;5BL_10926321;5DS_2760003;5DS_2780857;5DS_2780858;
m140526_095907_42199_c100632732550000001823123009121490_s1_X0/137411/1581_64_CCS	1BS_3430402;1DS_1886245;2AS_5199852;2BL_8086809;2BS_5169278;2BS_5182723;3DL_6914227;4AL_7061416;4AS_6012341;4BL_6963301;4BL_6963302;4DS_2308728;5AL_2766612;5BL_10926321;5DS_2760003;5DS_2780857;5DS_2780858;6DS_49860;
m140526_095907_42199_c100632732550000001823123009121490_s1_X0/137428/30_1640_CCS	1BS_3430402;2AS_5199852;2BS_5169278;2BS_5182723;4AS_6012341;5AL_2766612;5DS_2760003;
m140526_095907_42199_c100632732550000001823123009121490_s1_X0/13744/30_1556_CCS	1BS_3430402;1DS_1886245;2AS_5199852;2BL_8086809;2BS_5169278;2BS_5182723;3DL_6914227;4AL_7061416;4AS_6012341;4BL_6963301;4BL_6963302;4BS_4861806;4DS_2308728;5AL_2766612;5BL_10926321;5DS_2760003;5DS_2780857;5DS_2780858;6DS_49860;
m140526_095907_42199_c100632732550000001823123009121490_s1_X0/137567/1669_69_CCS	1BS_3430402;1DS_1886245;2AS_5199852;2BL_8086809;2BS_5169278;2BS_5182723;3DL_6914227;4AL_7061416;4AS_6012341;4BL_6963301;4BL_6963302;4DS_2308728;5AL_2766612;5BL_10926321;5DS_2760003;5DS_2780857;5DS_2780858;6DS_49860;
m140526_095907_42199_c100632732550000001823123009121490_s1_X0/137628/1829_52_CCS	1BS_3430402;1DS_1886245;2AS_5199852;2BS_5169278;2BS_5182723;4AL_7061416;4BL_6963301;4BL_6963302;4BS_4861806;4DS_2308728;5AL_2766612;5BL_10926321;5DS_2760003;5DS_2780857;5DS_2780858;
m140526_095907_42199_c100632732550000001823123009121490_s1_X0/137716/30_1522_CCS	1BS_3430402;1DS_1886245;2AS_5199852;2BL_8086809;2BS_5169278;2BS_5182723;3DL_6914227;4AL_7061416;4AS_6012341;4BL_6963301;4BL_6963302;4BS_4861806;4DS_2308728;5AL_2766612;5BL_10926321;5DS_2760003;5DS_2780857;5DS_2780858;6DS_49860;
m140526_095907_42199_c100632732550000001823123009121490_s1_X0/137810/1544_53_CCS	1BS_3430402;1DS_1886245;2AS_5199852;2BL_8086809;2BS_5169278;2BS_5182723;3DL_6914227;4AL_7061416;4AS_6012341;4BL_6963301;4BL_6963302;4BS_4861806;4DS_2308728;5AL_2766612;5BL_10926321;5DS_2760003;5DS_2780857;5DS_2780858;6DS_49860;
m140526_095907_42199_c100632732550000001823123009121490_s1_X0/137829/31_1819_CCS	1BS_3430402;1DS_1886245;2AS_5199852;2BS_5169278;2BS_5182723;4AL_7061416;4BL_6963301;4BL_6963302;4BS_4861806;4DS_2308728;5AL_2766612;5BL_10926321;5DS_2760003;5DS_2780857;5DS_2780858;
m140526_095907_42199_c100632732550000001823123009121490_s1_X0/137845/1591_70_CCS	1BS_3430402;1DS_1886245;2AS_5199852;2BL_8086809;2BS_5169278;2BS_5182723;3DL_6914227;4AL_7061416;4AS_6012341;4BL_6963301;4BL_6963302;4DS_2308728;5AL_2766612;5BL_10926321;5DS_2760003;5DS_2780857;5DS_2780858;6DS_49860;
m140526_095907_42199_c100632732550000001823123009121490_s1_X0/137856/30_1525_CCS	1BS_3430402;1DS_1886245;2AS_5199852;2BL_8086809;2BS_5169278;2BS_5182723;3DL_6914227;4AL_7061416;4AS_6012341;4BL_6963301;4BL_6963302;4DS_2308728;5AL_2766612;5BL_10926321;5DS_2760003;5DS_2780857;5DS_2780858;6DS_49860;
m140526_095907_42199_c100632732550000001823123009121490_s1_X0/137860/1584_64_CCS	1BS_3430402;1DS_1886245;2AS_5199852;2BL_8086809;2BS_5169278;2BS_5182723;3DL_6914227;4AL_7061416;4AS_6012341;4BL_6963301;4BL_6963302;4BS_4861806;4DS_2308728;5AL_2766612;5BL_10926321;5DS_2760003;5DS_2780857;5DS_2780858;6DS_49860;
m140526_095907_42199_c100632732550000001823123009121490_s1_X0/137866/1580_55_CCS	1BS_3430402;1DS_1886245;2AS_5199852;2BL_8086809;2BS_5169278;2BS_5182723;3DL_6914227;4AL_7061416;4AS_6012341;4BL_6963301;4BL_6963302;4DS_2308728;5AL_2766612;5BL_10926321;5DS_2760003;5DS_2780857;5DS_2780858;6DS_49860;
m140526_095907_42199_c100632732550000001823123009121490_s1_X0/138019/1712_58_CCS	1BS_3430402;1DS_1886245;2AS_5199852;2BS_5182723;4AL_7061416;4BL_6963301;4BL_6963302;4DS_2308728;5AL_2766612;5BL_10926321;5DS_2760003;5DS_2780857;5DS_2780858;7AS_4202288;
m140526_095907_42199_c100632732550000001823123009121490_s1_X0/138120/31_1958_CCS	5DL_4606160;5DL_4606696;
m140526_095907_42199_c100632732550000001823123009121490_s1_X0/138134/29_2303_CCS	5DS_2779622;5DS_2781732;
m140526_095907_42199_c100632732550000001823123009121490_s1_X0/138139/29_1548_CCS	1BS_3430402;1DS_1886245;2AS_5199852;2BL_8086809;2BS_5169278;2BS_5182723;3DL_6914227;4AL_7061416;4AS_6012341;4BL_6963301;4BL_6963302;4DS_2308728;5AL_2766612;5BL_10926321;5DS_2760003;5DS_2780857;5DS_2780858;6DS_49860;
m140526_095907_42199_c100632732550000001823123009121490_s1_X0/138145/30_1521_CCS	7DL_3358571;7DL_3368777;7DL_3368778;
m140526_095907_42199_c100632732550000001823123009121490_s1_X0/138219/1764_57_CCS	5DS_2779622;5DS_2781732;
m140526_095907_42199_c100632732550000001823123009121490_s1_X0/138590/1610_62_CCS	1BS_3430402;1DS_1886245;2AS_5199852;2BL_8086809;2BS_5169278;2BS_5182723;3DL_6914227;4AL_7061416;4AS_6012341;4BL_6963301;4BL_6963302;4DS_2308728;5AL_2766612;5BL_10926321;5DS_2760003;5DS_2780857;5DS_2780858;6DS_49860;
m140526_095907_42199_c100632732550000001823123009121490_s1_X0/138622/30_1553_CCS	1BS_3430402;1DS_1886245;2AS_5199852;2BL_8086809;2BS_5169278;2BS_5182723;3DL_6914227;4AL_7061416;4AS_6012341;4BL_6963301;4BL_6963302;4BS_4861806;4DS_2308728;5AL_2766612;5BL_10926321;5DS_2760003;5DS_2780857;5DS_2780858;6DS_49860;
m140526_095907_42199_c100632732550000001823123009121490_s1_X0/138747/34_1925_CCS	1AL_3917731;1DS_1905993;2AS_5212239;3AL_4358841;3AS_3331868;4AS_5986641;4BL_6972731;6AS_4354999;6DS_2109084;7AL_4553891;
m140526_095907_42199_c100632732550000001823123009121490_s1_X0/138836/31_1830_CCS	1BS_3430402;1DS_1886245;2AS_5199852;2BS_5169278;2BS_5182723;4AL_7061416;4BL_6963301;4BL_6963302;4DS_2308728;5AL_2766612;5BL_10926321;5DS_2760003;5DS_2780857;5DS_2780858;
m140526_095907_42199_c100632732550000001823123009121490_s1_X0/138932/32_1605_CCS	1BS_3430402;1DS_1886245;2AS_5199852;2BL_8086809;2BS_5169278;2BS_5182723;3DL_6914227;4AL_7061416;4AS_6012341;4BL_6963301;4BL_6963302;4DS_2308728;5AL_2766612;5BL_10926321;5DS_2760003;5DS_2780857;5DS_2780858;6DS_49860;
m140526_095907_42199_c100632732550000001823123009121490_s1_X0/138951/1606_74_CCS	1AL_3917731;1DS_1905993;2AS_5212239;3AL_4358841;3AS_3331868;4AS_5986641;4BL_6972731;6AS_4354999;6DS_2109084;7AL_4553891;
m140526_095907_42199_c100632732550000001823123009121490_s1_X0/139104/31_1784_CCS	1BS_3430402;1DS_1886245;2AS_5199852;2BS_5169278;2BS_5182723;4AL_7061416;4BL_6963301;4BL_6963302;4BS_4861806;4DS_2308728;5AL_2766612;5BL_10926321;5DS_2760003;5DS_2780857;5DS_2780858;
m140526_095907_42199_c100632732550000001823123009121490_s1_X0/139206/1622_63_CCS	1BS_3430402;1DS_1886245;2AS_5199852;2BL_8086809;2BS_5169278;2BS_5182723;3DL_6914227;4AL_7061416;4AS_6012341;4BL_6963301;4BL_6963302;4DS_2308728;5AL_2766612;5BL_10926321;5DS_2760003;5DS_2780857;5DS_2780858;6DS_49860;
m140526_095907_42199_c100632732550000001823123009121490_s1_X0/139213/30_1628_CCS	2BS_5202051;2BS_5224461;
m140526_095907_42199_c100632732550000001823123009121490_s1_X0/139260/1609_70_CCS	1BS_3430402;1DS_1886245;2AS_5199852;2BL_8086809;2BS_5169278;2BS_5182723;3DL_6914227;4AL_7061416;4AS_6012341;4BL_6963301;4BL_6963302;4BS_4861806;4DS_2308728;5AL_2766612;5BL_10926321;5DS_2760003;5DS_2780857;5DS_2780858;6DS_49860;
m140526_095907_42199_c100632732550000001823123009121490_s1_X0/139400/1606_57_CCS	1BS_3430402;1DS_1886245;2AS_5199852;2BL_8086809;2BS_5169278;2BS_5182723;3DL_6914227;4AL_7061416;4AS_6012341;4BL_6963301;4BL_6963302;4DS_2308728;5AL_2766612;5BL_10926321;5DS_2760003;5DS_2780857;5DS_2780858;6DS_49860;
m140526_095907_42199_c100632732550000001823123009121490_s1_X0/139486/32_2221_CCS	1DL_2251676;1DL_2284912;
m140526_095907_42199_c100632732550000001823123009121490_s1_X0/139505/1851_59_CCS	1BS_3430402;1DS_1886245;2AS_5199852;2BS_5169278;2BS_5182723;4AL_7061416;4BL_6963301;4BL_6963302;4DS_2308728;5AL_2766612;5BL_10926321;5DS_2760003;5DS_2780857;5DS_2780858;
m140526_095907_42199_c100632732550000001823123009121490_s1_X0/139523/1845_60_CCS	1BS_3430402;1DS_1886245;2AS_5199852;2BS_5169278;2BS_5182723;4AL_7061416;4BL_6963301;4BL_6963302;4DS_2308728;5AL_2766612;5BL_10926321;5DS_2760003;5DS_2780857;5DS_2780858;
m140526_095907_42199_c100632732550000001823123009121490_s1_X0/139525/30_2333_CCS	1AS_3258881;1AS_3264185;
m140526_095907_42199_c100632732550000001823123009121490_s1_X0/139545/30_1549_CCS	1BS_3430402;1DS_1886245;2AS_5199852;2BL_8086809;2BS_5169278;2BS_5182723;3DL_6914227;4AL_7061416;4AS_6012341;4BL_6963301;4BL_6963302;4BS_4861806;4DS_2308728;5AL_2766612;5BL_10926321;5DS_2760003;5DS_2780857;5DS_2780858;6DS_49860;
m140526_095907_42199_c100632732550000001823123009121490_s1_X0/139562/2000_65_CCS	4BL_7040970;4BS_4950583;
m140526_095907_42199_c100632732550000001823123009121490_s1_X0/139685/30_1837_CCS	7DL_3356567;7DL_3379016;7DL_3395108;
m140526_095907_42199_c100632732550000001823123009121490_s1_X0/139709/1623_55_CCS	1AS_3272162;1AS_3272162;
m140526_095907_42199_c100632732550000001823123009121490_s1_X0/139774/28_1544_CCS	1BS_3430402;1DS_1886245;2AS_5199852;2BL_8086809;2BS_5169278;2BS_5182723;3DL_6914227;4AL_7061416;4AS_6012341;4BL_6963301;4BL_6963302;4BS_4861806;4DS_2308728;5AL_2766612;5BL_10926321;5DS_2760003;5DS_2780857;5DS_2780858;6DS_49860;
m140526_095907_42199_c100632732550000001823123009121490_s1_X0/139783/1713_64_CCS	1BS_3459642;1DS_1914995;2AS_5244569;2BS_5245601;3AL_4298809;5BS_2295811;
m140526_095907_42199_c100632732550000001823123009121490_s1_X0/13986/1591_57_CCS	1BS_3430402;1DS_1886245;2AS_5199852;2BL_8086809;2BS_5169278;2BS_5182723;3DL_6914227;4AL_7061416;4AS_6012341;4BL_6963301;4BL_6963302;4DS_2308728;5AL_2766612;5BL_10926321;5DS_2760003;5DS_2780857;5DS_2780858;6DS_49860;
m140526_095907_42199_c100632732550000001823123009121490_s1_X0/139893/1590_61_CCS	1BS_3430402;1DS_1886245;2AS_5199852;2BL_8086809;2BS_5169278;2BS_5182723;3DL_6914227;4AL_7061416;4AS_6012341;4BL_6963301;4BL_6963302;4DS_2308728;5AL_2766612;5BL_10926321;5DS_2760003;5DS_2780857;5DS_2780858;6DS_49860;
m140526_095907_42199_c100632732550000001823123009121490_s1_X0/139920/1808_56_CCS	4BL_6958834;4BL_7018167;4BL_7018168;
m140526_095907_42199_c100632732550000001823123009121490_s1_X0/140135/1683_56_CCS	5DL_4497616;5DL_4499551;
m140526_095907_42199_c100632732550000001823123009121490_s1_X0/140180/32_1719_CCS	5DS_2779622;5DS_2781732;
m140526_095907_42199_c100632732550000001823123009121490_s1_X0/140190/1885_70_CCS	1BS_3430402;1DS_1886245;4AL_7061416;4BL_6963301;4BL_6963302;4DS_2308728;5BL_10926321;5DS_2780857;5DS_2780858;
m140526_095907_42199_c100632732550000001823123009121490_s1_X0/140215/27_1573_CCS	5BL_10921375;5BL_10921376;
m140526_095907_42199_c100632732550000001823123009121490_s1_X0/140280/27_1690_CCS	2BS_5156947;2BS_5236858;3AS_3370544;4AL_7077068;4AL_7130152;4AL_7149604;4AS_6014643;4BL_7018199;5AS_1537813;5AS_1537813;7AL_4488241;
m140526_095907_42199_c100632732550000001823123009121490_s1_X0/140442/1843_60_CCS	1BS_3430402;1DS_1886245;2AS_5199852;2BS_5169278;2BS_5182723;4AL_7061416;4BL_6963301;4BL_6963302;4BS_4861806;4DS_2308728;5AL_2766612;5BL_10926321;5DS_2760003;5DS_2780857;5DS_2780858;
m140526_095907_42199_c100632732550000001823123009121490_s1_X0/140467/1857_58_CCS	3AS_3370544;4AL_7077068;4AL_7130152;4AL_7149604;4AS_6014643;4BL_7018199;5AS_1537813;5AS_1537813;7AL_4488241;
m140526_095907_42199_c100632732550000001823123009121490_s1_X0/140499/30_1553_CCS	1BS_3430402;1DS_1886245;2AS_5199852;2BL_8086809;2BS_5169278;2BS_5182723;3DL_6914227;4AL_7061416;4AS_6012341;4BL_6963301;4BL_6963302;4DS_2308728;5AL_2766612;5BL_10926321;5DS_2760003;5DS_2780857;5DS_2780858;6DS_49860;
m140526_095907_42199_c100632732550000001823123009121490_s1_X0/140531/30_1549_CCS	1BS_3430402;1DS_1886245;2AS_5199852;2BL_8086809;2BS_5169278;2BS_5182723;3DL_6914227;4AL_7061416;4AS_6012341;4BL_6963301;4BL_6963302;4DS_2308728;5AL_2766612;5BL_10926321;5DS_2760003;5DS_2780857;5DS_2780858;6DS_49860;
m140526_095907_42199_c100632732550000001823123009121490_s1_X0/140550/2220_55_CCS	2BL_7993076;2BL_8020567;
m140526_095907_42199_c100632732550000001823123009121490_s1_X0/140570/1766_54_CCS	4DL_14387187;4DL_14446974;
m140526_095907_42199_c100632732550000001823123009121490_s1_X0/140787/1560_57_CCS	1BS_3430402;1DS_1886245;2AS_5199852;2BL_8086809;2BS_5169278;2BS_5182723;3DL_6914227;4AL_7061416;4AS_6012341;4BL_6963301;4BL_6963302;4BS_4861806;4DS_2308728;5AL_2766612;5BL_10926321;5DS_2760003;5DS_2780857;5DS_2780858;6DS_49860;
m140526_095907_42199_c100632732550000001823123009121490_s1_X0/140897/30_2201_CCS	1DL_2251676;1DL_2284912;
m140526_095907_42199_c100632732550000001823123009121490_s1_X0/140902/1832_58_CCS	2BS_5192705;2BS_5232389;
m140526_095907_42199_c100632732550000001823123009121490_s1_X0/140981/1622_50_CCS	4BS_4896979;4BS_4925666;
m140526_095907_42199_c100632732550000001823123009121490_s1_X0/140982/1806_52_CCS	1AL_859749;1DL_2274062;
m140526_095907_42199_c100632732550000001823123009121490_s1_X0/141010/1792_47_CCS	1BS_3430402;1DS_1886245;2AS_5199852;2BS_5169278;2BS_5182723;4AL_7061416;4BL_6963301;4BL_6963302;4BS_4861806;4DS_2308728;5AL_2766612;5BL_10926321;5DS_2760003;5DS_2780857;5DS_2780858;
m140526_095907_42199_c100632732550000001823123009121490_s1_X0/141182/1836_61_CCS	1BS_3430402;1DS_1886245;2AS_5199852;2BS_5169278;2BS_5182723;4AL_7061416;4BL_6963301;4BL_6963302;4DS_2308728;5AL_2766612;5BL_10926321;5DS_2760003;5DS_2780857;5DS_2780858;
m140526_095907_42199_c100632732550000001823123009121490_s1_X0/141201/1989_57_CCS	7BS_3074589;7BS_3080718;
m140526_095907_42199_c100632732550000001823123009121490_s1_X0/141403/1577_60_CCS	1BS_3430402;1DS_1886245;2AS_5199852;2BL_8086809;2BS_5169278;2BS_5182723;3DL_6914227;4AL_7061416;4AS_6012341;4BL_6963301;4BL_6963302;4DS_2308728;5AL_2766612;5BL_10926321;5DS_2760003;5DS_2780857;5DS_2780858;6DS_49860;
m140526_095907_42199_c100632732550000001823123009121490_s1_X0/141471/1588_62_CCS	1BS_3430402;1DS_1886245;2AS_5199852;2BL_8086809;2BS_5169278;2BS_5182723;3DL_6914227;4AL_7061416;4AS_6012341;4BL_6963301;4BL_6963302;4DS_2308728;5AL_2766612;5BL_10926321;5DS_2760003;5DS_2780857;5DS_2780858;6DS_49860;
m140526_095907_42199_c100632732550000001823123009121490_s1_X0/141500/29_1548_CCS	1BS_3430402;1DS_1886245;2AS_5199852;2BL_8086809;2BS_5169278;2BS_5182723;3DL_6914227;4AL_7061416;4AS_6012341;4BL_6963301;4BL_6963302;4DS_2308728;5AL_2766612;5BL_10926321;5DS_2760003;5DS_2780857;5DS_2780858;6DS_49860;
m140526_095907_42199_c100632732550000001823123009121490_s1_X0/141502/31_1808_CCS	1BS_3430402;1DS_1886245;2AS_5199852;2BS_5169278;2BS_5182723;4AL_7061416;4BL_6963301;4BL_6963302;4DS_2308728;5AL_2766612;5BL_10926321;5DS_2760003;5DS_2780857;5DS_2780858;
m140526_095907_42199_c100632732550000001823123009121490_s1_X0/141540/1552_51_CCS	1BS_3430402;1DS_1886245;2BL_8086809;3DL_6914227;4AL_7061416;4BL_6963301;4BL_6963302;4DS_2308728;5BL_10926321;5DS_2780857;5DS_2780858;6DS_49860;
m140526_095907_42199_c100632732550000001823123009121490_s1_X0/141547/1673_59_CCS	1BS_3430402;1DS_1886245;2AS_5199852;2BL_8086809;2BS_5169278;2BS_5182723;3DL_6914227;4AL_7061416;4AS_6012341;4BL_6963301;4BL_6963302;4BS_4861806;4DS_2308728;5AL_2766612;5BL_10926321;5DS_2760003;5DS_2780857;5DS_2780858;6DS_49860;
m140526_095907_42199_c100632732550000001823123009121490_s1_X0/141607/1597_60_CCS	1BS_3430402;1DS_1886245;2AS_5199852;2BL_8086809;2BS_5169278;2BS_5182723;3DL_6914227;4AL_7061416;4AS_6012341;4BL_6963301;4BL_6963302;4BS_4861806;4DS_2308728;5AL_2766612;5BL_10926321;5DS_2760003;5DS_2780857;5DS_2780858;6DS_49860;
m140526_095907_42199_c100632732550000001823123009121490_s1_X0/141619/30_1702_CCS	1DL_2251676;1DL_2284912;
m140526_095907_42199_c100632732550000001823123009121490_s1_X0/141725/31_1766_CCS	2BS_5156947;3AS_3370544;4AL_7130152;4AL_7149604;4BL_7018199;5AS_1537813;5AS_1537813;7AL_4488241;
m140526_095907_42199_c100632732550000001823123009121490_s1_X0/141732/1552_61_CCS	1BS_3430402;1DS_1886245;2AS_5199852;2BL_8086809;2BS_5169278;2BS_5182723;3DL_6914227;4AL_7061416;4AS_6012341;4BL_6963301;4BL_6963302;4BS_4861806;4DS_2308728;5AL_2766612;5BL_10926321;5DS_2760003;5DS_2780857;5DS_2780858;6DS_49860;
m140526_095907_42199_c100632732550000001823123009121490_s1_X0/141751/2008_54_CCS	2BS_5156947;2BS_5236858;3AS_3370544;4AL_7077068;4AL_7130152;4AL_7149604;4AS_6014643;4BL_7018199;5AS_1537813;5AS_1537813;7AL_4488241;
m140526_095907_42199_c100632732550000001823123009121490_s1_X0/142098/870_61_CCS	1BS_3430402;1DS_1886245;2AS_5199852;2BL_8086809;2BS_5182723;3DL_6914227;4AL_7061416;4AS_5962668;4AS_6012341;4BL_6963301;4BL_6963302;4DS_2308728;5AL_2766612;5AS_1552572;5BL_10926321;5DS_2760003;5DS_2780857;5DS_2780858;6AS_4369160;6BL_4276160;6DS_49860;7AL_4559370;7AS_4202288;
m140526_095907_42199_c100632732550000001823123009121490_s1_X0/142558/31_1829_CCS	1BS_3430402;1DS_1886245;2AS_5199852;2BS_5169278;2BS_5182723;4AL_7061416;4BL_6963301;4BL_6963302;4DS_2308728;5AL_2766612;5BL_10926321;5DS_2760003;5DS_2780857;5DS_2780858;
m140526_095907_42199_c100632732550000001823123009121490_s1_X0/142676/1967_57_CCS	2AL_6360780;2AL_6436497;
m140526_095907_42199_c100632732550000001823123009121490_s1_X0/142713/30_2273_CCS	1DL_2251676;1DL_2284912;
m140526_095907_42199_c100632732550000001823123009121490_s1_X0/142798/33_2133_CCS	7AL_4531214;7AS_4230504;
m140526_095907_42199_c100632732550000001823123009121490_s1_X0/142986/30_1555_CCS	1BS_3430402;1DS_1886245;2AS_5199852;2BL_8086809;2BS_5169278;2BS_5182723;3DL_6914227;4AL_7061416;4AS_6012341;4BL_6963301;4BL_6963302;4BS_4861806;4DS_2308728;5AL_2766612;5BL_10926321;5DS_2760003;5DS_2780857;5DS_2780858;6DS_49860;
m140526_095907_42199_c100632732550000001823123009121490_s1_X0/143092/31_1795_CCS	1BS_3430402;1DS_1886245;2AS_5199852;2BS_5169278;2BS_5182723;4AL_7061416;4BL_6963301;4BL_6963302;4DS_2308728;5AL_2766612;5BL_10926321;5DS_2760003;5DS_2780857;5DS_2780858;
m140526_095907_42199_c100632732550000001823123009121490_s1_X0/143192/31_1885_CCS	1BS_3430402;1DS_1886245;2AS_5199852;2BS_5169278;2BS_5182723;4AL_7061416;4BL_6963301;4BL_6963302;4DS_2308728;5AL_2766612;5BL_10926321;5DS_2760003;5DS_2780857;5DS_2780858;
m140526_095907_42199_c100632732550000001823123009121490_s1_X0/143216/30_1551_CCS	1BS_3430402;1DS_1886245;2AS_5199852;2BL_8086809;2BS_5169278;2BS_5182723;3DL_6914227;4AL_7061416;4AS_6012341;4BL_6963301;4BL_6963302;4DS_2308728;5AL_2766612;5BL_10926321;5DS_2760003;5DS_2780857;5DS_2780858;6DS_49860;
m140526_095907_42199_c100632732550000001823123009121490_s1_X0/143258/30_1871_CCS	1BS_3457988;1BS_3480968;
m140526_095907_42199_c100632732550000001823123009121490_s1_X0/143266/1825_62_CCS	1BL_3815743;1BS_3483406;2BS_5186534;2BS_5226108;5AS_1504017;5AS_1549064;5AS_1552572;5BS_2237902;
m140526_095907_42199_c100632732550000001823123009121490_s1_X0/143463/1588_60_CCS	6AS_4393776;6AS_4393777;
m140526_095907_42199_c100632732550000001823123009121490_s1_X0/143511/31_1737_CCS	4BS_4896979;4BS_4925666;
m140526_095907_42199_c100632732550000001823123009121490_s1_X0/143532/31_1795_CCS	1BS_3430402;1DS_1886245;2AS_5199852;2BS_5169278;2BS_5182723;4AL_7061416;4BL_6963301;4BL_6963302;4DS_2308728;5AL_2766612;5BL_10926321;5DS_2760003;5DS_2780857;5DS_2780858;
m140526_095907_42199_c100632732550000001823123009121490_s1_X0/143572/31_1722_CCS	1AL_3910472;1AL_3931178;
m140526_095907_42199_c100632732550000001823123009121490_s1_X0/143672/1597_56_CCS	1BS_3430402;1DS_1886245;2AS_5199852;2BL_8086809;2BS_5169278;2BS_5182723;3DL_6914227;4AL_7061416;4AS_6012341;4BL_6963301;4BL_6963302;4DS_2308728;5AL_2766612;5BL_10926321;5DS_2760003;5DS_2780857;5DS_2780858;6DS_49860;
m140526_095907_42199_c100632732550000001823123009121490_s1_X0/143766/30_1738_CCS	2BS_5191530;2BS_5200070;
m140526_095907_42199_c100632732550000001823123009121490_s1_X0/143769/1610_57_CCS	1BS_3430402;1DS_1886245;2AS_5199852;2BL_8086809;2BS_5169278;2BS_5182723;3DL_6914227;4AL_7061416;4AS_6012341;4BL_6963301;4BL_6963302;4DS_2308728;5AL_2766612;5BL_10926321;5DS_2760003;5DS_2780857;5DS_2780858;6DS_49860;
m140526_095907_42199_c100632732550000001823123009121490_s1_X0/143821/37_1853_CCS	2AS_5199852;2BS_5169278;2BS_5182723;5AL_2766612;5DS_2760003;
m140526_095907_42199_c100632732550000001823123009121490_s1_X0/143917/30_1549_CCS	1BS_3430402;1DS_1886245;2AS_5199852;2BL_8086809;2BS_5169278;2BS_5182723;3DL_6914227;4AL_7061416;4AS_6012341;4BL_6963301;4BL_6963302;4DS_2308728;5AL_2766612;5BL_10926321;5DS_2760003;5DS_2780857;5DS_2780858;6DS_49860;
m140526_095907_42199_c100632732550000001823123009121490_s1_X0/14397/32_1759_CCS	1BS_3430402;1DS_1886245;2AS_5199852;2BS_5169278;2BS_5182723;4AL_7061416;4BL_6963301;4BL_6963302;4DS_2308728;5AL_2766612;5BL_10926321;5DS_2760003;5DS_2780857;5DS_2780858;
m140526_095907_42199_c100632732550000001823123009121490_s1_X0/143986/1686_64_CCS	1BS_3430402;1DS_1886245;2AS_5199852;2BL_8086809;2BS_5169278;2BS_5182723;3DL_6914227;4AL_7061416;4AS_6012341;4BL_6963301;4BL_6963302;4DS_2308728;5AL_2766612;5BL_10926321;5DS_2760003;5DS_2780857;5DS_2780858;6DS_49860;
m140526_095907_42199_c100632732550000001823123009121490_s1_X0/144024/1819_63_CCS	1BS_3430402;1DS_1886245;2AS_5199852;2BS_5169278;2BS_5182723;4AL_7061416;4BL_6963301;4BL_6963302;4BS_4861806;4DS_2308728;5AL_2766612;5BL_10926321;5DS_2760003;5DS_2780857;5DS_2780858;
m140526_095907_42199_c100632732550000001823123009121490_s1_X0/144041/1626_55_CCS	2AS_5192406;2DS_5359231;
m140526_095907_42199_c100632732550000001823123009121490_s1_X0/144049/1697_55_CCS	1DS_1879506;1DS_1891290;
m140526_095907_42199_c100632732550000001823123009121490_s1_X0/144055/32_1597_CCS	1BS_3430402;1DS_1886245;2AS_5199852;2BL_8086809;2BS_5169278;2BS_5182723;3DL_6914227;4AL_7061416;4AS_6012341;4BL_6963301;4BL_6963302;4DS_2308728;5AL_2766612;5BL_10926321;5DS_2760003;5DS_2780857;5DS_2780858;6DS_49860;
m140526_095907_42199_c100632732550000001823123009121490_s1_X0/144061/33_1822_CCS	1BS_3430402;1DS_1886245;2AS_5199852;2BS_5169278;2BS_5182723;4AL_7061416;4BL_6963301;4BL_6963302;4BS_4861806;4DS_2308728;5AL_2766612;5BL_10926321;5DS_2760003;5DS_2780857;5DS_2780858;
m140526_095907_42199_c100632732550000001823123009121490_s1_X0/144080/1790_56_CCS	4AS_5957727;4AS_6005836;
m140526_095907_42199_c100632732550000001823123009121490_s1_X0/144115/1993_56_CCS	3AS_3330532;5BS_2262197;5BS_2294561;6BS_3043902;6DS_2070309;7AL_4532272;
m140526_095907_42199_c100632732550000001823123009121490_s1_X0/144206/33_1842_CCS	4BL_7009707;4BL_7036308;
m140526_095907_42199_c100632732550000001823123009121490_s1_X0/144323/1863_60_CCS	1BS_3430402;1DS_1886245;2AS_5199852;2BS_5169278;2BS_5182723;4AL_7061416;4BL_6963301;4BL_6963302;4BS_4861806;4DS_2308728;5AL_2766612;5BL_10926321;5DS_2760003;5DS_2780857;5DS_2780858;
m140526_095907_42199_c100632732550000001823123009121490_s1_X0/144327/2056_63_CCS	5BL_10821618;5BL_10828507;
m140526_095907_42199_c100632732550000001823123009121490_s1_X0/144478/29_2120_CCS	7AL_4552228;7DL_3391901;
m140526_095907_42199_c100632732550000001823123009121490_s1_X0/144479/30_1835_CCS	4BL_6978720;4BL_7011902;4BL_7036449;
m140526_095907_42199_c100632732550000001823123009121490_s1_X0/144603/1593_55_CCS	5BL_10921375;5BL_10921376;
m140526_095907_42199_c100632732550000001823123009121490_s1_X0/144693/1702_62_CCS	1AS_3278782;1DL_2290930;2AL_6435786;2BS_5247338;4BL_7038907;4DS_2319743;5DS_1877898;6AS_4338658;
m140526_095907_42199_c100632732550000001823123009121490_s1_X0/144721/1626_57_CCS	1DL_2251676;1DL_2284912;
m140526_095907_42199_c100632732550000001823123009121490_s1_X0/144742/31_1957_CCS	4BS_4901152;4BS_4952162;
m140526_095907_42199_c100632732550000001823123009121490_s1_X0/144818/1835_59_CCS	1DS_1886245;2BS_5169278;2BS_5182723;4BL_6963301;4BL_6963302;4DS_2308728;5AL_2766612;5DS_2760003;5DS_2780857;5DS_2780858;
m140526_095907_42199_c100632732550000001823123009121490_s1_X0/145001/1991_57_CCS	4BL_7040970;4BS_4950583;
m140526_095907_42199_c100632732550000001823123009121490_s1_X0/145022/31_1799_CCS	1BS_3430402;1DS_1886245;2AS_5199852;2BS_5169278;2BS_5182723;4AL_7061416;4BL_6963301;4BL_6963302;4BS_4861806;4DS_2308728;5AL_2766612;5BL_10926321;5DS_2760003;5DS_2780857;5DS_2780858;
m140526_095907_42199_c100632732550000001823123009121490_s1_X0/145024/31_1629_CCS	1DL_2276035;1DL_2286833;
m140526_095907_42199_c100632732550000001823123009121490_s1_X0/145081/1822_49_CCS	4DL_14436939;4DL_14472296;
m140526_095907_42199_c100632732550000001823123009121490_s1_X0/145170/1489_53_CCS	1AL_3961256;1BL_3806403;2AL_6350058;2AL_6352257;2AL_6379570;2AS_5233163;2BL_8086122;2BS_5247571;2DS_5320901;3AL_4314503;3AS_3363645;3DL_6929075;4AL_7116489;4AS_5949307;4BL_7012057;4BS_4866414;5AL_2741308;5AL_2748555;5AL_2753457;5AS_1549064;5AS_1552572;5BS_2250087;5DS_2770885;6AS_4428294;6BL_4403289;6BS_2928852;6DL_3330699;6DS_2079622;7AL_4559370;7AS_4245681;7BL_6632504;7BL_6738771;7DL_3382302;
m140526_095907_42199_c100632732550000001823123009121490_s1_X0/145180/1690_52_CCS	5DS_2730528;5DS_2762788;
m140526_095907_42199_c100632732550000001823123009121490_s1_X0/145270/1839_61_CCS	1BS_3430402;1DS_1886245;2AS_5199852;2BS_5169278;2BS_5182723;4AL_7061416;4BL_6963301;4BL_6963302;4DS_2308728;5AL_2766612;5BL_10926321;5DS_2760003;5DS_2780857;5DS_2780858;
m140526_095907_42199_c100632732550000001823123009121490_s1_X0/145338/1594_60_CCS	1BS_3430402;1DS_1886245;2AS_5199852;2BL_8086809;2BS_5169278;2BS_5182723;3DL_6914227;4AL_7061416;4AS_6012341;4BL_6963301;4BL_6963302;4DS_2308728;5AL_2766612;5BL_10926321;5DS_2760003;5DS_2780857;5DS_2780858;6DS_49860;
m140526_095907_42199_c100632732550000001823123009121490_s1_X0/145417/2101_55_CCS	4AL_7172911;4AL_7173287;
m140526_095907_42199_c100632732550000001823123009121490_s1_X0/145421/30_1842_CCS	4AL_7176700;4AS_5964005;
m140526_095907_42199_c100632732550000001823123009121490_s1_X0/145434/1582_59_CCS	1BS_3430402;1DS_1886245;2AS_5199852;2BL_8086809;2BS_5169278;2BS_5182723;3DL_6914227;4AL_7061416;4AS_6012341;4BL_6963301;4BL_6963302;4DS_2308728;5AL_2766612;5BL_10926321;5DS_2760003;5DS_2780857;5DS_2780858;6DS_49860;
m140526_095907_42199_c100632732550000001823123009121490_s1_X0/145446/1819_52_CCS	1BS_3430402;1DS_1886245;2AS_5199852;2BS_5169278;2BS_5182723;4AL_7061416;4BL_6963301;4BL_6963302;4DS_2308728;5AL_2766612;5BL_10926321;5DS_2760003;5DS_2780857;5DS_2780858;
m140526_095907_42199_c100632732550000001823123009121490_s1_X0/145546/31_1890_CCS	2AL_6334822;2AS_5277003;2DS_5317949;3AL_4440254;3DL_6902719;4AL_7144565;4BL_7026478;5AS_1503538;5AS_1552572;5BL_10788352;5BL_10823592;6AL_5830636;6AS_4370708;6BL_4331699;6BS_3020071;6DS_2121579;7AS_4234355;
m140526_095907_42199_c100632732550000001823123009121490_s1_X0/145554/1620_57_CCS	5DL_4504180;5DL_4514221;
m140526_095907_42199_c100632732550000001823123009121490_s1_X0/145669/30_2151_CCS	2BS_5211022;2BS_5211023;
m140526_095907_42199_c100632732550000001823123009121490_s1_X0/145674/31_1674_CCS	5BL_10921375;5BL_10921376;
m140526_095907_42199_c100632732550000001823123009121490_s1_X0/145894/30_1552_CCS	1BS_3430402;1DS_1886245;2AS_5199852;2BL_8086809;2BS_5169278;2BS_5182723;3DL_6914227;4AL_7061416;4AS_6012341;4BL_6963301;4BL_6963302;4BS_4861806;4DS_2308728;5AL_2766612;5BL_10926321;5DS_2760003;5DS_2780857;5DS_2780858;6DS_49860;
m140526_095907_42199_c100632732550000001823123009121490_s1_X0/14590/1942_58_CCS	1DL_2251676;1DL_2284912;
m140526_095907_42199_c100632732550000001823123009121490_s1_X0/145910/1930_63_CCS	1DS_1886245;2BS_5169278;2BS_5182723;4BL_6963301;4BL_6963302;4DS_2308728;5AL_2766612;5DS_2760003;5DS_2780857;5DS_2780858;
m140526_095907_42199_c100632732550000001823123009121490_s1_X0/145918/30_1565_CCS	1BS_3430402;1DS_1886245;2AS_5199852;2BL_8086809;2BS_5169278;2BS_5182723;3DL_6914227;4AL_7061416;4AS_6012341;4BL_6963301;4BL_6963302;4DS_2308728;5AL_2766612;5BL_10926321;5DS_2760003;5DS_2780857;5DS_2780858;6DS_49860;
m140526_095907_42199_c100632732550000001823123009121490_s1_X0/146176/30_1711_CCS	1DS_1879506;1DS_1891290;
m140526_095907_42199_c100632732550000001823123009121490_s1_X0/146335/1816_68_CCS	2BS_5229463;2BS_5240221;
m140526_095907_42199_c100632732550000001823123009121490_s1_X0/146393/2014_56_CCS	1BS_3430402;1DS_1886245;2AS_5199852;2BS_5169278;2BS_5182723;4AL_7061416;4BL_6963301;4BL_6963302;4BS_4861806;4DS_2308728;5AL_2766612;5BL_10926321;5DS_2760003;5DS_2780857;5DS_2780858;
m140526_095907_42199_c100632732550000001823123009121490_s1_X0/146460/29_1538_CCS	1BS_3430402;1DS_1886245;2AS_5199852;2BL_8086809;2BS_5169278;2BS_5182723;3DL_6914227;4AL_7061416;4AS_6012341;4BL_6963301;4BL_6963302;4DS_2308728;5AL_2766612;5BL_10926321;5DS_2760003;5DS_2780857;5DS_2780858;6DS_49860;
m140526_095907_42199_c100632732550000001823123009121490_s1_X0/146590/30_1553_CCS	1BS_3430402;1DS_1886245;2AS_5199852;2BL_8086809;2BS_5169278;2BS_5182723;3DL_6914227;4AL_7061416;4AS_6012341;4BL_6963301;4BL_6963302;4BS_4861806;4DS_2308728;5AL_2766612;5BL_10926321;5DS_2760003;5DS_2780857;5DS_2780858;6DS_49860;
m140526_095907_42199_c100632732550000001823123009121490_s1_X0/146692/1609_57_CCS	1BS_3430402;1DS_1886245;2AS_5199852;2BL_8086809;2BS_5169278;2BS_5182723;3DL_6914227;4AL_7061416;4AS_6012341;4BL_6963301;4BL_6963302;4DS_2308728;5AL_2766612;5BL_10926321;5DS_2760003;5DS_2780857;5DS_2780858;6DS_49860;
m140526_095907_42199_c100632732550000001823123009121490_s1_X0/146716/1606_54_CCS	1BS_3430402;1DS_1886245;2AS_5199852;2BL_8086809;2BS_5182723;3DL_6914227;4AL_7061416;4AS_6012341;4BL_6963301;4BL_6963302;4DS_2308728;5AL_2766612;5BL_10926321;5DS_2760003;5DS_2780857;5DS_2780858;6DS_49860;
m140526_095907_42199_c100632732550000001823123009121490_s1_X0/146719/1585_54_CCS	1BS_3430402;1DS_1886245;2AS_5199852;2BL_8086809;2BS_5169278;2BS_5182723;3DL_6914227;4AL_7061416;4AS_6012341;4BL_6963301;4BL_6963302;4DS_2308728;5AL_2766612;5BL_10926321;5DS_2760003;5DS_2780857;5DS_2780858;6DS_49860;
m140526_095907_42199_c100632732550000001823123009121490_s1_X0/146720/1551_56_CCS	1BS_3430402;1DS_1886245;2AS_5199852;2BL_8086809;2BS_5169278;2BS_5182723;3DL_6914227;4AL_7061416;4AS_6012341;4BL_6963301;4BL_6963302;4BS_4861806;4DS_2308728;5AL_2766612;5BL_10926321;5DS_2760003;5DS_2780857;5DS_2780858;6DS_49860;
m140526_095907_42199_c100632732550000001823123009121490_s1_X0/146739/51_1979_CCS	2DS_5318354;2DS_5327057;2DS_5374913;
m140526_095907_42199_c100632732550000001823123009121490_s1_X0/146866/30_1568_CCS	1BS_3430402;1DS_1886245;2AS_5199852;2BL_8086809;2BS_5169278;2BS_5182723;3DL_6914227;4AL_7061416;4AS_6012341;4BL_6963301;4BL_6963302;4DS_2308728;5AL_2766612;5BL_10926321;5DS_2760003;5DS_2780857;5DS_2780858;6DS_49860;
m140526_095907_42199_c100632732550000001823123009121490_s1_X0/146925/1602_58_CCS	1BS_3430402;1DS_1886245;2AS_5199852;2BL_8086809;2BS_5182723;3DL_6914227;4AL_7061416;4AS_6012341;4BL_6963301;4BL_6963302;4DS_2308728;5AL_2766612;5BL_10926321;5DS_2760003;5DS_2780857;5DS_2780858;6DS_49860;
m140526_095907_42199_c100632732550000001823123009121490_s1_X0/146957/1577_60_CCS	1BS_3430402;1DS_1886245;2AS_5199852;2BL_8086809;2BS_5169278;2BS_5182723;3DL_6914227;4AL_7061416;4AS_6012341;4BL_6963301;4BL_6963302;4BS_4861806;4DS_2308728;5AL_2766612;5BL_10926321;5DS_2760003;5DS_2780857;5DS_2780858;6DS_49860;
m140526_095907_42199_c100632732550000001823123009121490_s1_X0/146992/30_1452_CCS	1AS_3303722;1BL_3815743;1BS_3483406;2BS_5186534;2BS_5226108;3AS_3323247;3DS_103365;5AS_1504017;5AS_1549064;5AS_1552572;5BS_2237902;6AL_5751409;6AL_5832933;6BS_2982599;7AL_4531214;7AL_4535756;7AS_4230504;7BL_6661624;7BL_6661625;7DL_3360079;
m140526_095907_42199_c100632732550000001823123009121490_s1_X0/147051/28_1584_CCS	1BS_3430402;1DS_1886245;2AS_5199852;2BL_8086809;2BS_5169278;2BS_5182723;3DL_6914227;4AL_7061416;4AS_6012341;4BL_6963301;4BL_6963302;4BS_4861806;4DS_2308728;5AL_2766612;5BL_10926321;5DS_2760003;5DS_2780857;5DS_2780858;6DS_49860;
m140526_095907_42199_c100632732550000001823123009121490_s1_X0/147359/26_1571_CCS	1DL_2251676;1DL_2284912;
m140526_095907_42199_c100632732550000001823123009121490_s1_X0/14766/28_1856_CCS	6AS_4367710;6BS_42904;
m140526_095907_42199_c100632732550000001823123009121490_s1_X0/147682/27_2046_CCS	4BL_6980783;4BS_4960274;
m140526_095907_42199_c100632732550000001823123009121490_s1_X0/147833/1853_58_CCS	4AL_7174148;7DS_3876909;
m140526_095907_42199_c100632732550000001823123009121490_s1_X0/147990/31_1680_CCS	4BS_4868479;4BS_4882916;
m140526_095907_42199_c100632732550000001823123009121490_s1_X0/148054/1829_55_CCS	1BS_3478203;2AL_6334821;2BL_8014630;2BS_5246941;3B_10614740;3DL_6951463;4AL_7128753;4AL_7140648;4BL_7025289;5AS_1503429;5BL_10884398;
m140526_095907_42199_c100632732550000001823123009121490_s1_X0/148247/1595_57_CCS	1BS_3430402;1DS_1886245;2AS_5199852;2BL_8086809;2BS_5169278;2BS_5182723;3DL_6914227;4AL_7061416;4AS_6012341;4BL_6963301;4BL_6963302;4DS_2308728;5AL_2766612;5BL_10926321;5DS_2760003;5DS_2780857;5DS_2780858;6DS_49860;
m140526_095907_42199_c100632732550000001823123009121490_s1_X0/148466/31_1586_CCS	1BS_3430402;1DS_1886245;2AS_5199852;2BL_8086809;2BS_5182723;3DL_6914227;4AL_7061416;4AS_6012341;4BL_6963301;4BL_6963302;4DS_2308728;5AL_2766612;5BL_10926321;5DS_2760003;5DS_2780857;5DS_2780858;6DS_49860;
m140526_095907_42199_c100632732550000001823123009121490_s1_X0/148596/1607_55_CCS	1AS_3269407;1BS_3458296;3AS_3435874;5AS_1549910;5AS_1549911;6DL_3267247;7AL_4474064;7AL_4510362;7DL_3321707;
m140526_095907_42199_c100632732550000001823123009121490_s1_X0/148608/30_1551_CCS	1BS_3430402;1DS_1886245;2AS_5199852;2BL_8086809;2BS_5169278;2BS_5182723;3DL_6914227;4AL_7061416;4AS_6012341;4BL_6963301;4BL_6963302;4DS_2308728;5AL_2766612;5BL_10926321;5DS_2760003;5DS_2780857;5DS_2780858;6DS_49860;
m140526_095907_42199_c100632732550000001823123009121490_s1_X0/148751/1680_58_CCS	1BL_3815743;1BS_3483406;2BS_5186534;2BS_5226108;5AS_1504017;5AS_1549064;5AS_1552572;5BS_2237902;7DL_3360079;
m140526_095907_42199_c100632732550000001823123009121490_s1_X0/14879/2509_68_CCS	4BS_4866445;4BS_4887788;
m140526_095907_42199_c100632732550000001823123009121490_s1_X0/148805/1448_56_CCS	5BL_10783670;5BL_10914526;5BL_10924485;
m140526_095907_42199_c100632732550000001823123009121490_s1_X0/148810/32_1558_CCS	1BS_3430402;1DS_1886245;2AS_5199852;2BL_8086809;2BS_5169278;2BS_5182723;3DL_6914227;4AL_7061416;4AS_6012341;4BL_6963301;4BL_6963302;4DS_2308728;5AL_2766612;5BL_10926321;5DS_2760003;5DS_2780857;5DS_2780858;6DS_49860;
m140526_095907_42199_c100632732550000001823123009121490_s1_X0/148920/30_1568_CCS	1BS_3430402;1DS_1886245;2AS_5199852;2BL_8086809;2BS_5169278;2BS_5182723;3DL_6914227;4AL_7061416;4AS_6012341;4BL_6963301;4BL_6963302;4DS_2308728;5AL_2766612;5BL_10926321;5DS_2760003;5DS_2780857;5DS_2780858;6DS_49860;
m140526_095907_42199_c100632732550000001823123009121490_s1_X0/148984/31_1701_CCS	4AL_7134399;4AL_7134400;
m140526_095907_42199_c100632732550000001823123009121490_s1_X0/149157/1611_61_CCS	1BS_3430402;1DS_1886245;2AS_5199852;2BL_8086809;2BS_5182723;3DL_6914227;4AL_7061416;4AS_6012341;4BL_6963301;4BL_6963302;4DS_2308728;5AL_2766612;5BL_10926321;5DS_2760003;5DS_2780857;5DS_2780858;6DS_49860;
m140526_095907_42199_c100632732550000001823123009121490_s1_X0/149161/1854_59_CCS	1BS_3430402;1DS_1886245;2AS_5199852;2BS_5169278;2BS_5182723;4AL_7061416;4BL_6963301;4BL_6963302;4DS_2308728;5AL_2766612;5BL_10926321;5DS_2760003;5DS_2780857;5DS_2780858;
m140526_095907_42199_c100632732550000001823123009121490_s1_X0/149187/29_1798_CCS	4DL_14436939;4DL_14472296;
m140526_095907_42199_c100632732550000001823123009121490_s1_X0/149206/1897_58_CCS	2AL_6360780;2AL_6436497;
m140526_095907_42199_c100632732550000001823123009121490_s1_X0/149225/31_1819_CCS	4BS_4867536;4BS_4888023;
m140526_095907_42199_c100632732550000001823123009121490_s1_X0/149279/1894_60_CCS	2AL_6360780;2AL_6436497;
m140526_095907_42199_c100632732550000001823123009121490_s1_X0/149282/31_1963_CCS	5BL_10904150;5DL_4563258;
m140526_095907_42199_c100632732550000001823123009121490_s1_X0/149305/30_1538_CCS	1BS_3430402;1DS_1886245;2AS_5199852;2BL_8086809;2BS_5169278;2BS_5182723;3DL_6914227;4AL_7061416;4AS_6012341;4BL_6963301;4BL_6963302;4BS_4861806;4DS_2308728;5AL_2766612;5BL_10926321;5DS_2760003;5DS_2780857;5DS_2780858;6DS_49860;
m140526_095907_42199_c100632732550000001823123009121490_s1_X0/149309/1625_57_CCS	1AL_3917731;1DS_1905993;2AS_5212239;3AL_4358841;3AS_3331868;4AS_5986641;4BL_6972731;6AS_4354999;6DS_2109084;7AL_4553891;
m140526_095907_42199_c100632732550000001823123009121490_s1_X0/149395/31_1650_CCS	1AL_3917731;1DS_1905993;2AS_5212239;3AL_4358841;3AS_3331868;4AS_5986641;4BL_6972731;6AS_4354999;6DS_2109084;7AL_4553891;
m140526_095907_42199_c100632732550000001823123009121490_s1_X0/149402/1565_57_CCS	1BS_3430402;1DS_1886245;2AS_5199852;2BL_8086809;2BS_5169278;2BS_5182723;3DL_6914227;4AL_7061416;4AS_6012341;4BL_6963301;4BL_6963302;4BS_4861806;4DS_2308728;5AL_2766612;5BL_10926321;5DS_2760003;5DS_2780857;5DS_2780858;6DS_49860;
m140526_095907_42199_c100632732550000001823123009121490_s1_X0/149503/31_1605_CCS	4AL_7169096;4AL_7169097;
m140526_095907_42199_c100632732550000001823123009121490_s1_X0/149728/31_2070_CCS	2AL_6424061;2AL_6433800;
m140526_095907_42199_c100632732550000001823123009121490_s1_X0/149839/32_1574_CCS	1BS_3430402;1DS_1886245;2AS_5199852;2BL_8086809;2BS_5169278;2BS_5182723;3DL_6914227;4AL_7061416;4AS_6012341;4BL_6963301;4BL_6963302;4BS_4861806;4DS_2308728;5AL_2766612;5BL_10926321;5DS_2760003;5DS_2780857;5DS_2780858;6DS_49860;
m140526_095907_42199_c100632732550000001823123009121490_s1_X0/149858/1642_56_CCS	3B_10422266;3B_10681417;3B_10758313;
m140526_095907_42199_c100632732550000001823123009121490_s1_X0/149952/30_1944_CCS	1BS_3430402;1DS_1886245;2AS_5199852;2BS_5169278;2BS_5182723;4AL_7061416;4BL_6963301;4BL_6963302;4BS_4861806;4DS_2308728;5AL_2766612;5BL_10926321;5DS_2760003;5DS_2780857;5DS_2780858;
m140526_095907_42199_c100632732550000001823123009121490_s1_X0/150057/31_2050_CCS	2AS_5304737;2BS_5162670;
m140526_095907_42199_c100632732550000001823123009121490_s1_X0/150061/2332_59_CCS	1BS_3432637;5AS_1522953;5AS_1529998;5AS_1549762;
m140526_095907_42199_c100632732550000001823123009121490_s1_X0/150064/1996_57_CCS	3AS_3370544;4AL_7077068;4AL_7130152;4AL_7149604;4BL_7018199;5AS_1537813;5AS_1537813;7AL_4488241;
m140526_095907_42199_c100632732550000001823123009121490_s1_X0/150114/1890_55_CCS	1DL_2260913;1DL_2288678;
m140526_095907_42199_c100632732550000001823123009121490_s1_X0/150288/1593_51_CCS	2BS_5156947;3AS_3370544;4AL_7077068;4AL_7130152;4AL_7149604;4BL_7018199;5AS_1537813;5AS_1537813;7AL_4488241;
m140526_095907_42199_c100632732550000001823123009121490_s1_X0/150324/30_1686_CCS	4BS_4896979;4BS_4925666;
m140526_095907_42199_c100632732550000001823123009121490_s1_X0/150532/30_1612_CCS	7DL_3369174;7DL_3369175;
m140526_095907_42199_c100632732550000001823123009121490_s1_X0/150551/30_1587_CCS	1BS_3430402;1DS_1886245;2AS_5199852;2BL_8086809;2BS_5182723;3DL_6914227;4AL_7061416;4AS_6012341;4BL_6963301;4BL_6963302;4DS_2308728;5AL_2766612;5BL_10926321;5DS_2760003;5DS_2780857;5DS_2780858;6DS_49860;
m140526_095907_42199_c100632732550000001823123009121490_s1_X0/150564/32_1581_CCS	1BS_3430402;1DS_1886245;2AS_5199852;2BL_8086809;2BS_5169278;2BS_5182723;3DL_6914227;4AL_7061416;4AS_6012341;4BL_6963301;4BL_6963302;4DS_2308728;5AL_2766612;5BL_10926321;5DS_2760003;5DS_2780857;6DS_49860;
m140526_095907_42199_c100632732550000001823123009121490_s1_X0/150653/1852_63_CCS	1BS_3430402;1DS_1886245;2AS_5199852;2BS_5169278;2BS_5182723;4AL_7061416;4BL_6963301;4BL_6963302;4DS_2308728;5AL_2766612;5BL_10926321;5DS_2760003;5DS_2780857;5DS_2780858;
m140526_095907_42199_c100632732550000001823123009121490_s1_X0/150764/31_1358_CCS	6AL_5749470;6AL_5816732;
m140526_095907_42199_c100632732550000001823123009121490_s1_X0/150770/30_1581_CCS	1AS_3269407;1BS_3458296;3AS_3435874;5AS_1549910;5AS_1549911;6DL_3267247;7AL_4474064;7AL_4510362;7DL_3321707;
m140526_095907_42199_c100632732550000001823123009121490_s1_X0/150819/30_1552_CCS	1BS_3430402;1DS_1886245;2AS_5199852;2BL_8086809;2BS_5169278;2BS_5182723;3DL_6914227;4AL_7061416;4AS_6012341;4BL_6963301;4BL_6963302;4DS_2308728;5AL_2766612;5BL_10926321;5DS_2760003;5DS_2780857;5DS_2780858;6DS_49860;
m140526_095907_42199_c100632732550000001823123009121490_s1_X0/150823/1588_54_CCS	1BS_3430402;1DS_1886245;2AS_5199852;2BL_8086809;2BS_5169278;2BS_5182723;3DL_6914227;4AL_7061416;4AS_6012341;4BL_6963301;4BL_6963302;4DS_2308728;5AL_2766612;5BL_10926321;5DS_2760003;5DS_2780857;5DS_2780858;6DS_49860;
m140526_095907_42199_c100632732550000001823123009121490_s1_X0/150916/31_1659_CCS	4AL_7072442;4AL_7115445;4AL_7163632;
m140526_095907_42199_c100632732550000001823123009121490_s1_X0/150920/30_1538_CCS	1BS_3430402;1DS_1886245;2AS_5199852;2BL_8086809;2BS_5169278;2BS_5182723;3DL_6914227;4AL_7061416;4AS_6012341;4BL_6963301;4BL_6963302;4DS_2308728;5AL_2766612;5BL_10926321;5DS_2760003;5DS_2780857;5DS_2780858;6DS_49860;
m140526_095907_42199_c100632732550000001823123009121490_s1_X0/150981/28_1548_CCS	1BS_3430402;1DS_1886245;2AS_5199852;2BL_8086809;2BS_5169278;2BS_5182723;3DL_6914227;4AL_7061416;4AS_6012341;4BL_6963301;4BL_6963302;4BS_4861806;4DS_2308728;5AL_2766612;5BL_10926321;5DS_2760003;5DS_2780857;5DS_2780858;6DS_49860;
m140526_095907_42199_c100632732550000001823123009121490_s1_X0/151180/1941_59_CCS	1BS_3430402;1DS_1886245;2AS_5199852;2BS_5169278;2BS_5182723;4AL_7061416;4BL_6963301;4BL_6963302;4DS_2308728;5AL_2766612;5BL_10926321;5DS_2760003;5DS_2780857;5DS_2780858;
m140526_095907_42199_c100632732550000001823123009121490_s1_X0/15120/1814_53_CCS	2DS_5319106;2DS_5339411;
m140526_095907_42199_c100632732550000001823123009121490_s1_X0/151215/32_1821_CCS	1BS_3430402;1DS_1886245;2AS_5199852;2BS_5169278;2BS_5182723;4AL_7061416;4BL_6963301;4BL_6963302;4DS_2308728;5AL_2766612;5BL_10926321;5DS_2760003;5DS_2780857;5DS_2780858;
m140526_095907_42199_c100632732550000001823123009121490_s1_X0/151264/1595_60_CCS	1BS_3430402;1DS_1886245;2AS_5199852;2BL_8086809;2BS_5169278;2BS_5182723;3DL_6914227;4AL_7061416;4AS_6012341;4BL_6963301;4BL_6963302;4DS_2308728;5AL_2766612;5BL_10926321;5DS_2760003;5DS_2780857;5DS_2780858;6DS_49860;
m140526_095907_42199_c100632732550000001823123009121490_s1_X0/151353/31_2111_CCS	4AL_7077068;4AL_7130152;4AL_7149604;4BL_7018199;5AS_1537813;5AS_1537813;7AL_4488241;
m140526_095907_42199_c100632732550000001823123009121490_s1_X0/151457/1816_62_CCS	1AS_3271305;1AS_3303722;1BL_3815743;1BS_3483406;2BS_5186534;2BS_5226108;3DL_6932902;5AS_1504017;5AS_1549064;5AS_1552572;5BL_10883352;5BS_2237902;
m140526_095907_42199_c100632732550000001823123009121490_s1_X0/151562/1601_68_CCS	1BS_3430402;1DS_1886245;2AS_5199852;2BL_8086809;2BS_5169278;2BS_5182723;3DL_6914227;4AL_7061416;4AS_6012341;4BL_6963301;4BL_6963302;4BS_4861806;4DS_2308728;5AL_2766612;5BL_10926321;5DS_2760003;5DS_2780857;5DS_2780858;6DS_49860;
m140526_095907_42199_c100632732550000001823123009121490_s1_X0/151678/35_1721_CCS	1BS_3430402;1DS_1886245;2AS_5199852;2BL_8086809;2BS_5169278;2BS_5182723;3DL_6914227;4AL_7061416;4AS_6012341;4BL_6963301;4BL_6963302;4DS_2308728;5AL_2766612;5BL_10926321;5DS_2760003;5DS_2780857;5DS_2780858;6DS_49860;
m140526_095907_42199_c100632732550000001823123009121490_s1_X0/151724/30_1550_CCS	1BS_3430402;1DS_1886245;2AS_5199852;2BL_8086809;2BS_5169278;2BS_5182723;3DL_6914227;4AL_7061416;4AS_6012341;4BL_6963301;4BL_6963302;4DS_2308728;5AL_2766612;5BL_10926321;5DS_2760003;5DS_2780857;5DS_2780858;6DS_49860;
m140526_095907_42199_c100632732550000001823123009121490_s1_X0/15177/29_1546_CCS	1BS_3430402;1DS_1886245;2AS_5199852;2BL_8086809;2BS_5169278;2BS_5182723;3DL_6914227;4AL_7061416;4AS_6012341;4BL_6963301;4BL_6963302;4DS_2308728;5AL_2766612;5BL_10926321;5DS_2760003;5DS_2780857;5DS_2780858;6DS_49860;
m140526_095907_42199_c100632732550000001823123009121490_s1_X0/151892/30_1559_CCS	1BS_3430402;1DS_1886245;2AS_5199852;2BL_8086809;2BS_5169278;2BS_5182723;3DL_6914227;4AL_7061416;4AS_6012341;4BL_6963301;4BL_6963302;4BS_4861806;4DS_2308728;5AL_2766612;5BL_10926321;5DS_2760003;5DS_2780857;5DS_2780858;6DS_49860;
m140526_095907_42199_c100632732550000001823123009121490_s1_X0/151923/29_1554_CCS	5DS_2741669;5DS_2744377;5DS_2775131;
m140526_095907_42199_c100632732550000001823123009121490_s1_X0/151931/29_1879_CCS	2BS_5213758;2BS_5247574;
m140526_095907_42199_c100632732550000001823123009121490_s1_X0/151988/30_1556_CCS	1BS_3430402;1DS_1886245;2AS_5199852;2BL_8086809;2BS_5169278;2BS_5182723;3DL_6914227;4AL_7061416;4AS_6012341;4BL_6963301;4BL_6963302;4DS_2308728;5AL_2766612;5BL_10926321;5DS_2760003;5DS_2780857;5DS_2780858;6DS_49860;
m140526_095907_42199_c100632732550000001823123009121490_s1_X0/152025/31_2160_CCS	1DL_2251676;1DL_2284912;
m140526_095907_42199_c100632732550000001823123009121490_s1_X0/152148/31_2122_CCS	2AL_6434929;2DL_9906577;
m140526_095907_42199_c100632732550000001823123009121490_s1_X0/152149/1605_63_CCS	1BS_3430402;1DS_1886245;2AS_5199852;2BL_8086809;2BS_5169278;2BS_5182723;3DL_6914227;4AL_7061416;4AS_6012341;4BL_6963301;4BL_6963302;4BS_4861806;4DS_2308728;5AL_2766612;5BL_10926321;5DS_2760003;5DS_2780857;5DS_2780858;6DS_49860;
m140526_095907_42199_c100632732550000001823123009121490_s1_X0/152222/1830_59_CCS	1BS_3430402;1DS_1886245;2AS_5199852;2BS_5169278;2BS_5182723;4AL_7061416;4BL_6963301;4BL_6963302;4DS_2308728;5AL_2766612;5BL_10926321;5DS_2760003;5DS_2780857;5DS_2780858;
m140526_095907_42199_c100632732550000001823123009121490_s1_X0/152311/31_1700_CCS	1DL_2251676;1DL_2284912;
m140526_095907_42199_c100632732550000001823123009121490_s1_X0/152434/1738_59_CCS	1BS_3478203;2AS_5306386;2BL_8014630;2BS_5246941;2DS_5338702;3B_10614740;3DL_6951463;4AL_7128753;4AL_7140648;4BL_7025289;4DS_2297679;5AL_2756882;5AS_1503429;6AS_4394001;6DL_3285662;7AL_4558456;7AS_4203385;7DL_3323620;
m140526_095907_42199_c100632732550000001823123009121490_s1_X0/152627/1593_59_CCS	1BS_3430402;1DS_1886245;2AS_5199852;2BL_8086809;2BS_5169278;2BS_5182723;3DL_6914227;4AL_7061416;4AS_6012341;4BL_6963301;4BL_6963302;4DS_2308728;5AL_2766612;5BL_10926321;5DS_2760003;5DS_2780857;5DS_2780858;6DS_49860;
m140526_095907_42199_c100632732550000001823123009121490_s1_X0/152872/2231_57_CCS	1DL_2251676;1DL_2284912;
m140526_095907_42199_c100632732550000001823123009121490_s1_X0/15292/1832_63_CCS	1BS_3430402;1DS_1886245;2AS_5199852;2BL_8086809;2BS_5169278;2BS_5182723;3DL_6914227;4AL_7061416;4AS_6012341;4BL_6963301;4BL_6963302;4DS_2308728;5AL_2766612;5BL_10926321;5DS_2760003;5DS_2780857;5DS_2780858;6DS_49860;
m140526_095907_42199_c100632732550000001823123009121490_s1_X0/152945/29_1813_CCS	3AL_4446799;3B_10484009;
m140526_095907_42199_c100632732550000001823123009121490_s1_X0/152975/1581_63_CCS	1BS_3430402;1DS_1886245;2AS_5199852;2BL_8086809;2BS_5169278;2BS_5182723;3DL_6914227;4AL_7061416;4AS_6012341;4BL_6963301;4BL_6963302;4DS_2308728;5AL_2766612;5BL_10926321;5DS_2760003;5DS_2780857;5DS_2780858;6DS_49860;
m140526_095907_42199_c100632732550000001823123009121490_s1_X0/153047/30_1894_CCS	1DL_2251676;1DL_2284912;
m140526_095907_42199_c100632732550000001823123009121490_s1_X0/153093/1846_60_CCS	1BS_3430402;1DS_1886245;2AS_5199852;2BS_5169278;2BS_5182723;4AL_7061416;4BL_6963301;4BL_6963302;4DS_2308728;5AL_2766612;5BL_10926321;5DS_2760003;5DS_2780857;5DS_2780858;
m140526_095907_42199_c100632732550000001823123009121490_s1_X0/153169/31_1913_CCS	5BS_2253105;5BS_2259906;
m140526_095907_42199_c100632732550000001823123009121490_s1_X0/153174/1617_68_CCS	1BS_3430402;1DS_1886245;2AS_5199852;2BL_8086809;2BS_5169278;2BS_5182723;3DL_6914227;4AL_7061416;4AS_6012341;4BL_6963301;4BL_6963302;4DS_2308728;5AL_2766612;5BL_10926321;5DS_2760003;5DS_2780857;5DS_2780858;6DS_49860;
m140526_095907_42199_c100632732550000001823123009121490_s1_X0/153260/1813_58_CCS	7AS_4191334;7AS_4248165;
m140526_095907_42199_c100632732550000001823123009121490_s1_X0/153321/31_1733_CCS	2AS_5265661;2DS_5390412;
m140526_095907_42199_c100632732550000001823123009121490_s1_X0/153357/1860_61_CCS	1BS_3430402;1DS_1886245;2AS_5199852;2BS_5169278;2BS_5182723;4AL_7061416;4BL_6963301;4BL_6963302;4BS_4861806;4DS_2308728;5AL_2766612;5BL_10926321;5DS_2760003;5DS_2780857;5DS_2780858;
m140526_095907_42199_c100632732550000001823123009121490_s1_X0/153461/30_1548_CCS	1BS_3430402;1DS_1886245;2AS_5199852;2BL_8086809;2BS_5169278;2BS_5182723;3DL_6914227;4AL_7061416;4AS_6012341;4BL_6963301;4BL_6963302;4BS_4861806;4DS_2308728;5AL_2766612;5BL_10926321;5DS_2760003;5DS_2780857;5DS_2780858;6DS_49860;
m140526_095907_42199_c100632732550000001823123009121490_s1_X0/15348/1553_58_CCS	1BS_3430402;1DS_1886245;2AS_5199852;2BL_8086809;2BS_5169278;2BS_5182723;3DL_6914227;4AL_7061416;4AS_6012341;4BL_6963301;4BL_6963302;4DS_2308728;5AL_2766612;5BL_10926321;5DS_2760003;5DS_2780857;5DS_2780858;6DS_49860;
m140526_095907_42199_c100632732550000001823123009121490_s1_X0/153515/1857_56_CCS	1BS_3483406;2AL_6336037;3DL_6938633;5AS_1549064;5AS_1552572;5BL_10901960;5DS_2780529;7AL_4535756;
m140526_095907_42199_c100632732550000001823123009121490_s1_X0/153573/36_1919_CCS	1BS_3430402;1DS_1886245;2AS_5199852;2BS_5169278;2BS_5182723;4AL_7061416;4BL_6963301;4BL_6963302;4BS_4861806;4DS_2308728;5AL_2766612;5BL_10926321;5DS_2760003;5DS_2780857;5DS_2780858;
m140526_095907_42199_c100632732550000001823123009121490_s1_X0/153591/1628_60_CCS	1BS_3483406;2BS_5186534;5AS_1549064;5AS_1552572;7AL_4535756;
m140526_095907_42199_c100632732550000001823123009121490_s1_X0/153646/30_1550_CCS	1BS_3430402;1DS_1886245;2AS_5199852;2BL_8086809;2BS_5169278;2BS_5182723;3DL_6914227;4AL_7061416;4AS_6012341;4BL_6963301;4BL_6963302;4DS_2308728;5AL_2766612;5BL_10926321;5DS_2760003;5DS_2780857;5DS_2780858;6DS_49860;
m140526_095907_42199_c100632732550000001823123009121490_s1_X0/153699/1836_60_CCS	1BS_3430402;1DS_1886245;2AS_5199852;2BS_5169278;2BS_5182723;4AL_7061416;4BL_6963301;4BL_6963302;4BS_4861806;4DS_2308728;5AL_2766612;5BL_10926321;5DS_2760003;5DS_2780857;5DS_2780858;
m140526_095907_42199_c100632732550000001823123009121490_s1_X0/153783/29_1761_CCS	3AS_3440534;3B_10674081;
m140526_095907_42199_c100632732550000001823123009121490_s1_X0/153871/29_1529_CCS	2BL_8086809;3DL_6914227;4DS_2308728;6DS_49860;
m140526_095907_42199_c100632732550000001823123009121490_s1_X0/154089/31_1879_CCS	2BL_7999897;2BL_8092016;
m140526_095907_42199_c100632732550000001823123009121490_s1_X0/15416/29_1601_CCS	1AL_3917731;1DS_1905993;2AS_5212239;3AL_4358841;3AS_3331868;4AS_5986641;4BL_6972731;6AS_4354999;6DS_2109084;7AL_4553891;
m140526_095907_42199_c100632732550000001823123009121490_s1_X0/154180/1616_58_CCS	4DL_14334011;4DL_14444085;
m140526_095907_42199_c100632732550000001823123009121490_s1_X0/154195/1796_55_CCS	1BL_3815743;1BS_3483406;2BS_5186534;2BS_5226108;5AS_1504017;5AS_1549064;5AS_1552572;5BS_2237902;
m140526_095907_42199_c100632732550000001823123009121490_s1_X0/154248/31_1810_CCS	1BS_3430402;1DS_1886245;2AS_5199852;2BS_5169278;2BS_5182723;4AL_7061416;4BL_6963301;4BL_6963302;4BS_4861806;4DS_2308728;5AL_2766612;5BL_10926321;5DS_2760003;5DS_2780857;5DS_2780858;
m140526_095907_42199_c100632732550000001823123009121490_s1_X0/154287/30_1527_CCS	1BS_3430402;1DS_1886245;2AS_5199852;2BL_8086809;2BS_5169278;2BS_5182723;3DL_6914227;4AL_7061416;4AS_6012341;4BL_6963301;4BL_6963302;4DS_2308728;5AL_2766612;5BL_10926321;5DS_2760003;5DS_2780857;5DS_2780858;6DS_49860;
m140526_095907_42199_c100632732550000001823123009121490_s1_X0/154456/31_1799_CCS	1BS_3430402;1DS_1886245;2AS_5199852;2BS_5169278;2BS_5182723;4AL_7061416;4BL_6963301;4BL_6963302;4DS_2308728;5AL_2766612;5BL_10926321;5DS_2760003;5DS_2780857;5DS_2780858;
m140526_095907_42199_c100632732550000001823123009121490_s1_X0/154503/1987_52_CCS	1DL_2251676;1DL_2284912;
m140526_095907_42199_c100632732550000001823123009121490_s1_X0/154771/1652_65_CCS	1BS_3430402;1DS_1886245;2AS_5199852;2BL_8086809;2BS_5169278;2BS_5182723;3DL_6914227;4AL_7061416;4AS_6012341;4BL_6963301;4BL_6963302;4DS_2308728;5AL_2766612;5BL_10926321;5DS_2760003;5DS_2780857;5DS_2780858;6DS_49860;
m140526_095907_42199_c100632732550000001823123009121490_s1_X0/154850/1591_58_CCS	1BS_3430402;1DS_1886245;2AS_5199852;2BL_8086809;2BS_5169278;2BS_5182723;3DL_6914227;4AL_7061416;4AS_6012341;4BL_6963301;4BL_6963302;4BS_4861806;4DS_2308728;5AL_2766612;5BL_10926321;5DS_2760003;5DS_2780857;5DS_2780858;6DS_49860;
m140526_095907_42199_c100632732550000001823123009121490_s1_X0/154897/31_1565_CCS	1BS_3430402;1DS_1886245;2AS_5199852;2BL_8086809;2BS_5169278;2BS_5182723;3DL_6914227;4AL_7061416;4AS_6012341;4BL_6963301;4BL_6963302;4DS_2308728;5AL_2766612;5BL_10926321;5DS_2760003;5DS_2780857;5DS_2780858;6DS_49860;
m140526_095907_42199_c100632732550000001823123009121490_s1_X0/154984/1852_48_CCS	4BL_6976857;4BL_6976858;
m140526_095907_42199_c100632732550000001823123009121490_s1_X0/155089/2004_55_CCS	4DS_2285867;4DS_2318684;
m140526_095907_42199_c100632732550000001823123009121490_s1_X0/155096/1584_53_CCS	7DL_3352837;7DL_3371956;
m140526_095907_42199_c100632732550000001823123009121490_s1_X0/155105/1596_67_CCS	1BS_3430402;1DS_1886245;2AS_5199852;2BL_8086809;2BS_5169278;2BS_5182723;3DL_6914227;4AL_7061416;4AS_6012341;4BL_6963301;4BL_6963302;4DS_2308728;5AL_2766612;5BL_10926321;5DS_2760003;5DS_2780857;5DS_2780858;6DS_49860;
m140526_095907_42199_c100632732550000001823123009121490_s1_X0/155113/1594_52_CCS	4AL_7169096;4AL_7169097;
m140526_095907_42199_c100632732550000001823123009121490_s1_X0/155142/1971_60_CCS	3DS_2603433;5AS_1549753;5AS_1550735;5AS_1550736;6DL_3228618;
m140526_095907_42199_c100632732550000001823123009121490_s1_X0/155244/29_1812_CCS	1BS_3430402;1DS_1886245;2AS_5199852;2BS_5169278;2BS_5182723;4AL_7061416;4BL_6963301;4BL_6963302;4DS_2308728;5AL_2766612;5BL_10926321;5DS_2760003;5DS_2780857;5DS_2780858;
m140526_095907_42199_c100632732550000001823123009121490_s1_X0/155255/30_1576_CCS	1BS_3430402;1DS_1886245;2AS_5199852;2BL_8086809;2BS_5169278;2BS_5182723;3DL_6914227;4AL_7061416;4AS_6012341;4BL_6963301;4BL_6963302;4DS_2308728;5AL_2766612;5BL_10926321;5DS_2760003;5DS_2780857;5DS_2780858;6DS_49860;
m140526_095907_42199_c100632732550000001823123009121490_s1_X0/15528/1857_55_CCS	1BS_3430402;1DS_1886245;2AS_5199852;2BS_5169278;2BS_5182723;4AL_7061416;4BL_6963301;4BL_6963302;4BS_4861806;4DS_2308728;5AL_2766612;5BL_10926321;5DS_2760003;5DS_2780857;5DS_2780858;
m140526_095907_42199_c100632732550000001823123009121490_s1_X0/155293/1846_58_CCS	1BS_3430402;1DS_1886245;2AS_5199852;2BS_5169278;2BS_5182723;4AL_7061416;4BL_6963301;4BL_6963302;4BS_4861806;4DS_2308728;5AL_2766612;5BL_10926321;5DS_2760003;5DS_2780857;5DS_2780858;
m140526_095907_42199_c100632732550000001823123009121490_s1_X0/155297/31_1832_CCS	1BS_3430402;1DS_1886245;2AS_5199852;2BS_5169278;2BS_5182723;4AL_7061416;4BL_6963301;4BL_6963302;4DS_2308728;5AL_2766612;5BL_10926321;5DS_2760003;5DS_2780857;5DS_2780858;
m140526_095907_42199_c100632732550000001823123009121490_s1_X0/155421/1900_61_CCS	1BS_3430402;1DS_1886245;2AS_5199852;2BS_5169278;2BS_5182723;4AL_7061416;4BL_6963301;4BL_6963302;4DS_2308728;5AL_2766612;5BL_10926321;5DS_2760003;5DS_2780857;5DS_2780858;
m140526_095907_42199_c100632732550000001823123009121490_s1_X0/155456/1968_61_CCS	5BS_2253105;5BS_2259906;
m140526_095907_42199_c100632732550000001823123009121490_s1_X0/155465/31_1815_CCS	1BS_3430402;1DS_1886245;2AS_5199852;2BS_5169278;2BS_5182723;4AL_7061416;4BL_6963301;4BL_6963302;4BS_4861806;4DS_2308728;5AL_2766612;5BL_10926321;5DS_2760003;5DS_2780857;5DS_2780858;
m140526_095907_42199_c100632732550000001823123009121490_s1_X0/155467/31_1842_CCS	1BS_3430402;1DS_1886245;2AS_5199852;2BS_5169278;2BS_5182723;4AL_7061416;4BL_6963301;4BL_6963302;4DS_2308728;5AL_2766612;5BL_10926321;5DS_2760003;5DS_2780857;5DS_2780858;
m140526_095907_42199_c100632732550000001823123009121490_s1_X0/155632/1851_56_CCS	1BS_3430402;1DS_1886245;2AS_5199852;2BS_5182723;4AL_7061416;4BL_6963301;4BL_6963302;4DS_2308728;5AL_2766612;5BL_10926321;5DS_2760003;5DS_2780857;5DS_2780858;
m140526_095907_42199_c100632732550000001823123009121490_s1_X0/155648/1583_62_CCS	1BS_3430402;1DS_1886245;2AS_5199852;2BL_8086809;2BS_5169278;2BS_5182723;3DL_6914227;4AL_7061416;4AS_6012341;4BL_6963301;4BL_6963302;4DS_2308728;5AL_2766612;5BL_10926321;5DS_2760003;5DS_2780857;5DS_2780858;6DS_49860;
m140526_095907_42199_c100632732550000001823123009121490_s1_X0/155654/31_1861_CCS	1AL_3917731;1DS_1905993;2AS_5212239;3AL_4358841;3AS_3331868;4AS_5986641;4BL_6972731;6AS_4354999;6DS_2109084;7AL_4553891;
m140526_095907_42199_c100632732550000001823123009121490_s1_X0/155681/30_1559_CCS	1BS_3430402;1DS_1886245;2AS_5199852;2BL_8086809;2BS_5169278;2BS_5182723;3DL_6914227;4AL_7061416;4AS_6012341;4BL_6963301;4BL_6963302;4DS_2308728;5AL_2766612;5BL_10926321;5DS_2760003;5DS_2780857;5DS_2780858;6DS_49860;
m140526_095907_42199_c100632732550000001823123009121490_s1_X0/15575/1770_60_CCS	5DS_2745888;5DS_2764573;
m140526_095907_42199_c100632732550000001823123009121490_s1_X0/155797/30_1554_CCS	1BS_3430402;1DS_1886245;2AS_5199852;2BL_8086809;2BS_5169278;2BS_5182723;3DL_6914227;4AL_7061416;4AS_6012341;4BL_6963301;4BL_6963302;4BS_4861806;4DS_2308728;5AL_2766612;5BL_10926321;5DS_2760003;5DS_2780857;5DS_2780858;6DS_49860;
m140526_095907_42199_c100632732550000001823123009121490_s1_X0/155811/30_1604_CCS	1AL_3917731;1DS_1905993;2AS_5212239;3AL_4358841;3AS_3331868;4AS_5986641;4BL_6972731;6AS_4354999;6DS_2109084;7AL_4553891;
m140526_095907_42199_c100632732550000001823123009121490_s1_X0/155833/1808_55_CCS	2BL_7975787;2BL_7983406;
m140526_095907_42199_c100632732550000001823123009121490_s1_X0/155905/46_1788_CCS	4DS_2324700;4DS_2324752;
m140526_095907_42199_c100632732550000001823123009121490_s1_X0/155998/31_2104_CCS	4AL_7077068;4AL_7130152;4AL_7149604;4BL_7018199;5AS_1537813;5AS_1537813;7AL_4488241;
m140526_095907_42199_c100632732550000001823123009121490_s1_X0/156007/1617_57_CCS	1BS_3430402;1DS_1886245;2AS_5199852;2BL_8086809;2BS_5182723;3DL_6914227;4AL_7061416;4AS_6012341;4BL_6963301;4BL_6963302;4BS_4861806;4DS_2308728;5AL_2766612;5BL_10926321;5DS_2760003;5DS_2780857;5DS_2780858;6DS_49860;
m140526_095907_42199_c100632732550000001823123009121490_s1_X0/156066/1902_60_CCS	1BS_3430402;1DS_1886245;2AS_5199852;2BS_5169278;2BS_5182723;4AL_7061416;4BL_6963301;4BL_6963302;4DS_2308728;5AL_2766612;5BL_10926321;5DS_2760003;5DS_2780857;5DS_2780858;
m140526_095907_42199_c100632732550000001823123009121490_s1_X0/156174/31_2442_CCS	7DL_3314842;7DL_3319598;
m140526_095907_42199_c100632732550000001823123009121490_s1_X0/156211/1885_59_CCS	1BS_3430402;1DS_1886245;2AS_5199852;2BS_5169278;2BS_5182723;4AL_7061416;4BL_6963301;4BL_6963302;4DS_2308728;5AL_2766612;5BL_10926321;5DS_2760003;5DS_2780857;5DS_2780858;
m140526_095907_42199_c100632732550000001823123009121490_s1_X0/156261/1548_47_CCS	1BS_3430402;1DS_1886245;2AS_5199852;2BL_8086809;2BS_5169278;2BS_5182723;3DL_6914227;4AL_7061416;4AS_6012341;4BL_6963301;4BL_6963302;4DS_2308728;5AL_2766612;5BL_10926321;5DS_2760003;5DS_2780857;5DS_2780858;6DS_49860;
m140526_095907_42199_c100632732550000001823123009121490_s1_X0/156423/1858_57_CCS	1DS_1886245;4AL_7061416;4BL_6963301;4BL_6963302;4DS_2308728;5BL_10926321;5DS_2780857;
m140526_095907_42199_c100632732550000001823123009121490_s1_X0/156428/30_1570_CCS	1BS_3430402;1DS_1886245;2AS_5199852;2BL_8086809;2BS_5169278;2BS_5182723;3DL_6914227;4AL_7061416;4AS_6012341;4BL_6963301;4BL_6963302;4BS_4861806;4DS_2308728;5AL_2766612;5BL_10926321;5DS_2760003;5DS_2780857;5DS_2780858;6DS_49860;
m140526_095907_42199_c100632732550000001823123009121490_s1_X0/156436/2195_56_CCS	6AL_5835173;6DL_2577761;
m140526_095907_42199_c100632732550000001823123009121490_s1_X0/156459/32_1642_CCS	2AS_5291956;2AS_5291957;
m140526_095907_42199_c100632732550000001823123009121490_s1_X0/156578/29_1467_CCS	1BS_3430402;1DS_1886245;2AS_5199852;2BL_8086809;2BS_5169278;2BS_5182723;3DL_6914227;4AL_7061416;4AS_6012341;4BL_6963301;4BL_6963302;4DS_2308728;5AL_2766612;5BL_10926321;5DS_2760003;5DS_2780857;5DS_2780858;6DS_49860;
m140526_095907_42199_c100632732550000001823123009121490_s1_X0/156583/30_1782_CCS	1BS_3430402;1DS_1886245;2AS_5199852;2BS_5169278;2BS_5182723;4AL_7061416;4BL_6963301;4BL_6963302;4DS_2308728;5AL_2766612;5BL_10926321;5DS_2760003;5DS_2780857;5DS_2780858;
m140526_095907_42199_c100632732550000001823123009121490_s1_X0/156586/31_1661_CCS	6DS_2081525;6DS_2089876;
m140526_095907_42199_c100632732550000001823123009121490_s1_X0/156600/1583_59_CCS	1BS_3430402;1DS_1886245;2AS_5199852;2BL_8086809;2BS_5169278;2BS_5182723;3DL_6914227;4AL_7061416;4AS_6012341;4BL_6963301;4BL_6963302;4DS_2308728;5AL_2766612;5BL_10926321;5DS_2760003;5DS_2780857;5DS_2780858;6DS_49860;
m140526_095907_42199_c100632732550000001823123009121490_s1_X0/156757/30_1552_CCS	1BS_3430402;1DS_1886245;2AS_5199852;2BL_8086809;2BS_5169278;2BS_5182723;3DL_6914227;4AL_7061416;4AS_6012341;4BL_6963301;4BL_6963302;4DS_2308728;5AL_2766612;5BL_10926321;5DS_2760003;5DS_2780857;5DS_2780858;6DS_49860;
m140526_095907_42199_c100632732550000001823123009121490_s1_X0/156807/1582_63_CCS	1BS_3430402;1DS_1886245;2AS_5199852;2BL_8086809;2BS_5169278;2BS_5182723;3DL_6914227;4AL_7061416;4AS_6012341;4BL_6963301;4BL_6963302;4DS_2308728;5AL_2766612;5BL_10926321;5DS_2760003;5DS_2780857;5DS_2780858;6DS_49860;
m140526_095907_42199_c100632732550000001823123009121490_s1_X0/156821/30_1537_CCS	1BS_3430402;1DS_1886245;2AS_5199852;2BL_8086809;2BS_5169278;2BS_5182723;3DL_6914227;4AL_7061416;4AS_6012341;4BL_6963301;4BL_6963302;4DS_2308728;5AL_2766612;5BL_10926321;5DS_2760003;5DS_2780857;5DS_2780858;6DS_49860;
m140526_095907_42199_c100632732550000001823123009121490_s1_X0/157007/30_1813_CCS	1BS_3430402;1DS_1886245;2AS_5199852;2BS_5169278;2BS_5182723;4AL_7061416;4BL_6963301;4BL_6963302;4DS_2308728;5AL_2766612;5BL_10926321;5DS_2760003;5DS_2780857;5DS_2780858;
m140526_095907_42199_c100632732550000001823123009121490_s1_X0/157087/31_1670_CCS	2BS_5170651;2BS_5175319;
m140526_095907_42199_c100632732550000001823123009121490_s1_X0/157281/2039_50_CCS	1BL_3886882;1BL_3898006;
m140526_095907_42199_c100632732550000001823123009121490_s1_X0/157467/2180_57_CCS	4DL_14414444;4DL_14459996;
m140526_095907_42199_c100632732550000001823123009121490_s1_X0/157479/31_1764_CCS	1AL_3903050;2BS_5242401;5DL_4604925;
m140526_095907_42199_c100632732550000001823123009121490_s1_X0/157677/31_1857_CCS	2BS_5225258;2BS_5225259;
m140526_095907_42199_c100632732550000001823123009121490_s1_X0/157877/30_1916_CCS	1DL_2251676;1DL_2284912;
m140526_095907_42199_c100632732550000001823123009121490_s1_X0/157998/31_2024_CCS	1BL_3806403;2AL_6352257;2AL_6379570;2AS_5233163;2BL_8086122;2BS_5247571;2DS_5320901;3AL_4314503;3AS_3363645;3DL_6929075;4AL_7116489;4AS_5949307;4BL_7012057;4BS_4866414;5AL_2741308;5AL_2748555;5AL_2753457;5AS_1549064;5AS_1552572;5BS_2250087;6AS_4428294;6DL_3330699;6DS_2079622;7AL_4559370;7BL_6632504;7DL_3382302;
m140526_095907_42199_c100632732550000001823123009121490_s1_X0/157999/1609_63_CCS	1BS_3430402;1DS_1886245;2AS_5199852;2BL_8086809;2BS_5182723;3DL_6914227;4AL_7061416;4AS_6012341;4BL_6963301;4BL_6963302;4DS_2308728;5AL_2766612;5BL_10926321;5DS_2760003;5DS_2780857;5DS_2780858;6DS_49860;
m140526_095907_42199_c100632732550000001823123009121490_s1_X0/158010/2173_61_CCS	3AS_3380033;3B_10409038;
m140526_095907_42199_c100632732550000001823123009121490_s1_X0/158020/1566_67_CCS	1BS_3430402;1DS_1886245;2AS_5199852;2BL_8086809;2BS_5169278;2BS_5182723;3DL_6914227;4AL_7061416;4AS_6012341;4BL_6963301;4BL_6963302;4BS_4861806;4DS_2308728;5AL_2766612;5BL_10926321;5DS_2760003;5DS_2780857;5DS_2780858;6DS_49860;
m140526_095907_42199_c100632732550000001823123009121490_s1_X0/158035/1862_59_CCS	1BS_3430402;1DS_1886245;2AS_5199852;2BS_5169278;2BS_5182723;4AL_7061416;4BL_6963301;4BL_6963302;4DS_2308728;5AL_2766612;5BL_10926321;5DS_2760003;5DS_2780857;5DS_2780858;
m140526_095907_42199_c100632732550000001823123009121490_s1_X0/158057/30_1586_CCS	1AS_3269407;1BS_3458296;3AS_3435874;5AS_1549910;5AS_1549911;6DL_3267247;7AL_4474064;7AL_4510362;7DL_3321707;
m140526_095907_42199_c100632732550000001823123009121490_s1_X0/158142/1865_58_CCS	1BS_3430402;1DS_1886245;2AS_5199852;2BS_5169278;2BS_5182723;4AL_7061416;4BL_6963301;4BL_6963302;4DS_2308728;5AL_2766612;5BL_10926321;5DS_2760003;5DS_2780857;5DS_2780858;
m140526_095907_42199_c100632732550000001823123009121490_s1_X0/158158/31_1677_CCS	4BS_4908985;4BS_4911037;
m140526_095907_42199_c100632732550000001823123009121490_s1_X0/158188/31_1527_CCS	3DL_6923327;3DL_6942223;3DL_6953117;3DL_6954641;
m140526_095907_42199_c100632732550000001823123009121490_s1_X0/158199/1592_56_CCS	5BL_10921375;5BL_10921376;
m140526_095907_42199_c100632732550000001823123009121490_s1_X0/158218/1577_56_CCS	1BS_3430402;1DS_1886245;2AS_5199852;2BL_8086809;2BS_5169278;2BS_5182723;3DL_6914227;4AL_7061416;4AS_6012341;4BL_6963301;4BL_6963302;4DS_2308728;5AL_2766612;5BL_10926321;5DS_2760003;5DS_2780857;5DS_2780858;6DS_49860;
m140526_095907_42199_c100632732550000001823123009121490_s1_X0/158464/1580_59_CCS	1BS_3430402;1DS_1886245;2AS_5199852;2BL_8086809;2BS_5169278;2BS_5182723;3DL_6914227;4AL_7061416;4AS_6012341;4BL_6963301;4BL_6963302;4DS_2308728;5AL_2766612;5BL_10926321;5DS_2760003;5DS_2780857;5DS_2780858;6DS_49860;
m140526_095907_42199_c100632732550000001823123009121490_s1_X0/158559/30_1627_CCS	1AS_3257384;1AS_3312494;
m140526_095907_42199_c100632732550000001823123009121490_s1_X0/158649/31_2004_CCS	3AS_3370544;4AL_7077068;4AL_7130152;4AL_7149604;4BL_7018199;5AS_1537813;5AS_1537813;7AL_4488241;
m140526_095907_42199_c100632732550000001823123009121490_s1_X0/15879/1822_51_CCS	1BS_3432637;4BL_6978555;5AS_1522953;5AS_1529998;5AS_1549762;6AS_320557;
m140526_095907_42199_c100632732550000001823123009121490_s1_X0/158839/30_1736_CCS	4BS_4896979;4BS_4925666;
m140526_095907_42199_c100632732550000001823123009121490_s1_X0/158848/29_2235_CCS	5AL_2752417;5AL_2789996;
m140526_095907_42199_c100632732550000001823123009121490_s1_X0/158980/1809_59_CCS	1DS_1906072;1DS_1910073;
m140526_095907_42199_c100632732550000001823123009121490_s1_X0/159010/30_1557_CCS	1BS_3430402;1DS_1886245;2AS_5199852;2BL_8086809;2BS_5169278;2BS_5182723;3DL_6914227;4AL_7061416;4AS_6012341;4BL_6963301;4BL_6963302;4DS_2308728;5AL_2766612;5BL_10926321;5DS_2760003;5DS_2780857;5DS_2780858;6DS_49860;
m140526_095907_42199_c100632732550000001823123009121490_s1_X0/159011/1984_56_CCS	1DL_2251676;1DL_2284912;
m140526_095907_42199_c100632732550000001823123009121490_s1_X0/159050/1725_55_CCS	1BL_3815743;1BS_3483406;2BS_5226108;5AS_1504017;5AS_1549064;5AS_1552572;5BS_2237902;
m140526_095907_42199_c100632732550000001823123009121490_s1_X0/159178/1558_60_CCS	1BS_3430402;1DS_1886245;2AS_5199852;2BL_8086809;2BS_5169278;2BS_5182723;3DL_6914227;4AL_7061416;4AS_6012341;4BL_6963301;4BL_6963302;4DS_2308728;5AL_2766612;5BL_10926321;5DS_2760003;5DS_2780857;5DS_2780858;6DS_49860;
m140526_095907_42199_c100632732550000001823123009121490_s1_X0/159186/32_1821_CCS	4BS_4868110;4BS_4933781;
m140526_095907_42199_c100632732550000001823123009121490_s1_X0/15920/26_1544_CCS	1BS_3430402;1DS_1886245;2AS_5199852;2BL_8086809;2BS_5169278;2BS_5182723;3DL_6914227;4AL_7061416;4AS_6012341;4BL_6963301;4BL_6963302;4BS_4861806;4DS_2308728;5AL_2766612;5BL_10926321;5DS_2760003;5DS_2780857;5DS_2780858;6DS_49860;
m140526_095907_42199_c100632732550000001823123009121490_s1_X0/159321/30_2064_CCS	1AL_3873395;1AL_3921287;
m140526_095907_42199_c100632732550000001823123009121490_s1_X0/159339/30_1605_CCS	1AL_3917731;1DS_1905993;2AS_5212239;3AL_4358841;3AS_3331868;4AS_5986641;4BL_6972731;6AS_4354999;6DS_2109084;7AL_4553891;
m140526_095907_42199_c100632732550000001823123009121490_s1_X0/159392/31_1803_CCS	1BS_3430402;1DS_1886245;2AS_5199852;2BS_5169278;2BS_5182723;4AL_7061416;4BL_6963301;4BL_6963302;4DS_2308728;5AL_2766612;5BL_10926321;5DS_2760003;5DS_2780857;5DS_2780858;
m140526_095907_42199_c100632732550000001823123009121490_s1_X0/159504/30_1566_CCS	1BS_3430402;1DS_1886245;2AS_5199852;2BL_8086809;2BS_5169278;2BS_5182723;3DL_6914227;4AL_7061416;4AS_6012341;4BL_6963301;4BL_6963302;4BS_4861806;4DS_2308728;5AL_2766612;5BL_10926321;5DS_2760003;5DS_2780857;5DS_2780858;6DS_49860;
m140526_095907_42199_c100632732550000001823123009121490_s1_X0/159625/1844_58_CCS	1BS_3430402;1DS_1886245;2AS_5199852;2BS_5169278;2BS_5182723;4AL_7061416;4BL_6963301;4BL_6963302;4BS_4861806;4DS_2308728;5AL_2766612;5BL_10926321;5DS_2760003;5DS_2780857;5DS_2780858;
m140526_095907_42199_c100632732550000001823123009121490_s1_X0/159645/31_1807_CCS	1BS_3430402;1DS_1886245;2AS_5199852;2BS_5169278;2BS_5182723;4AL_7061416;4BL_6963301;4BL_6963302;4BS_4861806;4DS_2308728;5AL_2766612;5BL_10926321;5DS_2760003;5DS_2780857;5DS_2780858;
m140526_095907_42199_c100632732550000001823123009121490_s1_X0/159733/30_1679_CCS	4BS_4896979;4BS_4925666;
m140526_095907_42199_c100632732550000001823123009121490_s1_X0/159790/2514_51_CCS	1BS_3442222;1BS_3457388;
m140526_095907_42199_c100632732550000001823123009121490_s1_X0/159893/1612_61_CCS	1BS_3430402;1DS_1886245;2AS_5199852;2BL_8086809;2BS_5169278;2BS_5182723;3DL_6914227;4AL_7061416;4AS_6012341;4BL_6963301;4BL_6963302;4DS_2308728;5AL_2766612;5BL_10926321;5DS_2760003;5DS_2780857;5DS_2780858;6DS_49860;
m140526_095907_42199_c100632732550000001823123009121490_s1_X0/160035/29_1535_CCS	1BS_3430402;1DS_1886245;2AS_5199852;2BL_8086809;2BS_5169278;2BS_5182723;3DL_6914227;4AL_7061416;4AS_6012341;4BL_6963301;4BL_6963302;4DS_2308728;5AL_2766612;5BL_10926321;5DS_2760003;5DS_2780857;5DS_2780858;6DS_49860;
m140526_095907_42199_c100632732550000001823123009121490_s1_X0/16017/1903_64_CCS	1BS_3430402;1DS_1886245;2AS_5199852;2BS_5169278;2BS_5182723;4AL_7061416;4BL_6963301;4BL_6963302;4DS_2308728;5AL_2766612;5BL_10926321;5DS_2760003;5DS_2780857;5DS_2780858;
m140526_095907_42199_c100632732550000001823123009121490_s1_X0/16053/28_1520_CCS	1BS_3430402;1DS_1886245;2AS_5199852;2BL_8086809;2BS_5169278;2BS_5182723;3DL_6914227;4AL_7061416;4AS_6012341;4BL_6963301;4BL_6963302;4BS_4861806;4DS_2308728;5AL_2766612;5BL_10926321;5DS_2760003;5DS_2780857;5DS_2780858;6DS_49860;
m140526_095907_42199_c100632732550000001823123009121490_s1_X0/160531/1844_61_CCS	1DL_2251676;1DL_2284912;
m140526_095907_42199_c100632732550000001823123009121490_s1_X0/16074/30_1846_CCS	1AS_3271305;1AS_3303722;1BL_3815743;1BS_3483406;2BS_5186534;2BS_5226108;3DL_6932902;5AS_1504017;5AS_1549064;5AS_1552572;5BL_10883352;5BS_2237902;
m140526_095907_42199_c100632732550000001823123009121490_s1_X0/160780/30_1575_CCS	1BS_3430402;1DS_1886245;2AS_5199852;2BL_8086809;2BS_5169278;2BS_5182723;3DL_6914227;4AL_7061416;4AS_6012341;4BL_6963301;4BL_6963302;4BS_4861806;4DS_2308728;5AL_2766612;5BL_10926321;5DS_2760003;5DS_2780857;5DS_2780858;6DS_49860;
m140526_095907_42199_c100632732550000001823123009121490_s1_X0/160807/31_1610_CCS	6AL_5757462;6AL_5806336;
m140526_095907_42199_c100632732550000001823123009121490_s1_X0/160917/1592_54_CCS	1BS_3430402;1DS_1886245;2AS_5199852;2BL_8086809;2BS_5169278;2BS_5182723;3DL_6914227;4AL_7061416;4AS_6012341;4BL_6963301;4BL_6963302;4DS_2308728;5AL_2766612;5BL_10926321;5DS_2760003;5DS_2780857;5DS_2780858;6DS_49860;
m140526_095907_42199_c100632732550000001823123009121490_s1_X0/161527/31_1752_CCS	4BS_4896979;4BS_4925666;
m140526_095907_42199_c100632732550000001823123009121490_s1_X0/16153/1708_55_CCS	4AL_7061127;4AL_7075626;
m140526_095907_42199_c100632732550000001823123009121490_s1_X0/16221/31_2349_CCS	2BL_7993076;2BL_8020567;
m140526_095907_42199_c100632732550000001823123009121490_s1_X0/16222/1755_52_CCS	1AS_3275364;1BL_3914913;1BS_3478203;2AL_6435996;2AS_5256576;2AS_5306386;2BL_8014630;2BS_5246941;3AL_4304393;3AL_4310602;4BL_7032120;5AL_2764792;5AS_1504017;6BL_4341112;7AL_4557483;
m140526_095907_42199_c100632732550000001823123009121490_s1_X0/162795/1687_50_CCS	4DL_14414444;4DL_14459996;
m140526_095907_42199_c100632732550000001823123009121490_s1_X0/16281/32_1850_CCS	4DL_14436939;4DL_14472296;
m140526_095907_42199_c100632732550000001823123009121490_s1_X0/162963/1555_57_CCS	1DS_1884075;1DS_1884075;
m140526_095907_42199_c100632732550000001823123009121490_s1_X0/163109/1875_54_CCS	4DL_14436939;4DL_14472296;
m140526_095907_42199_c100632732550000001823123009121490_s1_X0/16328/30_1567_CCS	1BS_3430402;1DS_1886245;2AS_5199852;2BL_8086809;2BS_5169278;2BS_5182723;3DL_6914227;4AL_7061416;4AS_6012341;4BL_6963301;4BL_6963302;4BS_4861806;4DS_2308728;5AL_2766612;5BL_10926321;5DS_2760003;5DS_2780857;5DS_2780858;6DS_49860;
m140526_095907_42199_c100632732550000001823123009121490_s1_X0/16338/1610_88_CCS	1BS_3442222;1BS_3457388;
m140526_095907_42199_c100632732550000001823123009121490_s1_X0/16351/2091_49_CCS	1BS_1047578;4AL_7077068;4BL_7018199;5AS_1537813;5AS_1537813;7AL_4488241;7DL_3395108;
m140526_095907_42199_c100632732550000001823123009121490_s1_X0/16402/1828_57_CCS	1BS_3430402;1DS_1886245;2AS_5199852;2BS_5169278;2BS_5182723;4AL_7061416;4BL_6963301;4BL_6963302;4BS_4861806;4DS_2308728;5AL_2766612;5BL_10926321;5DS_2760003;5DS_2780857;5DS_2780858;
m140526_095907_42199_c100632732550000001823123009121490_s1_X0/16461/49_1595_CCS	1AL_3917731;1DS_1905993;2AS_5212239;3AL_4358841;3AS_3331868;4AS_5986641;4BL_6972731;6AS_4354999;6DS_2109084;7AL_4553891;
m140526_095907_42199_c100632732550000001823123009121490_s1_X0/16574/29_1516_CCS	1BS_3430402;1DS_1886245;2AS_5199852;2BL_8086809;2BS_5169278;2BS_5182723;3DL_6914227;4AL_7061416;4AS_6012341;4BL_6963301;4BL_6963302;4BS_4861806;4DS_2308728;5AL_2766612;5BL_10926321;5DS_2760003;5DS_2780857;5DS_2780858;6DS_49860;
m140526_095907_42199_c100632732550000001823123009121490_s1_X0/16632/28_1540_CCS	1BS_3430402;1DS_1886245;2AS_5199852;2BL_8086809;2BS_5169278;2BS_5182723;3DL_6914227;4AL_7061416;4AS_6012341;4BL_6963301;4BL_6963302;4DS_2308728;5AL_2766612;5BL_10926321;5DS_2760003;5DS_2780857;5DS_2780858;6DS_49860;
m140526_095907_42199_c100632732550000001823123009121490_s1_X0/16722/1684_52_CCS	4BS_4896979;4BS_4925666;
m140526_095907_42199_c100632732550000001823123009121490_s1_X0/16738/31_1552_CCS	1AL_3910472;1AL_3931178;
m140526_095907_42199_c100632732550000001823123009121490_s1_X0/16814/31_1700_CCS	1BL_3815743;1BS_3483406;2BS_5186534;2BS_5226108;5AS_1504017;5AS_1549064;5AS_1552572;5BS_2237902;7AL_4531214;7AL_4535756;7AS_4230504;
m140526_095907_42199_c100632732550000001823123009121490_s1_X0/16831/25_1958_CCS	1AL_3937903;1AL_3950810;
m140526_095907_42199_c100632732550000001823123009121490_s1_X0/16944/30_1981_CCS	1DL_2251676;1DL_2284912;
m140526_095907_42199_c100632732550000001823123009121490_s1_X0/16966/1585_60_CCS	1BS_3430402;1DS_1886245;2AS_5199852;2BL_8086809;2BS_5169278;2BS_5182723;3DL_6914227;4AL_7061416;4AS_6012341;4BL_6963301;4BL_6963302;4DS_2308728;5AL_2766612;5BL_10926321;5DS_2760003;5DS_2780857;5DS_2780858;6DS_49860;
m140526_095907_42199_c100632732550000001823123009121490_s1_X0/17041/1523_51_CCS	5AL_2736848;5AL_2811548;
m140526_095907_42199_c100632732550000001823123009121490_s1_X0/17044/1840_56_CCS	1BS_3430402;1DS_1886245;2AS_5199852;2BS_5169278;2BS_5182723;4AL_7061416;4BL_6963301;4BL_6963302;4DS_2308728;5AL_2766612;5BL_10926321;5DS_2760003;5DS_2780857;5DS_2780858;
m140526_095907_42199_c100632732550000001823123009121490_s1_X0/17083/1535_59_CCS	5AL_2749619;5BL_10876125;
m140526_095907_42199_c100632732550000001823123009121490_s1_X0/17174/1582_59_CCS	1BS_3430402;1DS_1886245;2AS_5199852;2BL_8086809;2BS_5169278;2BS_5182723;3DL_6914227;4AL_7061416;4AS_6012341;4BL_6963301;4BL_6963302;4BS_4861806;4DS_2308728;5AL_2766612;5BL_10926321;5DS_2760003;5DS_2780857;5DS_2780858;6DS_49860;
m140526_095907_42199_c100632732550000001823123009121490_s1_X0/17180/35_2278_CCS	1DL_2251676;1DL_2284912;
m140526_095907_42199_c100632732550000001823123009121490_s1_X0/17226/1834_60_CCS	1BS_3430402;1DS_1886245;2AS_5199852;2BS_5169278;2BS_5182723;4AL_7061416;4BL_6963301;4BL_6963302;4DS_2308728;5AL_2766612;5BL_10926321;5DS_2760003;5DS_2780857;5DS_2780858;
m140526_095907_42199_c100632732550000001823123009121490_s1_X0/17233/31_1821_CCS	1BS_3430402;1DS_1886245;2AS_5199852;2BS_5169278;2BS_5182723;4AL_7061416;4BL_6963301;4BL_6963302;4BS_4861806;4DS_2308728;5AL_2766612;5BL_10926321;5DS_2760003;5DS_2780857;5DS_2780858;
m140526_095907_42199_c100632732550000001823123009121490_s1_X0/17312/1215_67_CCS	1BS_3430402;1DS_1886245;2AS_5199852;2BL_8086809;2BS_5169278;2BS_5182723;3DL_6914227;4AL_7061416;4AS_5962668;4AS_6012341;4BL_6963301;4BL_6963302;4DS_2308728;5AL_2766612;5BL_10926321;5DS_2760003;5DS_2780857;5DS_2780858;6DS_49860;7AS_4202288;
m140526_095907_42199_c100632732550000001823123009121490_s1_X0/17326/1767_55_CCS	7BL_6742322;7BL_6742323;7BL_6742324;
m140526_095907_42199_c100632732550000001823123009121490_s1_X0/17458/31_1814_CCS	1BS_3430402;1DS_1886245;2AS_5199852;2BS_5169278;2BS_5182723;4AL_7061416;4BL_6963301;4BL_6963302;4DS_2308728;5AL_2766612;5BL_10926321;5DS_2760003;5DS_2780857;5DS_2780858;
m140526_095907_42199_c100632732550000001823123009121490_s1_X0/17464/30_1568_CCS	1BS_3430402;1DS_1886245;2AS_5199852;2BL_8086809;2BS_5169278;2BS_5182723;3DL_6914227;4AL_7061416;4AS_6012341;4BL_6963301;4BL_6963302;4DS_2308728;5AL_2766612;5BL_10926321;5DS_2760003;5DS_2780857;5DS_2780858;6DS_49860;
m140526_095907_42199_c100632732550000001823123009121490_s1_X0/17757/31_1811_CCS	1BS_3430402;1DS_1886245;2AS_5199852;2BS_5169278;2BS_5182723;4AL_7061416;4BL_6963301;4BL_6963302;4DS_2308728;5AL_2766612;5BL_10926321;5DS_2760003;5DS_2780857;5DS_2780858;
m140526_095907_42199_c100632732550000001823123009121490_s1_X0/17774/1618_53_CCS	1AL_3917731;1DS_1905993;2AS_5212239;3AL_4358841;3AS_3331868;4AS_5986641;4BL_6972731;6AS_4354999;6DS_2109084;7AL_4553891;
m140526_095907_42199_c100632732550000001823123009121490_s1_X0/17781/34_2000_CCS	1AL_3974901;1DS_1877673;2AL_6336066;2AS_5305654;3AL_4453347;3AS_3444756;4BL_7040394;5AS_1551869;7AS_4228209;
m140526_095907_42199_c100632732550000001823123009121490_s1_X0/17893/1643_61_CCS	5BL_10921375;5BL_10921376;
m140526_095907_42199_c100632732550000001823123009121490_s1_X0/18231/1564_63_CCS	1BS_3430402;1DS_1886245;2AS_5199852;2BL_8086809;2BS_5169278;2BS_5182723;3DL_6914227;4AL_7061416;4AS_6012341;4BL_6963301;4BL_6963302;4BS_4861806;4DS_2308728;5AL_2766612;5BL_10926321;5DS_2760003;5DS_2780857;5DS_2780858;6DS_49860;
m140526_095907_42199_c100632732550000001823123009121490_s1_X0/18238/1883_62_CCS	4BS_4865327;4BS_4941379;
m140526_095907_42199_c100632732550000001823123009121490_s1_X0/18519/1646_56_CCS	2BS_5175296;2BS_5176218;
m140526_095907_42199_c100632732550000001823123009121490_s1_X0/18617/30_1761_CCS	1AS_3278782;2AL_6435786;2BS_5247338;4BL_7038907;
m140526_095907_42199_c100632732550000001823123009121490_s1_X0/18855/1591_62_CCS	1BS_3430402;1DS_1886245;2AS_5199852;2BL_8086809;2BS_5169278;2BS_5182723;3DL_6914227;4AL_7061416;4AS_6012341;4BL_6963301;4BL_6963302;4DS_2308728;5AL_2766612;5BL_10926321;5DS_2760003;5DS_2780857;5DS_2780858;6DS_49860;
m140526_095907_42199_c100632732550000001823123009121490_s1_X0/18998/31_2065_CCS	4DL_14414444;4DL_14459996;
m140526_095907_42199_c100632732550000001823123009121490_s1_X0/19034/1620_68_CCS	1BS_3430402;1DS_1886245;2AS_5199852;2BL_8086809;2BS_5169278;2BS_5182723;3DL_6914227;4AL_7061416;4AS_6012341;4BL_6963301;4BL_6963302;4BS_4861806;4DS_2308728;5AL_2766612;5BL_10926321;5DS_2760003;5DS_2780857;5DS_2780858;6DS_49860;
m140526_095907_42199_c100632732550000001823123009121490_s1_X0/19119/30_1559_CCS	1BS_3430402;1DS_1886245;2AS_5199852;2BL_8086809;2BS_5169278;2BS_5182723;3DL_6914227;4AL_7061416;4AS_6012341;4BL_6963301;4BL_6963302;4BS_4861806;4DS_2308728;5AL_2766612;5BL_10926321;5DS_2760003;5DS_2780857;5DS_2780858;6DS_49860;
m140526_095907_42199_c100632732550000001823123009121490_s1_X0/19124/30_1775_CCS	1BL_3815743;1BS_3483406;2BS_5186534;2BS_5226108;5AS_1504017;5AS_1549064;5AS_1552572;5BS_2237902;
m140526_095907_42199_c100632732550000001823123009121490_s1_X0/19444/1551_58_CCS	1BS_3430402;1DS_1886245;2AS_5199852;2BL_8086809;2BS_5169278;2BS_5182723;3DL_6914227;4AL_7061416;4AS_6012341;4BL_6963301;4BL_6963302;4BS_4861806;4DS_2308728;5AL_2766612;5BL_10926321;5DS_2760003;5DS_2780857;5DS_2780858;6DS_49860;
m140526_095907_42199_c100632732550000001823123009121490_s1_X0/19647/2141_53_CCS	5DS_2730919;5DS_2768592;
m140526_095907_42199_c100632732550000001823123009121490_s1_X0/19674/31_1778_CCS	1BS_3430402;1DS_1886245;2AS_5199852;2BL_8086809;2BS_5169278;2BS_5182723;3DL_6914227;4AL_7061416;4AS_6012341;4BL_6963301;4BL_6963302;4DS_2308728;5AL_2766612;5BL_10926321;5DS_2760003;5DS_2780857;5DS_2780858;6DS_49860;
m140526_095907_42199_c100632732550000001823123009121490_s1_X0/19708/1583_61_CCS	1BS_3430402;1DS_1886245;2AS_5199852;2BL_8086809;2BS_5169278;2BS_5182723;3DL_6914227;4AL_7061416;4AS_6012341;4BL_6963301;4BL_6963302;4DS_2308728;5AL_2766612;5BL_10926321;5DS_2760003;5DS_2780857;5DS_2780858;6DS_49860;
m140526_095907_42199_c100632732550000001823123009121490_s1_X0/19719/31_1656_CCS	4BL_6980783;4BS_4960274;
m140526_095907_42199_c100632732550000001823123009121490_s1_X0/19748/1568_60_CCS	1BS_3430402;1DS_1886245;2AS_5199852;2BL_8086809;2BS_5169278;2BS_5182723;3DL_6914227;4AL_7061416;4AS_6012341;4BL_6963301;4BL_6963302;4DS_2308728;5AL_2766612;5BL_10926321;5DS_2760003;5DS_2780857;5DS_2780858;6DS_49860;
m140526_095907_42199_c100632732550000001823123009121490_s1_X0/19825/30_1554_CCS	1BS_3430402;1DS_1886245;2AS_5199852;2BL_8086809;2BS_5169278;2BS_5182723;3DL_6914227;4AL_7061416;4AS_6012341;4BL_6963301;4BL_6963302;4DS_2308728;5AL_2766612;5BL_10926321;5DS_2760003;5DS_2780857;5DS_2780858;6DS_49860;
m140526_095907_42199_c100632732550000001823123009121490_s1_X0/19908/1585_64_CCS	1BS_3430402;1DS_1886245;2AS_5199852;2BL_8086809;2BS_5169278;2BS_5182723;3DL_6914227;4AL_7061416;4AS_6012341;4BL_6963301;4BL_6963302;4BS_4861806;4DS_2308728;5AL_2766612;5BL_10926321;5DS_2760003;5DS_2780857;5DS_2780858;6DS_49860;
m140526_095907_42199_c100632732550000001823123009121490_s1_X0/20120/30_1854_CCS	3AS_3370544;4AL_7077068;4AL_7130152;4AL_7149604;4BL_7018199;5AS_1537813;5AS_1537813;7AL_4488241;
m140526_095907_42199_c100632732550000001823123009121490_s1_X0/20150/31_1810_CCS	1BS_3430402;1DS_1886245;2AS_5199852;2BS_5169278;2BS_5182723;4AL_7061416;4BL_6963301;4BL_6963302;4BS_4861806;4DS_2308728;5AL_2766612;5BL_10926321;5DS_2760003;5DS_2780857;5DS_2780858;
m140526_095907_42199_c100632732550000001823123009121490_s1_X0/20183/1530_57_CCS	1BS_3430402;1DS_1886245;2AS_5199852;2BL_8086809;2BS_5169278;2BS_5182723;3DL_6914227;4AL_7061416;4AS_6012341;4BL_6963301;4BL_6963302;4DS_2308728;5AL_2766612;5BL_10926321;5DS_2760003;5DS_2780857;5DS_2780858;6DS_49860;
m140526_095907_42199_c100632732550000001823123009121490_s1_X0/20258/1582_63_CCS	1BS_3430402;1DS_1886245;2AS_5199852;2BL_8086809;2BS_5169278;2BS_5182723;3DL_6914227;4AL_7061416;4AS_6012341;4BL_6963301;4BL_6963302;4BS_4861806;4DS_2308728;5AL_2766612;5BL_10926321;5DS_2760003;5DS_2780857;5DS_2780858;6DS_49860;
m140526_095907_42199_c100632732550000001823123009121490_s1_X0/20350/1609_61_CCS	1BS_3430402;1DS_1886245;2AS_5199852;2BL_8086809;2BS_5169278;2BS_5182723;3DL_6914227;4AL_7061416;4AS_6012341;4BL_6963301;4BL_6963302;4BS_4861806;4DS_2308728;5AL_2766612;5BL_10926321;5DS_2760003;5DS_2780857;5DS_2780858;6DS_49860;
m140526_095907_42199_c100632732550000001823123009121490_s1_X0/20395/29_1554_CCS	1BS_3430402;1DS_1886245;2AS_5199852;2BL_8086809;2BS_5169278;2BS_5182723;3DL_6914227;4AL_7061416;4AS_6012341;4BL_6963301;4BL_6963302;4BS_4861806;4DS_2308728;5AL_2766612;5BL_10926321;5DS_2760003;5DS_2780857;5DS_2780858;6DS_49860;
m140526_095907_42199_c100632732550000001823123009121490_s1_X0/20472/1597_58_CCS	1BS_3430402;1DS_1886245;2AS_5199852;2BL_8086809;2BS_5169278;2BS_5182723;3DL_6914227;4AL_7061416;4AS_6012341;4BL_6963301;4BL_6963302;4DS_2308728;5AL_2766612;5BL_10926321;5DS_2760003;5DS_2780857;5DS_2780858;6DS_49860;
m140526_095907_42199_c100632732550000001823123009121490_s1_X0/20485/29_1599_CCS	5BL_10782986;5BL_10800134;
m140526_095907_42199_c100632732550000001823123009121490_s1_X0/20536/1550_59_CCS	1BS_3430402;1DS_1886245;2AS_5199852;2BL_8086809;2BS_5169278;2BS_5182723;3DL_6914227;4AL_7061416;4AS_6012341;4BL_6963301;4BL_6963302;4DS_2308728;5AL_2766612;5BL_10926321;5DS_2760003;5DS_2780857;5DS_2780858;6DS_49860;
m140526_095907_42199_c100632732550000001823123009121490_s1_X0/20611/30_1647_CCS	4BS_4896979;4BS_4925666;
m140526_095907_42199_c100632732550000001823123009121490_s1_X0/20615/1597_60_CCS	1BS_3430402;1DS_1886245;2AS_5199852;2BL_8086809;2BS_5169278;2BS_5182723;3DL_6914227;4AL_7061416;4AS_6012341;4BL_6963301;4BL_6963302;4DS_2308728;5AL_2766612;5BL_10926321;5DS_2760003;5DS_2780857;5DS_2780858;6DS_49860;
m140526_095907_42199_c100632732550000001823123009121490_s1_X0/20645/2128_61_CCS	1BS_3483406;2AL_6336037;3DL_6938633;5AS_1549064;5AS_1552572;5BL_10901960;5DS_2780529;7AL_4535756;
m140526_095907_42199_c100632732550000001823123009121490_s1_X0/20657/2288_60_CCS	4AL_7077068;4BL_7018199;5AS_1537813;5AS_1537813;7AL_4488241;
m140526_095907_42199_c100632732550000001823123009121490_s1_X0/20884/31_1566_CCS	1BS_3430402;1DS_1886245;2AS_5199852;2BL_8086809;2BS_5169278;2BS_5182723;3DL_6914227;4AL_7061416;4AS_6012341;4BL_6963301;4BL_6963302;4DS_2308728;5AL_2766612;5BL_10926321;5DS_2760003;5DS_2780857;5DS_2780858;6DS_49860;
m140526_095907_42199_c100632732550000001823123009121490_s1_X0/21138/30_1695_CCS	1BS_3430402;1DS_1886245;2AS_5199852;2BS_5169278;2BS_5182723;4AL_7061416;4BL_6963301;4BL_6963302;4BS_4861806;4DS_2308728;5AL_2766612;5BL_10926321;5DS_2760003;5DS_2780857;5DS_2780858;
m140526_095907_42199_c100632732550000001823123009121490_s1_X0/21228/1505_61_CCS	1BS_3430402;1DS_1886245;2AS_5199852;2BL_8086809;2BS_5169278;2BS_5182723;3DL_6914227;4AL_7061416;4AS_6012341;4BL_6963301;4BL_6963302;4DS_2308728;5AL_2766612;5BL_10926321;5DS_2760003;5DS_2780857;5DS_2780858;6DS_49860;
m140526_095907_42199_c100632732550000001823123009121490_s1_X0/21424/1629_53_CCS	1BS_3430402;1DS_1886245;2AS_5199852;2BL_8086809;2BS_5182723;3DL_6914227;4AL_7061416;4AS_6012341;4BL_6963301;4BL_6963302;4DS_2308728;5AL_2766612;5BL_10926321;5DS_2760003;5DS_2780857;5DS_2780858;6DS_49860;
m140526_095907_42199_c100632732550000001823123009121490_s1_X0/21495/30_1612_CCS	4BL_6978720;4BL_7011902;4BL_7036449;
m140526_095907_42199_c100632732550000001823123009121490_s1_X0/21534/1727_51_CCS	4AS_5951436;4AS_6008407;
m140526_095907_42199_c100632732550000001823123009121490_s1_X0/21610/1855_59_CCS	1BS_3430402;1DS_1886245;2AS_5199852;2BS_5169278;2BS_5182723;4AL_7061416;4BL_6963301;4BL_6963302;4DS_2308728;5AL_2766612;5BL_10926321;5DS_2760003;5DS_2780857;5DS_2780858;
m140526_095907_42199_c100632732550000001823123009121490_s1_X0/21616/1858_57_CCS	2BS_5192705;2BS_5232389;
m140526_095907_42199_c100632732550000001823123009121490_s1_X0/21664/31_1659_CCS	4AS_5955579;4AS_5983838;
m140526_095907_42199_c100632732550000001823123009121490_s1_X0/21705/1774_58_CCS	4BL_7009707;4BL_7036308;
m140526_095907_42199_c100632732550000001823123009121490_s1_X0/21735/32_1796_CCS	1BS_3430402;1DS_1886245;2AS_5199852;2BS_5169278;2BS_5182723;4AL_7061416;4BL_6963301;4BL_6963302;4DS_2308728;5AL_2766612;5BL_10926321;5DS_2760003;5DS_2780857;5DS_2780858;
m140526_095907_42199_c100632732550000001823123009121490_s1_X0/21747/31_1529_CCS	3B_10424666;3B_10552681;
m140526_095907_42199_c100632732550000001823123009121490_s1_X0/21792/30_1594_CCS	1AS_3269407;1BS_3458296;3AS_3435874;5AS_1549910;5AS_1549911;6DL_3267247;7AL_4474064;7AL_4510362;7DL_3321707;
m140526_095907_42199_c100632732550000001823123009121490_s1_X0/21833/28_1513_CCS	1BS_3430402;1DS_1886245;2AS_5199852;2BL_8086809;2BS_5169278;2BS_5182723;3DL_6914227;4AL_7061416;4AS_6012341;4BL_6963301;4BL_6963302;4DS_2308728;5AL_2766612;5BL_10926321;5DS_2760003;5DS_2780857;5DS_2780858;6DS_49860;
m140526_095907_42199_c100632732550000001823123009121490_s1_X0/21877/1611_58_CCS	7DS_3954860;7DS_3956422;
m140526_095907_42199_c100632732550000001823123009121490_s1_X0/21921/1987_53_CCS	3AL_4299071;3AL_4370258;
m140526_095907_42199_c100632732550000001823123009121490_s1_X0/22165/1773_57_CCS	1AS_3303722;1BL_3815743;1BS_3483406;2BS_5186534;2BS_5226108;5AS_1504017;5AS_1549064;5AS_1552572;5BS_2237902;7AL_4531214;7AL_4535756;7AS_4230504;
m140526_095907_42199_c100632732550000001823123009121490_s1_X0/22175/29_1541_CCS	1BS_3430402;1DS_1886245;2AS_5199852;2BL_8086809;2BS_5169278;2BS_5182723;3DL_6914227;4AL_7061416;4AS_6012341;4BL_6963301;4BL_6963302;4DS_2308728;5AL_2766612;5BL_10926321;5DS_2760003;5DS_2780857;5DS_2780858;6DS_49860;
m140526_095907_42199_c100632732550000001823123009121490_s1_X0/22210/31_1564_CCS	1BS_3430402;1DS_1886245;2AS_5199852;2BL_8086809;2BS_5182723;3DL_6914227;4AL_7061416;4AS_6012341;4BL_6963301;4BL_6963302;4DS_2308728;5AL_2766612;5BL_10926321;5DS_2760003;5DS_2780857;5DS_2780858;6DS_49860;
m140526_095907_42199_c100632732550000001823123009121490_s1_X0/22350/1634_61_CCS	1BS_3430402;1DS_1886245;2AS_5199852;2BL_8086809;2BS_5169278;2BS_5182723;3DL_6914227;4AL_7061416;4AS_6012341;4BL_6963301;4BL_6963302;4BS_4861806;4DS_2308728;5AL_2766612;5BL_10926321;5DS_2760003;5DS_2780857;5DS_2780858;6DS_49860;
m140526_095907_42199_c100632732550000001823123009121490_s1_X0/22358/30_1742_CCS	1BS_3430402;1DS_1886245;2AS_5199852;2BS_5169278;2BS_5182723;4AL_7061416;4BL_6963301;4BL_6963302;4DS_2308728;5AL_2766612;5BL_10926321;5DS_2760003;5DS_2780857;5DS_2780858;
m140526_095907_42199_c100632732550000001823123009121490_s1_X0/22398/1888_64_CCS	2BS_5192705;2BS_5232389;
m140526_095907_42199_c100632732550000001823123009121490_s1_X0/22437/31_1457_CCS	1BL_3878281;1BS_3429085;2AS_5207814;2AS_5227991;4BL_7031014;5BL_10917779;5DL_4603838;6AS_4407428;
m140526_095907_42199_c100632732550000001823123009121490_s1_X0/22460/31_1900_CCS	4DL_14436939;4DL_14472296;
m140526_095907_42199_c100632732550000001823123009121490_s1_X0/22509/28_1532_CCS	1BS_3430402;1DS_1886245;2AS_5199852;2BL_8086809;2BS_5169278;2BS_5182723;3DL_6914227;4AL_7061416;4AS_6012341;4BL_6963301;4BL_6963302;4BS_4861806;4DS_2308728;5AL_2766612;5BL_10926321;5DS_2760003;5DS_2780857;5DS_2780858;6DS_49860;
m140526_095907_42199_c100632732550000001823123009121490_s1_X0/22539/1937_53_CCS	1BS_3430402;1DS_1886245;2AS_5199852;2BS_5182723;4AL_7061416;4BL_6963301;4BL_6963302;4DS_2308728;5AL_2766612;5BL_10926321;5DS_2760003;5DS_2780857;5DS_2780858;
m140526_095907_42199_c100632732550000001823123009121490_s1_X0/22688/30_1571_CCS	1BS_3430402;1DS_1886245;2AS_5199852;2BL_8086809;2BS_5169278;2BS_5182723;3DL_6914227;4AL_7061416;4AS_6012341;4BL_6963301;4BL_6963302;4DS_2308728;5AL_2766612;5BL_10926321;5DS_2760003;5DS_2780857;5DS_2780858;6DS_49860;
m140526_095907_42199_c100632732550000001823123009121490_s1_X0/22738/30_1684_CCS	1BL_3815743;1BS_3483406;2BS_5186534;2BS_5226108;5AS_1504017;5AS_1549064;5AS_1552572;5BS_2237902;7DL_3360079;
m140526_095907_42199_c100632732550000001823123009121490_s1_X0/22769/31_2209_CCS	1AL_3917731;1DS_1905993;2AS_5212239;3AL_4358841;3AS_3331868;4AS_5986641;4BL_6972731;6AS_4354999;6DS_2109084;7AL_4553891;
m140526_095907_42199_c100632732550000001823123009121490_s1_X0/22923/1822_60_CCS	1BS_3430402;1DS_1886245;2AS_5199852;2BS_5169278;2BS_5182723;4AL_7061416;4BL_6963301;4BL_6963302;4BS_4861806;4DS_2308728;5AL_2766612;5BL_10926321;5DS_2760003;5DS_2780857;5DS_2780858;
m140526_095907_42199_c100632732550000001823123009121490_s1_X0/23043/29_1548_CCS	1BS_3430402;1DS_1886245;2AS_5199852;2BL_8086809;2BS_5169278;2BS_5182723;3DL_6914227;4AL_7061416;4AS_6012341;4BL_6963301;4BL_6963302;4DS_2308728;5AL_2766612;5BL_10926321;5DS_2760003;5DS_2780857;5DS_2780858;6DS_49860;
m140526_095907_42199_c100632732550000001823123009121490_s1_X0/23114/1832_55_CCS	1BS_3430402;1DS_1886245;2AS_5199852;2BS_5169278;2BS_5182723;4AL_7061416;4BL_6963301;4BL_6963302;4BS_4861806;4DS_2308728;5AL_2766612;5BL_10926321;5DS_2760003;5DS_2780857;5DS_2780858;
m140526_095907_42199_c100632732550000001823123009121490_s1_X0/23154/1788_53_CCS	1BS_3430402;1DS_1886245;2AS_5199852;2BS_5169278;2BS_5182723;4AL_7061416;4BL_6963301;4BL_6963302;4DS_2308728;5AL_2766612;5BL_10926321;5DS_2760003;5DS_2780857;5DS_2780858;
m140526_095907_42199_c100632732550000001823123009121490_s1_X0/23199/31_1773_CCS	1BS_3430402;1DS_1886245;2AS_5199852;2BS_5169278;2BS_5182723;4AL_7061416;4BL_6963301;4BL_6963302;4DS_2308728;5AL_2766612;5BL_10926321;5DS_2760003;5DS_2780857;5DS_2780858;
m140526_095907_42199_c100632732550000001823123009121490_s1_X0/23262/31_1604_CCS	4BL_7040217;4BS_4958653;
m140526_095907_42199_c100632732550000001823123009121490_s1_X0/23273/1546_58_CCS	1BS_3430402;1DS_1886245;2AS_5199852;2BL_8086809;2BS_5169278;2BS_5182723;3DL_6914227;4AL_7061416;4AS_6012341;4BL_6963301;4BL_6963302;4BS_4861806;4DS_2308728;5AL_2766612;5BL_10926321;5DS_2760003;5DS_2780857;5DS_2780858;6DS_49860;
m140526_095907_42199_c100632732550000001823123009121490_s1_X0/23376/29_1515_CCS	1BS_3430402;1DS_1886245;2AS_5199852;2BL_8086809;2BS_5169278;2BS_5182723;3DL_6914227;4AL_7061416;4AS_6012341;4BL_6963301;4BL_6963302;4DS_2308728;5AL_2766612;5BL_10926321;5DS_2760003;5DS_2780857;5DS_2780858;6DS_49860;
m140526_095907_42199_c100632732550000001823123009121490_s1_X0/23404/1611_52_CCS	1BS_3430402;1DS_1886245;2AS_5199852;2BL_8086809;2BS_5169278;2BS_5182723;3DL_6914227;4AL_7061416;4AS_6012341;4BL_6963301;4BL_6963302;4DS_2308728;5AL_2766612;5BL_10926321;5DS_2760003;5DS_2780857;5DS_2780858;6DS_49860;
m140526_095907_42199_c100632732550000001823123009121490_s1_X0/23628/29_1548_CCS	1BS_3430402;1DS_1886245;2AS_5199852;2BL_8086809;2BS_5169278;2BS_5182723;3DL_6914227;4AL_7061416;4AS_6012341;4BL_6963301;4BL_6963302;4DS_2308728;5AL_2766612;5BL_10926321;5DS_2760003;5DS_2780857;5DS_2780858;6DS_49860;
m140526_095907_42199_c100632732550000001823123009121490_s1_X0/23647/2121_60_CCS	1BL_3886882;1BL_3898006;
m140526_095907_42199_c100632732550000001823123009121490_s1_X0/23657/1853_67_CCS	1BS_3430402;1DS_1886245;2AS_5199852;2BS_5169278;2BS_5182723;4AL_7061416;4BL_6963301;4BL_6963302;4DS_2308728;5AL_2766612;5BL_10926321;5DS_2760003;5DS_2780857;5DS_2780858;
m140526_095907_42199_c100632732550000001823123009121490_s1_X0/23678/31_1834_CCS	1BS_3430402;1DS_1886245;2AS_5199852;2BS_5169278;2BS_5182723;4AL_7061416;4BL_6963301;4BL_6963302;4BS_4861806;4DS_2308728;5AL_2766612;5BL_10926321;5DS_2760003;5DS_2780857;5DS_2780858;
m140526_095907_42199_c100632732550000001823123009121490_s1_X0/23707/1838_56_CCS	1BS_3430402;1DS_1886245;2AS_5199852;2BS_5169278;2BS_5182723;4AL_7061416;4BL_6963301;4BL_6963302;4DS_2308728;5AL_2766612;5BL_10926321;5DS_2760003;5DS_2780857;5DS_2780858;
m140526_095907_42199_c100632732550000001823123009121490_s1_X0/23782/1703_60_CCS	2BS_5170577;2BS_5170578;
m140526_095907_42199_c100632732550000001823123009121490_s1_X0/24025/30_1536_CCS	1BS_3430402;1DS_1886245;2AS_5199852;2BL_8086809;2BS_5169278;2BS_5182723;3DL_6914227;4AL_7061416;4AS_6012341;4BL_6963301;4BL_6963302;4DS_2308728;5AL_2766612;5BL_10926321;5DS_2760003;5DS_2780857;5DS_2780858;6DS_49860;
m140526_095907_42199_c100632732550000001823123009121490_s1_X0/24035/29_1725_CCS	2BS_5170651;2BS_5175319;
m140526_095907_42199_c100632732550000001823123009121490_s1_X0/24038/1785_56_CCS	5DS_2767297;5DS_2775254;
m140526_095907_42199_c100632732550000001823123009121490_s1_X0/24056/1812_62_CCS	1BS_3430402;1DS_1886245;4AL_7061416;4BL_6963301;4DS_2308728;5BL_10926321;5DS_2780857;5DS_2780858;
m140526_095907_42199_c100632732550000001823123009121490_s1_X0/24179/2558_55_CCS	1BS_3483406;2AL_6336037;3DL_6938633;5AS_1549064;5AS_1552572;5BL_10901960;5DS_2780529;7AL_4535756;
m140526_095907_42199_c100632732550000001823123009121490_s1_X0/24192/31_1739_CCS	4AL_7172911;4AL_7173287;
m140526_095907_42199_c100632732550000001823123009121490_s1_X0/24463/31_1555_CCS	1BS_3430402;1DS_1886245;2AS_5199852;2BL_8086809;2BS_5169278;2BS_5182723;3DL_6914227;4AL_7061416;4AS_6012341;4BL_6963301;4BL_6963302;4BS_4861806;4DS_2308728;5AL_2766612;5BL_10926321;5DS_2760003;5DS_2780857;5DS_2780858;6DS_49860;
m140526_095907_42199_c100632732550000001823123009121490_s1_X0/24473/1782_60_CCS	1BS_3430402;1DS_1886245;2AS_5199852;2BS_5169278;2BS_5182723;4AL_7061416;4BL_6963301;4BL_6963302;4DS_2308728;5AL_2766612;5BL_10926321;5DS_2760003;5DS_2780857;5DS_2780858;
m140526_095907_42199_c100632732550000001823123009121490_s1_X0/24494/29_1813_CCS	1BS_3430402;1DS_1886245;2AS_5199852;2BS_5169278;2BS_5182723;4AL_7061416;4BL_6963301;4BL_6963302;4DS_2308728;5AL_2766612;5BL_10926321;5DS_2760003;5DS_2780857;5DS_2780858;
m140526_095907_42199_c100632732550000001823123009121490_s1_X0/24564/1595_57_CCS	1BS_3430402;1DS_1886245;2AS_5199852;2BL_8086809;2BS_5169278;2BS_5182723;3DL_6914227;4AL_7061416;4AS_6012341;4BL_6963301;4BL_6963302;4BS_4861806;4DS_2308728;5AL_2766612;5BL_10926321;5DS_2760003;5DS_2780857;5DS_2780858;6DS_49860;
m140526_095907_42199_c100632732550000001823123009121490_s1_X0/24754/1840_57_CCS	1DS_1886245;4AL_7061416;4BL_6963301;4BL_6963302;4DS_2308728;5BL_10926321;5DS_2780857;
m140526_095907_42199_c100632732550000001823123009121490_s1_X0/24756/1739_56_CCS	2BS_5229463;2BS_5240221;
m140526_095907_42199_c100632732550000001823123009121490_s1_X0/24969/1873_60_CCS	1BS_3430402;1DS_1886245;2AS_5199852;2BS_5169278;2BS_5182723;4AL_7061416;4BL_6963301;4BL_6963302;4BS_4861806;4DS_2308728;5AL_2766612;5BL_10926321;5DS_2760003;5DS_2780857;5DS_2780858;
m140526_095907_42199_c100632732550000001823123009121490_s1_X0/24997/30_1536_CCS	1BS_3430402;1DS_1886245;2AS_5199852;2BL_8086809;2BS_5169278;2BS_5182723;3DL_6914227;4AL_7061416;4AS_6012341;4BL_6963301;4BL_6963302;4DS_2308728;5AL_2766612;5BL_10926321;5DS_2760003;5DS_2780857;5DS_2780858;6DS_49860;
m140526_095907_42199_c100632732550000001823123009121490_s1_X0/25010/1735_61_CCS	1AS_3272162;1AS_3272162;
m140526_095907_42199_c100632732550000001823123009121490_s1_X0/25067/30_1558_CCS	1BS_3430402;1DS_1886245;2AS_5199852;2BL_8086809;2BS_5169278;2BS_5182723;3DL_6914227;4AL_7061416;4AS_6012341;4BL_6963301;4BL_6963302;4BS_4861806;4DS_2308728;5AL_2766612;5BL_10926321;5DS_2760003;5DS_2780857;5DS_2780858;6DS_49860;
m140526_095907_42199_c100632732550000001823123009121490_s1_X0/25268/31_1827_CCS	1BS_3430402;1DS_1886245;2AS_5199852;2BS_5182723;4AL_7061416;4BL_6963301;4BL_6963302;4BS_4861806;4DS_2308728;5AL_2766612;5BL_10926321;5DS_2760003;5DS_2780857;5DS_2780858;
m140526_095907_42199_c100632732550000001823123009121490_s1_X0/25288/1590_58_CCS	1BS_3430402;1DS_1886245;2AS_5199852;2BL_8086809;2BS_5169278;2BS_5182723;3DL_6914227;4AL_7061416;4AS_6012341;4BL_6963301;4BL_6963302;4BS_4861806;4DS_2308728;5AL_2766612;5BL_10926321;5DS_2760003;5DS_2780857;5DS_2780858;6DS_49860;
m140526_095907_42199_c100632732550000001823123009121490_s1_X0/25343/30_1508_CCS	1BS_3430402;1DS_1886245;2AS_5199852;2BL_8086809;2BS_5169278;2BS_5182723;3DL_6914227;4AL_7061416;4AS_6012341;4BL_6963301;4BL_6963302;4DS_2308728;5AL_2766612;5BL_10926321;5DS_2760003;5DS_2780857;5DS_2780858;6DS_49860;
m140526_095907_42199_c100632732550000001823123009121490_s1_X0/25358/30_1394_CCS	6AS_4385276;6BS_3017340;
m140526_095907_42199_c100632732550000001823123009121490_s1_X0/25532/30_1636_CCS	7DL_3343811;7DL_3365717;
m140526_095907_42199_c100632732550000001823123009121490_s1_X0/25682/31_1614_CCS	2BS_5188522;2BS_5206547;
m140526_095907_42199_c100632732550000001823123009121490_s1_X0/26076/1606_61_CCS	1BS_3430402;1DS_1886245;2AS_5199852;2BL_8086809;2BS_5169278;2BS_5182723;3DL_6914227;4AL_7061416;4AS_6012341;4BL_6963301;4BL_6963302;4DS_2308728;5AL_2766612;5BL_10926321;5DS_2760003;5DS_2780857;5DS_2780858;6DS_49860;
m140526_095907_42199_c100632732550000001823123009121490_s1_X0/26079/30_1564_CCS	1BS_3430402;1DS_1886245;2AS_5199852;2BL_8086809;2BS_5169278;2BS_5182723;3DL_6914227;4AL_7061416;4AS_6012341;4BL_6963301;4BL_6963302;4DS_2308728;5AL_2766612;5BL_10926321;5DS_2760003;5DS_2780857;5DS_2780858;6DS_49860;
m140526_095907_42199_c100632732550000001823123009121490_s1_X0/26196/1543_49_CCS	1AL_3917731;1DS_1905993;2AS_5212239;3AL_4358841;3AS_3331868;4AS_5986641;4BL_6972731;6AS_4354999;6DS_2109084;7AL_4553891;
m140526_095907_42199_c100632732550000001823123009121490_s1_X0/26288/30_1521_CCS	1BS_3430402;1DS_1886245;2AS_5199852;2BL_8086809;2BS_5169278;2BS_5182723;3DL_6914227;4AL_7061416;4AS_6012341;4BL_6963301;4BL_6963302;4DS_2308728;5AL_2766612;5BL_10926321;5DS_2760003;5DS_2780857;5DS_2780858;6DS_49860;
m140526_095907_42199_c100632732550000001823123009121490_s1_X0/26290/30_1712_CCS	1DL_2251676;1DL_2284912;
m140526_095907_42199_c100632732550000001823123009121490_s1_X0/26320/30_1810_CCS	1BS_3430402;1DS_1886245;2AS_5199852;2BS_5169278;2BS_5182723;4AL_7061416;4BL_6963301;4BL_6963302;4DS_2308728;5AL_2766612;5BL_10926321;5DS_2760003;5DS_2780857;5DS_2780858;
m140526_095907_42199_c100632732550000001823123009121490_s1_X0/26430/30_1692_CCS	4BS_4896979;4BS_4925666;
m140526_095907_42199_c100632732550000001823123009121490_s1_X0/26448/1740_64_CCS	2BS_5156947;2BS_5236858;3AS_3370544;4AL_7077068;4AL_7130152;4AL_7149604;4AS_6014643;4BL_7018199;5AS_1537813;5AS_1537813;7AL_4488241;
m140526_095907_42199_c100632732550000001823123009121490_s1_X0/26449/30_1519_CCS	1BS_3430402;1DS_1886245;2AS_5199852;2BL_8086809;2BS_5169278;2BS_5182723;3DL_6914227;4AL_7061416;4AS_6012341;4BL_6963301;4BL_6963302;4BS_4861806;4DS_2308728;5AL_2766612;5BL_10926321;5DS_2760003;5DS_2780857;5DS_2780858;6DS_49860;
m140526_095907_42199_c100632732550000001823123009121490_s1_X0/26562/30_1724_CCS	7DS_3954860;7DS_3956422;
m140526_095907_42199_c100632732550000001823123009121490_s1_X0/26967/1789_58_CCS	1BS_3430402;1DS_1886245;2AS_5199852;2BS_5169278;2BS_5182723;4AL_7061416;4BL_6963301;4BL_6963302;4DS_2308728;5AL_2766612;5BL_10926321;5DS_2760003;5DS_2780857;5DS_2780858;
m140526_095907_42199_c100632732550000001823123009121490_s1_X0/2705/29_1537_CCS	1BS_3430402;1DS_1886245;2AS_5199852;2BL_8086809;2BS_5169278;2BS_5182723;3DL_6914227;4AL_7061416;4AS_6012341;4BL_6963301;4BL_6963302;4BS_4861806;4DS_2308728;5AL_2766612;5BL_10926321;5DS_2760003;5DS_2780857;5DS_2780858;6DS_49860;
m140526_095907_42199_c100632732550000001823123009121490_s1_X0/27097/1586_65_CCS	1BS_3430402;1DS_1886245;2AS_5199852;2BL_8086809;2BS_5169278;2BS_5182723;3DL_6914227;4AL_7061416;4AS_6012341;4BL_6963301;4BL_6963302;4DS_2308728;5AL_2766612;5BL_10926321;5DS_2760003;5DS_2780857;5DS_2780858;6DS_49860;
m140526_095907_42199_c100632732550000001823123009121490_s1_X0/27103/1808_56_CCS	7DL_3313069;7DL_3313070;
m140526_095907_42199_c100632732550000001823123009121490_s1_X0/27131/30_1537_CCS	1BS_3430402;1DS_1886245;2AS_5199852;2BL_8086809;2BS_5169278;2BS_5182723;3DL_6914227;4AL_7061416;4AS_6012341;4BL_6963301;4BL_6963302;4DS_2308728;5AL_2766612;5BL_10926321;5DS_2760003;5DS_2780857;5DS_2780858;6DS_49860;
m140526_095907_42199_c100632732550000001823123009121490_s1_X0/27193/1547_51_CCS	1BS_3430402;1DS_1886245;2AS_5199852;2BL_8086809;2BS_5169278;2BS_5182723;3DL_6914227;4AL_7061416;4AS_6012341;4BL_6963301;4BL_6963302;4DS_2308728;5AL_2766612;5BL_10926321;5DS_2760003;5DS_2780857;5DS_2780858;6DS_49860;
m140526_095907_42199_c100632732550000001823123009121490_s1_X0/27347/32_2018_CCS	4BL_7018464;4BS_4949326;
m140526_095907_42199_c100632732550000001823123009121490_s1_X0/27370/1851_60_CCS	1BS_3430402;1DS_1886245;2AS_5199852;2BS_5169278;2BS_5182723;4AL_7061416;4BL_6963301;4BL_6963302;4DS_2308728;5AL_2766612;5BL_10926321;5DS_2760003;5DS_2780857;5DS_2780858;
m140526_095907_42199_c100632732550000001823123009121490_s1_X0/27675/1605_60_CCS	1DS_1886245;2BL_8086809;3DL_6914227;4AS_6012341;4BL_6963301;4DS_2308728;5DS_2760003;5DS_2780857;5DS_2780858;6DS_49860;
m140526_095907_42199_c100632732550000001823123009121490_s1_X0/27766/30_1567_CCS	4BS_4908985;4BS_4911037;
m140526_095907_42199_c100632732550000001823123009121490_s1_X0/27783/1660_61_CCS	7DL_3369174;7DL_3369175;
m140526_095907_42199_c100632732550000001823123009121490_s1_X0/2793/1838_53_CCS	1BS_3430402;1DS_1886245;2AS_5199852;2BS_5169278;2BS_5182723;4AL_7061416;4BL_6963301;4BL_6963302;4BS_4861806;4DS_2308728;5AL_2766612;5BL_10926321;5DS_2760003;5DS_2780857;5DS_2780858;
m140526_095907_42199_c100632732550000001823123009121490_s1_X0/27940/1840_60_CCS	1BS_3430402;1DS_1886245;2AS_5199852;2BS_5169278;2BS_5182723;4AL_7061416;4BL_6963301;4BL_6963302;4BS_4861806;4DS_2308728;5AL_2766612;5BL_10926321;5DS_2760003;5DS_2780857;5DS_2780858;
m140526_095907_42199_c100632732550000001823123009121490_s1_X0/27955/31_1815_CCS	1BS_3430402;1DS_1886245;2AS_5199852;2BS_5169278;2BS_5182723;4AL_7061416;4BL_6963301;4BL_6963302;4BS_4861806;4DS_2308728;5AL_2766612;5BL_10926321;5DS_2760003;5DS_2780857;5DS_2780858;
m140526_095907_42199_c100632732550000001823123009121490_s1_X0/28141/30_1550_CCS	1BS_3430402;1DS_1886245;2AS_5199852;2BL_8086809;2BS_5169278;2BS_5182723;3DL_6914227;4AL_7061416;4AS_6012341;4BL_6963301;4BL_6963302;4DS_2308728;5AL_2766612;5BL_10926321;5DS_2760003;5DS_2780857;5DS_2780858;6DS_49860;
m140526_095907_42199_c100632732550000001823123009121490_s1_X0/28146/30_1549_CCS	1BS_3430402;1DS_1886245;2AS_5199852;2BL_8086809;2BS_5169278;2BS_5182723;3DL_6914227;4AL_7061416;4AS_6012341;4BL_6963301;4BL_6963302;4DS_2308728;5AL_2766612;5BL_10926321;5DS_2760003;5DS_2780857;5DS_2780858;6DS_49860;
m140526_095907_42199_c100632732550000001823123009121490_s1_X0/28451/1545_58_CCS	1BS_3430402;1DS_1886245;2AL_6369861;2AS_5199852;2BL_8086809;2BS_5169278;2BS_5182723;3DL_6914227;4AL_7061416;4AS_6012341;4BL_6963301;4BL_6963302;4DS_2308728;5AL_2766612;5BL_10926321;5DS_2760003;5DS_2780857;5DS_2780858;6DS_49860;
m140526_095907_42199_c100632732550000001823123009121490_s1_X0/28465/1724_62_CCS	4BS_4896979;4BS_4925666;
m140526_095907_42199_c100632732550000001823123009121490_s1_X0/28485/1850_61_CCS	1BS_3430402;1DS_1886245;2AS_5199852;2BS_5169278;2BS_5182723;4AL_7061416;4BL_6963301;4BL_6963302;4DS_2308728;5AL_2766612;5BL_10926321;5DS_2760003;5DS_2780857;5DS_2780858;
m140526_095907_42199_c100632732550000001823123009121490_s1_X0/28547/30_1943_CCS	3AS_3370544;4AL_7077068;4AL_7130152;4AL_7149604;4BL_7018199;5AS_1537813;5AS_1537813;7AL_4488241;
m140526_095907_42199_c100632732550000001823123009121490_s1_X0/28627/31_1686_CCS	4DL_14436939;4DL_14472296;
m140526_095907_42199_c100632732550000001823123009121490_s1_X0/28633/1823_60_CCS	1BS_3430402;1DS_1886245;2AS_5199852;2BS_5169278;2BS_5182723;4AL_7061416;4BL_6963301;4BL_6963302;4DS_2308728;5AL_2766612;5BL_10926321;5DS_2760003;5DS_2780857;5DS_2780858;
m140526_095907_42199_c100632732550000001823123009121490_s1_X0/28710/1742_62_CCS	2BS_5156947;3AS_3370544;4AL_7130152;4AL_7149604;5AS_1537813;
m140526_095907_42199_c100632732550000001823123009121490_s1_X0/28729/29_2380_CCS	1BS_3442222;1BS_3457388;
m140526_095907_42199_c100632732550000001823123009121490_s1_X0/28811/1590_69_CCS	1BS_3430402;1DS_1886245;2AS_5199852;2BL_8086809;2BS_5169278;2BS_5182723;3DL_6914227;4AL_7061416;4AS_6012341;4BL_6963301;4BL_6963302;4DS_2308728;5AL_2766612;5BL_10926321;5DS_2760003;5DS_2780857;5DS_2780858;6DS_49860;
m140526_095907_42199_c100632732550000001823123009121490_s1_X0/28863/31_1709_CCS	1BS_3483406;2BS_5186534;3DL_6938633;4AL_7169470;5AS_1549064;5AS_1552572;7AL_4535756;7BL_6661625;
m140526_095907_42199_c100632732550000001823123009121490_s1_X0/28913/1761_53_CCS	1BS_3430402;1DS_1886245;2AS_5199852;2BS_5169278;2BS_5182723;4AL_7061416;4BL_6963301;4BL_6963302;4BS_4861806;4DS_2308728;5AL_2766612;5BL_10926321;5DS_2760003;5DS_2780857;5DS_2780858;
m140526_095907_42199_c100632732550000001823123009121490_s1_X0/28997/30_1548_CCS	1BS_3430402;1DS_1886245;2AS_5199852;2BL_8086809;2BS_5169278;2BS_5182723;3DL_6914227;4AL_7061416;4AS_6012341;4BL_6963301;4BL_6963302;4DS_2308728;5AL_2766612;5BL_10926321;5DS_2760003;5DS_2780857;5DS_2780858;6DS_49860;
m140526_095907_42199_c100632732550000001823123009121490_s1_X0/29014/30_1551_CCS	1BS_3430402;1DS_1886245;2AS_5199852;2BL_8086809;2BS_5169278;2BS_5182723;3DL_6914227;4AL_7061416;4AS_6012341;4BL_6963301;4BL_6963302;4DS_2308728;5AL_2766612;5BL_10926321;5DS_2760003;5DS_2780857;5DS_2780858;6DS_49860;
m140526_095907_42199_c100632732550000001823123009121490_s1_X0/29016/27_1562_CCS	1AL_3917731;1DS_1905993;2AS_5212239;3AL_4358841;3AS_3331868;4AS_5986641;4BL_6972731;6AS_4354999;6DS_2109084;7AL_4553891;
m140526_095907_42199_c100632732550000001823123009121490_s1_X0/2903/29_1552_CCS	1BS_3430402;1DS_1886245;2AS_5199852;2BL_8086809;2BS_5169278;2BS_5182723;3DL_6914227;4AL_7061416;4AS_6012341;4BL_6963301;4BL_6963302;4DS_2308728;5AL_2766612;5BL_10926321;5DS_2760003;5DS_2780857;5DS_2780858;6DS_49860;
m140526_095907_42199_c100632732550000001823123009121490_s1_X0/29101/1837_63_CCS	1BS_3430402;1DS_1886245;2AS_5199852;2BS_5169278;2BS_5182723;4AL_7061416;4BL_6963301;4BL_6963302;4BS_4861806;4DS_2308728;5AL_2766612;5BL_10926321;5DS_2760003;5DS_2780857;5DS_2780858;
m140526_095907_42199_c100632732550000001823123009121490_s1_X0/29108/1682_51_CCS	4BS_4896979;4BS_4925666;
m140526_095907_42199_c100632732550000001823123009121490_s1_X0/29113/1611_62_CCS	1BS_3430402;1DS_1886245;2AS_5199852;2BL_8086809;2BS_5169278;2BS_5182723;3DL_6914227;4AL_7061416;4AS_6012341;4BL_6963301;4BL_6963302;4BS_4861806;4DS_2308728;5AL_2766612;5BL_10926321;5DS_2760003;5DS_2780857;5DS_2780858;6DS_49860;
m140526_095907_42199_c100632732550000001823123009121490_s1_X0/29194/30_1678_CCS	3B_10628813;3B_10758553;
m140526_095907_42199_c100632732550000001823123009121490_s1_X0/29257/31_1803_CCS	1BS_3430402;1DS_1886245;2AS_5199852;2BS_5169278;2BS_5182723;4AL_7061416;4BL_6963301;4BL_6963302;4DS_2308728;5AL_2766612;5BL_10926321;5DS_2760003;5DS_2780857;5DS_2780858;
m140526_095907_42199_c100632732550000001823123009121490_s1_X0/29277/30_1815_CCS	1BS_3430402;1DS_1886245;2AS_5199852;2BS_5169278;2BS_5182723;4AL_7061416;4BL_6963301;4BL_6963302;4DS_2308728;5AL_2766612;5BL_10926321;5DS_2760003;5DS_2780857;5DS_2780858;
m140526_095907_42199_c100632732550000001823123009121490_s1_X0/2944/31_1623_CCS	1BS_3430402;1DS_1886245;2AS_5199852;2BL_8086809;2BS_5169278;2BS_5182723;3DL_6914227;4AL_7061416;4AS_6012341;4BL_6963301;4BL_6963302;4BS_4861806;4DS_2308728;5BL_10926321;5DS_2760003;5DS_2780857;5DS_2780858;6DS_49860;
m140526_095907_42199_c100632732550000001823123009121490_s1_X0/29523/31_2195_CCS	5DS_2741669;5DS_2744377;5DS_2775131;
m140526_095907_42199_c100632732550000001823123009121490_s1_X0/29611/1879_56_CCS	4BS_4877284;4BS_4883210;
m140526_095907_42199_c100632732550000001823123009121490_s1_X0/29624/30_1753_CCS	4DL_14436939;4DL_14472296;
m140526_095907_42199_c100632732550000001823123009121490_s1_X0/29785/1793_51_CCS	3B_10629289;3B_10749755;
m140526_095907_42199_c100632732550000001823123009121490_s1_X0/29802/2115_54_CCS	1DS_1883817;1DS_1884982;1DS_1886610;
m140526_095907_42199_c100632732550000001823123009121490_s1_X0/29841/2119_59_CCS	1BL_3806403;2AL_6352257;2AL_6379570;2AS_5233163;2BL_8086122;2BS_5247571;2DS_5320901;3AL_4314503;3AS_3363645;3DL_6929075;4AL_7116489;4AS_5949307;4BL_7012057;4BS_4866414;5AL_2741308;5AL_2748555;5AL_2753457;5AS_1549064;5AS_1552572;5BS_2250087;6AS_4428294;6DL_3330699;6DS_2079622;7AL_4559370;7BL_6632504;7DL_3382302;
m140526_095907_42199_c100632732550000001823123009121490_s1_X0/29855/33_1586_CCS	1BS_3430402;1DS_1886245;2AS_5199852;2BL_8086809;2BS_5169278;2BS_5182723;3DL_6914227;4AL_7061416;4AS_6012341;4BL_6963301;4BL_6963302;4DS_2308728;5AL_2766612;5BL_10926321;5DS_2760003;5DS_2780857;5DS_2780858;6DS_49860;
m140526_095907_42199_c100632732550000001823123009121490_s1_X0/29889/1571_61_CCS	1BS_3430402;1DS_1886245;2AS_5199852;2BL_8086809;2BS_5169278;2BS_5182723;3DL_6914227;4AL_7061416;4AS_6012341;4BL_6963301;4BL_6963302;4DS_2308728;5AL_2766612;5BL_10926321;5DS_2760003;5DS_2780857;5DS_2780858;6DS_49860;
m140526_095907_42199_c100632732550000001823123009121490_s1_X0/29979/1827_61_CCS	1BS_3430402;1DS_1886245;2AS_5199852;2BS_5169278;2BS_5182723;4AL_7061416;4BL_6963301;4BL_6963302;4DS_2308728;5AL_2766612;5BL_10926321;5DS_2760003;5DS_2780857;5DS_2780858;
m140526_095907_42199_c100632732550000001823123009121490_s1_X0/29987/31_1797_CCS	1BS_3430402;1DS_1886245;2AS_5199852;2BS_5169278;2BS_5182723;4AL_7061416;4BL_6963301;4BL_6963302;4BS_4861806;4DS_2308728;5AL_2766612;5BL_10926321;5DS_2760003;5DS_2780857;5DS_2780858;
m140526_095907_42199_c100632732550000001823123009121490_s1_X0/30111/26_1647_CCS	4BS_4896979;4BS_4925666;
m140526_095907_42199_c100632732550000001823123009121490_s1_X0/30115/30_1739_CCS	7DL_3319923;7DL_3348220;
m140526_095907_42199_c100632732550000001823123009121490_s1_X0/30334/29_1564_CCS	1BS_3430402;1DS_1886245;2AS_5199852;2BL_8086809;2BS_5169278;2BS_5182723;3DL_6914227;4AL_7061416;4AS_6012341;4BL_6963301;4BL_6963302;4DS_2308728;5AL_2766612;5BL_10926321;5DS_2760003;5DS_2780857;5DS_2780858;6DS_49860;
m140526_095907_42199_c100632732550000001823123009121490_s1_X0/30353/1698_54_CCS	1AS_3269407;1BS_3458296;3AS_3435874;5AS_1549910;5AS_1549911;6DL_3267247;7AL_4474064;7AL_4510362;7DL_3321707;
m140526_095907_42199_c100632732550000001823123009121490_s1_X0/30406/1849_54_CCS	2DL_9846712;2DL_9846713;
m140526_095907_42199_c100632732550000001823123009121490_s1_X0/30684/31_1590_CCS	1BS_3430402;1DS_1886245;2AS_5199852;2BL_8086809;2BS_5169278;2BS_5182723;3DL_6914227;4AL_7061416;4AS_6012341;4BL_6963301;4BL_6963302;4BS_4861806;4DS_2308728;5AL_2766612;5BL_10926321;5DS_2760003;5DS_2780857;5DS_2780858;6DS_49860;
m140526_095907_42199_c100632732550000001823123009121490_s1_X0/30763/1569_61_CCS	1BS_3458296;3AS_3435874;5AL_2741732;5AS_1549910;5AS_1549911;5BS_2247585;6DL_3267247;7AL_4474064;7AL_4510362;
m140526_095907_42199_c100632732550000001823123009121490_s1_X0/30808/27_1527_CCS	4AS_5952966;4AS_5968141;
m140526_095907_42199_c100632732550000001823123009121490_s1_X0/3090/30_1785_CCS	1AL_3974901;1AS_3290532;2AS_5305654;2BS_5205746;3AL_4453347;4BL_7040394;4BS_4863181;7AS_4228209;7AS_4232176;7DL_3335753;
m140526_095907_42199_c100632732550000001823123009121490_s1_X0/30914/1910_56_CCS	1BS_3430402;1DS_1886245;4AL_7061416;4BL_6963301;4BL_6963302;4DS_2308728;5BL_10926321;5DS_2780857;5DS_2780858;
m140526_095907_42199_c100632732550000001823123009121490_s1_X0/30932/30_1569_CCS	1BS_3430402;1DS_1886245;2AS_5199852;2BL_8086809;2BS_5182723;3DL_6914227;4AL_7061416;4AS_6012341;4BL_6963301;4BL_6963302;4DS_2308728;5AL_2766612;5BL_10926321;5DS_2760003;5DS_2780857;5DS_2780858;6DS_49860;
m140526_095907_42199_c100632732550000001823123009121490_s1_X0/30941/1567_56_CCS	1BS_3430402;1DS_1886245;2AS_5199852;2BL_8086809;2BS_5169278;2BS_5182723;3DL_6914227;4AL_7061416;4AS_6012341;4BL_6963301;4BL_6963302;4BS_4861806;4DS_2308728;5AL_2766612;5BL_10926321;5DS_2760003;5DS_2780857;5DS_2780858;6DS_49860;
m140526_095907_42199_c100632732550000001823123009121490_s1_X0/3105/30_1769_CCS	5BS_2235000;5DS_2741177;
m140526_095907_42199_c100632732550000001823123009121490_s1_X0/31059/19_1792_CCS	1BS_3430402;1DS_1886245;2AS_5199852;2BS_5169278;2BS_5182723;4AL_7061416;4BL_6963301;4BL_6963302;4BS_4861806;4DS_2308728;5AL_2766612;5BL_10926321;5DS_2760003;5DS_2780857;5DS_2780858;
m140526_095907_42199_c100632732550000001823123009121490_s1_X0/31190/30_1550_CCS	1BS_3430402;1DS_1886245;2AS_5199852;2BL_8086809;2BS_5169278;2BS_5182723;3DL_6914227;4AL_7061416;4AS_6012341;4BL_6963301;4BL_6963302;4BS_4861806;4DS_2308728;5AL_2766612;5BL_10926321;5DS_2760003;5DS_2780857;5DS_2780858;6DS_49860;
m140526_095907_42199_c100632732550000001823123009121490_s1_X0/31232/28_1573_CCS	1BS_3430402;1DS_1886245;2AS_5199852;2BL_8086809;2BS_5169278;2BS_5182723;3DL_6914227;4AL_7061416;4AS_6012341;4BL_6963301;4BL_6963302;4BS_4861806;4DS_2308728;5AL_2766612;5BL_10926321;5DS_2760003;5DS_2780857;5DS_2780858;6DS_49860;
m140526_095907_42199_c100632732550000001823123009121490_s1_X0/31448/1796_54_CCS	2AL_6395336;2BL_8085192;
m140526_095907_42199_c100632732550000001823123009121490_s1_X0/31555/29_1531_CCS	1BS_3430402;1DS_1886245;2AS_5199852;2BL_8086809;2BS_5169278;2BS_5182723;3DL_6914227;4AL_7061416;4AS_6012341;4BL_6963301;4BL_6963302;4DS_2308728;5AL_2766612;5BL_10926321;5DS_2760003;5DS_2780857;5DS_2780858;6DS_49860;
m140526_095907_42199_c100632732550000001823123009121490_s1_X0/31628/33_2372_CCS	1BS_3458296;3AS_3435874;5AS_1549910;5AS_1549911;6DL_3267247;7AL_4474064;7AL_4510362;
m140526_095907_42199_c100632732550000001823123009121490_s1_X0/31633/30_1595_CCS	1AS_3269407;1BS_3458296;3AS_3435874;5AS_1549910;5AS_1549911;6DL_3267247;7AL_4474064;7AL_4510362;7DL_3321707;
m140526_095907_42199_c100632732550000001823123009121490_s1_X0/31647/31_2014_CCS	7AL_4558198;7AL_4558198;
m140526_095907_42199_c100632732550000001823123009121490_s1_X0/31723/1604_57_CCS	1BS_3430402;1DS_1886245;2AS_5199852;2BL_8086809;2BS_5169278;2BS_5182723;3DL_6914227;4AL_7061416;4AS_6012341;4BL_6963301;4BL_6963302;4DS_2308728;5AL_2766612;5BL_10926321;5DS_2760003;5DS_2780857;5DS_2780858;6DS_49860;
m140526_095907_42199_c100632732550000001823123009121490_s1_X0/31760/1599_52_CCS	1BS_3430402;1DS_1886245;2AS_5199852;2BL_8086809;2BS_5169278;2BS_5182723;3DL_6914227;4AL_7061416;4AS_6012341;4BL_6963301;4BL_6963302;4DS_2308728;5AL_2766612;5BL_10926321;5DS_2760003;5DS_2780857;5DS_2780858;6DS_49860;
m140526_095907_42199_c100632732550000001823123009121490_s1_X0/31797/31_2399_CCS	4AL_7077068;4BL_7018199;5AS_1537813;5AS_1537813;7AL_4488241;
m140526_095907_42199_c100632732550000001823123009121490_s1_X0/31826/30_2034_CCS	2DL_9832469;2DL_9839464;
m140526_095907_42199_c100632732550000001823123009121490_s1_X0/31870/1769_58_CCS	1BS_3430402;1DS_1886245;2AS_5199852;2BS_5169278;2BS_5182723;4AL_7061416;4BL_6963301;4BL_6963302;4DS_2308728;5AL_2766612;5BL_10926321;5DS_2760003;5DS_2780857;5DS_2780858;
m140526_095907_42199_c100632732550000001823123009121490_s1_X0/31878/2277_47_CCS	1BS_3430402;1DS_1886245;2AS_5199852;2BL_8086809;2BS_5182723;3DL_6914227;4AL_7061416;4AS_5962668;4AS_6012341;4BL_6963301;4BL_6963302;4DS_2308728;5AL_2766612;5BL_10926321;5DS_2760003;5DS_2780857;5DS_2780858;6AS_4369160;6DS_49860;7AS_4202288;
m140526_095907_42199_c100632732550000001823123009121490_s1_X0/31879/1581_60_CCS	1BS_3430402;1DS_1886245;2AS_5199852;2BL_8086809;2BS_5169278;2BS_5182723;3DL_6914227;4AL_7061416;4AS_6012341;4BL_6963301;4BL_6963302;4DS_2308728;5AL_2766612;5BL_10926321;5DS_2760003;5DS_2780857;5DS_2780858;6DS_49860;
m140526_095907_42199_c100632732550000001823123009121490_s1_X0/31946/29_1826_CCS	1DS_1886245;4AL_7061416;4BL_6963301;4BL_6963302;4DS_2308728;5BL_10926321;5DS_2780857;
m140526_095907_42199_c100632732550000001823123009121490_s1_X0/3200/30_2270_CCS	1BS_3432637;4BL_6978555;5AS_1522953;5AS_1529998;5AS_1549762;
m140526_095907_42199_c100632732550000001823123009121490_s1_X0/32015/1854_64_CCS	1BS_3430402;1DS_1886245;2AS_5199852;2BS_5169278;2BS_5182723;4AL_7061416;4BL_6963301;4BL_6963302;4BS_4861806;4DS_2308728;5AL_2766612;5BL_10926321;5DS_2760003;5DS_2780857;5DS_2780858;
m140526_095907_42199_c100632732550000001823123009121490_s1_X0/32126/29_1789_CCS	1BS_3430402;1DS_1886245;2AS_5199852;2BS_5169278;2BS_5182723;4AL_7061416;4BL_6963301;4BL_6963302;4DS_2308728;5AL_2766612;5BL_10926321;5DS_2760003;5DS_2780857;5DS_2780858;
m140526_095907_42199_c100632732550000001823123009121490_s1_X0/32128/30_1604_CCS	1BS_3430402;1DS_1886245;2AS_5199852;2BL_8086809;2BS_5169278;2BS_5182723;3DL_6914227;4AL_7061416;4AS_6012341;4BL_6963301;4BL_6963302;4DS_2308728;5AL_2766612;5BL_10926321;5DS_2760003;5DS_2780857;5DS_2780858;6DS_49860;
m140526_095907_42199_c100632732550000001823123009121490_s1_X0/32169/1802_59_CCS	1BL_3815743;1BS_3483406;2BS_5186534;2BS_5226108;5AS_1504017;5AS_1549064;5AS_1552572;5BS_2237902;
m140526_095907_42199_c100632732550000001823123009121490_s1_X0/32193/1547_60_CCS	1BS_3430402;1DS_1886245;2AS_5199852;2BL_8086809;2BS_5169278;2BS_5182723;3DL_6914227;4AL_7061416;4AS_6012341;4BL_6963301;4BL_6963302;4DS_2308728;5AL_2766612;5BL_10926321;5DS_2760003;5DS_2780857;5DS_2780858;6DS_49860;
m140526_095907_42199_c100632732550000001823123009121490_s1_X0/32430/1793_55_CCS	1AS_3303722;1BL_3815743;1BS_3483406;2BS_5186534;2BS_5226108;5AS_1504017;5AS_1549064;5AS_1552572;5BS_2237902;7AL_4531214;7AL_4535756;7AS_4230504;
m140526_095907_42199_c100632732550000001823123009121490_s1_X0/32646/1561_56_CCS	1BS_3430402;1DS_1886245;2AS_5199852;2BL_8086809;2BS_5169278;2BS_5182723;3DL_6914227;4AL_7061416;4AS_6012341;4BL_6963301;4BL_6963302;4BS_4861806;4DS_2308728;5AL_2766612;5BL_10926321;5DS_2760003;5DS_2780857;5DS_2780858;6DS_49860;
m140526_095907_42199_c100632732550000001823123009121490_s1_X0/32686/1688_49_CCS	4BS_4896979;4BS_4925666;
m140526_095907_42199_c100632732550000001823123009121490_s1_X0/32748/1760_53_CCS	4BS_4879805;4BS_4946269;
m140526_095907_42199_c100632732550000001823123009121490_s1_X0/32877/1613_53_CCS	1BS_3430402;1DS_1886245;2AS_5199852;2BL_8086809;2BS_5182723;3DL_6914227;4AL_7061416;4AS_6012341;4BL_6963301;4BL_6963302;4BS_4861806;4DS_2308728;5AL_2766612;5BL_10926321;5DS_2760003;5DS_2780857;5DS_2780858;6DS_49860;
m140526_095907_42199_c100632732550000001823123009121490_s1_X0/32930/28_1558_CCS	1BS_3430402;1DS_1886245;2AS_5199852;2BL_8086809;2BS_5169278;2BS_5182723;3DL_6914227;4AL_7061416;4AS_6012341;4BL_6963301;4BL_6963302;4DS_2308728;5AL_2766612;5BL_10926321;5DS_2760003;5DS_2780857;5DS_2780858;6DS_49860;
m140526_095907_42199_c100632732550000001823123009121490_s1_X0/32934/30_1798_CCS	1BS_3430402;1DS_1886245;2AS_5199852;2BS_5169278;2BS_5182723;4AL_7061416;4BL_6963301;4BL_6963302;4DS_2308728;5AL_2766612;5BL_10926321;5DS_2760003;5DS_2780857;5DS_2780858;
m140526_095907_42199_c100632732550000001823123009121490_s1_X0/32998/30_1615_CCS	1BL_3815743;1BS_3483406;2BS_5186534;2BS_5226108;5AS_1504017;5AS_1549064;5AS_1552572;5BS_2237902;7DL_3360079;
m140526_095907_42199_c100632732550000001823123009121490_s1_X0/33139/1639_57_CCS	2BS_5170651;2BS_5175319;
m140526_095907_42199_c100632732550000001823123009121490_s1_X0/33159/1604_66_CCS	1BS_3430402;1DS_1886245;2AS_5199852;2BL_8086809;2BS_5169278;2BS_5182723;3DL_6914227;4AL_7061416;4AS_6012341;4BL_6963301;4BL_6963302;4DS_2308728;5AL_2766612;5BL_10926321;5DS_2760003;5DS_2780857;5DS_2780858;6DS_49860;
m140526_095907_42199_c100632732550000001823123009121490_s1_X0/33220/2247_53_CCS	1BS_3442222;1BS_3457388;
m140526_095907_42199_c100632732550000001823123009121490_s1_X0/33238/1858_71_CCS	1BS_3430402;1DS_1886245;2AS_5199852;2BS_5169278;2BS_5182723;4AL_7061416;4BL_6963301;4BL_6963302;4BS_4861806;4DS_2308728;5AL_2766612;5BL_10926321;5DS_2760003;5DS_2780857;5DS_2780858;
m140526_095907_42199_c100632732550000001823123009121490_s1_X0/33306/1835_59_CCS	1BS_3430402;1DS_1886245;2AS_5199852;2BS_5169278;2BS_5182723;4AL_7061416;4BL_6963301;4BL_6963302;4DS_2308728;5AL_2766612;5BL_10926321;5DS_2760003;5DS_2780857;5DS_2780858;
m140526_095907_42199_c100632732550000001823123009121490_s1_X0/33328/31_1655_CCS	4BS_4896979;4BS_4925666;
m140526_095907_42199_c100632732550000001823123009121490_s1_X0/33471/1596_57_CCS	1BS_3430402;1DS_1886245;2AS_5199852;2BL_8086809;2BS_5182723;3DL_6914227;4AL_7061416;4AS_6012341;4BL_6963301;4BL_6963302;4BS_4861806;4DS_2308728;5AL_2766612;5BL_10926321;5DS_2760003;5DS_2780857;5DS_2780858;6DS_49860;
m140526_095907_42199_c100632732550000001823123009121490_s1_X0/33504/30_2234_CCS	3AS_3370544;4AL_7077068;4BL_7018199;5AS_1537813;5AS_1537813;7AL_4488241;
m140526_095907_42199_c100632732550000001823123009121490_s1_X0/33520/1582_59_CCS	1BS_3430402;1DS_1886245;2AS_5199852;2BL_8086809;2BS_5169278;2BS_5182723;3DL_6914227;4AL_7061416;4AS_6012341;4BL_6963301;4BL_6963302;4DS_2308728;5AL_2766612;5BL_10926321;5DS_2760003;5DS_2780857;5DS_2780858;6DS_49860;
m140526_095907_42199_c100632732550000001823123009121490_s1_X0/33577/30_1517_CCS	4AL_7098862;4AL_7098863;
m140526_095907_42199_c100632732550000001823123009121490_s1_X0/33702/1889_59_CCS	1BS_3430402;1DS_1886245;2AS_5199852;2BS_5169278;2BS_5182723;4AL_7061416;4BL_6963301;4BL_6963302;4BS_4861806;4DS_2308728;5AL_2766612;5BL_10926321;5DS_2760003;5DS_2780857;5DS_2780858;
m140526_095907_42199_c100632732550000001823123009121490_s1_X0/33714/1658_75_CCS	1BS_3430402;1DS_1886245;2AS_5199852;2BL_8086809;2BS_5169278;2BS_5182723;3DL_6914227;4AL_7061416;4AS_6012341;4BL_6963301;4BL_6963302;4DS_2308728;5AL_2766612;5BL_10926321;5DS_2760003;5DS_2780857;5DS_2780858;6DS_49860;
m140526_095907_42199_c100632732550000001823123009121490_s1_X0/33845/1705_59_CCS	4BS_4896979;4BS_4925666;
m140526_095907_42199_c100632732550000001823123009121490_s1_X0/33867/2017_47_CCS	1BL_3886882;1BL_3898006;
m140526_095907_42199_c100632732550000001823123009121490_s1_X0/33980/32_1939_CCS	1AL_3976732;1AS_3314228;2AS_5196814;3AS_3330532;4AS_5979803;4BL_6978972;5BS_2262197;5BS_2294561;6BS_3043902;6DS_2070309;7AL_4532272;
m140526_095907_42199_c100632732550000001823123009121490_s1_X0/33981/33_1860_CCS	1BS_3430402;1DS_1886245;2AS_5199852;2BS_5169278;2BS_5182723;4AL_7061416;4BL_6963301;4BL_6963302;4BS_4861806;4DS_2308728;5AL_2766612;5BL_10926321;5DS_2760003;5DS_2780857;5DS_2780858;
m140526_095907_42199_c100632732550000001823123009121490_s1_X0/33984/1687_56_CCS	1AS_3302382;1BS_3457374;2AL_6320262;3AL_4408328;3DL_6926939;4AL_7073043;5AS_1504017;5BL_10842193;6AS_4365115;6DL_3282031;
m140526_095907_42199_c100632732550000001823123009121490_s1_X0/3401/1625_57_CCS	1AL_3917731;1DS_1905993;2AS_5212239;3AL_4358841;3AS_3331868;4AS_5986641;4BL_6972731;6AS_4354999;6DS_2109084;7AL_4553891;
m140526_095907_42199_c100632732550000001823123009121490_s1_X0/3402/1548_56_CCS	1BS_3430402;1DS_1886245;2AS_5199852;2BL_8086809;2BS_5169278;2BS_5182723;3DL_6914227;4AL_7061416;4AS_6012341;4BL_6963301;4BL_6963302;4BS_4861806;4DS_2308728;5AL_2766612;5BL_10926321;5DS_2760003;5DS_2780857;5DS_2780858;6DS_49860;
m140526_095907_42199_c100632732550000001823123009121490_s1_X0/34029/1614_57_CCS	4BS_4865327;4BS_4941379;
m140526_095907_42199_c100632732550000001823123009121490_s1_X0/34072/31_1961_CCS	1BL_3878281;1BS_3429085;4AL_7170381;5BL_10917779;5DL_4603838;
m140526_095907_42199_c100632732550000001823123009121490_s1_X0/34117/1941_59_CCS	1BL_3815743;1BS_3483406;2BS_5186534;2BS_5226108;3AS_3323247;3DS_103365;5AS_1504017;5AS_1549064;5AS_1552572;5BS_2237902;6AL_5751409;6AL_5832933;6BS_2982599;7AL_4531214;7AL_4535756;7AS_4230504;7DL_3360079;
m140526_095907_42199_c100632732550000001823123009121490_s1_X0/34176/29_1523_CCS	1BS_3430402;1DS_1886245;2AS_5199852;2BL_8086809;2BS_5169278;2BS_5182723;3DL_6914227;4AL_7061416;4AS_6012341;4BL_6963301;4BL_6963302;4BS_4861806;4DS_2308728;5AL_2766612;5BL_10926321;5DS_2760003;5DS_2780857;5DS_2780858;6DS_49860;
m140526_095907_42199_c100632732550000001823123009121490_s1_X0/34183/31_1741_CCS	1AS_3278782;1DL_2290930;2AL_6435786;2BS_5247338;4BL_7038907;4DS_2319743;5AL_2752699;5AL_2768466;5AL_2784990;5DS_1877898;6AS_4338658;
m140526_095907_42199_c100632732550000001823123009121490_s1_X0/34490/30_1588_CCS	7AL_4491072;7AL_4495306;7AL_4499008;
m140526_095907_42199_c100632732550000001823123009121490_s1_X0/34556/1647_53_CCS	1BS_3430402;1DS_1886245;2AS_5199852;2BL_8086809;2BS_5169278;2BS_5182723;3DL_6914227;4AL_7061416;4AS_6012341;4BL_6963301;4BL_6963302;4DS_2308728;5AL_2766612;5BL_10926321;5DS_2760003;5DS_2780857;5DS_2780858;6DS_49860;
m140526_095907_42199_c100632732550000001823123009121490_s1_X0/34564/28_1541_CCS	5DL_4504180;5DL_4514221;
m140526_095907_42199_c100632732550000001823123009121490_s1_X0/34568/1592_69_CCS	1BS_3430402;1DS_1886245;2AS_5199852;2BL_8086809;2BS_5169278;2BS_5182723;3DL_6914227;4AL_7061416;4AS_6012341;4BL_6963301;4BL_6963302;4DS_2308728;5AL_2766612;5BL_10926321;5DS_2760003;5DS_2780857;5DS_2780858;6DS_49860;
m140526_095907_42199_c100632732550000001823123009121490_s1_X0/34591/2446_65_CCS	3AS_3370544;4AL_7077068;4BL_7018199;5AS_1537813;5AS_1537813;7AL_4488241;
m140526_095907_42199_c100632732550000001823123009121490_s1_X0/34685/31_1765_CCS	1BS_3430402;1DS_1886245;2AS_5199852;2BS_5169278;2BS_5182723;4AL_7061416;4BL_6963301;4BL_6963302;4BS_4861806;4DS_2308728;5AL_2766612;5BL_10926321;5DS_2760003;5DS_2780857;5DS_2780858;
m140526_095907_42199_c100632732550000001823123009121490_s1_X0/34830/30_1725_CCS	4BS_4896979;4BS_4925666;
m140526_095907_42199_c100632732550000001823123009121490_s1_X0/34844/29_1456_CCS	1BS_3430402;1DS_1886245;2AS_5199852;2BL_8086809;2BS_5169278;2BS_5182723;3DL_6914227;4AL_7061416;4AS_6012341;4BL_6963301;4BL_6963302;4DS_2308728;5AL_2766612;5BL_10926321;5DS_2760003;5DS_2780857;5DS_2780858;6DS_49860;
m140526_095907_42199_c100632732550000001823123009121490_s1_X0/34861/31_1611_CCS	1BS_3430402;1DS_1886245;2AS_5199852;2BL_8086809;2BS_5182723;3DL_6914227;4AL_7061416;4AS_6012341;4BL_6963301;4BL_6963302;4DS_2308728;5AL_2766612;5BL_10926321;5DS_2760003;5DS_2780857;5DS_2780858;6DS_49860;
m140526_095907_42199_c100632732550000001823123009121490_s1_X0/34885/1846_65_CCS	1BS_3430402;1DS_1886245;2AS_5199852;2BS_5169278;2BS_5182723;4AL_7061416;4BL_6963301;4BL_6963302;4DS_2308728;5AL_2766612;5BL_10926321;5DS_2760003;5DS_2780857;5DS_2780858;
m140526_095907_42199_c100632732550000001823123009121490_s1_X0/34907/1603_55_CCS	1BS_3458296;3AS_3435874;5AL_2741732;5AS_1549910;5AS_1549911;5BS_2247585;6DL_3267247;7AL_4474064;7AL_4510362;
m140526_095907_42199_c100632732550000001823123009121490_s1_X0/34928/2012_54_CCS	2AS_5291956;2AS_5291957;
m140526_095907_42199_c100632732550000001823123009121490_s1_X0/35045/1575_61_CCS	1BS_3430402;1DS_1886245;2AS_5199852;2BL_8086809;2BS_5169278;2BS_5182723;3DL_6914227;4AL_7061416;4AS_6012341;4BL_6963301;4BL_6963302;4BS_4861806;4DS_2308728;5AL_2766612;5BL_10926321;5DS_2760003;5DS_2780857;5DS_2780858;6DS_49860;
m140526_095907_42199_c100632732550000001823123009121490_s1_X0/35173/31_1569_CCS	1BS_3430402;1DS_1886245;2AS_5199852;2BL_8086809;2BS_5169278;2BS_5182723;3DL_6914227;4AL_7061416;4AS_6012341;4BL_6963301;4BL_6963302;4BS_4861806;4DS_2308728;5AL_2766612;5BL_10926321;5DS_2760003;5DS_2780857;5DS_2780858;6DS_49860;
m140526_095907_42199_c100632732550000001823123009121490_s1_X0/35218/1555_57_CCS	1BS_3430402;1DS_1886245;2AS_5199852;2BL_8086809;2BS_5169278;2BS_5182723;3DL_6914227;4AL_7061416;4AS_6012341;4BL_6963301;4BL_6963302;4DS_2308728;5AL_2766612;5BL_10926321;5DS_2760003;5DS_2780857;5DS_2780858;6DS_49860;
m140526_095907_42199_c100632732550000001823123009121490_s1_X0/3534/31_1800_CCS	1BS_3430402;1DS_1886245;2AS_5199852;2BS_5169278;2BS_5182723;4AL_7061416;4BL_6963301;4BL_6963302;4DS_2308728;5AL_2766612;5BL_10926321;5DS_2760003;5DS_2780857;5DS_2780858;
m140526_095907_42199_c100632732550000001823123009121490_s1_X0/35392/29_1745_CCS	1BS_3430402;1DS_1886245;2AS_5199852;2BS_5169278;2BS_5182723;4AL_7061416;4BL_6963301;4BL_6963302;4BS_4861806;4DS_2308728;5AL_2766612;5BL_10926321;5DS_2760003;5DS_2780857;5DS_2780858;
m140526_095907_42199_c100632732550000001823123009121490_s1_X0/35466/1517_51_CCS	1BS_3432636;1BS_3432637;2DS_5357265;4BL_6978555;5AS_1522953;5AS_1529998;5AS_1549762;
m140526_095907_42199_c100632732550000001823123009121490_s1_X0/35547/1971_60_CCS	1AS_3278782;1DL_2290930;2AL_6435786;2BS_5247338;4BL_7038907;4DS_2319743;5DS_1877898;6AS_4338658;
m140526_095907_42199_c100632732550000001823123009121490_s1_X0/35570/1716_55_CCS	1BS_3430402;1DS_1886245;2AS_5199852;2BS_5169278;2BS_5182723;4AL_7061416;4BL_6963301;4BL_6963302;4BS_4861806;4DS_2308728;5AL_2766612;5BL_10926321;5DS_2760003;5DS_2780857;5DS_2780858;
m140526_095907_42199_c100632732550000001823123009121490_s1_X0/35592/1831_59_CCS	1BS_3430402;1DS_1886245;2AS_5199852;2BS_5169278;2BS_5182723;4AL_7061416;4BL_6963301;4BL_6963302;4BS_4861806;4DS_2308728;5AL_2766612;5BL_10926321;5DS_2760003;5DS_2780857;5DS_2780858;
m140526_095907_42199_c100632732550000001823123009121490_s1_X0/35624/43_1688_CCS	2BS_5173097;2BS_5186027;
m140526_095907_42199_c100632732550000001823123009121490_s1_X0/35647/1553_53_CCS	2BS_5184836;2BS_5199719;
m140526_095907_42199_c100632732550000001823123009121490_s1_X0/35769/31_1533_CCS	2BS_5155137;2BS_5187813;
m140526_095907_42199_c100632732550000001823123009121490_s1_X0/35800/30_1532_CCS	7DS_3882420;7DS_3926074;
m140526_095907_42199_c100632732550000001823123009121490_s1_X0/35803/1670_61_CCS	1DS_1879506;1DS_1891290;
m140526_095907_42199_c100632732550000001823123009121490_s1_X0/35816/28_1810_CCS	1BS_3478203;2AL_6435996;2AS_5256576;2AS_5306386;2BS_5246941;3B_10509216;3DL_6951463;4AL_7128753;4BL_7032120;4BS_3318923;5AL_2764792;5AS_1504017;6DS_2125648;7AL_4557483;
m140526_095907_42199_c100632732550000001823123009121490_s1_X0/35826/30_1603_CCS	4BS_4896979;4BS_4925666;
m140526_095907_42199_c100632732550000001823123009121490_s1_X0/35976/30_1544_CCS	1BS_3430402;1DS_1886245;2AS_5199852;2BL_8086809;2BS_5169278;2BS_5182723;3DL_6914227;4AL_7061416;4AS_6012341;4BL_6963301;4BL_6963302;4BS_4861806;4DS_2308728;5AL_2766612;5BL_10926321;5DS_2760003;5DS_2780857;5DS_2780858;6DS_49860;
m140526_095907_42199_c100632732550000001823123009121490_s1_X0/35999/1580_57_CCS	1BS_3430402;1DS_1886245;2AS_5199852;2BL_8086809;2BS_5169278;2BS_5182723;3DL_6914227;4AL_7061416;4AS_6012341;4BL_6963301;4BL_6963302;4BS_4861806;4DS_2308728;5AL_2766612;5BL_10926321;5DS_2760003;5DS_2780857;5DS_2780858;6DS_49860;
m140526_095907_42199_c100632732550000001823123009121490_s1_X0/36017/1866_73_CCS	1BS_3430402;1DS_1886245;2AS_5199852;2BS_5169278;2BS_5182723;4AL_7061416;4BL_6963301;4BL_6963302;4BS_4861806;4DS_2308728;5AL_2766612;5BL_10926321;5DS_2760003;5DS_2780857;5DS_2780858;
m140526_095907_42199_c100632732550000001823123009121490_s1_X0/36321/1700_65_CCS	1DL_2282090;1DL_2282091;
m140526_095907_42199_c100632732550000001823123009121490_s1_X0/36349/1586_61_CCS	1BS_3430402;1DS_1886245;2AS_5199852;2BL_8086809;2BS_5169278;2BS_5182723;3DL_6914227;4AL_7061416;4AS_6012341;4BL_6963301;4BL_6963302;4BS_4861806;4DS_2308728;5AL_2766612;5BL_10926321;5DS_2760003;5DS_2780857;5DS_2780858;6DS_49860;
m140526_095907_42199_c100632732550000001823123009121490_s1_X0/36379/1636_55_CCS	1BS_3430402;1DS_1886245;2AS_5199852;2BL_8086809;2BS_5169278;2BS_5182723;3DL_6914227;4AL_7061416;4AS_6012341;4BL_6963301;4BL_6963302;4BS_4861806;4DS_2308728;5AL_2766612;5BL_10926321;5DS_2760003;5DS_2780857;5DS_2780858;6DS_49860;
m140526_095907_42199_c100632732550000001823123009121490_s1_X0/36438/1581_63_CCS	1BS_3430402;1DS_1886245;2AS_5199852;2BL_8086809;2BS_5169278;2BS_5182723;3DL_6914227;4AL_7061416;4AS_6012341;4BL_6963301;4BL_6963302;4DS_2308728;5AL_2766612;5BL_10926321;5DS_2760003;5DS_2780857;5DS_2780858;6DS_49860;
m140526_095907_42199_c100632732550000001823123009121490_s1_X0/36546/1521_64_CCS	1BS_3430402;1DS_1886245;2AS_5199852;2BL_8086809;2BS_5169278;2BS_5182723;3DL_6914227;4AL_7061416;4AS_6012341;4BL_6963301;4BL_6963302;4DS_2308728;5AL_2766612;5BL_10926321;5DS_2760003;5DS_2780857;5DS_2780858;6DS_49860;
m140526_095907_42199_c100632732550000001823123009121490_s1_X0/37119/36_2128_CCS	4BL_7040970;4BS_4950583;
m140526_095907_42199_c100632732550000001823123009121490_s1_X0/37185/2311_41_CCS	1AS_3254910;1BL_3820540;1BS_3430402;1DS_1886245;2AL_6369861;2AS_5199852;2BL_8086809;2BS_5169278;2BS_5182723;3AL_4299071;3AL_4370258;4AL_7061416;4AS_6012341;4BL_6963301;4BL_6963302;4BS_4861806;5AL_2766612;5BL_10926321;5DS_2760003;5DS_2780857;5DS_2780858;
m140526_095907_42199_c100632732550000001823123009121490_s1_X0/37205/30_1797_CCS	1BS_3430402;1DS_1886245;2AS_5199852;2BS_5169278;2BS_5182723;4AL_7061416;4BL_6963301;4BL_6963302;4DS_2308728;5AL_2766612;5BL_10926321;5DS_2760003;5DS_2780857;5DS_2780858;
m140526_095907_42199_c100632732550000001823123009121490_s1_X0/37217/1584_57_CCS	1BS_3430402;1DS_1886245;2AS_5199852;2BL_8086809;2BS_5169278;2BS_5182723;3DL_6914227;4AL_7061416;4AS_6012341;4BL_6963301;4BL_6963302;4DS_2308728;5AL_2766612;5BL_10926321;5DS_2760003;5DS_2780857;5DS_2780858;6DS_49860;
m140526_095907_42199_c100632732550000001823123009121490_s1_X0/37222/31_1562_CCS	1BS_3430402;1DS_1886245;2AS_5199852;2BL_8086809;2BS_5169278;2BS_5182723;3DL_6914227;4AL_7061416;4AS_6012341;4BL_6963301;4BL_6963302;4BS_4861806;4DS_2308728;5AL_2766612;5BL_10926321;5DS_2760003;5DS_2780857;5DS_2780858;6DS_49860;
m140526_095907_42199_c100632732550000001823123009121490_s1_X0/37295/1876_57_CCS	2BL_8008712;2BL_8087628;
m140526_095907_42199_c100632732550000001823123009121490_s1_X0/37447/31_1776_CCS	3AS_3370544;4AL_7077068;4AL_7130152;4AL_7149604;4AS_6014643;4BL_7018199;5AS_1537813;5AS_1537813;7AL_4488241;
m140526_095907_42199_c100632732550000001823123009121490_s1_X0/37468/2216_69_CCS	6DL_3216983;6DL_3288822;
m140526_095907_42199_c100632732550000001823123009121490_s1_X0/37586/1677_58_CCS	7AS_4191334;7AS_4248165;
m140526_095907_42199_c100632732550000001823123009121490_s1_X0/37805/1774_47_CCS	1BS_3430402;1DS_1886245;2AS_5199852;2BS_5169278;2BS_5182723;4AL_7061416;4BL_6963301;4BL_6963302;4DS_2308728;5AL_2766612;5BL_10926321;5DS_2760003;5DS_2780857;5DS_2780858;
m140526_095907_42199_c100632732550000001823123009121490_s1_X0/3783/27_1524_CCS	1BS_3430402;1DS_1886245;2AS_5199852;2BL_8086809;2BS_5169278;2BS_5182723;3DL_6914227;4AL_7061416;4AS_6012341;4BL_6963301;4BL_6963302;4BS_4861806;4DS_2308728;5AL_2766612;5BL_10926321;5DS_2760003;5DS_2780857;5DS_2780858;6DS_49860;
m140526_095907_42199_c100632732550000001823123009121490_s1_X0/37833/1888_55_CCS	1BS_3420668;7BL_6704429;
m140526_095907_42199_c100632732550000001823123009121490_s1_X0/38003/1853_61_CCS	1BS_3430402;1DS_1886245;2AS_5199852;2BS_5169278;2BS_5182723;4AL_7061416;4BL_6963301;4BL_6963302;4BS_4861806;4DS_2308728;5AL_2766612;5BL_10926321;5DS_2760003;5DS_2780857;5DS_2780858;
m140526_095907_42199_c100632732550000001823123009121490_s1_X0/38021/32_2004_CCS	7AS_4191334;7AS_4248165;
m140526_095907_42199_c100632732550000001823123009121490_s1_X0/38067/1770_54_CCS	2AS_5209614;2AS_5212545;
m140526_095907_42199_c100632732550000001823123009121490_s1_X0/38166/30_1543_CCS	1BS_3430402;1DS_1886245;2AS_5199852;2BL_8086809;2BS_5169278;2BS_5182723;3DL_6914227;4AL_7061416;4AS_6012341;4BL_6963301;4BL_6963302;4BS_4861806;4DS_2308728;5AL_2766612;5BL_10926321;5DS_2760003;5DS_2780857;5DS_2780858;6DS_49860;
m140526_095907_42199_c100632732550000001823123009121490_s1_X0/38300/1782_52_CCS	4BS_4908985;4BS_4911037;
m140526_095907_42199_c100632732550000001823123009121490_s1_X0/38379/27_1944_CCS	1BS_3450661;1DS_1891236;3AL_4399315;4AL_7162876;4AS_6011082;4AS_6011083;5AS_1515651;5BS_2273631;5BS_2296592;6BS_268378;
m140526_095907_42199_c100632732550000001823123009121490_s1_X0/38603/31_1805_CCS	1BS_3430402;1DS_1886245;2AS_5199852;2BS_5169278;2BS_5182723;4AL_7061416;4BL_6963301;4BL_6963302;4DS_2308728;5AL_2766612;5BL_10926321;5DS_2760003;5DS_2780857;5DS_2780858;
m140526_095907_42199_c100632732550000001823123009121490_s1_X0/38643/30_1551_CCS	1BS_3430402;1DS_1886245;2AS_5199852;2BL_8086809;2BS_5169278;2BS_5182723;3DL_6914227;4AL_7061416;4AS_6012341;4BL_6963301;4BL_6963302;4BS_4861806;4DS_2308728;5AL_2766612;5BL_10926321;5DS_2760003;5DS_2780857;5DS_2780858;6DS_49860;
m140526_095907_42199_c100632732550000001823123009121490_s1_X0/38772/1463_55_CCS	4AS_5992534;4DL_14307382;
m140526_095907_42199_c100632732550000001823123009121490_s1_X0/38818/1566_59_CCS	1BS_3430402;1DS_1886245;2AS_5199852;2BL_8086809;2BS_5169278;2BS_5182723;3DL_6914227;4AL_7061416;4AS_6012341;4BL_6963301;4BL_6963302;4DS_2308728;5AL_2766612;5BL_10926321;5DS_2760003;5DS_2780857;5DS_2780858;6DS_49860;
m140526_095907_42199_c100632732550000001823123009121490_s1_X0/38931/31_1801_CCS	1BS_3430402;1DS_1886245;2AS_5199852;2BS_5169278;2BS_5182723;4AL_7061416;4BL_6963301;4BL_6963302;4DS_2308728;5AL_2766612;5BL_10926321;5DS_2760003;5DS_2780857;5DS_2780858;
m140526_095907_42199_c100632732550000001823123009121490_s1_X0/38939/1990_61_CCS	5AS_1543243;5AS_1548258;
m140526_095907_42199_c100632732550000001823123009121490_s1_X0/38977/1766_61_CCS	1BS_3431740;1BS_3453320;
m140526_095907_42199_c100632732550000001823123009121490_s1_X0/38983/30_1538_CCS	1BS_3430402;1DS_1886245;2AS_5199852;2BL_8086809;2BS_5169278;2BS_5182723;3DL_6914227;4AL_7061416;4AS_6012341;4BL_6963301;4BL_6963302;4DS_2308728;5AL_2766612;5BL_10926321;5DS_2760003;5DS_2780857;5DS_2780858;6DS_49860;
m140526_095907_42199_c100632732550000001823123009121490_s1_X0/39243/2373_56_CCS	4AL_7077068;4BL_7018199;5AS_1537813;5AS_1537813;7AL_4488241;
m140526_095907_42199_c100632732550000001823123009121490_s1_X0/39286/31_1869_CCS	1BL_3878281;1BS_3429085;2AS_5207814;2AS_5227991;4AL_7170381;5BL_10917779;5DL_4603838;
m140526_095907_42199_c100632732550000001823123009121490_s1_X0/39382/31_848_CCS	4AS_5959803;4AS_6005031;
m140526_095907_42199_c100632732550000001823123009121490_s1_X0/39494/1574_52_CCS	1BS_3430402;1DS_1886245;2AS_5199852;2BL_8086809;2BS_5169278;2BS_5182723;3DL_6914227;4AL_7061416;4AS_6012341;4BL_6963301;4BL_6963302;4DS_2308728;5AL_2766612;5BL_10926321;5DS_2760003;5DS_2780857;5DS_2780858;6DS_49860;
m140526_095907_42199_c100632732550000001823123009121490_s1_X0/3951/1618_49_CCS	1BS_3430402;1DS_1886245;2AS_5199852;2BL_8086809;2BS_5182723;3DL_6914227;4AL_7061416;4AS_6012341;4BL_6963301;4BL_6963302;4BS_4861806;4DS_2308728;5AL_2766612;5BL_10926321;5DS_2760003;5DS_2780857;5DS_2780858;6DS_49860;
m140526_095907_42199_c100632732550000001823123009121490_s1_X0/3953/2142_55_CCS	4AL_6293353;4AS_6007788;
m140526_095907_42199_c100632732550000001823123009121490_s1_X0/39580/1520_54_CCS	2AS_5199852;2BS_5169278;2BS_5182723;4AS_6012341;4BS_4861806;5AL_2766612;5DS_2760003;
m140526_095907_42199_c100632732550000001823123009121490_s1_X0/39594/1593_60_CCS	1BS_3430402;1DS_1886245;2AS_5199852;2BL_8086809;2BS_5169278;2BS_5182723;3DL_6914227;4AL_7061416;4AS_6012341;4BL_6963301;4BL_6963302;4DS_2308728;5AL_2766612;5BL_10926321;5DS_2760003;5DS_2780857;5DS_2780858;6DS_49860;
m140526_095907_42199_c100632732550000001823123009121490_s1_X0/39828/1660_48_CCS	1AL_3892997;1AS_3271305;1AS_3303722;1BL_3815743;1BS_3483406;2BS_5186534;2BS_5226108;3DL_6932902;5AS_1504017;5AS_1549064;5AS_1552572;5BL_10883352;5BS_2237902;7DL_3360079;
m140526_095907_42199_c100632732550000001823123009121490_s1_X0/39835/1586_66_CCS	1BS_3430402;1DS_1886245;2AS_5199852;2BL_8086809;2BS_5169278;2BS_5182723;3DL_6914227;4AL_7061416;4AS_6012341;4BL_6963301;4BL_6963302;4BS_4861806;4DS_2308728;5AL_2766612;5BL_10926321;5DS_2760003;5DS_2780857;5DS_2780858;6DS_49860;
m140526_095907_42199_c100632732550000001823123009121490_s1_X0/40038/1584_63_CCS	1BS_3430402;1DS_1886245;2AS_5199852;2BL_8086809;2BS_5169278;2BS_5182723;3DL_6914227;4AL_7061416;4AS_6012341;4BL_6963301;4BL_6963302;4BS_4861806;4DS_2308728;5AL_2766612;5BL_10926321;5DS_2760003;5DS_2780857;5DS_2780858;6DS_49860;
m140526_095907_42199_c100632732550000001823123009121490_s1_X0/4006/1778_52_CCS	1DS_1886245;4AL_7061416;4BL_6963301;4BL_6963302;4DS_2308728;5BL_10926321;5DS_2780857;
m140526_095907_42199_c100632732550000001823123009121490_s1_X0/40213/30_1609_CCS	4AL_7169096;4AL_7169097;
m140526_095907_42199_c100632732550000001823123009121490_s1_X0/40271/1540_55_CCS	1BS_3430402;1DS_1886245;2AS_5199852;2BL_8086809;2BS_5169278;2BS_5182723;3DL_6914227;4AL_7061416;4AS_6012341;4BL_6963301;4BL_6963302;4BS_4861806;4DS_2308728;5AL_2766612;5BL_10926321;5DS_2760003;5DS_2780857;5DS_2780858;6DS_49860;
m140526_095907_42199_c100632732550000001823123009121490_s1_X0/40360/30_1613_CCS	1AL_3917731;1DS_1905993;2AS_5212239;3AL_4358841;3AS_3331868;4AS_5986641;4BL_6972731;6AS_4354999;6DS_2109084;7AL_4553891;
m140526_095907_42199_c100632732550000001823123009121490_s1_X0/40401/1583_60_CCS	1BS_3430402;1DS_1886245;2AS_5199852;2BL_8086809;2BS_5169278;2BS_5182723;3DL_6914227;4AL_7061416;4AS_6012341;4BL_6963301;4BL_6963302;4DS_2308728;5AL_2766612;5BL_10926321;5DS_2760003;5DS_2780857;5DS_2780858;6DS_49860;
m140526_095907_42199_c100632732550000001823123009121490_s1_X0/40409/31_1518_CCS	5DS_2745888;5DS_2764573;
m140526_095907_42199_c100632732550000001823123009121490_s1_X0/40508/1662_60_CCS	1BS_3430402;1DS_1886245;2AS_5199852;2BL_8086809;2BS_5169278;2BS_5182723;3DL_6914227;4AL_7061416;4AS_6012341;4BL_6963301;4BL_6963302;4BS_4861806;4DS_2308728;5AL_2766612;5BL_10926321;5DS_2760003;5DS_2780857;5DS_2780858;6DS_49860;
m140526_095907_42199_c100632732550000001823123009121490_s1_X0/40563/30_1546_CCS	1BS_3430402;1DS_1886245;2AS_5199852;2BL_8086809;2BS_5169278;2BS_5182723;3DL_6914227;4AL_7061416;4AS_6012341;4BL_6963301;4BL_6963302;4DS_2308728;5AL_2766612;5BL_10926321;5DS_2760003;5DS_2780857;5DS_2780858;6DS_49860;
m140526_095907_42199_c100632732550000001823123009121490_s1_X0/40584/2187_56_CCS	1AL_3917731;1DS_1905993;2AS_5212239;3AL_4358841;3AS_3331868;4AS_5986641;4BL_6972731;6AS_4354999;6DS_2109084;7AL_4553891;
m140526_095907_42199_c100632732550000001823123009121490_s1_X0/40632/35_1534_CCS	1DL_2251676;1DL_2284912;
m140526_095907_42199_c100632732550000001823123009121490_s1_X0/40653/31_1940_CCS	5DS_2730919;5DS_2768592;
m140526_095907_42199_c100632732550000001823123009121490_s1_X0/40656/1593_69_CCS	1BS_3430402;1DS_1886245;2AS_5199852;2BL_8086809;2BS_5169278;2BS_5182723;3DL_6914227;4AL_7061416;4AS_6012341;4BL_6963301;4BL_6963302;4DS_2308728;5AL_2766612;5BL_10926321;5DS_2760003;5DS_2780857;5DS_2780858;6DS_49860;
m140526_095907_42199_c100632732550000001823123009121490_s1_X0/40715/1583_63_CCS	1BS_3430402;1DS_1886245;2AS_5199852;2BL_8086809;2BS_5169278;2BS_5182723;3DL_6914227;4AL_7061416;4AS_6012341;4BL_6963301;4BL_6963302;4DS_2308728;5AL_2766612;5BL_10926321;5DS_2760003;5DS_2780857;5DS_2780858;6DS_49860;
m140526_095907_42199_c100632732550000001823123009121490_s1_X0/40722/1513_58_CCS	1BS_3430402;1DS_1886245;2AS_5199852;2BL_8086809;2BS_5169278;2BS_5182723;3DL_6914227;4AL_7061416;4AS_6012341;4BL_6963301;4BL_6963302;4BS_4861806;4DS_2308728;5AL_2766612;5BL_10926321;5DS_2760003;5DS_2780857;5DS_2780858;6DS_49860;
m140526_095907_42199_c100632732550000001823123009121490_s1_X0/40748/30_1531_CCS	1BS_3430402;1DS_1886245;2AS_5199852;2BL_8086809;2BS_5169278;2BS_5182723;3DL_6914227;4AL_7061416;4AS_6012341;4BL_6963301;4BL_6963302;4BS_4861806;4DS_2308728;5AL_2766612;5BL_10926321;5DS_2760003;5DS_2780857;5DS_2780858;6DS_49860;
m140526_095907_42199_c100632732550000001823123009121490_s1_X0/40850/2126_56_CCS	5BS_2273595;5BS_2287358;5BS_2295750;5BS_2295751;5BS_2295752;
m140526_095907_42199_c100632732550000001823123009121490_s1_X0/40853/33_1617_CCS	5BS_2275584;5BS_2288065;
m140526_095907_42199_c100632732550000001823123009121490_s1_X0/40981/1599_63_CCS	1BS_3430402;1DS_1886245;2AS_5199852;2BL_8086809;2BS_5169278;2BS_5182723;3DL_6914227;4AL_7061416;4AS_6012341;4BL_6963301;4BL_6963302;4BS_4861806;4DS_2308728;5AL_2766612;5BL_10926321;5DS_2760003;5DS_2780857;5DS_2780858;6DS_49860;
m140526_095907_42199_c100632732550000001823123009121490_s1_X0/41015/1586_66_CCS	1BS_3430402;1DS_1886245;2AS_5199852;2BL_8086809;2BS_5169278;2BS_5182723;3DL_6914227;4AL_7061416;4AS_6012341;4BL_6963301;4BL_6963302;4BS_4861806;4DS_2308728;5AL_2766612;5BL_10926321;5DS_2760003;5DS_2780857;5DS_2780858;6DS_49860;
m140526_095907_42199_c100632732550000001823123009121490_s1_X0/41025/29_1571_CCS	2AS_5291956;2AS_5291957;
m140526_095907_42199_c100632732550000001823123009121490_s1_X0/41028/30_2072_CCS	2AS_5242044;2BS_5188054;
m140526_095907_42199_c100632732550000001823123009121490_s1_X0/41042/31_1941_CCS	3AS_3370544;4AL_7077068;4AL_7130152;4AL_7149604;4AS_6014643;4BL_7018199;5AS_1537813;5AS_1537813;7AL_4488241;
m140526_095907_42199_c100632732550000001823123009121490_s1_X0/41129/31_1767_CCS	1BS_3430402;1DS_1886245;2AS_5199852;2BS_5169278;2BS_5182723;4AL_7061416;4BL_6963301;4BL_6963302;4BS_4861806;4DS_2308728;5AL_2766612;5BL_10926321;5DS_2760003;5DS_2780857;5DS_2780858;
m140526_095907_42199_c100632732550000001823123009121490_s1_X0/41133/31_1801_CCS	1BS_3430402;1DS_1886245;2AS_5199852;2BS_5169278;2BS_5182723;4AL_7061416;4BL_6963301;4BL_6963302;4BS_4861806;4DS_2308728;5AL_2766612;5BL_10926321;5DS_2760003;5DS_2780857;5DS_2780858;
m140526_095907_42199_c100632732550000001823123009121490_s1_X0/41252/29_1584_CCS	1AS_3269407;1BS_3458296;3AS_3435874;5AS_1549910;5AS_1549911;6DL_3267247;7AL_4474064;7AL_4510362;7DL_3321707;
m140526_095907_42199_c100632732550000001823123009121490_s1_X0/41281/1575_51_CCS	1BS_3430402;1DS_1886245;2AS_5199852;2BL_8086809;2BS_5169278;2BS_5182723;3DL_6914227;4AL_7061416;4AS_6012341;4BL_6963301;4BL_6963302;4DS_2308728;5AL_2766612;5BL_10926321;5DS_2760003;5DS_2780857;5DS_2780858;6DS_49860;
m140526_095907_42199_c100632732550000001823123009121490_s1_X0/41306/1638_61_CCS	2BS_5233752;2BS_5238799;
m140526_095907_42199_c100632732550000001823123009121490_s1_X0/4132/20_1858_CCS	7BS_3072207;7BS_3103427;
m140526_095907_42199_c100632732550000001823123009121490_s1_X0/41519/30_1542_CCS	1BS_3430402;1DS_1886245;2AS_5199852;2BL_8086809;2BS_5169278;2BS_5182723;3DL_6914227;4AL_7061416;4AS_6012341;4BL_6963301;4BL_6963302;4BS_4861806;4DS_2308728;5AL_2766612;5BL_10926321;5DS_2760003;5DS_2780857;5DS_2780858;6DS_49860;
m140526_095907_42199_c100632732550000001823123009121490_s1_X0/41532/30_1769_CCS	1BS_3430402;1DS_1886245;2AS_5199852;2BS_5169278;2BS_5182723;4AL_7061416;4BL_6963301;4BL_6963302;4BS_4861806;4DS_2308728;5AL_2766612;5BL_10926321;5DS_2760003;5DS_2780857;5DS_2780858;
m140526_095907_42199_c100632732550000001823123009121490_s1_X0/41604/1885_56_CCS	2BS_5192705;2BS_5232389;
m140526_095907_42199_c100632732550000001823123009121490_s1_X0/41661/1657_65_CCS	1BS_3430402;1DS_1886245;2AS_5199852;2BL_8086809;2BS_5169278;2BS_5182723;3DL_6914227;4AL_7061416;4AS_6012341;4BL_6963301;4BL_6963302;4DS_2308728;5AL_2766612;5BL_10926321;5DS_2760003;5DS_2780857;5DS_2780858;6DS_49860;
m140526_095907_42199_c100632732550000001823123009121490_s1_X0/4169/1815_54_CCS	1BS_3430402;1DS_1886245;2AS_5199852;2BS_5169278;2BS_5182723;4AL_7061416;4BL_6963301;4BL_6963302;4DS_2308728;5AL_2766612;5BL_10926321;5DS_2760003;5DS_2780857;5DS_2780858;
m140526_095907_42199_c100632732550000001823123009121490_s1_X0/41848/1579_58_CCS	1BS_3430402;1DS_1886245;2AS_5199852;2BL_8086809;2BS_5169278;2BS_5182723;3DL_6914227;4AL_7061416;4AS_6012341;4BL_6963301;4BL_6963302;4BS_4861806;4DS_2308728;5AL_2766612;5BL_10926321;5DS_2760003;5DS_2780857;5DS_2780858;6DS_49860;
m140526_095907_42199_c100632732550000001823123009121490_s1_X0/41857/31_1606_CCS	1BS_3430402;1DS_1886245;2AS_5199852;2BL_8086809;2BS_5169278;2BS_5182723;3DL_6914227;4AL_7061416;4AS_6012341;4BL_6963301;4BL_6963302;4DS_2308728;5AL_2766612;5BL_10926321;5DS_2760003;5DS_2780857;5DS_2780858;6DS_49860;
m140526_095907_42199_c100632732550000001823123009121490_s1_X0/41865/1513_56_CCS	1BS_3430402;1DS_1886245;2AS_5199852;2BL_8086809;2BS_5169278;2BS_5182723;3DL_6914227;4AL_7061416;4AS_6012341;4BL_6963301;4BL_6963302;4DS_2308728;5AL_2766612;5BL_10926321;5DS_2760003;5DS_2780857;5DS_2780858;6DS_49860;
m140526_095907_42199_c100632732550000001823123009121490_s1_X0/42023/31_1800_CCS	1BS_3430402;1DS_1886245;2AS_5199852;2BS_5169278;2BS_5182723;4AL_7061416;4BL_6963301;4BL_6963302;4BS_4861806;4DS_2308728;5AL_2766612;5BL_10926321;5DS_2760003;5DS_2780857;5DS_2780858;
m140526_095907_42199_c100632732550000001823123009121490_s1_X0/42057/31_1881_CCS	2BL_7984085;2BL_8065324;
m140526_095907_42199_c100632732550000001823123009121490_s1_X0/42256/47_2084_CCS	5BL_10904150;5DL_4563258;
m140526_095907_42199_c100632732550000001823123009121490_s1_X0/42502/30_1702_CCS	7AL_4491072;7AL_4495306;7AL_4499008;
m140526_095907_42199_c100632732550000001823123009121490_s1_X0/42599/1886_57_CCS	1DS_1912178;2AL_6349736;2AS_5223100;2AS_5233388;2BS_5236858;2DS_5384181;3AL_4446838;4BS_4940959;4DL_14349502;4DS_2287319;5AL_2807243;5AS_1537813;5BL_10808920;6AL_5830050;6BS_3026434;6DS_2064524;7AL_4558742;
m140526_095907_42199_c100632732550000001823123009121490_s1_X0/42732/29_2257_CCS	3B_10408586;3B_10717134;
m140526_095907_42199_c100632732550000001823123009121490_s1_X0/42791/31_1767_CCS	4BS_4933089;4BS_4949669;
m140526_095907_42199_c100632732550000001823123009121490_s1_X0/42810/31_1546_CCS	1BS_3430402;1DS_1886245;2AS_5199852;2BL_8086809;2BS_5169278;2BS_5182723;3DL_6914227;4AL_7061416;4AS_6012341;4BL_6963301;4BL_6963302;4DS_2308728;5AL_2766612;5BL_10926321;5DS_2760003;5DS_2780857;5DS_2780858;6DS_49860;
m140526_095907_42199_c100632732550000001823123009121490_s1_X0/42817/1735_59_CCS	1BS_1047578;3AS_3370544;4AL_7077068;4AL_7130152;4AL_7149604;4BL_7018199;5AS_1537813;5AS_1537813;7AL_4488241;
m140526_095907_42199_c100632732550000001823123009121490_s1_X0/42912/46_1946_CCS	1AL_3892996;1AS_3254910;1BL_3820540;1BS_3430402;2AL_6344211;2AS_5199852;3AL_4299071;4AL_7061416;4BL_6963302;5AL_2766612;5AS_1552572;5BL_10926321;7AL_4555371;7AL_4555372;
m140526_095907_42199_c100632732550000001823123009121490_s1_X0/43087/2099_55_CCS	4BL_6976857;4BL_6976858;
m140526_095907_42199_c100632732550000001823123009121490_s1_X0/43146/1614_54_CCS	7DS_3921824;7DS_3963089;
m140526_095907_42199_c100632732550000001823123009121490_s1_X0/43221/1874_49_CCS	1BS_3483406;2AL_6336037;3DL_6938633;5AS_1549064;5AS_1552572;5BL_10901960;5DS_2780529;7AL_4535756;
m140526_095907_42199_c100632732550000001823123009121490_s1_X0/43628/29_1689_CCS	4BS_4896979;4BS_4925666;
m140526_095907_42199_c100632732550000001823123009121490_s1_X0/43679/1885_59_CCS	1BS_3430402;1DS_1886245;2AS_5199852;2BS_5169278;2BS_5182723;4AL_7061416;4BL_6963301;4BL_6963302;4BS_4861806;4DS_2308728;5AL_2766612;5BL_10926321;5DS_2760003;5DS_2780857;5DS_2780858;
m140526_095907_42199_c100632732550000001823123009121490_s1_X0/43788/1532_53_CCS	7BS_3080184;7BS_3085851;
m140526_095907_42199_c100632732550000001823123009121490_s1_X0/43847/1778_61_CCS	2BL_8008712;2BL_8087628;
m140526_095907_42199_c100632732550000001823123009121490_s1_X0/43913/36_1770_CCS	4BS_4896979;4BS_4925666;
m140526_095907_42199_c100632732550000001823123009121490_s1_X0/43974/1586_58_CCS	1BS_3430402;1DS_1886245;2AS_5199852;2BL_8086809;2BS_5169278;2BS_5182723;3DL_6914227;4AL_7061416;4AS_6012341;4BL_6963301;4BL_6963302;4DS_2308728;5AL_2766612;5BL_10926321;5DS_2760003;5DS_2780857;5DS_2780858;6DS_49860;
m140526_095907_42199_c100632732550000001823123009121490_s1_X0/44080/1556_59_CCS	1BS_3430402;1DS_1886245;2AS_5199852;2BL_8086809;2BS_5169278;2BS_5182723;3DL_6914227;4AL_7061416;4AS_6012341;4BL_6963301;4BL_6963302;4DS_2308728;5AL_2766612;5BL_10926321;5DS_2760003;5DS_2780857;5DS_2780858;6DS_49860;
m140526_095907_42199_c100632732550000001823123009121490_s1_X0/44081/29_1535_CCS	1BS_3430402;1DS_1886245;2AS_5199852;2BL_8086809;2BS_5169278;2BS_5182723;3DL_6914227;4AL_7061416;4AS_6012341;4BL_6963301;4BL_6963302;4DS_2308728;5AL_2766612;5BL_10926321;5DS_2760003;5DS_2780857;5DS_2780858;6DS_49860;
m140526_095907_42199_c100632732550000001823123009121490_s1_X0/44232/1853_55_CCS	1BS_3430402;1DS_1886245;2AS_5199852;2BS_5182723;4AL_7061416;4BL_6963301;4BL_6963302;4BS_4861806;4DS_2308728;5AL_2766612;5BL_10926321;5DS_2760003;5DS_2780857;5DS_2780858;
m140526_095907_42199_c100632732550000001823123009121490_s1_X0/44533/1859_64_CCS	1BS_3442222;1BS_3457388;
m140526_095907_42199_c100632732550000001823123009121490_s1_X0/44609/30_1551_CCS	1BS_3430402;1DS_1886245;2AS_5199852;2BL_8086809;2BS_5169278;2BS_5182723;3DL_6914227;4AL_7061416;4AS_6012341;4BL_6963301;4BL_6963302;4DS_2308728;5AL_2766612;5BL_10926321;5DS_2760003;5DS_2780857;5DS_2780858;6DS_49860;
m140526_095907_42199_c100632732550000001823123009121490_s1_X0/44617/31_1798_CCS	1BS_3430402;1DS_1886245;2AS_5199852;2BS_5169278;2BS_5182723;4AL_7061416;4BL_6963301;4BL_6963302;4BS_4861806;4DS_2308728;5AL_2766612;5BL_10926321;5DS_2760003;5DS_2780857;5DS_2780858;
m140526_095907_42199_c100632732550000001823123009121490_s1_X0/44653/2024_58_CCS	1BL_3806403;2AL_6352257;2AL_6379570;2AS_5233163;2BL_8086122;2BS_5247571;2DS_5320901;3AL_4314503;3AS_3363645;3DL_6929075;4AL_7116489;4AS_5949307;4BL_7012057;4BS_4866414;5AL_2741308;5AL_2748555;5AL_2753457;5AS_1549064;5AS_1552572;5BS_2250087;6AS_4428294;6DL_3330699;6DS_2079622;7AL_4559370;7BL_6632504;7DL_3382302;
m140526_095907_42199_c100632732550000001823123009121490_s1_X0/4469/27_1656_CCS	4BS_4896979;4BS_4925666;
m140526_095907_42199_c100632732550000001823123009121490_s1_X0/44700/1659_52_CCS	4BL_7024183;4BS_4907259;
m140526_095907_42199_c100632732550000001823123009121490_s1_X0/4474/1631_53_CCS	1AL_3917731;1DS_1905993;2AS_5212239;3AL_4358841;3AS_3331868;4AS_5986641;4BL_6972731;5BS_2243996;5BS_2251768;6AS_4354999;6DS_2109084;7AL_4553891;
m140526_095907_42199_c100632732550000001823123009121490_s1_X0/44847/32_1765_CCS	4BS_4896979;4BS_4925666;
m140526_095907_42199_c100632732550000001823123009121490_s1_X0/44889/28_1749_CCS	1AS_3303722;1BL_3815743;1BS_3483406;2BS_5186534;2BS_5226108;5AS_1504017;5AS_1549064;5AS_1552572;5BS_2237902;7AL_4531214;7AL_4535756;
m140526_095907_42199_c100632732550000001823123009121490_s1_X0/44934/1657_53_CCS	1DL_2251676;1DL_2284912;
m140526_095907_42199_c100632732550000001823123009121490_s1_X0/44982/28_1495_CCS	1BS_3430402;1DS_1886245;2AS_5199852;2BL_8086809;2BS_5169278;2BS_5182723;3DL_6914227;4AL_7061416;4AS_6012341;4BL_6963301;4BL_6963302;4BS_4861806;4DS_2308728;5AL_2766612;5BL_10926321;5DS_2760003;5DS_2780857;5DS_2780858;6DS_49860;
m140526_095907_42199_c100632732550000001823123009121490_s1_X0/4506/30_1501_CCS	1BS_3430402;1DS_1886245;2AS_5199852;2BL_8086809;2BS_5169278;2BS_5182723;3DL_6914227;4AL_7061416;4AS_6012341;4BL_6963301;4BL_6963302;4DS_2308728;5AL_2766612;5BL_10926321;5DS_2760003;5DS_2780857;5DS_2780858;6DS_49860;
m140526_095907_42199_c100632732550000001823123009121490_s1_X0/45130/1743_56_CCS	5AS_1543243;5AS_1548258;
m140526_095907_42199_c100632732550000001823123009121490_s1_X0/45208/1581_63_CCS	1BS_3430402;1DS_1886245;2AS_5199852;2BL_8086809;2BS_5169278;2BS_5182723;3DL_6914227;4AL_7061416;4AS_6012341;4BL_6963301;4BL_6963302;4BS_4861806;4DS_2308728;5AL_2766612;5BL_10926321;5DS_2760003;5DS_2780857;5DS_2780858;6DS_49860;
m140526_095907_42199_c100632732550000001823123009121490_s1_X0/45211/1562_66_CCS	1BS_3430402;1DS_1886245;2AS_5199852;2BL_8086809;2BS_5169278;2BS_5182723;4AL_7061416;4AS_6012341;4BL_6963301;4BL_6963302;4DS_2308728;5AL_2766612;5BL_10926321;5DS_2760003;5DS_2780857;5DS_2780858;6DS_49860;
m140526_095907_42199_c100632732550000001823123009121490_s1_X0/45239/28_1534_CCS	1BS_3430402;1DS_1886245;2AS_5199852;2BL_8086809;2BS_5169278;2BS_5182723;3DL_6914227;4AL_7061416;4AS_6012341;4BL_6963301;4BL_6963302;4DS_2308728;5AL_2766612;5BL_10926321;5DS_2760003;5DS_2780857;5DS_2780858;6DS_49860;
m140526_095907_42199_c100632732550000001823123009121490_s1_X0/45244/1614_58_CCS	1BS_3430402;1DS_1886245;2AS_5199852;2BS_5169278;2BS_5182723;3DL_6914227;4AL_7061416;4BL_6963301;4BL_6963302;4DS_2308728;5AL_2766612;5BL_10926321;5DS_2760003;5DS_2780857;5DS_2780858;6DS_49860;
m140526_095907_42199_c100632732550000001823123009121490_s1_X0/45273/2064_53_CCS	1BS_3432636;1BS_3432637;4BL_6978555;5AS_1522953;5AS_1529998;5AS_1549762;
m140526_095907_42199_c100632732550000001823123009121490_s1_X0/45321/30_1610_CCS	5DL_4494509;5DL_4505113;
m140526_095907_42199_c100632732550000001823123009121490_s1_X0/45492/1734_52_CCS	7BL_6708684;7BL_6728231;7BL_6728232;7BL_6746798;
m140526_095907_42199_c100632732550000001823123009121490_s1_X0/45529/31_1545_CCS	1BS_3430402;1DS_1886245;2AS_5199852;2BL_8086809;2BS_5169278;2BS_5182723;3DL_6914227;4AL_7061416;4AS_6012341;4BL_6963301;4BL_6963302;4DS_2308728;5AL_2766612;5BL_10926321;5DS_2760003;5DS_2780857;5DS_2780858;6DS_49860;
m140526_095907_42199_c100632732550000001823123009121490_s1_X0/45586/29_1567_CCS	1BS_3430402;1DS_1886245;2AS_5199852;2BL_8086809;2BS_5182723;3DL_6914227;4AL_7061416;4AS_6012341;4BL_6963301;4BL_6963302;4DS_2308728;5AL_2766612;5BL_10926321;5DS_2760003;5DS_2780857;5DS_2780858;6DS_49860;
m140526_095907_42199_c100632732550000001823123009121490_s1_X0/45721/30_1357_CCS	6AL_5749470;6AL_5816732;
m140526_095907_42199_c100632732550000001823123009121490_s1_X0/45778/1558_57_CCS	1BS_3430402;1DS_1886245;2AS_5199852;2BL_8086809;2BS_5182723;3DL_6914227;4AL_7061416;4AS_6012341;4BL_6963301;4BL_6963302;4DS_2308728;5AL_2766612;5BL_10926321;5DS_2780857;5DS_2780858;6DS_49860;
m140526_095907_42199_c100632732550000001823123009121490_s1_X0/45813/1599_58_CCS	7DL_3343811;7DL_3365717;
m140526_095907_42199_c100632732550000001823123009121490_s1_X0/45927/30_1547_CCS	1BS_3430402;1DS_1886245;2AS_5199852;2BL_8086809;2BS_5169278;2BS_5182723;3DL_6914227;4AL_7061416;4AS_6012341;4BL_6963301;4BL_6963302;4DS_2308728;5AL_2766612;5BL_10926321;5DS_2760003;5DS_2780857;5DS_2780858;6DS_49860;
m140526_095907_42199_c100632732550000001823123009121490_s1_X0/4602/1576_61_CCS	1BS_3430402;1DS_1886245;2AS_5199852;2BL_8086809;2BS_5169278;2BS_5182723;3DL_6914227;4AL_7061416;4AS_6012341;4BL_6963301;4BL_6963302;4BS_4861806;4DS_2308728;5AL_2766612;5BL_10926321;5DS_2760003;5DS_2780857;5DS_2780858;6DS_49860;
m140526_095907_42199_c100632732550000001823123009121490_s1_X0/46031/1851_60_CCS	1BS_3430402;1DS_1886245;2AS_5199852;2BS_5169278;2BS_5182723;4AL_7061416;4BL_6963301;4BL_6963302;4DS_2308728;5AL_2766612;5BL_10926321;5DS_2760003;5DS_2780857;5DS_2780858;
m140526_095907_42199_c100632732550000001823123009121490_s1_X0/46069/30_1819_CCS	7AS_4191334;7AS_4248165;
m140526_095907_42199_c100632732550000001823123009121490_s1_X0/46090/1989_62_CCS	3AS_3370544;4AL_7077068;4AL_7130152;4AL_7149604;4BL_7018199;5AS_1537813;5AS_1537813;7AL_4488241;
m140526_095907_42199_c100632732550000001823123009121490_s1_X0/46113/29_1531_CCS	1BS_3430402;1DS_1886245;2AS_5199852;2BL_8086809;2BS_5169278;2BS_5182723;3DL_6914227;4AL_7061416;4AS_6012341;4BL_6963301;4BL_6963302;4BS_4861806;4DS_2308728;5AL_2766612;5BL_10926321;5DS_2760003;5DS_2780857;5DS_2780858;6DS_49860;
m140526_095907_42199_c100632732550000001823123009121490_s1_X0/46114/1563_54_CCS	1BS_3430402;1DS_1886245;2AS_5199852;2BL_8086809;2BS_5169278;2BS_5182723;3DL_6914227;4AL_7061416;4AS_6012341;4BL_6963301;4BL_6963302;4BS_4861806;4DS_2308728;5AL_2766612;5BL_10926321;5DS_2760003;5DS_2780857;5DS_2780858;6DS_49860;
m140526_095907_42199_c100632732550000001823123009121490_s1_X0/46144/30_1561_CCS	1BS_3430402;1DS_1886245;2AS_5199852;2BL_8086809;2BS_5169278;2BS_5182723;3DL_6914227;4AL_7061416;4AS_6012341;4BL_6963301;4BL_6963302;4BS_4861806;4DS_2308728;5AL_2766612;5BL_10926321;5DS_2760003;5DS_2780857;5DS_2780858;6DS_49860;
m140526_095907_42199_c100632732550000001823123009121490_s1_X0/46347/2056_53_CCS	1BL_3806403;2AL_6352257;2AL_6379570;2AS_5233163;2BL_8086122;2BS_5247571;2DS_5320901;3AL_4314503;3AS_3363645;3DL_6929075;4AL_7116489;4AS_5949307;4BL_7012057;4BS_4866414;5AL_2741308;5AL_2748555;5AL_2753457;5AS_1549064;5AS_1552572;5BS_2250087;6AS_4428294;6DL_3330699;6DS_2079622;7AL_4559370;7BL_6632504;7DL_3382302;
m140526_095907_42199_c100632732550000001823123009121490_s1_X0/46360/1826_55_CCS	1BS_3430402;1DS_1886245;2AS_5199852;2BS_5169278;2BS_5182723;4AL_7061416;4BL_6963301;4BL_6963302;4DS_2308728;5AL_2766612;5BL_10926321;5DS_2760003;5DS_2780857;5DS_2780858;
m140526_095907_42199_c100632732550000001823123009121490_s1_X0/46376/31_1825_CCS	1BS_3430402;1DS_1886245;2AS_5199852;2BS_5169278;2BS_5182723;4AL_7061416;4BL_6963301;4BL_6963302;4BS_4861806;4DS_2308728;5AL_2766612;5BL_10926321;5DS_2760003;5DS_2780857;5DS_2780858;
m140526_095907_42199_c100632732550000001823123009121490_s1_X0/46423/30_1555_CCS	1BS_3430402;1DS_1886245;2AS_5199852;2BL_8086809;2BS_5169278;2BS_5182723;3DL_6914227;4AL_7061416;4AS_6012341;4BL_6963301;4BL_6963302;4DS_2308728;5AL_2766612;5BL_10926321;5DS_2760003;5DS_2780857;5DS_2780858;6DS_49860;
m140526_095907_42199_c100632732550000001823123009121490_s1_X0/46435/29_1373_CCS	5BL_10783670;5BL_10914526;5BL_10924485;
m140526_095907_42199_c100632732550000001823123009121490_s1_X0/4660/30_1542_CCS	1BS_3430402;1DS_1886245;2AS_5199852;2BL_8086809;2BS_5169278;2BS_5182723;3DL_6914227;4AL_7061416;4AS_6012341;4BL_6963301;4BL_6963302;4BS_4861806;4DS_2308728;5AL_2766612;5BL_10926321;5DS_2760003;5DS_2780857;5DS_2780858;6DS_49860;
m140526_095907_42199_c100632732550000001823123009121490_s1_X0/46655/30_1708_CCS	1BS_3483406;2AL_6336037;2AS_5294562;3DL_6938633;5AS_1549064;5AS_1552572;5BL_10901960;5DS_2780529;7AL_4535756;
m140526_095907_42199_c100632732550000001823123009121490_s1_X0/46714/1821_61_CCS	1BS_3430402;1DS_1886245;2AS_5199852;2BS_5169278;2BS_5182723;4AL_7061416;4BL_6963301;4BL_6963302;4DS_2308728;5AL_2766612;5BL_10926321;5DS_2760003;5DS_2780857;5DS_2780858;
m140526_095907_42199_c100632732550000001823123009121490_s1_X0/46721/1904_54_CCS	4AL_7174148;7DS_3876909;
m140526_095907_42199_c100632732550000001823123009121490_s1_X0/46749/1976_55_CCS	1DL_2251676;1DL_2284912;
m140526_095907_42199_c100632732550000001823123009121490_s1_X0/46750/29_2384_CCS	4BL_7033304;4BL_7033305;
m140526_095907_42199_c100632732550000001823123009121490_s1_X0/47026/30_1567_CCS	1BS_3430402;1DS_1886245;2AS_5199852;2BL_8086809;2BS_5169278;2BS_5182723;3DL_6914227;4AL_7061416;4AS_6012341;4BL_6963301;4BL_6963302;4DS_2308728;5AL_2766612;5BL_10926321;5DS_2760003;5DS_2780857;5DS_2780858;6DS_49860;
m140526_095907_42199_c100632732550000001823123009121490_s1_X0/47050/25_1472_CCS	1BS_3430402;1DS_1886245;2AS_5199852;2BL_8086809;2BS_5169278;2BS_5182723;3DL_6914227;4AL_7061416;4AS_6012341;4BL_6963301;4BL_6963302;4BS_4861806;4DS_2308728;5AL_2766612;5BL_10926321;5DS_2760003;5DS_2780857;5DS_2780858;6DS_49860;
m140526_095907_42199_c100632732550000001823123009121490_s1_X0/47129/1798_61_CCS	1BS_3430402;1DS_1886245;4AL_7061416;4BL_6963301;4BL_6963302;4DS_2308728;5BL_10926321;5DS_2780857;5DS_2780858;
m140526_095907_42199_c100632732550000001823123009121490_s1_X0/47179/29_1537_CCS	1BS_3430402;1DS_1886245;2AS_5199852;2BL_8086809;2BS_5169278;2BS_5182723;3DL_6914227;4AL_7061416;4AS_6012341;4BL_6963301;4BL_6963302;4DS_2308728;5AL_2766612;5BL_10926321;5DS_2760003;5DS_2780857;5DS_2780858;6DS_49860;
m140526_095907_42199_c100632732550000001823123009121490_s1_X0/47248/31_1986_CCS	1DL_2238797;1DL_2246569;
m140526_095907_42199_c100632732550000001823123009121490_s1_X0/47275/1940_61_CCS	6DL_3246831;6DL_3326415;
m140526_095907_42199_c100632732550000001823123009121490_s1_X0/47277/1541_56_CCS	1AS_3269407;7AL_4474064;
m140526_095907_42199_c100632732550000001823123009121490_s1_X0/47292/2212_58_CCS	5DS_2741821;5DS_2754190;
m140526_095907_42199_c100632732550000001823123009121490_s1_X0/47353/1714_60_CCS	4BS_4896979;4BS_4925666;
m140526_095907_42199_c100632732550000001823123009121490_s1_X0/47424/1725_54_CCS	2BL_8037559;2BL_8054105;
m140526_095907_42199_c100632732550000001823123009121490_s1_X0/47427/1782_58_CCS	1BS_3430402;1DS_1886245;2AS_5199852;2BS_5169278;2BS_5182723;4AL_7061416;4BL_6963301;4BL_6963302;4DS_2308728;5AL_2766612;5BL_10926321;5DS_2760003;5DS_2780857;5DS_2780858;
m140526_095907_42199_c100632732550000001823123009121490_s1_X0/47445/1563_55_CCS	1BS_3430402;1DS_1886245;2AS_5199852;2BL_8086809;2BS_5169278;2BS_5182723;3DL_6914227;4AL_7061416;4AS_6012341;4BL_6963301;4BL_6963302;4DS_2308728;5AL_2766612;5BL_10926321;5DS_2760003;5DS_2780857;5DS_2780858;6DS_49860;
m140526_095907_42199_c100632732550000001823123009121490_s1_X0/47677/32_1547_CCS	1BS_3430402;1DS_1886245;2AS_5199852;2BL_8086809;2BS_5169278;2BS_5182723;3DL_6914227;4AL_7061416;4AS_6012341;4BL_6963301;4BL_6963302;4DS_2308728;5AL_2766612;5BL_10926321;5DS_2760003;5DS_2780857;5DS_2780858;6DS_49860;
m140526_095907_42199_c100632732550000001823123009121490_s1_X0/47693/30_1590_CCS	1AS_3269407;1BS_3458296;3AS_3435874;5AS_1549910;5AS_1549911;6DL_3267247;7AL_4474064;7AL_4510362;7DL_3321707;
m140526_095907_42199_c100632732550000001823123009121490_s1_X0/47775/30_1837_CCS	1BS_3429085;5BL_10917779;5DL_4603838;
m140526_095907_42199_c100632732550000001823123009121490_s1_X0/47834/1586_58_CCS	2BS_5156947;2BS_5236858;3AS_3370544;4AL_7077068;4AL_7130152;4AL_7149604;4AS_6014643;4BL_7018199;5AS_1537813;5AS_1537813;7AL_4488241;
m140526_095907_42199_c100632732550000001823123009121490_s1_X0/47847/34_1871_CCS	1BS_3430402;2AS_5199852;2BS_5182723;3DL_6914227;4AL_7061416;4BL_6963302;5BL_10926321;
m140526_095907_42199_c100632732550000001823123009121490_s1_X0/47855/1896_59_CCS	1BS_3430402;1DS_1886245;2AS_5199852;2BS_5169278;2BS_5182723;4AL_7061416;4BL_6963301;4BL_6963302;4DS_2308728;5AL_2766612;5BL_10926321;5DS_2760003;5DS_2780857;5DS_2780858;
m140526_095907_42199_c100632732550000001823123009121490_s1_X0/47943/30_1566_CCS	1BS_3430402;1DS_1886245;2AS_5199852;2BL_8086809;2BS_5169278;2BS_5182723;3DL_6914227;4AL_7061416;4AS_6012341;4BL_6963301;4BL_6963302;4BS_4861806;4DS_2308728;5AL_2766612;5BL_10926321;5DS_2760003;5DS_2780857;5DS_2780858;6DS_49860;
m140526_095907_42199_c100632732550000001823123009121490_s1_X0/4800/1826_64_CCS	5DS_2779622;5DS_2781732;
m140526_095907_42199_c100632732550000001823123009121490_s1_X0/48004/31_1935_CCS	1DL_2251676;1DL_2284912;
m140526_095907_42199_c100632732550000001823123009121490_s1_X0/48018/30_1561_CCS	1BS_3430402;1DS_1886245;2AS_5199852;2BL_8086809;2BS_5169278;2BS_5182723;3DL_6914227;4AL_7061416;4AS_6012341;4BL_6963301;4BL_6963302;4BS_4861806;4DS_2308728;5AL_2766612;5BL_10926321;5DS_2760003;5DS_2780857;5DS_2780858;6DS_49860;
m140526_095907_42199_c100632732550000001823123009121490_s1_X0/48030/1588_64_CCS	1BS_3430402;1DS_1886245;2AS_5199852;2BL_8086809;2BS_5169278;2BS_5182723;3DL_6914227;4AL_7061416;4AS_6012341;4BL_6963301;4BL_6963302;4DS_2308728;5AL_2766612;5BL_10926321;5DS_2760003;5DS_2780857;5DS_2780858;6DS_49860;
m140526_095907_42199_c100632732550000001823123009121490_s1_X0/48167/1993_60_CCS	1DL_2251676;1DL_2284912;
m140526_095907_42199_c100632732550000001823123009121490_s1_X0/48173/31_1802_CCS	1BS_3430402;1DS_1886245;2AS_5199852;2BS_5169278;2BS_5182723;4AL_7061416;4BL_6963301;4BL_6963302;4BS_4861806;4DS_2308728;5AL_2766612;5BL_10926321;5DS_2760003;5DS_2780857;5DS_2780858;
m140526_095907_42199_c100632732550000001823123009121490_s1_X0/48191/1491_56_CCS	1BS_3430402;1DS_1886245;2AS_5199852;2BL_8086809;2BS_5169278;2BS_5182723;3DL_6914227;4AL_7061416;4AS_6012341;4BL_6963301;4BL_6963302;4DS_2308728;5AL_2766612;5BL_10926321;5DS_2760003;5DS_2780857;5DS_2780858;6DS_49860;
m140526_095907_42199_c100632732550000001823123009121490_s1_X0/48195/1589_59_CCS	6DL_3223593;6DL_3315915;6DL_3316870;
m140526_095907_42199_c100632732550000001823123009121490_s1_X0/48231/31_2065_CCS	3AS_3416435;3AS_3416436;
m140526_095907_42199_c100632732550000001823123009121490_s1_X0/48242/1843_56_CCS	1BS_3430402;1DS_1886245;2AS_5199852;2BS_5169278;2BS_5182723;4AL_7061416;4BL_6963301;4BL_6963302;4BS_4861806;4DS_2308728;5AL_2766612;5BL_10926321;5DS_2760003;5DS_2780857;5DS_2780858;
m140526_095907_42199_c100632732550000001823123009121490_s1_X0/48258/1582_67_CCS	1BS_3430402;1DS_1886245;2AS_5199852;2BL_8086809;2BS_5169278;2BS_5182723;3DL_6914227;4AL_7061416;4AS_6012341;4BL_6963301;4BL_6963302;4DS_2308728;5AL_2766612;5BL_10926321;5DS_2760003;5DS_2780857;5DS_2780858;6DS_49860;
m140526_095907_42199_c100632732550000001823123009121490_s1_X0/48276/31_1777_CCS	1BS_3430402;1DS_1886245;2AS_5199852;2BS_5169278;2BS_5182723;4AL_7061416;4BL_6963301;4BL_6963302;4DS_2308728;5AL_2766612;5BL_10926321;5DS_2760003;5DS_2780857;5DS_2780858;
m140526_095907_42199_c100632732550000001823123009121490_s1_X0/48391/30_1778_CCS	1BS_3430402;1DS_1886245;2AS_5199852;2BS_5169278;2BS_5182723;4AL_7061416;4BL_6963301;4BL_6963302;4DS_2308728;5AL_2766612;5BL_10926321;5DS_2760003;5DS_2780857;5DS_2780858;
m140526_095907_42199_c100632732550000001823123009121490_s1_X0/48474/28_1955_CCS	1BL_3878281;1BS_3429085;5BL_10917779;5DL_4603838;
m140526_095907_42199_c100632732550000001823123009121490_s1_X0/48498/31_1803_CCS	1BS_3430402;1DS_1886245;2AS_5199852;2BS_5169278;2BS_5182723;4AL_7061416;4BL_6963301;4BL_6963302;4DS_2308728;5AL_2766612;5BL_10926321;5DS_2760003;5DS_2780857;5DS_2780858;
m140526_095907_42199_c100632732550000001823123009121490_s1_X0/48517/31_1630_CCS	1DS_1912178;2BL_7994635;3AL_4446838;4DL_14349502;5AL_2807243;5AS_1537813;6DS_2064524;7AS_4201412;7DL_3393041;
m140526_095907_42199_c100632732550000001823123009121490_s1_X0/48552/30_1957_CCS	6AS_4406709;6AS_4430903;
m140526_095907_42199_c100632732550000001823123009121490_s1_X0/48560/30_1569_CCS	1BS_3430402;1DS_1886245;2AS_5199852;2BL_8086809;2BS_5169278;2BS_5182723;3DL_6914227;4AL_7061416;4AS_6012341;4BL_6963301;4BL_6963302;4DS_2308728;5AL_2766612;5BL_10926321;5DS_2760003;5DS_2780857;5DS_2780858;6DS_49860;
m140526_095907_42199_c100632732550000001823123009121490_s1_X0/48624/30_1674_CCS	1BS_3429085;5BL_10917779;
m140526_095907_42199_c100632732550000001823123009121490_s1_X0/48639/1598_57_CCS	1BS_3430402;1DS_1886245;2AS_5199852;2BL_8086809;2BS_5169278;2BS_5182723;3DL_6914227;4AL_7061416;4AS_6012341;4BL_6963301;4BL_6963302;4BS_4861806;4DS_2308728;5AL_2766612;5BL_10926321;5DS_2760003;5DS_2780857;5DS_2780858;6DS_49860;
m140526_095907_42199_c100632732550000001823123009121490_s1_X0/48659/1693_50_CCS	1BL_3845341;1DL_2237145;
m140526_095907_42199_c100632732550000001823123009121490_s1_X0/48694/32_1523_CCS	4AL_7169096;4AL_7169097;
m140526_095907_42199_c100632732550000001823123009121490_s1_X0/48780/31_1808_CCS	1DS_1886245;2BS_5169278;2BS_5182723;4AL_7061416;4BL_6963301;4BL_6963302;4DS_2308728;5BL_10926321;5DS_2760003;5DS_2780857;
m140526_095907_42199_c100632732550000001823123009121490_s1_X0/48819/1840_62_CCS	1BS_3430402;1DS_1886245;4AL_7061416;4BL_6963301;4BL_6963302;4DS_2308728;5BL_10926321;5DS_2780857;5DS_2780858;
m140526_095907_42199_c100632732550000001823123009121490_s1_X0/49076/30_1556_CCS	1BS_3430402;1DS_1886245;2AS_5199852;2BL_8086809;2BS_5169278;2BS_5182723;3DL_6914227;4AL_7061416;4AS_6012341;4BL_6963301;4BL_6963302;4BS_4861806;4DS_2308728;5AL_2766612;5BL_10926321;5DS_2760003;5DS_2780857;5DS_2780858;6DS_49860;
m140526_095907_42199_c100632732550000001823123009121490_s1_X0/49080/31_1826_CCS	1BS_3430402;1DS_1886245;2AS_5199852;2BS_5169278;2BS_5182723;4AL_7061416;4BL_6963301;4BL_6963302;4DS_2308728;5AL_2766612;5BL_10926321;5DS_2760003;5DS_2780857;5DS_2780858;
m140526_095907_42199_c100632732550000001823123009121490_s1_X0/49171/1587_58_CCS	1BS_3430402;1DS_1886245;2AS_5199852;2BL_8086809;2BS_5169278;2BS_5182723;3DL_6914227;4AL_7061416;4AS_6012341;4BL_6963301;4BL_6963302;4BS_4861806;4DS_2308728;5AL_2766612;5BL_10926321;5DS_2760003;5DS_2780857;5DS_2780858;6DS_49860;
m140526_095907_42199_c100632732550000001823123009121490_s1_X0/49175/1891_60_CCS	7DL_3317529;7DL_3390775;
m140526_095907_42199_c100632732550000001823123009121490_s1_X0/49387/1844_54_CCS	4DL_14414444;4DL_14459996;
m140526_095907_42199_c100632732550000001823123009121490_s1_X0/49414/30_1621_CCS	5BL_10921375;5BL_10921376;
m140526_095907_42199_c100632732550000001823123009121490_s1_X0/49420/1759_50_CCS	1DL_2251676;1DL_2284912;
m140526_095907_42199_c100632732550000001823123009121490_s1_X0/49488/1633_90_CCS	1BS_3430402;1DS_1886245;2AS_5199852;2BL_8086809;2BS_5169278;2BS_5182723;3DL_6914227;4AL_7061416;4AS_6012341;4BL_6963301;4BL_6963302;4BS_4861806;4DS_2308728;5AL_2766612;5BL_10926321;5DS_2760003;5DS_2780857;5DS_2780858;6DS_49860;
m140526_095907_42199_c100632732550000001823123009121490_s1_X0/49666/1798_61_CCS	1BS_3430402;1DS_1886245;2AS_5199852;2BS_5169278;2BS_5182723;3DL_6914227;4AL_7061416;4AS_6012341;4BL_6963301;4BL_6963302;4BS_4861806;4DS_2308728;5AL_2766612;5BL_10926321;5DS_2760003;5DS_2780857;5DS_2780858;6DS_49860;
m140526_095907_42199_c100632732550000001823123009121490_s1_X0/49672/31_1650_CCS	2AL_6336037;3DL_6938633;5AS_1549064;5AS_1552572;5BL_10901960;5DS_2780529;7AL_4535756;
m140526_095907_42199_c100632732550000001823123009121490_s1_X0/49705/1876_57_CCS	6BS_2948865;6BS_2950584;6BS_2991004;6BS_3043900;
m140526_095907_42199_c100632732550000001823123009121490_s1_X0/49721/1567_60_CCS	1BS_3430402;1DS_1886245;2AS_5199852;2BL_8086809;2BS_5169278;2BS_5182723;3DL_6914227;4AL_7061416;4AS_6012341;4BL_6963301;4BL_6963302;4DS_2308728;5AL_2766612;5BL_10926321;5DS_2760003;5DS_2780857;5DS_2780858;6DS_49860;
m140526_095907_42199_c100632732550000001823123009121490_s1_X0/49820/30_1800_CCS	1BS_3430402;1DS_1886245;2AS_5199852;2BS_5169278;2BS_5182723;4AL_7061416;4BL_6963301;4BL_6963302;4DS_2308728;5AL_2766612;5BL_10926321;5DS_2760003;5DS_2780857;5DS_2780858;
m140526_095907_42199_c100632732550000001823123009121490_s1_X0/49864/2020_51_CCS	1DL_2251676;1DL_2284912;
m140526_095907_42199_c100632732550000001823123009121490_s1_X0/49889/31_1563_CCS	1BS_3430402;1DS_1886245;2AS_5199852;2BL_8086809;2BS_5169278;2BS_5182723;3DL_6914227;4AL_7061416;4AS_6012341;4BL_6963301;4BL_6963302;4BS_4861806;4DS_2308728;5AL_2766612;5BL_10926321;5DS_2760003;5DS_2780857;5DS_2780858;6DS_49860;
m140526_095907_42199_c100632732550000001823123009121490_s1_X0/50071/30_1550_CCS	1BS_3430402;1DS_1886245;2AS_5199852;2BL_8086809;2BS_5169278;2BS_5182723;3DL_6914227;4AL_7061416;4AS_6012341;4BL_6963301;4BL_6963302;4BS_4861806;4DS_2308728;5AL_2766612;5BL_10926321;5DS_2760003;5DS_2780857;5DS_2780858;6DS_49860;
m140526_095907_42199_c100632732550000001823123009121490_s1_X0/50120/1662_59_CCS	1BS_3430402;1DS_1886245;2AS_5199852;2BL_8086809;2BS_5169278;2BS_5182723;3DL_6914227;4AL_7061416;4AS_6012341;4BL_6963301;4BL_6963302;4BS_4861806;4DS_2308728;5AL_2766612;5BL_10926321;5DS_2760003;5DS_2780857;5DS_2780858;6DS_49860;
m140526_095907_42199_c100632732550000001823123009121490_s1_X0/50141/1813_59_CCS	1BS_3430402;1DS_1886245;2AS_5199852;2BS_5169278;2BS_5182723;4AL_7061416;4BL_6963301;4BL_6963302;4BS_4861806;4DS_2308728;5AL_2766612;5BL_10926321;5DS_2760003;5DS_2780857;5DS_2780858;
m140526_095907_42199_c100632732550000001823123009121490_s1_X0/50206/2082_58_CCS	1BS_3458296;3AS_3435874;5AS_1549910;5AS_1549911;6DL_3267247;7AL_4474064;7AL_4510362;
m140526_095907_42199_c100632732550000001823123009121490_s1_X0/50331/1862_61_CCS	1BS_3430402;1DS_1886245;2AS_5199852;2BS_5169278;2BS_5182723;4AL_7061416;4BL_6963301;4BL_6963302;4BS_4861806;4DS_2308728;5AL_2766612;5BL_10926321;5DS_2760003;5DS_2780857;5DS_2780858;
m140526_095907_42199_c100632732550000001823123009121490_s1_X0/50416/31_1813_CCS	1BS_3430402;1DS_1886245;2AS_5199852;2BS_5169278;2BS_5182723;4AL_7061416;4BL_6963301;4BL_6963302;4BS_4861806;4DS_2308728;5AL_2766612;5BL_10926321;5DS_2760003;5DS_2780857;5DS_2780858;
m140526_095907_42199_c100632732550000001823123009121490_s1_X0/50436/32_2005_CCS	1BS_3430402;1DS_1886245;2AS_5199852;2BS_5169278;2BS_5182723;4AL_7061416;4BL_6963301;4BL_6963302;4BS_4861806;4DS_2308728;5AL_2766612;5BL_10926321;5DS_2760003;5DS_2780857;5DS_2780858;
m140526_095907_42199_c100632732550000001823123009121490_s1_X0/50439/1837_61_CCS	1BS_3430402;1DS_1886245;2AS_5199852;2BS_5169278;2BS_5182723;4AL_7061416;4BL_6963301;4BL_6963302;4DS_2308728;5AL_2766612;5BL_10926321;5DS_2760003;5DS_2780857;5DS_2780858;
m140526_095907_42199_c100632732550000001823123009121490_s1_X0/5048/31_1807_CCS	1BS_3430402;1DS_1886245;2AS_5199852;2BS_5169278;2BS_5182723;4AL_7061416;4BL_6963301;4BL_6963302;4BS_4861806;4DS_2308728;5AL_2766612;5BL_10926321;5DS_2760003;5DS_2780857;5DS_2780858;
m140526_095907_42199_c100632732550000001823123009121490_s1_X0/5059/30_1602_CCS	1BL_3818164;1BL_3860073;
m140526_095907_42199_c100632732550000001823123009121490_s1_X0/50635/1813_61_CCS	1BS_3430402;1DS_1886245;2AS_5199852;2BS_5169278;2BS_5182723;4AL_7061416;4BL_6963301;4BL_6963302;4BS_4861806;4DS_2308728;5AL_2766612;5BL_10926321;5DS_2760003;5DS_2780857;5DS_2780858;
m140526_095907_42199_c100632732550000001823123009121490_s1_X0/50648/1636_57_CCS	1AL_3917731;1DS_1905993;2AS_5212239;3AL_4358841;3AS_3331868;4AS_5986641;4BL_6972731;6AS_4354999;6DS_2109084;7AL_4553891;
m140526_095907_42199_c100632732550000001823123009121490_s1_X0/50774/2157_63_CCS	1BS_3430402;1DS_1886245;2AS_5199852;2BS_5182723;4AL_7061416;4BL_6963301;4BL_6963302;4BS_4861806;4DS_2308728;5AL_2766612;5BL_10926321;5DS_2760003;5DS_2780857;5DS_2780858;
m140526_095907_42199_c100632732550000001823123009121490_s1_X0/50801/1950_56_CCS	5DL_4538248;5DL_4550733;5DL_4571950;
m140526_095907_42199_c100632732550000001823123009121490_s1_X0/50804/1573_53_CCS	1BS_3430402;1DS_1886245;2AS_5199852;2BL_8086809;2BS_5169278;2BS_5182723;3DL_6914227;4AL_7061416;4AS_6012341;4BL_6963301;4BL_6963302;4DS_2308728;5AL_2766612;5BL_10926321;5DS_2760003;5DS_2780857;5DS_2780858;6DS_49860;
m140526_095907_42199_c100632732550000001823123009121490_s1_X0/50891/31_1768_CCS	2BS_5169238;2BS_5240081;
m140526_095907_42199_c100632732550000001823123009121490_s1_X0/50927/1577_64_CCS	1BS_3430402;1DS_1886245;2AS_5199852;2BL_8086809;2BS_5169278;2BS_5182723;3DL_6914227;4AL_7061416;4AS_6012341;4BL_6963301;4BL_6963302;4BS_4861806;4DS_2308728;5AL_2766612;5BL_10926321;5DS_2760003;5DS_2780857;5DS_2780858;6DS_49860;
m140526_095907_42199_c100632732550000001823123009121490_s1_X0/5108/30_1560_CCS	5BL_10921375;5BL_10921376;
m140526_095907_42199_c100632732550000001823123009121490_s1_X0/51232/31_1956_CCS	3AS_3370544;4AL_7077068;4AL_7130152;4AL_7149604;4BL_7018199;5AS_1537813;5AS_1537813;7AL_4488241;
m140526_095907_42199_c100632732550000001823123009121490_s1_X0/51240/1939_54_CCS	5BS_2252565;5BS_2260095;
m140526_095907_42199_c100632732550000001823123009121490_s1_X0/51281/1967_64_CCS	1BS_3430402;1DS_1886245;2AS_5199852;2BS_5169278;2BS_5182723;4AL_7061416;4BL_6963301;4BL_6963302;4BS_4861806;4DS_2308728;5AL_2766612;5BL_10926321;5DS_2760003;5DS_2780857;5DS_2780858;
m140526_095907_42199_c100632732550000001823123009121490_s1_X0/51293/1583_65_CCS	1BS_3430402;1DS_1886245;2AS_5199852;2BL_8086809;2BS_5169278;2BS_5182723;3DL_6914227;4AL_7061416;4AS_6012341;4BL_6963301;4BL_6963302;4BS_4861806;4DS_2308728;5AL_2766612;5BL_10926321;5DS_2760003;5DS_2780857;5DS_2780858;6DS_49860;
m140526_095907_42199_c100632732550000001823123009121490_s1_X0/51340/31_1796_CCS	1BS_3430402;1DS_1886245;2AS_5199852;2BS_5169278;2BS_5182723;4AL_7061416;4BL_6963301;4BL_6963302;4DS_2308728;5AL_2766612;5BL_10926321;5DS_2760003;5DS_2780857;5DS_2780858;
m140526_095907_42199_c100632732550000001823123009121490_s1_X0/51532/1878_54_CCS	7DL_3324306;7DL_3361559;
m140526_095907_42199_c100632732550000001823123009121490_s1_X0/51543/1867_59_CCS	1BS_3430402;1DS_1886245;2AS_5199852;2BS_5169278;2BS_5182723;3DL_6914227;4AL_7061416;4BL_6963301;4BL_6963302;4DS_2308728;5AL_2766612;5BL_10926321;5DS_2760003;5DS_2780857;5DS_2780858;
m140526_095907_42199_c100632732550000001823123009121490_s1_X0/51587/1998_51_CCS	1BL_3878281;1BS_3429085;4AL_7170381;5BL_10917779;5DL_4603838;
m140526_095907_42199_c100632732550000001823123009121490_s1_X0/51669/1882_62_CCS	1BS_3430402;1DS_1886245;2AS_5199852;2BS_5169278;2BS_5182723;4AL_7061416;4BL_6963301;4BL_6963302;4DS_2308728;5AL_2766612;5BL_10926321;5DS_2760003;5DS_2780857;5DS_2780858;
m140526_095907_42199_c100632732550000001823123009121490_s1_X0/51822/1934_88_CCS	1BS_3430402;1DS_1886245;2AS_5199852;2BS_5169278;2BS_5182723;4AL_7061416;4BL_6963301;4BL_6963302;4BS_4861806;4DS_2308728;5AL_2766612;5BL_10926321;5DS_2760003;5DS_2780857;5DS_2780858;
m140526_095907_42199_c100632732550000001823123009121490_s1_X0/51839/30_1648_CCS	3B_10714250;3B_10755122;
m140526_095907_42199_c100632732550000001823123009121490_s1_X0/51851/1594_52_CCS	1BS_3430402;1DS_1886245;2AS_5199852;2BL_8086809;2BS_5182723;3DL_6914227;4AL_7061416;4AS_6012341;4BL_6963301;4BL_6963302;4BS_4861806;4DS_2308728;5AL_2766612;5BL_10926321;5DS_2760003;5DS_2780857;5DS_2780858;6DS_49860;
m140526_095907_42199_c100632732550000001823123009121490_s1_X0/51868/31_1891_CCS	1BS_3462120;1BS_3477084;1BS_3481149;
m140526_095907_42199_c100632732550000001823123009121490_s1_X0/51873/1675_72_CCS	1DL_2251676;1DL_2284912;
m140526_095907_42199_c100632732550000001823123009121490_s1_X0/51969/1644_63_CCS	1AS_3269407;1BS_3458296;3AS_3435874;5AS_1549910;5AS_1549911;6DL_3267247;7AL_4474064;7AL_4510362;7DL_3321707;
m140526_095907_42199_c100632732550000001823123009121490_s1_X0/51981/1567_52_CCS	1BS_3430402;1DS_1886245;2AS_5199852;2BL_8086809;2BS_5169278;2BS_5182723;3DL_6914227;4AL_7061416;4AS_6012341;4BL_6963301;4BL_6963302;4DS_2308728;5AL_2766612;5BL_10926321;5DS_2760003;5DS_2780857;5DS_2780858;6DS_49860;
m140526_095907_42199_c100632732550000001823123009121490_s1_X0/52189/1898_71_CCS	1BS_3430402;1DS_1886245;2AS_5199852;2BS_5169278;2BS_5182723;4AL_7061416;4BL_6963301;4BL_6963302;4DS_2308728;5AL_2766612;5BL_10926321;5DS_2760003;5DS_2780857;5DS_2780858;
m140526_095907_42199_c100632732550000001823123009121490_s1_X0/52210/1597_61_CCS	1BS_3430402;1DS_1886245;2AS_5199852;2BL_8086809;2BS_5169278;2BS_5182723;3DL_6914227;4AL_7061416;4AS_6012341;4BL_6963301;4BL_6963302;4DS_2308728;5AL_2766612;5BL_10926321;5DS_2760003;5DS_2780857;5DS_2780858;6DS_49860;
m140526_095907_42199_c100632732550000001823123009121490_s1_X0/52223/1585_61_CCS	1BS_3430402;1DS_1886245;2AS_5199852;2BL_8086809;2BS_5169278;2BS_5182723;3DL_6914227;4AL_7061416;4AS_6012341;4BL_6963301;4BL_6963302;4DS_2308728;5AL_2766612;5BL_10926321;5DS_2760003;5DS_2780857;5DS_2780858;6DS_49860;
m140526_095907_42199_c100632732550000001823123009121490_s1_X0/5240/1718_59_CCS	1BS_3458296;3AS_3435874;5AL_2741732;5AS_1549910;5AS_1549911;5BS_2247585;6DL_3267247;7AL_4474064;7AL_4510362;
m140526_095907_42199_c100632732550000001823123009121490_s1_X0/52451/1576_59_CCS	1BS_3430402;1DS_1886245;2AS_5199852;2BL_8086809;2BS_5169278;2BS_5182723;3DL_6914227;4AL_7061416;4AS_6012341;4BL_6963301;4BL_6963302;4DS_2308728;5AL_2766612;5BL_10926321;5DS_2760003;5DS_2780857;5DS_2780858;6DS_49860;
m140526_095907_42199_c100632732550000001823123009121490_s1_X0/52498/1857_51_CCS	6AS_4389909;7AS_4230672;
m140526_095907_42199_c100632732550000001823123009121490_s1_X0/52645/1574_55_CCS	1BS_3430402;1DS_1886245;2AS_5199852;2BL_8086809;2BS_5169278;2BS_5182723;3DL_6914227;4AL_7061416;4AS_6012341;4BL_6963301;4BL_6963302;4DS_2308728;5AL_2766612;5BL_10926321;5DS_2760003;5DS_2780857;5DS_2780858;6DS_49860;
m140526_095907_42199_c100632732550000001823123009121490_s1_X0/52778/33_1675_CCS	1BS_3438531;1BS_3438531;
m140526_095907_42199_c100632732550000001823123009121490_s1_X0/52910/1583_61_CCS	1BS_3430402;1DS_1886245;2AS_5199852;2BL_8086809;2BS_5169278;2BS_5182723;3DL_6914227;4AL_7061416;4AS_6012341;4BL_6963301;4BL_6963302;4DS_2308728;5AL_2766612;5BL_10926321;5DS_2760003;5DS_2780857;5DS_2780858;6DS_49860;
m140526_095907_42199_c100632732550000001823123009121490_s1_X0/53069/1864_64_CCS	1BS_3430402;1DS_1886245;2AS_5199852;2BS_5169278;2BS_5182723;4AL_7061416;4BL_6963301;4BL_6963302;4DS_2308728;5AL_2766612;5BL_10926321;5DS_2760003;5DS_2780857;5DS_2780858;
m140526_095907_42199_c100632732550000001823123009121490_s1_X0/53280/31_1609_CCS	1AL_3917731;1DS_1905993;2AS_5212239;3AL_4358841;3AS_3331868;4AS_5986641;4BL_6972731;6AS_4354999;6DS_2109084;7AL_4553891;
m140526_095907_42199_c100632732550000001823123009121490_s1_X0/53431/1666_62_CCS	1BS_3430402;1DS_1886245;2AS_5199852;2BL_8086809;2BS_5169278;2BS_5182723;3DL_6914227;4AL_7061416;4AS_6012341;4BL_6963301;4BL_6963302;4BS_4861806;4DS_2308728;5AL_2766612;5BL_10926321;5DS_2760003;5DS_2780857;5DS_2780858;6DS_49860;
m140526_095907_42199_c100632732550000001823123009121490_s1_X0/53436/1954_57_CCS	4BL_7016550;4BS_4915244;
m140526_095907_42199_c100632732550000001823123009121490_s1_X0/53463/28_978_CCS	1BS_3430402;1DS_1886245;2AS_5199852;2BL_8086809;2BS_5169278;2BS_5182723;3DL_6914227;4AL_7061416;4AS_5962668;4AS_6012341;4BL_6963301;4BL_6963302;4DS_2308728;5AL_2766612;5BL_10926321;5DS_2760003;5DS_2780857;5DS_2780858;6AS_4369160;6BL_4276160;6DS_49860;7AL_4559370;7AS_4202288;
m140526_095907_42199_c100632732550000001823123009121490_s1_X0/53567/29_1549_CCS	1BS_3430402;1DS_1886245;2AS_5199852;2BL_8086809;2BS_5169278;2BS_5182723;3DL_6914227;4AL_7061416;4AS_6012341;4BL_6963301;4BL_6963302;4BS_4861806;4DS_2308728;5AL_2766612;5BL_10926321;5DS_2760003;5DS_2780857;5DS_2780858;6DS_49860;
m140526_095907_42199_c100632732550000001823123009121490_s1_X0/53618/31_1643_CCS	1AL_3905791;1AS_3275364;1BL_3914913;1BS_3478203;2AL_6435996;2AS_5256576;2AS_5306386;2BL_8014630;2BS_5246941;2DS_5330457;3AL_4304393;3AL_4310602;4BL_7032120;5AL_2764792;5AS_1504017;5BL_6614979;7AL_4557483;7AS_4250464;7BL_6658852;
m140526_095907_42199_c100632732550000001823123009121490_s1_X0/53742/1562_58_CCS	1BS_3430402;1DS_1886245;2AS_5199852;2BL_8086809;2BS_5169278;2BS_5182723;3DL_6914227;4AL_7061416;4AS_6012341;4BL_6963301;4BL_6963302;4BS_4861806;4DS_2308728;5AL_2766612;5BL_10926321;5DS_2760003;5DS_2780857;5DS_2780858;6DS_49860;
m140526_095907_42199_c100632732550000001823123009121490_s1_X0/53756/1568_52_CCS	1DL_2251676;1DL_2284912;
m140526_095907_42199_c100632732550000001823123009121490_s1_X0/53771/1585_65_CCS	1BS_3430402;1DS_1886245;2AS_5199852;2BL_8086809;2BS_5169278;2BS_5182723;3DL_6914227;4AL_7061416;4AS_6012341;4BL_6963301;4BL_6963302;4BS_4861806;4DS_2308728;5AL_2766612;5BL_10926321;5DS_2760003;5DS_2780857;5DS_2780858;6DS_49860;
m140526_095907_42199_c100632732550000001823123009121490_s1_X0/53839/31_2232_CCS	5BS_2275541;5BS_2294415;
m140526_095907_42199_c100632732550000001823123009121490_s1_X0/53935/1533_53_CCS	4AL_7169096;4AL_7169097;
m140526_095907_42199_c100632732550000001823123009121490_s1_X0/54008/30_1541_CCS	1BS_3430402;1DS_1886245;2AS_5199852;2BL_8086809;2BS_5169278;2BS_5182723;3DL_6914227;4AL_7061416;4AS_6012341;4BL_6963301;4BL_6963302;4DS_2308728;5AL_2766612;5BL_10926321;5DS_2760003;5DS_2780857;5DS_2780858;6DS_49860;
m140526_095907_42199_c100632732550000001823123009121490_s1_X0/54086/1585_58_CCS	1BS_3430402;1DS_1886245;2AS_5199852;2BL_8086809;2BS_5169278;2BS_5182723;3DL_6914227;4AL_7061416;4AS_6012341;4BL_6963301;4BL_6963302;4DS_2308728;5AL_2766612;5BL_10926321;5DS_2760003;5DS_2780857;5DS_2780858;6DS_49860;
m140526_095907_42199_c100632732550000001823123009121490_s1_X0/54137/30_1576_CCS	1DL_2251676;1DL_2284912;
m140526_095907_42199_c100632732550000001823123009121490_s1_X0/54138/1592_62_CCS	1BS_3430402;1DS_1886245;2AS_5199852;2BL_8086809;2BS_5169278;2BS_5182723;3DL_6914227;4AL_7061416;4AS_6012341;4BL_6963301;4BL_6963302;4DS_2308728;5AL_2766612;5BL_10926321;5DS_2760003;5DS_2780857;5DS_2780858;6DS_49860;
m140526_095907_42199_c100632732550000001823123009121490_s1_X0/54193/28_1992_CCS	1DL_2251676;1DL_2284912;
m140526_095907_42199_c100632732550000001823123009121490_s1_X0/54338/2008_60_CCS	6AS_4403258;6AS_4408108;
m140526_095907_42199_c100632732550000001823123009121490_s1_X0/54388/1833_67_CCS	1BS_3430402;1DS_1886245;2AS_5199852;2BS_5169278;2BS_5182723;4AL_7061416;4BL_6963301;4BL_6963302;4DS_2308728;5AL_2766612;5BL_10926321;5DS_2760003;5DS_2780857;5DS_2780858;
m140526_095907_42199_c100632732550000001823123009121490_s1_X0/54564/1680_58_CCS	2BS_5229463;2BS_5240221;
m140526_095907_42199_c100632732550000001823123009121490_s1_X0/54687/1620_59_CCS	1BS_3430402;1DS_1886245;2AS_5199852;2BL_8086809;2BS_5169278;2BS_5182723;3DL_6914227;4AL_7061416;4AS_6012341;4BL_6963301;4BL_6963302;4DS_2308728;5AL_2766612;5BL_10926321;5DS_2760003;5DS_2780857;5DS_2780858;6DS_49860;
m140526_095907_42199_c100632732550000001823123009121490_s1_X0/54708/29_1646_CCS	4BS_4896979;4BS_4925666;
m140526_095907_42199_c100632732550000001823123009121490_s1_X0/55012/30_1608_CCS	1BS_3430402;1DS_1886245;2AS_5199852;2BL_8086809;2BS_5169278;2BS_5182723;3DL_6914227;4AL_7061416;4AS_6012341;4BL_6963301;4BL_6963302;4DS_2308728;5AL_2766612;5BL_10926321;5DS_2760003;5DS_2780857;5DS_2780858;6DS_49860;
m140526_095907_42199_c100632732550000001823123009121490_s1_X0/55076/1615_62_CCS	1BS_3430402;1DS_1886245;2AS_5199852;2BL_8086809;2BS_5169278;2BS_5182723;3DL_6914227;4AL_7061416;4AS_6012341;4BL_6963301;4BL_6963302;4DS_2308728;5AL_2766612;5BL_10926321;5DS_2760003;5DS_2780857;5DS_2780858;6DS_49860;
m140526_095907_42199_c100632732550000001823123009121490_s1_X0/55080/1542_52_CCS	1BS_3430402;1DS_1886245;2AS_5199852;2BL_8086809;2BS_5169278;2BS_5182723;3DL_6914227;4AL_7061416;4AS_6012341;4BL_6963301;4BL_6963302;4BS_4861806;4DS_2308728;5AL_2766612;5BL_10926321;5DS_2760003;5DS_2780857;5DS_2780858;6DS_49860;
m140526_095907_42199_c100632732550000001823123009121490_s1_X0/55113/1581_65_CCS	1BS_3430402;1DS_1886245;2AS_5199852;2BL_8086809;2BS_5169278;2BS_5182723;3DL_6914227;4AL_7061416;4AS_6012341;4BL_6963301;4BL_6963302;4DS_2308728;5AL_2766612;5BL_10926321;5DS_2760003;5DS_2780857;5DS_2780858;6DS_49860;
m140526_095907_42199_c100632732550000001823123009121490_s1_X0/55264/1595_57_CCS	1BS_3430402;1DS_1886245;2AS_5199852;2BL_8086809;2BS_5169278;2BS_5182723;3DL_6914227;4AL_7061416;4AS_6012341;4BL_6963301;4BL_6963302;4DS_2308728;5AL_2766612;5BL_10926321;5DS_2760003;5DS_2780857;5DS_2780858;6DS_49860;
m140526_095907_42199_c100632732550000001823123009121490_s1_X0/55378/30_1589_CCS	5BL_10921260;5BS_2243600;
m140526_095907_42199_c100632732550000001823123009121490_s1_X0/55380/1823_60_CCS	1BS_3430402;1DS_1886245;2AS_5199852;2BS_5169278;2BS_5182723;4AL_7061416;4BL_6963301;4BL_6963302;4BS_4861806;4DS_2308728;5AL_2766612;5BL_10926321;5DS_2760003;5DS_2780857;5DS_2780858;
m140526_095907_42199_c100632732550000001823123009121490_s1_X0/55548/2188_52_CCS	4BL_6980783;4BS_4960274;
m140526_095907_42199_c100632732550000001823123009121490_s1_X0/55629/1807_54_CCS	1BS_3430402;1DS_1886245;2AS_5199852;2BS_5169278;2BS_5182723;4AL_7061416;4BL_6963301;4BL_6963302;4BS_4861806;4DS_2308728;5AL_2766612;5BL_10926321;5DS_2760003;5DS_2780857;5DS_2780858;
m140526_095907_42199_c100632732550000001823123009121490_s1_X0/55640/30_1392_CCS	1BS_3483406;2BS_5186534;3DL_6938633;4AL_7169470;4BL_7034745;5AS_1549064;5AS_1552572;7AL_4535756;7BL_6661625;
m140526_095907_42199_c100632732550000001823123009121490_s1_X0/5565/29_1701_CCS	1AS_3303722;1BL_3815743;1BS_3483406;2BS_5186534;2BS_5226108;5AS_1504017;5AS_1549064;5AS_1552572;5BS_2237902;7AL_4531214;7AL_4535756;
m140526_095907_42199_c100632732550000001823123009121490_s1_X0/5579/28_1526_CCS	1BS_3430402;1DS_1886245;2AS_5199852;2BL_8086809;2BS_5169278;2BS_5182723;3DL_6914227;4AL_7061416;4AS_6012341;4BL_6963301;4BL_6963302;4DS_2308728;5AL_2766612;5BL_10926321;5DS_2760003;5DS_2780857;5DS_2780858;6DS_49860;
m140526_095907_42199_c100632732550000001823123009121490_s1_X0/55806/1737_56_CCS	2BS_5170651;2BS_5175319;
m140526_095907_42199_c100632732550000001823123009121490_s1_X0/55812/1001_57_CCS	1BS_3430402;1DS_1886245;2AS_5199852;2BL_8086809;2BS_5169278;2BS_5182723;3DL_6914227;4AL_7061416;4AS_5962668;4AS_6012341;4BL_6963301;4BL_6963302;4DS_2308728;5AL_2766612;5BL_10926321;5DS_2760003;5DS_2780857;5DS_2780858;6AS_4369160;6BL_4276160;6DS_49860;7AL_4559370;7AS_4202288;
m140526_095907_42199_c100632732550000001823123009121490_s1_X0/55891/31_1800_CCS	1BS_3430402;1DS_1886245;2AS_5199852;2BS_5169278;2BS_5182723;4AL_7061416;4BL_6963301;4BL_6963302;4DS_2308728;5AL_2766612;5BL_10926321;5DS_2760003;5DS_2780857;5DS_2780858;
m140526_095907_42199_c100632732550000001823123009121490_s1_X0/55952/34_1590_CCS	1BS_3430402;1DS_1886245;2AS_5199852;2BL_8086809;2BS_5169278;2BS_5182723;3DL_6914227;4AL_7061416;4AS_6012341;4BL_6963301;4BL_6963302;4DS_2308728;5AL_2766612;5BL_10926321;5DS_2760003;5DS_2780857;5DS_2780858;6DS_49860;
m140526_095907_42199_c100632732550000001823123009121490_s1_X0/55996/1789_56_CCS	1BS_3430402;1DS_1886245;2AS_5199852;2BS_5182723;4AL_7061416;4BL_6963301;4BL_6963302;4DS_2308728;5AL_2766612;5BL_10926321;5DS_2760003;5DS_2780857;5DS_2780858;
m140526_095907_42199_c100632732550000001823123009121490_s1_X0/56233/30_2136_CCS	1BS_3458296;3AS_3435874;5AS_1549910;5AS_1549911;6DL_3267247;7AL_4474064;7AL_4510362;
m140526_095907_42199_c100632732550000001823123009121490_s1_X0/56264/1600_54_CCS	1BS_3430402;1DS_1886245;2AS_5199852;2BL_8086809;2BS_5169278;2BS_5182723;3DL_6914227;4AL_7061416;4AS_6012341;4BL_6963301;4BL_6963302;4BS_4861806;4DS_2308728;5AL_2766612;5BL_10926321;5DS_2760003;5DS_2780857;5DS_2780858;6DS_49860;
m140526_095907_42199_c100632732550000001823123009121490_s1_X0/5631/31_1777_CCS	1BS_3430402;1DS_1886245;2AS_5199852;2BS_5169278;2BS_5182723;4AL_7061416;4BL_6963301;4BL_6963302;4DS_2308728;5AL_2766612;5BL_10926321;5DS_2760003;5DS_2780857;5DS_2780858;
m140526_095907_42199_c100632732550000001823123009121490_s1_X0/56335/1897_57_CCS	1BS_3430402;1DS_1886245;2AS_5199852;2BS_5169278;2BS_5182723;4AL_7061416;4BL_6963301;4BL_6963302;4BS_4861806;4DS_2308728;5AL_2766612;5BL_10926321;5DS_2760003;5DS_2780857;5DS_2780858;
m140526_095907_42199_c100632732550000001823123009121490_s1_X0/56339/28_1797_CCS	1BS_3457988;1BS_3480968;
m140526_095907_42199_c100632732550000001823123009121490_s1_X0/56407/30_1549_CCS	1BS_3430402;1DS_1886245;2AS_5199852;2BL_8086809;2BS_5169278;2BS_5182723;3DL_6914227;4AL_7061416;4AS_6012341;4BL_6963301;4BL_6963302;4DS_2308728;5AL_2766612;5BL_10926321;5DS_2760003;5DS_2780857;5DS_2780858;6DS_49860;
m140526_095907_42199_c100632732550000001823123009121490_s1_X0/56704/30_1548_CCS	5DL_4494509;5DL_4505113;
m140526_095907_42199_c100632732550000001823123009121490_s1_X0/56710/1627_55_CCS	1AL_3917731;1DS_1905993;2AS_5212239;3AL_4358841;3AS_3331868;4AS_5986641;4BL_6972731;6AS_4354999;6DS_2109084;7AL_4553891;
m140526_095907_42199_c100632732550000001823123009121490_s1_X0/56809/29_1812_CCS	1DL_2251676;1DL_2284912;
m140526_095907_42199_c100632732550000001823123009121490_s1_X0/56826/30_1585_CCS	1BS_3430402;1DS_1886245;2AS_5199852;2BL_8086809;2BS_5169278;2BS_5182723;3DL_6914227;4AL_7061416;4AS_6012341;4BL_6963301;4BL_6963302;4DS_2308728;5AL_2766612;5BL_10926321;5DS_2760003;5DS_2780857;5DS_2780858;6DS_49860;
m140526_095907_42199_c100632732550000001823123009121490_s1_X0/57115/31_1571_CCS	1BS_3430402;1DS_1886245;2AS_5199852;2BL_8086809;2BS_5169278;2BS_5182723;3DL_6914227;4AL_7061416;4AS_6012341;4BL_6963301;4BL_6963302;4BS_4861806;4DS_2308728;5AL_2766612;5BL_10926321;5DS_2760003;5DS_2780857;5DS_2780858;6DS_49860;
m140526_095907_42199_c100632732550000001823123009121490_s1_X0/57134/32_1599_CCS	1BS_3430402;1DS_1886245;2AS_5199852;2BL_8086809;2BS_5169278;2BS_5182723;3DL_6914227;4AL_7061416;4AS_6012341;4BL_6963301;4BL_6963302;4BS_4861806;4DS_2308728;5AL_2766612;5BL_10926321;5DS_2760003;5DS_2780857;5DS_2780858;6DS_49860;
m140526_095907_42199_c100632732550000001823123009121490_s1_X0/57179/26_1710_CCS	7DL_3369174;7DL_3369175;
m140526_095907_42199_c100632732550000001823123009121490_s1_X0/57201/1738_62_CCS	3AS_3370544;4AL_7077068;4AL_7130152;4AL_7149604;4AS_6014643;4BL_7018199;5AS_1537813;5AS_1537813;7AL_4488241;
m140526_095907_42199_c100632732550000001823123009121490_s1_X0/57339/31_1874_CCS	4BL_6900740;4BS_2541588;
m140526_095907_42199_c100632732550000001823123009121490_s1_X0/57433/1855_57_CCS	1BS_3430402;1DS_1886245;2AS_5199852;2BS_5169278;2BS_5182723;4AL_7061416;4BL_6963301;4BL_6963302;4DS_2308728;5AL_2766612;5BL_10926321;5DS_2760003;5DS_2780857;5DS_2780858;
m140526_095907_42199_c100632732550000001823123009121490_s1_X0/57477/31_1536_CCS	2BL_7940698;2BL_8049141;
m140526_095907_42199_c100632732550000001823123009121490_s1_X0/57490/33_1129_CCS	4BS_4896979;4BS_4925666;
m140526_095907_42199_c100632732550000001823123009121490_s1_X0/57648/1898_55_CCS	1BS_3430402;1DS_1886245;2AS_5199852;2BS_5169278;2BS_5182723;4AL_7061416;4BL_6963301;4BL_6963302;4DS_2308728;5AL_2766612;5BL_10926321;5DS_2760003;5DS_2780857;5DS_2780858;
m140526_095907_42199_c100632732550000001823123009121490_s1_X0/57795/1750_58_CCS	2BS_5156947;2BS_5236858;3AS_3370544;4AL_7077068;4AL_7130152;4AL_7149604;4AS_6014643;4BL_7018199;5AS_1537813;5AS_1537813;7AL_4488241;
m140526_095907_42199_c100632732550000001823123009121490_s1_X0/57875/1882_55_CCS	5BS_2253105;5BS_2259906;
m140526_095907_42199_c100632732550000001823123009121490_s1_X0/57905/29_1565_CCS	1BS_3430402;1DS_1886245;2AS_5199852;2BL_8086809;2BS_5182723;3DL_6914227;4AL_7061416;4AS_6012341;4BL_6963301;4BL_6963302;4DS_2308728;5AL_2766612;5BL_10926321;5DS_2760003;5DS_2780857;5DS_2780858;6DS_49860;
m140526_095907_42199_c100632732550000001823123009121490_s1_X0/57968/25_1503_CCS	2AL_6319489;2AL_6349956;
m140526_095907_42199_c100632732550000001823123009121490_s1_X0/58114/1760_56_CCS	1BS_3430402;1DS_1886245;2AS_5199852;2BS_5169278;2BS_5182723;4AL_7061416;4BL_6963301;4BL_6963302;4BS_4861806;4DS_2308728;5AL_2766612;5BL_10926321;5DS_2760003;5DS_2780857;5DS_2780858;
m140526_095907_42199_c100632732550000001823123009121490_s1_X0/58142/1636_65_CCS	1BS_3430402;1DS_1886245;2AS_5199852;2BL_8086809;2BS_5169278;2BS_5182723;3DL_6914227;4AL_7061416;4AS_6012341;4BL_6963301;4BL_6963302;4DS_2308728;5AL_2766612;5BL_10926321;5DS_2760003;5DS_2780857;5DS_2780858;6DS_49860;
m140526_095907_42199_c100632732550000001823123009121490_s1_X0/58161/30_1754_CCS	1BS_3450661;1DS_1891236;3AL_4399315;4AL_7162876;4AS_6011082;4AS_6011083;5AS_1515651;5BS_2273631;5BS_2296592;6BS_268378;
m140526_095907_42199_c100632732550000001823123009121490_s1_X0/58398/22_1575_CCS	1AS_3269407;1BS_3458296;3AS_3435874;5AS_1549910;5AS_1549911;6DL_3267247;7AL_4474064;7AL_4510362;7DL_3321707;
m140526_095907_42199_c100632732550000001823123009121490_s1_X0/58444/32_1667_CCS	6DS_2117313;6DS_2119676;
m140526_095907_42199_c100632732550000001823123009121490_s1_X0/58469/1595_61_CCS	1BS_3430402;1DS_1886245;2AS_5199852;2BL_8086809;2BS_5169278;2BS_5182723;3DL_6914227;4AL_7061416;4AS_6012341;4BL_6963301;4BL_6963302;4DS_2308728;5AL_2766612;5BL_10926321;5DS_2760003;5DS_2780857;5DS_2780858;6DS_49860;
m140526_095907_42199_c100632732550000001823123009121490_s1_X0/58470/30_1758_CCS	1BS_3483406;2AL_6336037;3DL_6938633;5AS_1549064;5AS_1552572;5BL_10901960;5DS_2780529;7AL_4535756;
m140526_095907_42199_c100632732550000001823123009121490_s1_X0/58527/1809_57_CCS	1BS_3430402;1DS_1886245;2AS_5199852;2BS_5169278;2BS_5182723;4AL_7061416;4BL_6963301;4BL_6963302;4BS_4861806;4DS_2308728;5AL_2766612;5BL_10926321;5DS_2760003;5DS_2780857;5DS_2780858;
m140526_095907_42199_c100632732550000001823123009121490_s1_X0/58715/2032_92_CCS	4AS_5952966;4AS_5968141;6AS_4410360;
m140526_095907_42199_c100632732550000001823123009121490_s1_X0/58790/29_1706_CCS	2AS_5209614;2AS_5212545;
m140526_095907_42199_c100632732550000001823123009121490_s1_X0/58999/31_1609_CCS	2BS_5171004;2BS_5244087;2BS_5244088;2BS_5244757;
m140526_095907_42199_c100632732550000001823123009121490_s1_X0/59026/1596_65_CCS	1BS_3430402;1DS_1886245;2AS_5199852;2BL_8086809;2BS_5169278;2BS_5182723;3DL_6914227;4AL_7061416;4AS_6012341;4BL_6963301;4BL_6963302;4DS_2308728;5AL_2766612;5BL_10926321;5DS_2760003;5DS_2780857;5DS_2780858;6DS_49860;
m140526_095907_42199_c100632732550000001823123009121490_s1_X0/59094/31_1619_CCS	1BS_3430402;1DS_1886245;2AS_5199852;2BL_8086809;2BS_5169278;2BS_5182723;3DL_6914227;4AL_7061416;4AS_6012341;4BL_6963301;4BL_6963302;4BS_4861806;4DS_2308728;5AL_2766612;5BL_10926321;5DS_2760003;5DS_2780857;5DS_2780858;6DS_49860;
m140526_095907_42199_c100632732550000001823123009121490_s1_X0/59098/1786_60_CCS	5DS_2779622;5DS_2781732;
m140526_095907_42199_c100632732550000001823123009121490_s1_X0/59235/29_1508_CCS	1BS_3430402;1DS_1886245;2AS_5199852;2BL_8086809;2BS_5182723;3DL_6914227;4AL_7061416;4AS_6012341;4BL_6963301;4BL_6963302;4DS_2308728;5AL_2766612;5BL_10926321;5DS_2760003;5DS_2780857;5DS_2780858;6DS_49860;
m140526_095907_42199_c100632732550000001823123009121490_s1_X0/59262/2012_56_CCS	4DL_14331336;4DL_14387702;
m140526_095907_42199_c100632732550000001823123009121490_s1_X0/59375/1854_60_CCS	1BS_3430402;1DS_1886245;2AS_5199852;2BS_5182723;4AL_7061416;4BL_6963301;4BL_6963302;4DS_2308728;5AL_2766612;5BL_10926321;5DS_2760003;5DS_2780857;5DS_2780858;
m140526_095907_42199_c100632732550000001823123009121490_s1_X0/59454/1600_60_CCS	7AS_4191334;7AS_4248165;
m140526_095907_42199_c100632732550000001823123009121490_s1_X0/59629/2036_60_CCS	4AS_5955230;4AS_6010427;
m140526_095907_42199_c100632732550000001823123009121490_s1_X0/5964/1606_59_CCS	1BS_3430402;1DS_1886245;2AS_5199852;2BL_8086809;2BS_5169278;2BS_5182723;3DL_6914227;4AL_7061416;4AS_6012341;4BL_6963301;4BL_6963302;4DS_2308728;5AL_2766612;5BL_10926321;5DS_2760003;5DS_2780857;5DS_2780858;6DS_49860;
m140526_095907_42199_c100632732550000001823123009121490_s1_X0/59652/1857_59_CCS	1BS_3430402;1DS_1886245;2AS_5199852;2BS_5169278;2BS_5182723;4AL_7061416;4BL_6963301;4BL_6963302;4BS_4861806;4DS_2308728;5AL_2766612;5BL_10926321;5DS_2760003;5DS_2780857;5DS_2780858;
m140526_095907_42199_c100632732550000001823123009121490_s1_X0/59655/1625_60_CCS	1AS_3269407;1BS_3458296;3AS_3435874;5AS_1549910;5AS_1549911;6DL_3267247;7AL_4474064;7AL_4510362;7DL_3321707;
m140526_095907_42199_c100632732550000001823123009121490_s1_X0/59682/1597_61_CCS	1BS_3430402;1DS_1886245;2AS_5199852;2BL_8086809;2BS_5169278;2BS_5182723;3DL_6914227;4AL_7061416;4AS_6012341;4BL_6963301;4BL_6963302;4DS_2308728;5AL_2766612;5BL_10926321;5DS_2760003;5DS_2780857;5DS_2780858;6DS_49860;
m140526_095907_42199_c100632732550000001823123009121490_s1_X0/59967/29_1825_CCS	1BS_3430402;1DS_1886245;2AS_5199852;2BS_5169278;2BS_5182723;4AL_7061416;4BL_6963301;4BL_6963302;4BS_4861806;4DS_2308728;5AL_2766612;5BL_10926321;5DS_2760003;5DS_2780857;5DS_2780858;
m140526_095907_42199_c100632732550000001823123009121490_s1_X0/60134/1803_55_CCS	1BS_3430402;1DS_1886245;2AS_5199852;2BS_5169278;2BS_5182723;4AL_7061416;4BL_6963301;4BL_6963302;4BS_4861806;4DS_2308728;5AL_2766612;5BL_10926321;5DS_2760003;5DS_2780857;5DS_2780858;
m140526_095907_42199_c100632732550000001823123009121490_s1_X0/60209/1418_54_CCS	5BL_10783670;5BL_10914526;
m140526_095907_42199_c100632732550000001823123009121490_s1_X0/60302/1909_64_CCS	1BS_3430402;1DS_1886245;2AS_5199852;2BS_5169278;2BS_5182723;4AL_7061416;4BL_6963301;4BL_6963302;4DS_2308728;5AL_2766612;5BL_10926321;5DS_2760003;5DS_2780857;5DS_2780858;
m140526_095907_42199_c100632732550000001823123009121490_s1_X0/60350/1111_56_CCS	1DL_2251676;1DL_2284912;
m140526_095907_42199_c100632732550000001823123009121490_s1_X0/60600/31_2172_CCS	1DL_2251676;1DL_2284912;
m140526_095907_42199_c100632732550000001823123009121490_s1_X0/60614/1714_59_CCS	4BS_4896979;4BS_4925666;
m140526_095907_42199_c100632732550000001823123009121490_s1_X0/60628/1738_62_CCS	1BS_3430402;1DS_1886245;2AS_5199852;2BL_8086809;2BS_5169278;2BS_5182723;3DL_6914227;4AL_7061416;4AS_6012341;4BL_6963301;4BL_6963302;4DS_2308728;5AL_2766612;5BL_10926321;5DS_2760003;5DS_2780857;5DS_2780858;6DS_49860;
m140526_095907_42199_c100632732550000001823123009121490_s1_X0/60664/1579_55_CCS	1BS_3430402;1DS_1886245;2AS_5199852;2BL_8086809;2BS_5169278;2BS_5182723;3DL_6914227;4AL_7061416;4AS_6012341;4BL_6963301;4BL_6963302;4BS_4861806;4DS_2308728;5AL_2766612;5BL_10926321;5DS_2760003;5DS_2780857;5DS_2780858;6DS_49860;
m140526_095907_42199_c100632732550000001823123009121490_s1_X0/60714/2376_61_CCS	7DL_3319923;7DL_3348220;
m140526_095907_42199_c100632732550000001823123009121490_s1_X0/60791/29_1635_CCS	4BS_4896979;4BS_4925666;
m140526_095907_42199_c100632732550000001823123009121490_s1_X0/60846/1785_60_CCS	1BS_3430402;1DS_1886245;2AS_5199852;2BS_5169278;2BS_5182723;4AL_7061416;4BL_6963301;4BL_6963302;4BS_4861806;4DS_2308728;5AL_2766612;5BL_10926321;5DS_2760003;5DS_2780857;5DS_2780858;
m140526_095907_42199_c100632732550000001823123009121490_s1_X0/61039/30_1793_CCS	1BS_3430402;1DS_1886245;2AS_5199852;2BS_5169278;2BS_5182723;4AL_7061416;4BL_6963301;4BL_6963302;4DS_2308728;5AL_2766612;5BL_10926321;5DS_2760003;5DS_2780857;5DS_2780858;
m140526_095907_42199_c100632732550000001823123009121490_s1_X0/61116/30_1549_CCS	1BS_3430402;1DS_1886245;2AS_5199852;2BL_8086809;2BS_5169278;2BS_5182723;3DL_6914227;4AL_7061416;4AS_6012341;4BL_6963301;4BL_6963302;4DS_2308728;5AL_2766612;5BL_10926321;5DS_2760003;5DS_2780857;5DS_2780858;6DS_49860;
m140526_095907_42199_c100632732550000001823123009121490_s1_X0/61164/1541_57_CCS	1BS_3430402;1DS_1886245;2AS_5199852;2BL_8086809;2BS_5169278;2BS_5182723;3DL_6914227;4AL_7061416;4AS_6012341;4BL_6963301;4BL_6963302;4DS_2308728;5AL_2766612;5BL_10926321;5DS_2760003;5DS_2780857;5DS_2780858;6DS_49860;
m140526_095907_42199_c100632732550000001823123009121490_s1_X0/6126/1801_51_CCS	1BS_3430402;1DS_1886245;2AS_5199852;2BS_5169278;2BS_5182723;4AL_7061416;4BL_6963301;4BL_6963302;4DS_2308728;5AL_2766612;5BL_10926321;5DS_2760003;5DS_2780857;5DS_2780858;
m140526_095907_42199_c100632732550000001823123009121490_s1_X0/61281/30_1550_CCS	1AL_3917731;1DS_1905993;2AS_5212239;3AL_4358841;3AS_3331868;4AS_5986641;4BL_6972731;6AS_4354999;6DS_2109084;7AL_4553891;
m140526_095907_42199_c100632732550000001823123009121490_s1_X0/61296/1839_60_CCS	1BS_3430402;1DS_1886245;2AS_5199852;2BS_5169278;2BS_5182723;4AL_7061416;4BL_6963301;4BL_6963302;4BS_4861806;4DS_2308728;5AL_2766612;5BL_10926321;5DS_2760003;5DS_2780857;5DS_2780858;
m140526_095907_42199_c100632732550000001823123009121490_s1_X0/61345/30_1560_CCS	1BS_3430402;1DS_1886245;2AS_5199852;2BL_8086809;2BS_5169278;2BS_5182723;3DL_6914227;4AL_7061416;4AS_6012341;4BL_6963301;4BL_6963302;4BS_4861806;4DS_2308728;5AL_2766612;5BL_10926321;5DS_2760003;5DS_2780857;5DS_2780858;6DS_49860;
m140526_095907_42199_c100632732550000001823123009121490_s1_X0/61348/1359_66_CCS	6AL_5749470;6AL_5816732;6DL_3217060;
m140526_095907_42199_c100632732550000001823123009121490_s1_X0/61470/30_1498_CCS	5BL_10783670;5BL_10914526;5BL_10924485;
m140526_095907_42199_c100632732550000001823123009121490_s1_X0/61569/30_1505_CCS	1BS_3430402;1DS_1886245;2AS_5199852;2BL_8086809;2BS_5169278;2BS_5182723;3DL_6914227;4AL_7061416;4AS_6012341;4BL_6963301;4BL_6963302;4DS_2308728;5AL_2766612;5BL_10926321;5DS_2760003;5DS_2780857;5DS_2780858;6DS_49860;
m140526_095907_42199_c100632732550000001823123009121490_s1_X0/61594/31_1683_CCS	4BS_4896979;4BS_4925666;
m140526_095907_42199_c100632732550000001823123009121490_s1_X0/61601/33_1814_CCS	1BS_3430402;1DS_1886245;2AS_5199852;2BS_5169278;2BS_5182723;4AL_7061416;4BL_6963301;4BL_6963302;4DS_2308728;5AL_2766612;5BL_10926321;5DS_2760003;5DS_2780857;5DS_2780858;
m140526_095907_42199_c100632732550000001823123009121490_s1_X0/61680/1574_56_CCS	1BS_3430402;1DS_1886245;2AS_5199852;2BL_8086809;2BS_5169278;2BS_5182723;3DL_6914227;4AL_7061416;4AS_6012341;4BL_6963301;4BL_6963302;4DS_2308728;5AL_2766612;5BL_10926321;5DS_2760003;5DS_2780857;5DS_2780858;6DS_49860;
m140526_095907_42199_c100632732550000001823123009121490_s1_X0/61786/29_1513_CCS	1BS_3430402;2AS_5199852;3DL_6914227;4BL_6963301;4BS_4861806;4DS_2308728;5AL_2766612;5DS_2760003;5DS_2780857;5DS_2780858;6DS_49860;
m140526_095907_42199_c100632732550000001823123009121490_s1_X0/61848/29_1748_CCS	1AS_3258881;1AS_3264185;
m140526_095907_42199_c100632732550000001823123009121490_s1_X0/61909/1363_57_CCS	6AL_5749470;6AL_5816732;
m140526_095907_42199_c100632732550000001823123009121490_s1_X0/62006/31_2448_CCS	5AL_2811584;5BS_2270737;
m140526_095907_42199_c100632732550000001823123009121490_s1_X0/62059/2252_55_CCS	7AL_4545800;7DL_3341434;
m140526_095907_42199_c100632732550000001823123009121490_s1_X0/62175/2084_59_CCS	1DL_2251676;1DL_2284912;
m140526_095907_42199_c100632732550000001823123009121490_s1_X0/62183/1591_59_CCS	1BS_3430402;1DS_1886245;2AS_5199852;2BL_8086809;2BS_5169278;2BS_5182723;3DL_6914227;4AL_7061416;4AS_6012341;4BL_6963301;4BL_6963302;4DS_2308728;5AL_2766612;5BL_10926321;5DS_2760003;5DS_2780857;5DS_2780858;6DS_49860;
m140526_095907_42199_c100632732550000001823123009121490_s1_X0/62236/30_1822_CCS	1BS_3430402;1DS_1886245;2AS_5199852;2BS_5169278;2BS_5182723;4AL_7061416;4BL_6963301;4BL_6963302;4DS_2308728;5AL_2766612;5BL_10926321;5DS_2760003;5DS_2780857;5DS_2780858;
m140526_095907_42199_c100632732550000001823123009121490_s1_X0/62265/32_2156_CCS	4BS_4865327;4BS_4941379;
m140526_095907_42199_c100632732550000001823123009121490_s1_X0/62414/33_1548_CCS	1BS_3430402;1DS_1886245;2AS_5199852;2BL_8086809;2BS_5169278;2BS_5182723;3DL_6914227;4AL_7061416;4AS_6012341;4BL_6963301;4BL_6963302;4DS_2308728;5AL_2766612;5BL_10926321;5DS_2760003;5DS_2780857;5DS_2780858;6DS_49860;
m140526_095907_42199_c100632732550000001823123009121490_s1_X0/62574/30_1930_CCS	4AL_7069671;4AS_5955994;
m140526_095907_42199_c100632732550000001823123009121490_s1_X0/6277/1552_59_CCS	1BS_3430402;1DS_1886245;2AS_5199852;2BL_8086809;2BS_5169278;2BS_5182723;3DL_6914227;4AL_7061416;4AS_6012341;4BL_6963301;4BL_6963302;4DS_2308728;5AL_2766612;5BL_10926321;5DS_2760003;5DS_2780857;5DS_2780858;6DS_49860;
m140526_095907_42199_c100632732550000001823123009121490_s1_X0/62798/1849_62_CCS	1BS_3430402;1DS_1886245;2AS_5199852;2BS_5169278;2BS_5182723;4AL_7061416;4BL_6963301;4BL_6963302;4BS_4861806;4DS_2308728;5AL_2766612;5BL_10926321;5DS_2760003;5DS_2780857;5DS_2780858;
m140526_095907_42199_c100632732550000001823123009121490_s1_X0/62821/31_1801_CCS	1BS_3430402;1DS_1886245;2AS_5199852;2BS_5169278;2BS_5182723;4AL_7061416;4BL_6963301;4BL_6963302;4DS_2308728;5AL_2766612;5BL_10926321;5DS_2760003;5DS_2780857;5DS_2780858;
m140526_095907_42199_c100632732550000001823123009121490_s1_X0/62843/1586_62_CCS	1BS_3430402;1DS_1886245;2AS_5199852;2BL_8086809;2BS_5169278;2BS_5182723;3DL_6914227;4AL_7061416;4AS_6012341;4BL_6963301;4BL_6963302;4BS_4861806;4DS_2308728;5AL_2766612;5BL_10926321;5DS_2760003;5DS_2780857;5DS_2780858;6DS_49860;
m140526_095907_42199_c100632732550000001823123009121490_s1_X0/6289/31_1853_CCS	3AS_3316157;3AS_3323792;
m140526_095907_42199_c100632732550000001823123009121490_s1_X0/63000/1576_55_CCS	1DL_2251676;1DL_2284912;
m140526_095907_42199_c100632732550000001823123009121490_s1_X0/63016/30_2126_CCS	1DL_2251676;1DL_2284912;
m140526_095907_42199_c100632732550000001823123009121490_s1_X0/63122/1878_61_CCS	1BS_3430402;1DS_1886245;2AS_5199852;2BS_5169278;2BS_5182723;4AL_7061416;4BL_6963301;4BL_6963302;4DS_2308728;5AL_2766612;5BL_10926321;5DS_2760003;5DS_2780857;5DS_2780858;
m140526_095907_42199_c100632732550000001823123009121490_s1_X0/63321/1594_54_CCS	1BS_3430402;1DS_1886245;2AS_5199852;2BL_8086809;2BS_5169278;2BS_5182723;3DL_6914227;4AL_7061416;4AS_6012341;4BL_6963301;4BL_6963302;4DS_2308728;5AL_2766612;5BL_10926321;5DS_2760003;5DS_2780857;5DS_2780858;6DS_49860;
m140526_095907_42199_c100632732550000001823123009121490_s1_X0/63687/1717_63_CCS	1BS_3430402;1DS_1886245;2AS_5199852;2BS_5169278;2BS_5182723;4AL_7061416;4BL_6963301;4BL_6963302;4DS_2308728;5AL_2766612;5BL_10926321;5DS_2760003;5DS_2780857;5DS_2780858;
m140526_095907_42199_c100632732550000001823123009121490_s1_X0/63986/28_1943_CCS	5BL_10821618;5BL_10828507;
m140526_095907_42199_c100632732550000001823123009121490_s1_X0/64126/35_1646_CCS	1BS_3430402;1DS_1886245;2AS_5199852;2BL_8086809;2BS_5182723;3DL_6914227;4AL_7061416;4AS_6012341;4BL_6963301;4BL_6963302;4BS_4861806;4DS_2308728;5AL_2766612;5BL_10926321;5DS_2760003;5DS_2780857;5DS_2780858;6DS_49860;
m140526_095907_42199_c100632732550000001823123009121490_s1_X0/64219/29_1828_CCS	7AS_4191334;7AS_4248165;
m140526_095907_42199_c100632732550000001823123009121490_s1_X0/64342/31_1905_CCS	4AL_6293353;4AS_6007788;
m140526_095907_42199_c100632732550000001823123009121490_s1_X0/64394/47_1609_CCS	1BS_3430402;1DS_1886245;2AS_5199852;2BL_8086809;2BS_5169278;2BS_5182723;3DL_6914227;4AL_7061416;4AS_6012341;4BL_6963301;4BL_6963302;4DS_2308728;5AL_2766612;5BL_10926321;5DS_2760003;5DS_2780857;5DS_2780858;6DS_49860;
m140526_095907_42199_c100632732550000001823123009121490_s1_X0/64412/30_1711_CCS	5AS_1543243;5AS_1548258;
m140526_095907_42199_c100632732550000001823123009121490_s1_X0/64442/30_1613_CCS	4AL_7072034;4AL_7109695;
m140526_095907_42199_c100632732550000001823123009121490_s1_X0/64483/1848_55_CCS	1BS_3430402;1DS_1886245;2AS_5199852;2BS_5169278;2BS_5182723;4AL_7061416;4BL_6963301;4BL_6963302;4DS_2308728;5AL_2766612;5BL_10926321;5DS_2760003;5DS_2780857;5DS_2780858;
m140526_095907_42199_c100632732550000001823123009121490_s1_X0/64493/29_1548_CCS	1BS_3430402;1DS_1886245;2AS_5199852;2BL_8086809;2BS_5182723;3DL_6914227;4AL_7061416;4AS_6012341;4BL_6963301;4BL_6963302;4DS_2308728;5AL_2766612;5BL_10926321;5DS_2760003;5DS_2780857;5DS_2780858;6DS_49860;
m140526_095907_42199_c100632732550000001823123009121490_s1_X0/64542/1666_55_CCS	6AL_5769879;6AL_5779657;
m140526_095907_42199_c100632732550000001823123009121490_s1_X0/64544/1832_60_CCS	1BS_3430402;1DS_1886245;2AS_5199852;2BS_5169278;2BS_5182723;4AL_7061416;4BL_6963301;4BL_6963302;4DS_2308728;5AL_2766612;5BL_10926321;5DS_2760003;5DS_2780857;5DS_2780858;
m140526_095907_42199_c100632732550000001823123009121490_s1_X0/64860/2029_56_CCS	5BL_10821618;5BL_10828507;
m140526_095907_42199_c100632732550000001823123009121490_s1_X0/64912/31_1577_CCS	5BL_10792045;5BL_10921255;
m140526_095907_42199_c100632732550000001823123009121490_s1_X0/6499/1498_66_CCS	1BS_3430402;1DS_1886245;2AS_5199852;2BL_8086809;2BS_5169278;2BS_5182723;3DL_6914227;4AL_7061416;4AS_6012341;4BL_6963301;4BL_6963302;4DS_2308728;5AL_2766612;5BL_10926321;5DS_2760003;5DS_2780857;5DS_2780858;6DS_49860;
m140526_095907_42199_c100632732550000001823123009121490_s1_X0/65051/1653_55_CCS	1DL_2251676;1DL_2284912;
m140526_095907_42199_c100632732550000001823123009121490_s1_X0/65116/2675_58_CCS	3AL_4245604;5AL_2735782;
m140526_095907_42199_c100632732550000001823123009121490_s1_X0/65120/31_1646_CCS	1BS_3430402;1DS_1886245;2AS_5199852;2BL_8086809;2BS_5169278;2BS_5182723;3DL_6914227;4AL_7061416;4AS_6012341;4BL_6963301;4BL_6963302;4DS_2308728;5AL_2766612;5BL_10926321;5DS_2760003;5DS_2780857;5DS_2780858;6DS_49860;
m140526_095907_42199_c100632732550000001823123009121490_s1_X0/65357/32_2392_CCS	6BS_3041298;6DS_2117940;
m140526_095907_42199_c100632732550000001823123009121490_s1_X0/65381/1623_70_CCS	1BS_3430402;1DS_1886245;2AS_5199852;2BL_8086809;2BS_5169278;2BS_5182723;3DL_6914227;4AL_7061416;4AS_6012341;4BL_6963301;4BL_6963302;4DS_2308728;5AL_2766612;5BL_10926321;5DS_2760003;5DS_2780857;5DS_2780858;6DS_49860;
m140526_095907_42199_c100632732550000001823123009121490_s1_X0/65417/2135_49_CCS	3B_10629289;3B_10749755;
m140526_095907_42199_c100632732550000001823123009121490_s1_X0/65433/1572_59_CCS	1BS_3430402;1DS_1886245;2AS_5199852;2BL_8086809;2BS_5169278;2BS_5182723;3DL_6914227;4AL_7061416;4AS_6012341;4BL_6963301;4BL_6963302;4DS_2308728;5AL_2766612;5BL_10926321;5DS_2760003;5DS_2780857;5DS_2780858;6DS_49860;
m140526_095907_42199_c100632732550000001823123009121490_s1_X0/65573/1984_62_CCS	1AS_3275364;1BS_3478203;2AL_6435996;2AS_5256576;2AS_5306386;2BL_8014630;2BS_5246941;3B_10509216;3DL_6951463;4AL_7128753;5AL_2764792;5AS_1504017;7AL_4557483;
m140526_095907_42199_c100632732550000001823123009121490_s1_X0/65590/1572_59_CCS	1BS_3430402;1DS_1886245;2AS_5199852;2BL_8086809;2BS_5169278;2BS_5182723;3DL_6914227;4AL_7061416;4AS_6012341;4BL_6963301;4BL_6963302;4DS_2308728;5AL_2766612;5BL_10926321;5DS_2760003;5DS_2780857;5DS_2780858;6DS_49860;
m140526_095907_42199_c100632732550000001823123009121490_s1_X0/65593/30_1783_CCS	1BS_3430402;1DS_1886245;2AS_5199852;2BS_5182723;4AL_7061416;4BL_6963301;4BL_6963302;4BS_4861806;4DS_2308728;5AL_2766612;5BL_10926321;5DS_2760003;5DS_2780857;5DS_2780858;
m140526_095907_42199_c100632732550000001823123009121490_s1_X0/65672/29_1503_CCS	1BS_3430402;1DS_1886245;2AS_5199852;2BL_8086809;2BS_5169278;2BS_5182723;3DL_6914227;4AL_7061416;4AS_6012341;4BL_6963301;4BL_6963302;4DS_2308728;5AL_2766612;5BL_10926321;5DS_2760003;5DS_2780857;5DS_2780858;6DS_49860;
m140526_095907_42199_c100632732550000001823123009121490_s1_X0/65736/29_1615_CCS	1BS_3430402;1DS_1886245;2AS_5199852;2BL_8086809;2BS_5169278;2BS_5182723;3DL_6914227;4AL_7061416;4AS_6012341;4BL_6963301;4BL_6963302;4DS_2308728;5AL_2766612;5BL_10926321;5DS_2760003;5DS_2780857;5DS_2780858;6DS_49860;
m140526_095907_42199_c100632732550000001823123009121490_s1_X0/65764/31_1807_CCS	1BS_3430402;1DS_1886245;2AS_5199852;2BS_5169278;2BS_5182723;4AL_7061416;4BL_6963301;4BL_6963302;4DS_2308728;5AL_2766612;5BL_10926321;5DS_2760003;5DS_2780857;5DS_2780858;
m140526_095907_42199_c100632732550000001823123009121490_s1_X0/65771/31_1705_CCS	2BS_5192705;2BS_5232389;
m140526_095907_42199_c100632732550000001823123009121490_s1_X0/65857/30_1551_CCS	1BS_3430402;1DS_1886245;2AS_5199852;2BL_8086809;2BS_5169278;2BS_5182723;3DL_6914227;4AL_7061416;4AS_6012341;4BL_6963301;4BL_6963302;4DS_2308728;5AL_2766612;5BL_10926321;5DS_2760003;5DS_2780857;5DS_2780858;6DS_49860;
m140526_095907_42199_c100632732550000001823123009121490_s1_X0/65913/29_1545_CCS	1BS_3430402;1DS_1886245;2AS_5199852;2BL_8086809;2BS_5169278;2BS_5182723;3DL_6914227;4AL_7061416;4AS_6012341;4BL_6963301;4BL_6963302;4BS_4861806;4DS_2308728;5AL_2766612;5BL_10926321;5DS_2760003;5DS_2780857;5DS_2780858;6DS_49860;
m140526_095907_42199_c100632732550000001823123009121490_s1_X0/66079/2068_54_CCS	1BS_3442222;1BS_3457388;
m140526_095907_42199_c100632732550000001823123009121490_s1_X0/6610/1657_79_CCS	1AS_3302382;1BS_3457374;2AL_6320262;2BL_8003979;3AL_4408328;3DL_6926939;4AL_7073043;5AS_1504017;5BL_10842193;6AS_4365115;6DL_3282031;7AS_4245918;
m140526_095907_42199_c100632732550000001823123009121490_s1_X0/66134/30_1530_CCS	1BS_3430402;1DS_1886245;2AS_5199852;2BL_8086809;2BS_5169278;2BS_5182723;3DL_6914227;4AL_7061416;4AS_6012341;4BL_6963301;4BL_6963302;4DS_2308728;5AL_2766612;5BL_10926321;5DS_2760003;5DS_2780857;5DS_2780858;6DS_49860;
m140526_095907_42199_c100632732550000001823123009121490_s1_X0/66208/30_1543_CCS	1BS_3430402;1DS_1886245;2AS_5199852;2BL_8086809;2BS_5169278;2BS_5182723;3DL_6914227;4AL_7061416;4AS_6012341;4BL_6963301;4BL_6963302;4DS_2308728;5AL_2766612;5BL_10926321;5DS_2760003;5DS_2780857;5DS_2780858;6DS_49860;
m140526_095907_42199_c100632732550000001823123009121490_s1_X0/66326/1690_70_CCS	1BS_3430402;1DS_1886245;2AS_5199852;2BL_8086809;2BS_5169278;2BS_5182723;3DL_6914227;4AL_7061416;4AS_6012341;4BL_6963301;4BL_6963302;4BS_4861806;4DS_2308728;5AL_2766612;5BL_10926321;5DS_2760003;5DS_2780857;5DS_2780858;6DS_49860;
m140526_095907_42199_c100632732550000001823123009121490_s1_X0/66406/1828_55_CCS	1BS_3430402;1DS_1886245;2AS_5199852;2BS_5169278;2BS_5182723;4AL_7061416;4BL_6963301;4BL_6963302;4BS_4861806;4DS_2308728;5AL_2766612;5BL_10926321;5DS_2760003;5DS_2780857;5DS_2780858;
m140526_095907_42199_c100632732550000001823123009121490_s1_X0/66446/31_1806_CCS	1BS_3430402;1DS_1886245;2AS_5199852;2BS_5169278;2BS_5182723;4AL_7061416;4BL_6963301;4BL_6963302;4DS_2308728;5AL_2766612;5BL_10926321;5DS_2760003;5DS_2780857;5DS_2780858;
m140526_095907_42199_c100632732550000001823123009121490_s1_X0/66553/33_1813_CCS	1BS_3430402;1DS_1886245;2AS_5199852;2BS_5182723;4AL_7061416;4BL_6963301;4BL_6963302;4BS_4861806;4DS_2308728;5AL_2766612;5BL_10926321;5DS_2760003;5DS_2780857;5DS_2780858;
m140526_095907_42199_c100632732550000001823123009121490_s1_X0/66646/36_1731_CCS	2BS_5156947;2BS_5236858;3AS_3370544;4AL_7077068;4AL_7130152;4AL_7149604;4AS_6014643;4BL_7018199;5AS_1537813;5AS_1537813;7AL_4488241;
m140526_095907_42199_c100632732550000001823123009121490_s1_X0/66674/31_1588_CCS	1BS_3430402;1DS_1886245;2AS_5199852;2BL_8086809;2BS_5182723;3DL_6914227;4AL_7061416;4AS_6012341;4BL_6963301;4BL_6963302;4DS_2308728;5AL_2766612;5BL_10926321;5DS_2760003;5DS_2780857;5DS_2780858;6DS_49860;
m140526_095907_42199_c100632732550000001823123009121490_s1_X0/66702/1590_53_CCS	1BS_3430402;1DS_1886245;2AS_5199852;2BL_8086809;2BS_5169278;2BS_5182723;3DL_6914227;4AL_7061416;4AS_6012341;4BL_6963301;4BL_6963302;4BS_4861806;4DS_2308728;5AL_2766612;5BL_10926321;5DS_2760003;5DS_2780857;5DS_2780858;6DS_49860;
m140526_095907_42199_c100632732550000001823123009121490_s1_X0/67013/29_1551_CCS	1BS_3430402;1DS_1886245;2AS_5199852;2BL_8086809;2BS_5169278;2BS_5182723;3DL_6914227;4AL_7061416;4AS_6012341;4BL_6963301;4BL_6963302;4DS_2308728;5AL_2766612;5BL_10926321;5DS_2760003;5DS_2780857;5DS_2780858;6DS_49860;
m140526_095907_42199_c100632732550000001823123009121490_s1_X0/67026/1583_60_CCS	1BS_3430402;1DS_1886245;2AS_5199852;2BL_8086809;2BS_5169278;2BS_5182723;3DL_6914227;4AL_7061416;4AS_6012341;4BL_6963301;4BL_6963302;4DS_2308728;5AL_2766612;5BL_10926321;5DS_2760003;5DS_2780857;5DS_2780858;6DS_49860;
m140526_095907_42199_c100632732550000001823123009121490_s1_X0/67185/1575_54_CCS	1BS_3430402;1DS_1886245;2AS_5199852;2BL_8086809;2BS_5169278;2BS_5182723;3DL_6914227;4AL_7061416;4AS_6012341;4BL_6963301;4BL_6963302;4DS_2308728;5AL_2766612;5BL_10926321;5DS_2760003;5DS_2780857;5DS_2780858;6DS_49860;
m140526_095907_42199_c100632732550000001823123009121490_s1_X0/67254/1585_62_CCS	1BS_3430402;1DS_1886245;2AS_5199852;2BL_8086809;2BS_5169278;2BS_5182723;3DL_6914227;4AL_7061416;4AS_6012341;4BL_6963301;4BL_6963302;4BS_4861806;4DS_2308728;5AL_2766612;5BL_10926321;5DS_2760003;5DS_2780857;5DS_2780858;6DS_49860;
m140526_095907_42199_c100632732550000001823123009121490_s1_X0/67305/2012_58_CCS	5BL_10904150;5DL_4563258;
m140526_095907_42199_c100632732550000001823123009121490_s1_X0/67332/29_2083_CCS	4AL_7077068;4AL_7130152;4AL_7149604;4BL_7018199;5AS_1537813;5AS_1537813;7AL_4488241;
m140526_095907_42199_c100632732550000001823123009121490_s1_X0/67357/1641_65_CCS	1BS_3430402;1DS_1886245;2AS_5199852;2BL_8086809;2BS_5169278;2BS_5182723;3DL_6914227;4AL_7061416;4AS_6012341;4BL_6963301;4BL_6963302;4DS_2308728;5AL_2766612;5BL_10926321;5DS_2760003;5DS_2780857;5DS_2780858;6DS_49860;
m140526_095907_42199_c100632732550000001823123009121490_s1_X0/67402/2084_61_CCS	1BS_3442222;1BS_3457388;
m140526_095907_42199_c100632732550000001823123009121490_s1_X0/67417/1580_57_CCS	1BS_3430402;1DS_1886245;2AS_5199852;2BL_8086809;2BS_5169278;2BS_5182723;3DL_6914227;4AL_7061416;4AS_6012341;4BL_6963301;4BL_6963302;4BS_4861806;4DS_2308728;5AL_2766612;5BL_10926321;5DS_2760003;5DS_2780857;5DS_2780858;6DS_49860;
m140526_095907_42199_c100632732550000001823123009121490_s1_X0/67456/30_1673_CCS	3B_10610013;3B_10776135;
m140526_095907_42199_c100632732550000001823123009121490_s1_X0/67462/32_1630_CCS	4BL_6977070;4BL_6985734;4BL_6985735;
m140526_095907_42199_c100632732550000001823123009121490_s1_X0/67597/31_1700_CCS	4BS_4896979;4BS_4925666;
m140526_095907_42199_c100632732550000001823123009121490_s1_X0/68058/29_1604_CCS	1BS_3430402;1DS_1886245;2AS_5199852;2BL_8086809;2BS_5169278;2BS_5182723;3DL_6914227;4AL_7061416;4AS_6012341;4BL_6963301;4BL_6963302;4DS_2308728;5AL_2766612;5BL_10926321;5DS_2760003;5DS_2780857;5DS_2780858;6DS_49860;
m140526_095907_42199_c100632732550000001823123009121490_s1_X0/68158/1856_56_CCS	5BS_2268744;5BS_2272535;
m140526_095907_42199_c100632732550000001823123009121490_s1_X0/68246/2151_58_CCS	4DL_14414444;4DL_14459996;
m140526_095907_42199_c100632732550000001823123009121490_s1_X0/68260/31_1845_CCS	1BS_3430402;1DS_1886245;2AS_5199852;2BS_5169278;2BS_5182723;4AL_7061416;4BL_6963301;4BL_6963302;4DS_2308728;5AL_2766612;5BL_10926321;5DS_2760003;5DS_2780857;5DS_2780858;
m140526_095907_42199_c100632732550000001823123009121490_s1_X0/68429/30_1690_CCS	2DL_9832469;2DL_9839464;
m140526_095907_42199_c100632732550000001823123009121490_s1_X0/68542/1766_67_CCS	1AS_3269407;1BS_3458296;3AS_3435874;5AS_1549910;5AS_1549911;6DL_3267247;7AL_4474064;7AL_4510362;7DL_3321707;
m140526_095907_42199_c100632732550000001823123009121490_s1_X0/68630/32_1623_CCS	1AL_3917731;1DS_1905993;2AS_5212239;3AL_4358841;3AS_3331868;4AS_5986641;4BL_6972731;6AS_4354999;6DS_2109084;7AL_4553891;
m140526_095907_42199_c100632732550000001823123009121490_s1_X0/68644/1580_57_CCS	4BS_4901152;4BS_4952162;
m140526_095907_42199_c100632732550000001823123009121490_s1_X0/68798/31_1550_CCS	1BS_3430402;1DS_1886245;2AS_5199852;2BL_8086809;2BS_5169278;2BS_5182723;3DL_6914227;4AL_7061416;4AS_6012341;4BL_6963301;4BL_6963302;4DS_2308728;5AL_2766612;5BL_10926321;5DS_2760003;5DS_2780857;5DS_2780858;6DS_49860;
m140526_095907_42199_c100632732550000001823123009121490_s1_X0/68911/30_1595_CCS	5AL_2760455;5BL_10918955;
m140526_095907_42199_c100632732550000001823123009121490_s1_X0/68931/2106_58_CCS	1BS_3483406;2BS_5186534;5AS_1549064;5AS_1552572;7AL_4535756;7BL_6661625;
m140526_095907_42199_c100632732550000001823123009121490_s1_X0/69004/31_1844_CCS	1BS_3430402;1DS_1886245;2AS_5199852;2BS_5169278;2BS_5182723;4AL_7061416;4BL_6963301;4BL_6963302;4DS_2308728;5AL_2766612;5BL_10926321;5DS_2760003;5DS_2780857;5DS_2780858;
m140526_095907_42199_c100632732550000001823123009121490_s1_X0/69019/24_1608_CCS	1AL_3917731;1DS_1905993;2AS_5212239;3AL_4358841;3AS_3331868;4AS_5986641;4BL_6972731;6AS_4354999;6DS_2109084;7AL_4553891;
m140526_095907_42199_c100632732550000001823123009121490_s1_X0/69089/1561_55_CCS	1BS_3430402;1DS_1886245;2AS_5199852;2BL_8086809;2BS_5169278;2BS_5182723;3DL_6914227;4AL_7061416;4AS_6012341;4BL_6963301;4BL_6963302;4DS_2308728;5AL_2766612;5BL_10926321;5DS_2760003;5DS_2780857;5DS_2780858;6DS_49860;
m140526_095907_42199_c100632732550000001823123009121490_s1_X0/69181/30_1619_CCS	1AL_3917731;1DS_1905993;2AS_5212239;3AL_4358841;3AS_3331868;4AS_5986641;4BL_6972731;6AS_4354999;6DS_2109084;7AL_4553891;
m140526_095907_42199_c100632732550000001823123009121490_s1_X0/69330/1571_54_CCS	1BS_3430402;1DS_1886245;2AS_5199852;2BL_8086809;2BS_5169278;2BS_5182723;3DL_6914227;4AL_7061416;4AS_6012341;4BL_6963301;4BL_6963302;4BS_4861806;4DS_2308728;5AL_2766612;5BL_10926321;5DS_2760003;5DS_2780857;5DS_2780858;6DS_49860;
m140526_095907_42199_c100632732550000001823123009121490_s1_X0/69380/30_1512_CCS	4AL_7075926;4AL_7125994;
m140526_095907_42199_c100632732550000001823123009121490_s1_X0/69401/1578_60_CCS	1BS_3430402;1DS_1886245;2AS_5199852;2BL_8086809;2BS_5169278;2BS_5182723;3DL_6914227;4AL_7061416;4AS_6012341;4BL_6963301;4BL_6963302;4DS_2308728;5AL_2766612;5BL_10926321;5DS_2760003;5DS_2780857;5DS_2780858;6DS_49860;
m140526_095907_42199_c100632732550000001823123009121490_s1_X0/69457/2052_52_CCS	4DL_14331336;4DL_14387702;
m140526_095907_42199_c100632732550000001823123009121490_s1_X0/69460/28_1792_CCS	1BS_3430402;1DS_1886245;2AS_5199852;2BS_5169278;2BS_5182723;4AL_7061416;4BL_6963301;4BL_6963302;4DS_2308728;5AL_2766612;5BL_10926321;5DS_2760003;5DS_2780857;5DS_2780858;
m140526_095907_42199_c100632732550000001823123009121490_s1_X0/69534/1553_53_CCS	5BL_10921375;5BL_10921376;
m140526_095907_42199_c100632732550000001823123009121490_s1_X0/69611/31_1811_CCS	3B_10490412;3B_10672079;
m140526_095907_42199_c100632732550000001823123009121490_s1_X0/69658/1953_57_CCS	6AL_5769879;6AL_5779657;
m140526_095907_42199_c100632732550000001823123009121490_s1_X0/69739/29_1780_CCS	1BS_3430402;1DS_1886245;2AS_5199852;2BS_5169278;2BS_5182723;4AL_7061416;4BL_6963301;4BL_6963302;4DS_2308728;5AL_2766612;5BL_10926321;5DS_2760003;5DS_2780857;5DS_2780858;
m140526_095907_42199_c100632732550000001823123009121490_s1_X0/69741/1547_53_CCS	7DL_3369174;7DL_3369175;
m140526_095907_42199_c100632732550000001823123009121490_s1_X0/6982/1557_60_CCS	1BS_3430402;1DS_1886245;2AS_5199852;2BL_8086809;2BS_5169278;2BS_5182723;3DL_6914227;4AL_7061416;4AS_6012341;4BL_6963301;4BL_6963302;4DS_2308728;5AL_2766612;5BL_10926321;5DS_2760003;5DS_2780857;5DS_2780858;6DS_49860;
m140526_095907_42199_c100632732550000001823123009121490_s1_X0/69977/1602_68_CCS	1BS_3430402;1DS_1886245;2AS_5199852;2BL_8086809;2BS_5169278;2BS_5182723;3DL_6914227;4AL_7061416;4AS_6012341;4BL_6963301;4BL_6963302;4DS_2308728;5AL_2766612;5BL_10926321;5DS_2760003;5DS_2780857;5DS_2780858;6DS_49860;
m140526_095907_42199_c100632732550000001823123009121490_s1_X0/70060/735_57_CCS	1BS_3430402;1DS_1886245;2AS_5199852;2BL_8086809;2BS_5169278;2BS_5182723;3DL_6914227;4AL_7061416;4AS_5962668;4AS_6012341;4BL_6963301;4BL_6963302;4DS_2308728;5AL_2766612;5AS_1552572;5BL_10926321;5DS_2760003;5DS_2780857;5DS_2780858;6AS_4369160;6BL_4276160;6DS_49860;7AL_4559370;7AS_4202288;
m140526_095907_42199_c100632732550000001823123009121490_s1_X0/7011/1591_60_CCS	1BS_3430402;1DS_1886245;2AS_5199852;2BL_8086809;2BS_5169278;2BS_5182723;3DL_6914227;4AL_7061416;4AS_6012341;4BL_6963301;4BL_6963302;4DS_2308728;5AL_2766612;5BL_10926321;5DS_2760003;5DS_2780857;5DS_2780858;6DS_49860;
m140526_095907_42199_c100632732550000001823123009121490_s1_X0/7012/54_1720_CCS	4BS_4896979;4BS_4925666;
m140526_095907_42199_c100632732550000001823123009121490_s1_X0/70145/1672_59_CCS	1BS_3430402;1DS_1886245;2AS_5199852;2BL_8086809;2BS_5169278;2BS_5182723;3DL_6914227;4AL_7061416;4AS_6012341;4BL_6963301;4BL_6963302;4DS_2308728;5AL_2766612;5BL_10926321;5DS_2760003;5DS_2780857;5DS_2780858;6DS_49860;
m140526_095907_42199_c100632732550000001823123009121490_s1_X0/70217/2325_56_CCS	2BL_7984085;2BL_8065324;
m140526_095907_42199_c100632732550000001823123009121490_s1_X0/70234/1645_54_CCS	1DL_2251676;1DL_2284912;
m140526_095907_42199_c100632732550000001823123009121490_s1_X0/70340/1675_54_CCS	1AS_3258881;1AS_3264185;
m140526_095907_42199_c100632732550000001823123009121490_s1_X0/70362/1574_63_CCS	1BS_3430402;1DS_1886245;2AS_5199852;2BL_8086809;2BS_5169278;2BS_5182723;3DL_6914227;4AL_7061416;4AS_6012341;4BL_6963301;4BL_6963302;4DS_2308728;5AL_2766612;5BL_10926321;5DS_2760003;5DS_2780857;5DS_2780858;6DS_49860;
m140526_095907_42199_c100632732550000001823123009121490_s1_X0/70394/1601_56_CCS	1AL_3917731;1DS_1905993;2AS_5212239;3AL_4358841;3AS_3331868;4AS_5986641;4BL_6972731;6DS_2109084;7AL_4553891;
m140526_095907_42199_c100632732550000001823123009121490_s1_X0/70495/31_1828_CCS	1BS_3430402;1DS_1886245;2AS_5199852;2BS_5169278;2BS_5182723;4AL_7061416;4BL_6963301;4BL_6963302;4DS_2308728;5AL_2766612;5BL_10926321;5DS_2760003;5DS_2780857;5DS_2780858;
m140526_095907_42199_c100632732550000001823123009121490_s1_X0/70507/30_1537_CCS	1BS_3430402;1DS_1886245;2AS_5199852;2BL_8086809;2BS_5169278;2BS_5182723;3DL_6914227;4AL_7061416;4AS_6012341;4BL_6963301;4BL_6963302;4DS_2308728;5AL_2766612;5BL_10926321;5DS_2760003;5DS_2780857;5DS_2780858;6DS_49860;
m140526_095907_42199_c100632732550000001823123009121490_s1_X0/70523/30_1553_CCS	1BS_3430402;1DS_1886245;2AS_5199852;2BL_8086809;2BS_5169278;2BS_5182723;3DL_6914227;4AL_7061416;4AS_6012341;4BL_6963301;4BL_6963302;4DS_2308728;5AL_2766612;5BL_10926321;5DS_2760003;5DS_2780857;5DS_2780858;6DS_49860;
m140526_095907_42199_c100632732550000001823123009121490_s1_X0/70524/1854_58_CCS	1BS_3430402;1DS_1886245;2AS_5199852;2BS_5182723;4AL_7061416;4BL_6963301;4BL_6963302;4BS_4861806;4DS_2308728;5AL_2766612;5BL_10926321;5DS_2760003;5DS_2780857;5DS_2780858;
m140526_095907_42199_c100632732550000001823123009121490_s1_X0/70557/31_1857_CCS	1BL_3886882;1BL_3898006;
m140526_095907_42199_c100632732550000001823123009121490_s1_X0/70612/31_2059_CCS	1AS_3262127;1AS_3262862;1AS_3299316;
m140526_095907_42199_c100632732550000001823123009121490_s1_X0/70747/30_1745_CCS	1AS_3303722;1BL_3815743;1BS_3483406;2BS_5186534;2BS_5226108;5AS_1504017;5AS_1549064;5AS_1552572;5BS_2237902;7AL_4531214;7AL_4535756;7AS_4230504;
m140526_095907_42199_c100632732550000001823123009121490_s1_X0/71441/32_1827_CCS	2BS_5192705;2BS_5232389;
m140526_095907_42199_c100632732550000001823123009121490_s1_X0/71509/1821_59_CCS	1BS_3430402;1DS_1886245;2AS_5199852;2BS_5169278;2BS_5182723;4AL_7061416;4BL_6963301;4BL_6963302;4DS_2308728;5AL_2766612;5BL_10926321;5DS_2760003;5DS_2780857;5DS_2780858;
m140526_095907_42199_c100632732550000001823123009121490_s1_X0/71522/1611_57_CCS	1BS_3430402;1DS_1886245;2AS_5199852;2BL_8086809;2BS_5169278;2BS_5182723;3DL_6914227;4AL_7061416;4AS_6012341;4BL_6963301;4BL_6963302;4BS_4861806;4DS_2308728;5AL_2766612;5BL_10926321;5DS_2760003;5DS_2780857;5DS_2780858;6DS_49860;
m140526_095907_42199_c100632732550000001823123009121490_s1_X0/71523/31_2031_CCS	2AS_5199852;2BS_5169278;2BS_5182723;4BS_4861806;5AL_2766612;5DS_2760003;
m140526_095907_42199_c100632732550000001823123009121490_s1_X0/71657/2349_52_CCS	4BL_7040970;4BS_4950583;
m140526_095907_42199_c100632732550000001823123009121490_s1_X0/71681/30_1683_CCS	2BS_5156947;2BS_5236858;3AS_3370544;4AL_7077068;4AL_7130152;4AL_7149604;4AS_6014643;4BL_7018199;5AS_1537813;5AS_1537813;7AL_4488241;
m140526_095907_42199_c100632732550000001823123009121490_s1_X0/71707/1583_63_CCS	1BS_3430402;1DS_1886245;2AS_5199852;2BL_8086809;2BS_5169278;2BS_5182723;3DL_6914227;4AL_7061416;4AS_6012341;4BL_6963301;4BL_6963302;4BS_4861806;4DS_2308728;5AL_2766612;5BL_10926321;5DS_2760003;5DS_2780857;5DS_2780858;6DS_49860;
m140526_095907_42199_c100632732550000001823123009121490_s1_X0/71807/1648_62_CCS	2AS_5291956;2AS_5291957;
m140526_095907_42199_c100632732550000001823123009121490_s1_X0/71845/31_2161_CCS	1DL_2251676;1DL_2284912;
m140526_095907_42199_c100632732550000001823123009121490_s1_X0/72324/29_1495_CCS	1BS_3430402;1DS_1886245;2AS_5199852;2BL_8086809;2BS_5169278;2BS_5182723;3DL_6914227;4AL_7061416;4AS_6012341;4BL_6963301;4BL_6963302;4DS_2308728;5AL_2766612;5BL_10926321;5DS_2760003;5DS_2780857;5DS_2780858;6DS_49860;
m140526_095907_42199_c100632732550000001823123009121490_s1_X0/72353/28_1541_CCS	1BS_3430402;1DS_1886245;2AS_5199852;2BL_8086809;2BS_5169278;2BS_5182723;3DL_6914227;4AL_7061416;4AS_6012341;4BL_6963301;4BL_6963302;4DS_2308728;5AL_2766612;5BL_10926321;5DS_2760003;5DS_2780857;5DS_2780858;6DS_49860;
m140526_095907_42199_c100632732550000001823123009121490_s1_X0/72382/29_1653_CCS	7AL_4491072;7AL_4495306;7AL_4499008;
m140526_095907_42199_c100632732550000001823123009121490_s1_X0/72429/30_1553_CCS	1BS_3430402;1DS_1886245;2AS_5199852;2BL_8086809;2BS_5169278;2BS_5182723;3DL_6914227;4AL_7061416;4AS_6012341;4BL_6963301;4BL_6963302;4BS_4861806;4DS_2308728;5AL_2766612;5BL_10926321;5DS_2760003;5DS_2780857;5DS_2780858;6DS_49860;
m140526_095907_42199_c100632732550000001823123009121490_s1_X0/72494/1642_58_CCS	4BS_4908985;4BS_4911037;
m140526_095907_42199_c100632732550000001823123009121490_s1_X0/72583/30_1575_CCS	1AS_3269407;1BS_3458296;3AS_3435874;5AS_1549910;5AS_1549911;6DL_3267247;7AL_4474064;7AL_4510362;7DL_3321707;
m140526_095907_42199_c100632732550000001823123009121490_s1_X0/72832/29_1551_CCS	1BS_3430402;1DS_1886245;2AS_5199852;2BL_8086809;2BS_5169278;2BS_5182723;3DL_6914227;4AL_7061416;4AS_6012341;4BL_6963301;4BL_6963302;4BS_4861806;4DS_2308728;5AL_2766612;5BL_10926321;5DS_2760003;5DS_2780857;5DS_2780858;6DS_49860;
m140526_095907_42199_c100632732550000001823123009121490_s1_X0/72844/1578_54_CCS	1BS_3430402;1DS_1886245;2AS_5199852;2BL_8086809;2BS_5169278;2BS_5182723;3DL_6914227;4AL_7061416;4AS_6012341;4BL_6963301;4BL_6963302;4DS_2308728;5AL_2766612;5BL_10926321;5DS_2760003;5DS_2780857;5DS_2780858;6DS_49860;
m140526_095907_42199_c100632732550000001823123009121490_s1_X0/72856/1974_53_CCS	7DL_3352837;7DL_3371956;
m140526_095907_42199_c100632732550000001823123009121490_s1_X0/73037/1969_79_CCS	1BS_3430402;1DS_1886245;2AS_5199852;2BS_5169278;2BS_5182723;4AL_7061416;4BL_6963301;4BL_6963302;4BS_4861806;4DS_2308728;5AL_2766612;5BL_10926321;5DS_2760003;5DS_2780857;5DS_2780858;
m140526_095907_42199_c100632732550000001823123009121490_s1_X0/73111/31_1554_CCS	1BS_3430402;1DS_1886245;2AS_5199852;2BL_8086809;2BS_5182723;3DL_6914227;4AL_7061416;4AS_6012341;4BL_6963301;4BL_6963302;4BS_4861806;4DS_2308728;5AL_2766612;5BL_10926321;5DS_2760003;5DS_2780857;5DS_2780858;6DS_49860;
m140526_095907_42199_c100632732550000001823123009121490_s1_X0/73194/30_1725_CCS	4BS_4896979;4BS_4925666;
m140526_095907_42199_c100632732550000001823123009121490_s1_X0/73213/30_1551_CCS	1BS_3430402;1DS_1886245;2AS_5199852;2BL_8086809;2BS_5169278;2BS_5182723;3DL_6914227;4AL_7061416;4AS_6012341;4BL_6963301;4BL_6963302;4BS_4861806;4DS_2308728;5AL_2766612;5BL_10926321;5DS_2760003;5DS_2780857;5DS_2780858;6DS_49860;
m140526_095907_42199_c100632732550000001823123009121490_s1_X0/73248/1838_62_CCS	1BS_3430402;1DS_1886245;2AS_5199852;2BS_5169278;2BS_5182723;4AL_7061416;4BL_6963301;4BL_6963302;4BS_4861806;4DS_2308728;5AL_2766612;5BL_10926321;5DS_2760003;5DS_2780857;5DS_2780858;
m140526_095907_42199_c100632732550000001823123009121490_s1_X0/73272/1714_56_CCS	2BL_7959879;2BL_8012538;2BL_8075746;
m140526_095907_42199_c100632732550000001823123009121490_s1_X0/73352/32_1627_CCS	1DS_1879506;1DS_1891290;
m140526_095907_42199_c100632732550000001823123009121490_s1_X0/73443/2214_55_CCS	1BS_3442222;1BS_3457388;
m140526_095907_42199_c100632732550000001823123009121490_s1_X0/73487/32_1903_CCS	1AL_3917731;1DS_1905993;3AL_4358841;3AL_4452556;4AL_7137406;4BL_6972731;5BS_2296592;6AS_4354999;
m140526_095907_42199_c100632732550000001823123009121490_s1_X0/73704/31_1863_CCS	1BS_3430402;1DS_1886245;2AS_5199852;2BS_5169278;2BS_5182723;4AL_7061416;4BL_6963301;4BL_6963302;4DS_2308728;5AL_2766612;5BL_10926321;5DS_2760003;5DS_2780857;5DS_2780858;
m140526_095907_42199_c100632732550000001823123009121490_s1_X0/73804/1594_59_CCS	1BS_3430402;1DS_1886245;2AS_5199852;2BL_8086809;2BS_5169278;2BS_5182723;3DL_6914227;4AL_7061416;4AS_6012341;4BL_6963301;4BL_6963302;4DS_2308728;5AL_2766612;5BL_10926321;5DS_2760003;5DS_2780857;5DS_2780858;6DS_49860;
m140526_095907_42199_c100632732550000001823123009121490_s1_X0/73822/35_2067_CCS	1BS_3430402;1DS_1886245;4AL_7061416;4BL_6963301;4BL_6963302;4DS_2308728;5BL_10926321;5DS_2780857;5DS_2780858;
m140526_095907_42199_c100632732550000001823123009121490_s1_X0/7384/1757_58_CCS	1AS_3269407;1BS_3458296;3AS_3435874;5AS_1549910;5AS_1549911;6DL_3267247;7AL_4474064;7AL_4510362;
m140526_095907_42199_c100632732550000001823123009121490_s1_X0/73864/29_1561_CCS	1DL_2251676;1DL_2284912;
m140526_095907_42199_c100632732550000001823123009121490_s1_X0/74056/1587_63_CCS	1BS_3430402;1DS_1886245;2AS_5199852;2BL_8086809;2BS_5169278;2BS_5182723;3DL_6914227;4AL_7061416;4AS_6012341;4BL_6963301;4BL_6963302;4DS_2308728;5AL_2766612;5BL_10926321;5DS_2760003;5DS_2780857;5DS_2780858;6DS_49860;
m140526_095907_42199_c100632732550000001823123009121490_s1_X0/74435/1591_57_CCS	1BS_3430402;1DS_1886245;2AS_5199852;2BL_8086809;2BS_5169278;2BS_5182723;3DL_6914227;4AL_7061416;4AS_6012341;4BL_6963301;4BL_6963302;4BS_4861806;4DS_2308728;5AL_2766612;5BL_10926321;5DS_2760003;5DS_2780857;5DS_2780858;6DS_49860;
m140526_095907_42199_c100632732550000001823123009121490_s1_X0/74511/1570_54_CCS	1BS_3430402;1DS_1886245;2AS_5199852;2BL_8086809;2BS_5169278;2BS_5182723;3DL_6914227;4AL_7061416;4AS_6012341;4BL_6963301;4BL_6963302;4BS_4861806;4DS_2308728;5AL_2766612;5BL_10926321;5DS_2760003;5DS_2780857;5DS_2780858;6DS_49860;
m140526_095907_42199_c100632732550000001823123009121490_s1_X0/74519/1592_55_CCS	1BS_3430402;1DS_1886245;2AS_5199852;2BL_8086809;2BS_5169278;2BS_5182723;3DL_6914227;4AL_7061416;4AS_6012341;4BL_6963301;4BL_6963302;4DS_2308728;5AL_2766612;5BL_10926321;5DS_2760003;5DS_2780857;5DS_2780858;6DS_49860;
m140526_095907_42199_c100632732550000001823123009121490_s1_X0/74577/1581_54_CCS	1BS_3430402;1DS_1886245;2AS_5199852;2BL_8086809;2BS_5169278;2BS_5182723;3DL_6914227;4AL_7061416;4AS_6012341;4BL_6963301;4BL_6963302;4DS_2308728;5AL_2766612;5BL_10926321;5DS_2760003;5DS_2780857;5DS_2780858;6DS_49860;
m140526_095907_42199_c100632732550000001823123009121490_s1_X0/74597/29_1907_CCS	6AS_4403258;6AS_4408108;
m140526_095907_42199_c100632732550000001823123009121490_s1_X0/74690/1976_57_CCS	4AL_7166747;4AS_5973415;
m140526_095907_42199_c100632732550000001823123009121490_s1_X0/74723/20_1633_CCS	4BL_7034470;4BS_4834202;
m140526_095907_42199_c100632732550000001823123009121490_s1_X0/74767/1801_52_CCS	2BL_8008712;2BL_8087628;
m140526_095907_42199_c100632732550000001823123009121490_s1_X0/74797/32_1588_CCS	1BS_3430402;1DS_1886245;2AS_5199852;2BL_8086809;2BS_5169278;2BS_5182723;3DL_6914227;4AL_7061416;4AS_6012341;4BL_6963301;4BL_6963302;4BS_4861806;4DS_2308728;5AL_2766612;5BL_10926321;5DS_2760003;5DS_2780857;5DS_2780858;6DS_49860;
m140526_095907_42199_c100632732550000001823123009121490_s1_X0/74860/28_2026_CCS	7BS_3153340;7DS_3859460;
m140526_095907_42199_c100632732550000001823123009121490_s1_X0/74883/29_1499_CCS	1BS_3430402;1DS_1886245;2AS_5199852;2BL_8086809;2BS_5169278;2BS_5182723;3DL_6914227;4AL_7061416;4AS_6012341;4BL_6963301;4BL_6963302;4DS_2308728;5AL_2766612;5BL_10926321;5DS_2760003;5DS_2780857;5DS_2780858;6DS_49860;
m140526_095907_42199_c100632732550000001823123009121490_s1_X0/75053/32_1785_CCS	1BS_3430402;1DS_1886245;2AS_5199852;2BS_5169278;2BS_5182723;4AL_7061416;4BL_6963301;4BL_6963302;4DS_2308728;5AL_2766612;5BL_10926321;5DS_2760003;5DS_2780857;5DS_2780858;
m140526_095907_42199_c100632732550000001823123009121490_s1_X0/75129/32_1828_CCS	1BS_3430402;1DS_1886245;2AS_5199852;2BS_5169278;2BS_5182723;4AL_7061416;4BL_6963301;4BL_6963302;4DS_2308728;5AL_2766612;5BL_10926321;5DS_2760003;5DS_2780857;5DS_2780858;
m140526_095907_42199_c100632732550000001823123009121490_s1_X0/75236/80_2064_CCS	7DL_3324306;7DL_3361559;
m140526_095907_42199_c100632732550000001823123009121490_s1_X0/75239/32_1821_CCS	3AS_3370544;4AL_7077068;4AL_7130152;4AL_7149604;4BL_7018199;5AS_1537813;5AS_1537813;7AL_4488241;
m140526_095907_42199_c100632732550000001823123009121490_s1_X0/75249/30_1769_CCS	1BS_3430402;1DS_1886245;2AS_5199852;2BS_5169278;2BS_5182723;4AL_7061416;4BL_6963301;4BL_6963302;4DS_2308728;5AL_2766612;5BL_10926321;5DS_2760003;5DS_2780857;5DS_2780858;
m140526_095907_42199_c100632732550000001823123009121490_s1_X0/75306/29_1752_CCS	7DL_3313069;7DL_3313070;
m140526_095907_42199_c100632732550000001823123009121490_s1_X0/75311/2066_58_CCS	1BS_3430402;1DS_1886245;2AS_5199852;2BS_5182723;4AL_7061416;4BL_6963301;4BL_6963302;4BS_4861806;4DS_2308728;5AL_2766612;5BL_10926321;5DS_2760003;5DS_2780857;5DS_2780858;
m140526_095907_42199_c100632732550000001823123009121490_s1_X0/75333/30_1565_CCS	1BS_3430402;1DS_1886245;2AS_5199852;2BL_8086809;2BS_5169278;2BS_5182723;3DL_6914227;4AL_7061416;4AS_6012341;4BL_6963301;4BL_6963302;4BS_4861806;4DS_2308728;5AL_2766612;5BL_10926321;5DS_2760003;5DS_2780857;5DS_2780858;6DS_49860;
m140526_095907_42199_c100632732550000001823123009121490_s1_X0/75493/28_1501_CCS	1BS_3415329;1BS_3458198;
m140526_095907_42199_c100632732550000001823123009121490_s1_X0/75499/1629_63_CCS	1AL_3977080;1DL_2233171;
m140526_095907_42199_c100632732550000001823123009121490_s1_X0/75547/2279_55_CCS	2BL_7948314;2BL_8050664;
m140526_095907_42199_c100632732550000001823123009121490_s1_X0/7562/2114_56_CCS	7BS_3072207;7BS_3103427;
m140526_095907_42199_c100632732550000001823123009121490_s1_X0/75678/31_1823_CCS	7AS_4191334;7AS_4248165;
m140526_095907_42199_c100632732550000001823123009121490_s1_X0/75723/1549_66_CCS	1BS_3430402;1DS_1886245;2AS_5199852;2BL_8086809;2BS_5169278;2BS_5182723;3DL_6914227;4AL_7061416;4AS_6012341;4BL_6963301;4BL_6963302;4BS_4861806;4DS_2308728;5AL_2766612;5BL_10926321;5DS_2760003;5DS_2780857;5DS_2780858;6DS_49860;
m140526_095907_42199_c100632732550000001823123009121490_s1_X0/75742/1736_60_CCS	2BS_5156947;2BS_5236858;3AS_3370544;4AL_7077068;4AL_7130152;4AL_7149604;4AS_6014643;4BL_7018199;5AS_1537813;5AS_1537813;7AL_4488241;
m140526_095907_42199_c100632732550000001823123009121490_s1_X0/75778/30_1555_CCS	1BS_3430402;1DS_1886245;2AS_5199852;2BL_8086809;2BS_5169278;2BS_5182723;3DL_6914227;4AL_7061416;4AS_6012341;4BL_6963301;4BL_6963302;4DS_2308728;5AL_2766612;5BL_10926321;5DS_2760003;5DS_2780857;5DS_2780858;6DS_49860;
m140526_095907_42199_c100632732550000001823123009121490_s1_X0/76075/1596_67_CCS	1BS_3430402;1DS_1886245;2AS_5199852;2BL_8086809;2BS_5169278;2BS_5182723;3DL_6914227;4AL_7061416;4AS_6012341;4BL_6963301;4BL_6963302;4BS_4861806;4DS_2308728;5AL_2766612;5BL_10926321;5DS_2760003;5DS_2780857;5DS_2780858;6DS_49860;
m140526_095907_42199_c100632732550000001823123009121490_s1_X0/76142/1669_61_CCS	2BS_5156947;2BS_5236858;3AS_3370544;4AL_7077068;4AL_7130152;4AL_7149604;4AS_6014643;4BL_7018199;5AS_1537813;5AS_1537813;7AL_4488241;
m140526_095907_42199_c100632732550000001823123009121490_s1_X0/76187/1697_56_CCS	4BS_4896979;4BS_4925666;
m140526_095907_42199_c100632732550000001823123009121490_s1_X0/76261/30_1522_CCS	1BS_3430402;1DS_1886245;2AS_5199852;2BL_8086809;2BS_5169278;2BS_5182723;3DL_6914227;4AL_7061416;4AS_6012341;4BL_6963301;4BL_6963302;4BS_4861806;4DS_2308728;5AL_2766612;5BL_10926321;5DS_2760003;5DS_2780857;5DS_2780858;6DS_49860;
m140526_095907_42199_c100632732550000001823123009121490_s1_X0/76342/1879_59_CCS	5DS_2780958;5DS_2780959;
m140526_095907_42199_c100632732550000001823123009121490_s1_X0/76377/1637_57_CCS	1AL_3917731;1DS_1905993;2AS_5212239;3AL_4358841;3AS_3331868;4AS_5986641;4BL_6972731;6AS_4354999;6DS_2109084;7AL_4553891;
m140526_095907_42199_c100632732550000001823123009121490_s1_X0/76401/1608_63_CCS	1BS_3430402;1DS_1886245;2AS_5199852;2BL_8086809;2BS_5169278;2BS_5182723;3DL_6914227;4AL_7061416;4AS_6012341;4BL_6963301;4BL_6963302;4DS_2308728;5AL_2766612;5BL_10926321;5DS_2760003;5DS_2780857;5DS_2780858;6DS_49860;
m140526_095907_42199_c100632732550000001823123009121490_s1_X0/76499/1518_54_CCS	1BS_3430402;1DS_1886245;2AS_5199852;2BL_8086809;2BS_5169278;2BS_5182723;3DL_6914227;4AL_7061416;4AS_6012341;4BL_6963301;4BL_6963302;4BS_4861806;4DS_2308728;5AL_2766612;5BL_10926321;5DS_2760003;5DS_2780857;5DS_2780858;6DS_49860;
m140526_095907_42199_c100632732550000001823123009121490_s1_X0/76593/30_1570_CCS	1BS_3430402;1DS_1886245;2AS_5199852;2BL_8086809;2BS_5169278;2BS_5182723;3DL_6914227;4AL_7061416;4AS_6012341;4BL_6963301;4BL_6963302;4DS_2308728;5AL_2766612;5BL_10926321;5DS_2760003;5DS_2780857;5DS_2780858;6DS_49860;
m140526_095907_42199_c100632732550000001823123009121490_s1_X0/76649/1580_57_CCS	7AS_4176378;7DS_3946581;
m140526_095907_42199_c100632732550000001823123009121490_s1_X0/76656/31_1564_CCS	1BS_3430402;1DS_1886245;2AS_5199852;2BL_8086809;2BS_5169278;2BS_5182723;3DL_6914227;4AL_7061416;4AS_6012341;4BL_6963301;4BL_6963302;4DS_2308728;5AL_2766612;5BL_10926321;5DS_2760003;5DS_2780857;5DS_2780858;6DS_49860;
m140526_095907_42199_c100632732550000001823123009121490_s1_X0/76683/31_1831_CCS	1BS_3430402;1DS_1886245;2AS_5199852;2BS_5169278;2BS_5182723;4AL_7061416;4BL_6963301;4BL_6963302;4BS_4861806;4DS_2308728;5AL_2766612;5BL_10926321;5DS_2760003;5DS_2780857;5DS_2780858;
m140526_095907_42199_c100632732550000001823123009121490_s1_X0/76689/1588_57_CCS	1BS_3430402;1DS_1886245;2AS_5199852;2BL_8086809;2BS_5169278;2BS_5182723;3DL_6914227;4AL_7061416;4AS_6012341;4BL_6963301;4BL_6963302;4DS_2308728;5AL_2766612;5BL_10926321;5DS_2760003;5DS_2780857;5DS_2780858;6DS_49860;
m140526_095907_42199_c100632732550000001823123009121490_s1_X0/76701/31_1813_CCS	1BS_3430402;1DS_1886245;2AS_5199852;2BS_5169278;2BS_5182723;4AL_7061416;4BL_6963301;4BL_6963302;4BS_4861806;4DS_2308728;5AL_2766612;5BL_10926321;5DS_2760003;5DS_2780857;5DS_2780858;
m140526_095907_42199_c100632732550000001823123009121490_s1_X0/76707/1029_50_CCS	1DS_1900369;1DS_1903461;2AL_6406755;2AL_6408349;2BL_7978819;2BL_7978820;3AS_3333065;3AS_3388379;4AS_5990635;4BL_6961746;4DS_2313134;4DS_2324713;4DS_2325257;4DS_2325258;5BS_2249233;5DL_2896680;6AL_5749384;6AL_5759931;6AL_5813168;6DS_2065519;6DS_2096856;6DS_2096856;6DS_2099504;7BL_6691988;7BS_3065031;7DL_3293079;
m140526_095907_42199_c100632732550000001823123009121490_s1_X0/76725/1581_64_CCS	1BS_3430402;1DS_1886245;2AS_5199852;2BL_8086809;2BS_5169278;2BS_5182723;3DL_6914227;4AL_7061416;4AS_6012341;4BL_6963301;4BL_6963302;4DS_2308728;5AL_2766612;5BL_10926321;5DS_2760003;5DS_2780857;5DS_2780858;6DS_49860;
m140526_095907_42199_c100632732550000001823123009121490_s1_X0/76916/33_1987_CCS	1BS_3430402;1DS_1886245;2AS_5199852;2BS_5169278;2BS_5182723;4AL_7061416;4BL_6963301;4BL_6963302;4DS_2308728;5AL_2766612;5BL_10926321;5DS_2760003;5DS_2780857;5DS_2780858;
m140526_095907_42199_c100632732550000001823123009121490_s1_X0/76982/1593_54_CCS	1BS_3430402;1DS_1886245;2AS_5199852;2BL_8086809;2BS_5169278;2BS_5182723;3DL_6914227;4AL_7061416;4AS_6012341;4BL_6963301;4BL_6963302;4BS_4861806;4DS_2308728;5AL_2766612;5BL_10926321;5DS_2760003;5DS_2780857;5DS_2780858;6DS_49860;
m140526_095907_42199_c100632732550000001823123009121490_s1_X0/77011/1747_56_CCS	4AS_5959803;4AS_6005031;
m140526_095907_42199_c100632732550000001823123009121490_s1_X0/77093/26_1702_CCS	1BS_3430402;1DS_1886245;2AS_5199852;2BS_5169278;2BS_5182723;4AL_7061416;4BL_6963301;4BL_6963302;4BS_4861806;4DS_2308728;5AL_2766612;5BL_10926321;5DS_2760003;5DS_2780857;5DS_2780858;
m140526_095907_42199_c100632732550000001823123009121490_s1_X0/77221/31_2298_CCS	1BL_3815743;1BS_3483406;2BS_5186534;2BS_5226108;5AS_1504017;5AS_1549064;5AS_1552572;5BS_2237902;7DL_3360079;
m140526_095907_42199_c100632732550000001823123009121490_s1_X0/77245/31_1826_CCS	1BS_3430402;1DS_1886245;2AS_5199852;2BS_5169278;2BS_5182723;4AL_7061416;4BL_6963301;4BL_6963302;4DS_2308728;5AL_2766612;5BL_10926321;5DS_2760003;5DS_2780857;5DS_2780858;
m140526_095907_42199_c100632732550000001823123009121490_s1_X0/77352/1608_61_CCS	1BS_3430402;1DS_1886245;2AS_5199852;2BL_8086809;2BS_5169278;2BS_5182723;3DL_6914227;4AL_7061416;4AS_6012341;4BL_6963301;4BL_6963302;4DS_2308728;5AL_2766612;5BL_10926321;5DS_2760003;5DS_2780857;5DS_2780858;6DS_49860;
m140526_095907_42199_c100632732550000001823123009121490_s1_X0/77364/1829_68_CCS	1BS_3430402;1DS_1886245;2AS_5199852;2BS_5169278;2BS_5182723;4AL_7061416;4BL_6963301;4BL_6963302;4DS_2308728;5AL_2766612;5BL_10926321;5DS_2760003;5DS_2780857;5DS_2780858;
m140526_095907_42199_c100632732550000001823123009121490_s1_X0/77392/1916_62_CCS	1BS_3430402;1DS_1886245;2AS_5199852;2BS_5169278;2BS_5182723;4AL_7061416;4BL_6963301;4BL_6963302;4BS_4861806;4DS_2308728;5AL_2766612;5BL_10926321;5DS_2760003;5DS_2780857;5DS_2780858;
m140526_095907_42199_c100632732550000001823123009121490_s1_X0/77594/30_1827_CCS	7AS_4191334;7AS_4248165;
m140526_095907_42199_c100632732550000001823123009121490_s1_X0/77752/1549_60_CCS	1BS_3430402;1DS_1886245;2AS_5199852;2BL_8086809;2BS_5169278;2BS_5182723;3DL_6914227;4AL_7061416;4AS_6012341;4BL_6963301;4BL_6963302;4DS_2308728;5AL_2766612;5BL_10926321;5DS_2760003;5DS_2780857;5DS_2780858;6DS_49860;
m140526_095907_42199_c100632732550000001823123009121490_s1_X0/77785/1559_55_CCS	1BS_3430402;1DS_1886245;2AS_5199852;2BL_8086809;2BS_5169278;2BS_5182723;3DL_6914227;4AL_7061416;4AS_6012341;4BL_6963301;4BL_6963302;4BS_4861806;4DS_2308728;5AL_2766612;5BL_10926321;5DS_2760003;5DS_2780857;5DS_2780858;6DS_49860;
m140526_095907_42199_c100632732550000001823123009121490_s1_X0/77891/1598_56_CCS	1BS_3430402;1DS_1886245;2AS_5199852;2BL_8086809;2BS_5182723;3DL_6914227;4AL_7061416;4AS_6012341;4BL_6963301;4BL_6963302;4BS_4861806;4DS_2308728;5AL_2766612;5BL_10926321;5DS_2760003;5DS_2780857;5DS_2780858;6DS_49860;
m140526_095907_42199_c100632732550000001823123009121490_s1_X0/77935/31_1444_CCS	1BS_3430402;1DS_1886245;2AS_5199852;2BL_8086809;2BS_5169278;2BS_5182723;3DL_6914227;4AL_7061416;4AS_6012341;4BL_6963301;4BL_6963302;4DS_2308728;5AL_2766612;5BL_10926321;5DS_2760003;5DS_2780857;5DS_2780858;6DS_49860;
m140526_095907_42199_c100632732550000001823123009121490_s1_X0/78090/28_1781_CCS	3DL_6890863;3DL_6900420;
m140526_095907_42199_c100632732550000001823123009121490_s1_X0/78099/1587_66_CCS	1BS_3430402;1DS_1886245;2AS_5199852;2BL_8086809;2BS_5169278;2BS_5182723;3DL_6914227;4AL_7061416;4AS_6012341;4BL_6963301;4BL_6963302;4DS_2308728;5AL_2766612;5BL_10926321;5DS_2760003;5DS_2780857;5DS_2780858;6DS_49860;
m140526_095907_42199_c100632732550000001823123009121490_s1_X0/7824/1823_59_CCS	1BS_3430402;1DS_1886245;2AS_5199852;2BS_5169278;2BS_5182723;4AL_7061416;4BL_6963301;4BL_6963302;4BS_4861806;4DS_2308728;5AL_2766612;5BL_10926321;5DS_2760003;5DS_2780857;5DS_2780858;
m140526_095907_42199_c100632732550000001823123009121490_s1_X0/78256/30_1786_CCS	1BS_3430402;1DS_1886245;2AS_5199852;2BS_5169278;2BS_5182723;4AL_7061416;4BL_6963301;4BL_6963302;4DS_2308728;5AL_2766612;5BL_10926321;5DS_2760003;5DS_2780857;5DS_2780858;
m140526_095907_42199_c100632732550000001823123009121490_s1_X0/78359/31_1044_CCS	1BS_3430402;1DS_1886245;2AS_5199852;2BL_8086809;2BS_5169278;2BS_5182723;3DL_6914227;4AL_7061416;4AS_5962668;4AS_6012341;4BL_6963301;4BL_6963302;4DS_2308728;5AL_2766612;5BL_10926321;5DS_2760003;5DS_2780857;5DS_2780858;6AS_4369160;6BL_4276160;6DS_49860;7AL_4559370;7AS_4202288;
m140526_095907_42199_c100632732550000001823123009121490_s1_X0/7852/52_2210_CCS	4BL_6976857;4BL_6976858;
m140526_095907_42199_c100632732550000001823123009121490_s1_X0/78533/31_1853_CCS	1BS_3430402;1DS_1886245;2AS_5199852;2BS_5169278;2BS_5182723;4AL_7061416;4BL_6963301;4BL_6963302;4BS_4861806;4DS_2308728;5AL_2766612;5BL_10926321;5DS_2760003;5DS_2780857;5DS_2780858;
m140526_095907_42199_c100632732550000001823123009121490_s1_X0/78570/31_1782_CCS	4AL_7079971;4AL_7149580;
m140526_095907_42199_c100632732550000001823123009121490_s1_X0/78760/1809_64_CCS	1BS_3430402;1DS_1886245;2AS_5199852;2BS_5169278;2BS_5182723;4AL_7061416;4BL_6963301;4BL_6963302;4DS_2308728;5AL_2766612;5BL_10926321;5DS_2760003;5DS_2780857;5DS_2780858;
m140526_095907_42199_c100632732550000001823123009121490_s1_X0/78845/1838_61_CCS	1BS_3430402;1DS_1886245;2AS_5199852;2BS_5169278;2BS_5182723;4AL_7061416;4BL_6963301;4BL_6963302;4BS_4861806;4DS_2308728;5AL_2766612;5BL_10926321;5DS_2760003;5DS_2780857;5DS_2780858;
m140526_095907_42199_c100632732550000001823123009121490_s1_X0/78905/30_1804_CCS	1BS_3430402;1DS_1886245;2AS_5199852;2BS_5169278;2BS_5182723;4AL_7061416;4BL_6963301;4BL_6963302;4DS_2308728;5AL_2766612;5BL_10926321;5DS_2760003;5DS_2780857;5DS_2780858;
m140526_095907_42199_c100632732550000001823123009121490_s1_X0/79214/32_1880_CCS	1BS_3430402;1DS_1886245;2AS_5199852;2BS_5169278;2BS_5182723;4AL_7061416;4BL_6963301;4BL_6963302;4BS_4861806;4DS_2308728;5AL_2766612;5BL_10926321;5DS_2760003;5DS_2780857;5DS_2780858;
m140526_095907_42199_c100632732550000001823123009121490_s1_X0/79384/28_1803_CCS	4AS_5952966;4AS_5968141;6AS_4410360;
m140526_095907_42199_c100632732550000001823123009121490_s1_X0/79542/1583_52_CCS	1BS_3430402;1DS_1886245;2AS_5199852;2BL_8086809;2BS_5169278;2BS_5182723;3DL_6914227;4AL_7061416;4AS_6012341;4BL_6963301;4BL_6963302;4DS_2308728;5AL_2766612;5BL_10926321;5DS_2760003;5DS_2780857;5DS_2780858;6DS_49860;
m140526_095907_42199_c100632732550000001823123009121490_s1_X0/79580/1836_55_CCS	1BS_3430402;1DS_1886245;2AS_5199852;2BS_5169278;2BS_5182723;4AL_7061416;4BL_6963301;4BL_6963302;4BS_4861806;4DS_2308728;5AL_2766612;5BL_10926321;5DS_2760003;5DS_2780857;5DS_2780858;
m140526_095907_42199_c100632732550000001823123009121490_s1_X0/79617/1603_61_CCS	1BS_3430402;1DS_1886245;2AS_5199852;2BL_8086809;2BS_5169278;2BS_5182723;3DL_6914227;4AL_7061416;4AS_6012341;4BL_6963301;4BL_6963302;4DS_2308728;5AL_2766612;5BL_10926321;5DS_2760003;5DS_2780857;5DS_2780858;6DS_49860;
m140526_095907_42199_c100632732550000001823123009121490_s1_X0/79709/1581_58_CCS	1BS_3430402;1DS_1886245;2AS_5199852;2BL_8086809;2BS_5169278;2BS_5182723;3DL_6914227;4AL_7061416;4AS_6012341;4BL_6963301;4BL_6963302;4DS_2308728;5AL_2766612;5BL_10926321;5DS_2760003;5DS_2780857;5DS_2780858;6DS_49860;
m140526_095907_42199_c100632732550000001823123009121490_s1_X0/79869/1588_65_CCS	1BS_3430402;1DS_1886245;2AS_5199852;2BL_8086809;2BS_5169278;2BS_5182723;3DL_6914227;4AL_7061416;4AS_6012341;4BL_6963301;4BL_6963302;4BS_4861806;4DS_2308728;5AL_2766612;5BL_10926321;5DS_2760003;5DS_2780857;5DS_2780858;6DS_49860;
m140526_095907_42199_c100632732550000001823123009121490_s1_X0/79913/30_1602_CCS	1AS_3269407;1BS_3458296;3AS_3435874;5AS_1549910;5AS_1549911;6DL_3267247;7AL_4474064;7AL_4510362;7DL_3321707;
m140526_095907_42199_c100632732550000001823123009121490_s1_X0/80006/1830_59_CCS	1BS_3430402;1DS_1886245;2AS_5199852;2BS_5169278;2BS_5182723;4AL_7061416;4BL_6963301;4BL_6963302;4DS_2308728;5AL_2766612;5BL_10926321;5DS_2760003;5DS_2780857;5DS_2780858;
m140526_095907_42199_c100632732550000001823123009121490_s1_X0/8012/1474_57_CCS	1BS_3430402;1DS_1886245;2AS_5199852;2BL_8086809;2BS_5169278;2BS_5182723;3DL_6914227;4AL_7061416;4AS_6012341;4BL_6963301;4BL_6963302;4DS_2308728;5AL_2766612;5BL_10926321;5DS_2760003;5DS_2780857;5DS_2780858;6DS_49860;
m140526_095907_42199_c100632732550000001823123009121490_s1_X0/80239/31_1783_CCS	1BS_3430402;1DS_1886245;2AS_5199852;2BS_5169278;2BS_5182723;4AL_7061416;4BL_6963301;4BL_6963302;4BS_4861806;4DS_2308728;5AL_2766612;5BL_10926321;5DS_2760003;5DS_2780857;5DS_2780858;
m140526_095907_42199_c100632732550000001823123009121490_s1_X0/80253/31_1814_CCS	2BS_5192705;2BS_5232389;
m140526_095907_42199_c100632732550000001823123009121490_s1_X0/80295/1590_62_CCS	1BS_3430402;1DS_1886245;2AS_5199852;2BL_8086809;2BS_5169278;2BS_5182723;3DL_6914227;4AL_7061416;4AS_6012341;4BL_6963301;4BL_6963302;4BS_4861806;4DS_2308728;5AL_2766612;5BL_10926321;5DS_2760003;5DS_2780857;5DS_2780858;6DS_49860;
m140526_095907_42199_c100632732550000001823123009121490_s1_X0/80387/30_2239_CCS	3B_10408586;3B_10717134;
m140526_095907_42199_c100632732550000001823123009121490_s1_X0/80479/30_1612_CCS	2AS_5291956;2AS_5291957;
m140526_095907_42199_c100632732550000001823123009121490_s1_X0/80529/58_1933_CCS	1BS_3430402;1DS_1886245;2AS_5199852;2BS_5169278;2BS_5182723;4AL_7061416;4BL_6963301;4BL_6963302;4BS_4861806;4DS_2308728;5AL_2766612;5BL_10926321;5DS_2760003;5DS_2780857;5DS_2780858;
m140526_095907_42199_c100632732550000001823123009121490_s1_X0/80591/1889_58_CCS	6AL_5769879;6AL_5779657;
m140526_095907_42199_c100632732550000001823123009121490_s1_X0/80598/1756_57_CCS	4BS_4896979;4BS_4925666;
m140526_095907_42199_c100632732550000001823123009121490_s1_X0/80622/1842_59_CCS	1BS_3430402;1DS_1886245;2AS_5199852;2BS_5169278;2BS_5182723;4AL_7061416;4BL_6963301;4BL_6963302;4DS_2308728;5AL_2766612;5BL_10926321;5DS_2760003;5DS_2780857;5DS_2780858;
m140526_095907_42199_c100632732550000001823123009121490_s1_X0/80632/2208_54_CCS	1AL_3917731;1DS_1905993;2AS_5212239;3AL_4358841;3AS_3331868;4AS_5986641;4BL_6972731;6AS_4354999;6DS_2109084;7AL_4553891;
m140526_095907_42199_c100632732550000001823123009121490_s1_X0/80922/1880_56_CCS	1BS_3430402;1DS_1886245;2AS_5199852;2BS_5182723;4AL_7061416;4BL_6963301;4BL_6963302;4DS_2308728;5AL_2766612;5BL_10926321;5DS_2760003;5DS_2780857;5DS_2780858;
m140526_095907_42199_c100632732550000001823123009121490_s1_X0/80960/30_2253_CCS	1BS_3458296;3AS_3435874;5AL_2741732;5AS_1549910;5AS_1549911;5BS_2247585;6DL_3267247;7AL_4474064;7AL_4510362;
m140526_095907_42199_c100632732550000001823123009121490_s1_X0/8105/1563_57_CCS	1BS_3430402;1DS_1886245;2AS_5199852;2BL_8086809;2BS_5169278;2BS_5182723;3DL_6914227;4AL_7061416;4AS_6012341;4BL_6963301;4BL_6963302;4DS_2308728;5AL_2766612;5BL_10926321;5DS_2760003;5DS_2780857;5DS_2780858;6DS_49860;
m140526_095907_42199_c100632732550000001823123009121490_s1_X0/81262/2131_57_CCS	6DS_2081525;6DS_2089876;
m140526_095907_42199_c100632732550000001823123009121490_s1_X0/8127/1603_65_CCS	1BS_3430402;1DS_1886245;2AS_5199852;2BL_8086809;2BS_5169278;2BS_5182723;3DL_6914227;4AL_7061416;4AS_6012341;4BL_6963301;4BL_6963302;4BS_4861806;4DS_2308728;5AL_2766612;5BL_10926321;5DS_2760003;5DS_2780857;5DS_2780858;6DS_49860;
m140526_095907_42199_c100632732550000001823123009121490_s1_X0/81282/30_1402_CCS	5BL_10783670;5BL_10914526;5BL_10924485;
m140526_095907_42199_c100632732550000001823123009121490_s1_X0/81325/2115_53_CCS	6BL_4361857;6BL_4361858;
m140526_095907_42199_c100632732550000001823123009121490_s1_X0/81612/1860_54_CCS	4DS_2298355;4DS_2298356;
m140526_095907_42199_c100632732550000001823123009121490_s1_X0/81613/1693_57_CCS	4BS_4896979;4BS_4925666;
m140526_095907_42199_c100632732550000001823123009121490_s1_X0/81836/1600_60_CCS	1BS_3430402;1DS_1886245;2AS_5199852;2BL_8086809;2BS_5182723;3DL_6914227;4AL_7061416;4AS_6012341;4BL_6963301;4BL_6963302;4BS_4861806;4DS_2308728;5AL_2766612;5BL_10926321;5DS_2760003;5DS_2780857;5DS_2780858;6DS_49860;
m140526_095907_42199_c100632732550000001823123009121490_s1_X0/81839/1732_52_CCS	2DS_5345560;2DS_5370203;
m140526_095907_42199_c100632732550000001823123009121490_s1_X0/81917/1799_56_CCS	4BS_4896979;4BS_4925666;
m140526_095907_42199_c100632732550000001823123009121490_s1_X0/82202/1763_57_CCS	1BS_3483406;2BS_5186534;3DL_6938633;4AL_7169470;5AS_1549064;5AS_1552572;7AL_4535756;7BL_6661625;
m140526_095907_42199_c100632732550000001823123009121490_s1_X0/82206/1575_55_CCS	1BS_3430402;1DS_1886245;2AS_5199852;2BL_8086809;2BS_5169278;2BS_5182723;3DL_6914227;4AL_7061416;4AS_6012341;4BL_6963301;4BL_6963302;4DS_2308728;5AL_2766612;5BL_10926321;5DS_2760003;5DS_2780857;5DS_2780858;6DS_49860;
[truncated: 13,483 more rows]

## Sheet: Mapping data of 554 reads
Additional file 3: Analysis of the G2 FLNC reads showing multiple best alignments in the draft genome sequence of common wheat
(Mapping locations of 554 G2 FLNC reads in two or three subgenomes)
[truncated: 556 more rows]

## Sheet: Mapping data of 6,348 reads
Additional file 3: Analysis of the G2 FLNC reads showing multiple best alignments in the draft genome sequence of common wheat
[truncated: 6,351 more rows]

[truncated: 1 more sheets: Mapping data of 8,147 reads]
