# Supplementary material for: Single-molecule real-time transcript sequencing facilitates common wheat genome annotation and grain transcriptome research
Source: BMC Genomics. 2015 Dec 9;16:1039. doi: 10.1186/s12864-015-2257-y (PMC4673716; doi:10.1186/s12864-015-2257-y)
Supplement: Additional file 4: — List of 290 FLNC reads showing cross-contig mapping. (XLS 40 kb) [file 12864_2015_2257_MOESM4_ESM.xls]

## Sheet: Sheet1
Additional file 4: List of 290 FLNC reads showing cross-contig mapping
FLNC read	Chinese Spring draft genome contig		Corresponding contig in Ae. tauschii Dt genome or scaffold in T. rartu Au genomea
	Contig 1	Contig 2
m140526_121759_42199_c100632732550000001823123009121491_s1_X0/138662/1991_54_CCS;m140526_121759_42199_c100632732550000001823123009121491_s1_X0/152066/31_1768_CCS;m140526_121759_42199_c100632732550000001823123009121491_s1_X0/52883/35_1696_CCS;m140526_143950_42199_c100632732550000001823123009121492_s1_X0/109397/1789_59_CCS;m140526_170016_42199_c100632732550000001823123009121493_s1_X0/158821/1657_56…	1DL_161793	1DL_2289966	TGAC_WGS_tauschii_v1_contig_90959
m140526_192054_42199_c100632732550000001823123009121494_s1_X0/82086/46_4049_CCS	1DL_2210140	1DL_376147	TGAC_WGS_tauschii_v1_contig_1011176
m140526_223619_42199_c100632732550000001823123009121495_s1_X0/34885/2927_57_CCS;m140527_015726_42199_c100632732550000001823123009121496_s1_X0/107349/29_2601_CCS;m140527_051317_42199_c100632732550000001823123009121497_s1_X0/8316/32_2827_CCS	1DL_2253431	1DL_527273	TGAC_WGS_tauschii_v1_contig_1014775
m140526_223619_42199_c100632732550000001823123009121495_s1_X0/57570/2631_57_CCS	1DL_2253773	1DL_2282411	TGAC_WGS_tauschii_v1_contig_114866
m140526_192054_42199_c100632732550000001823123009121494_s1_X0/62855/2767_63_CCS;m140526_223619_42199_c100632732550000001823123009121495_s1_X0/76509/29_2645_CCS;m140526_223619_42199_c100632732550000001823123009121495_s1_X0/96156/2752_56_CCS;m140527_015726_42199_c100632732550000001823123009121496_s1_X0/11837/32_2588_CCS;m140527_015726_42199_c100632732550000001823123009121496_s1_X0/151793/30_2718_CC…	1DL_2264797	1DL_942080	TGAC_WGS_tauschii_v1_contig_156086
m140526_095907_42199_c100632732550000001823123009121490_s1_X0/38399/31_1829_CCS;m140526_095907_42199_c100632732550000001823123009121490_s1_X0/41091/30_1805_CCS;m140526_143950_42199_c100632732550000001823123009121492_s1_X0/145525/29_1818_CCS;m140526_143950_42199_c100632732550000001823123009121492_s1_X0/19991/1867_81_CCS;m140526_170016_42199_c100632732550000001823123009121493_s1_X0/31254/1873_57_CC…	1DL_2266112	1DL_875803	TGAC_WGS_tauschii_v1_contig_98462
m140526_170016_42199_c100632732550000001823123009121493_s1_X0/138700/31_2282_CCS	1DL_2278061	1DL_2281217	TGAC_WGS_tauschii_v1_contig_98838
m140526_192054_42199_c100632732550000001823123009121494_s1_X0/56151/3431_58_CCS	1DL_2290329	1DL_678394	TGAC_WGS_tauschii_v1_contig_92054
m140526_095907_42199_c100632732550000001823123009121490_s1_X0/112934/1323_56_CCS;m140526_095907_42199_c100632732550000001823123009121490_s1_X0/114285/30_1283_CCS;m140526_095907_42199_c100632732550000001823123009121490_s1_X0/135446/1318_54_CCS;m140526_095907_42199_c100632732550000001823123009121490_s1_X0/154274/1330_60_CCS;m140526_095907_42199_c100632732550000001823123009121490_s1_X0/156562/31_128…	1DS_1895533	1DS_330554	TGAC_WGS_tauschii_v1_contig_222287
m140526_121759_42199_c100632732550000001823123009121491_s1_X0/80982/31_1307_CCS	1DS_1895533	1DS_601540	TGAC_WGS_tauschii_v1_contig_222287
m140527_051317_42199_c100632732550000001823123009121497_s1_X0/144519/2692_52_CCS	1DS_1909662	1DS_732846	TGAC_WGS_tauschii_v1_contig_97685
m140526_170016_42199_c100632732550000001823123009121493_s1_X0/109110/1093_58_CCS	1DS_1913693	1DS_330554	TGAC_WGS_tauschii_v1_contig_222287
m140526_170016_42199_c100632732550000001823123009121493_s1_X0/121209/31_1248_CCS	1DS_1913693	1DS_601540	TGAC_WGS_tauschii_v1_contig_222287
m140526_143950_42199_c100632732550000001823123009121492_s1_X0/39105/2144_56_CCS	2DL_3626160	2DL_9888122	TGAC_WGS_tauschii_v1_contig_105328
m140527_051317_42199_c100632732550000001823123009121497_s1_X0/148621/30_2447_CCS	2DL_8953124	2DL_9825606	TGAC_WGS_tauschii_v1_contig_144304
m140526_223619_42199_c100632732550000001823123009121495_s1_X0/33467/3115_62_CCS;m140527_015726_42199_c100632732550000001823123009121496_s1_X0/128160/30_2684_CCS;m140527_015726_42199_c100632732550000001823123009121496_s1_X0/84456/3000_52_CCS;m140527_051317_42199_c100632732550000001823123009121497_s1_X0/16068/2974_58_CCS;m140527_051317_42199_c100632732550000001823123009121497_s1_X0/39853/3080_57_CCS	2DL_9709039	2DL_9843990	TGAC_WGS_tauschii_v1_contig_93662
m140526_170016_42199_c100632732550000001823123009121493_s1_X0/59650/31_1639_CCS;m140526_170016_42199_c100632732550000001823123009121493_s1_X0/82323/28_1752_CCS	2DL_9844652	2DL_9910299	TGAC_WGS_tauschii_v1_contig_90842
m140526_121759_42199_c100632732550000001823123009121491_s1_X0/87334/1468_58_CCS	2DS_1565020	2DS_5306082	TGAC_WGS_tauschii_v1_contig_110936
m140526_223619_42199_c100632732550000001823123009121495_s1_X0/141748/2667_61_CCS;m140526_223619_42199_c100632732550000001823123009121495_s1_X0/89018/3131_68_CCS;m140527_015726_42199_c100632732550000001823123009121496_s1_X0/152493/2917_57_CCS;m140527_015726_42199_c100632732550000001823123009121496_s1_X0/88647/30_3184_CCS;m140527_015726_42199_c100632732550000001823123009121496_s1_X0/8899/2834_60_CC…	2DS_3254421	2DS_5389884	TGAC_WGS_tauschii_v1_contig_100855
m140527_015726_42199_c100632732550000001823123009121496_s1_X0/29412/30_2723_CCS	2DS_4338395	2DS_5378450	TGAC_WGS_tauschii_v1_contig_202143
m140526_121759_42199_c100632732550000001823123009121491_s1_X0/56820/1932_60_CCS;m140526_143950_42199_c100632732550000001823123009121492_s1_X0/142803/1960_57_CCS;m140526_223619_42199_c100632732550000001823123009121495_s1_X0/106151/2833_53_CCS	2DS_5316026	2DS_5351663	TGAC_WGS_tauschii_v1_contig_1018807
m140526_223619_42199_c100632732550000001823123009121495_s1_X0/83886/2543_51_CCS	2DS_5331718	2DS_5366571	TGAC_WGS_tauschii_v1_contig_100623
m140526_095907_42199_c100632732550000001823123009121490_s1_X0/144789/1796_54_CCS;m140526_095907_42199_c100632732550000001823123009121490_s1_X0/24413/29_1796_CCS;m140526_121759_42199_c100632732550000001823123009121491_s1_X0/77084/31_1823_CCS;m140526_143950_42199_c100632732550000001823123009121492_s1_X0/132425/31_1764_CCS;m140526_143950_42199_c100632732550000001823123009121492_s1_X0/13971/31_1727_C…	2DS_5360578	2DS_5364305	TGAC_WGS_tauschii_v1_contig_105330
m140527_051317_42199_c100632732550000001823123009121497_s1_X0/82742/2808_49_CCS	2DS_5364473	2DS_5377735	TGAC_WGS_tauschii_v1_contig_98722
m140526_121759_42199_c100632732550000001823123009121491_s1_X0/23547/1571_58_CCS	3DL_4524682	3DL_6853660	TGAC_WGS_tauschii_v1_contig_191488
m140527_051317_42199_c100632732550000001823123009121497_s1_X0/142838/30_2602_CCS	3DL_5504654	3DL_6904185	TGAC_WGS_tauschii_v1_contig_139135
m140526_095907_42199_c100632732550000001823123009121490_s1_X0/88259/30_1659_CCS;m140526_192054_42199_c100632732550000001823123009121494_s1_X0/43681/31_2811_CCS;m140526_192054_42199_c100632732550000001823123009121494_s1_X0/9772/31_2785_CCS;m140527_051317_42199_c100632732550000001823123009121497_s1_X0/21682/33_3143_CCS	3DL_5953525	3DL_6945472	TGAC_WGS_tauschii_v1_contig_99952
m140526_170016_42199_c100632732550000001823123009121493_s1_X0/83971/31_2047_CCS	3DL_6811886	3DL_6954249	TGAC_WGS_tauschii_v1_contig_1764167
m140526_143950_42199_c100632732550000001823123009121492_s1_X0/118083/2228_59_CCS	3DL_6812924	3DL_6954864	TGAC_WGS_tauschii_v1_contig_97537
m140527_051317_42199_c100632732550000001823123009121497_s1_X0/39949/3169_58_CCS	3DL_6851543	3DL_6923503	TGAC_WGS_tauschii_v1_contig_97408
m140526_170016_42199_c100632732550000001823123009121493_s1_X0/89659/33_1758_CCS	3DL_6900958	3DL_6930211	TGAC_WGS_tauschii_v1_contig_220512
m140526_095907_42199_c100632732550000001823123009121490_s1_X0/104236/1979_61_CCS;m140526_170016_42199_c100632732550000001823123009121493_s1_X0/49403/2001_60_CCS	3DL_6931716	3DL_6952224	TGAC_WGS_tauschii_v1_contig_120748
m140526_121759_42199_c100632732550000001823123009121491_s1_X0/141208/30_1647_CCS	3DL_6943597	3DL_6952000	TGAC_WGS_tauschii_v1_contig_103140
m140526_192054_42199_c100632732550000001823123009121494_s1_X0/112646/31_3523_CCS	3DS_1673211	3DS_2543453	TGAC_WGS_tauschii_v1_contig_115672
m140526_170016_42199_c100632732550000001823123009121493_s1_X0/68595/30_1774_CCS	3DS_1980075	3DS_55065	TGAC_WGS_tauschii_v1_contig_1007555
m140526_095907_42199_c100632732550000001823123009121490_s1_X0/133182/31_1863_CCS	3DS_2447637	3DS_2601907	TGAC_WGS_tauschii_v1_contig_157315
m140526_143950_42199_c100632732550000001823123009121492_s1_X0/82861/31_1508_CCS	3DS_2557478	3DS_2583892	TGAC_WGS_tauschii_v1_contig_110222
m140526_192054_42199_c100632732550000001823123009121494_s1_X0/46174/4183_60_CCS	3DS_2562086	3DS_2585378	TGAC_WGS_tauschii_v1_contig_94403
m140526_223619_42199_c100632732550000001823123009121495_s1_X0/117024/30_2624_CCS	3DS_2597696	3DS_919877	TGAC_WGS_tauschii_v1_contig_1763287
m140526_121759_42199_c100632732550000001823123009121491_s1_X0/90826/30_1615_CCS	4DL_14103924	4DL_14372374	TGAC_WGS_tauschii_v1_contig_155639
m140526_095907_42199_c100632732550000001823123009121490_s1_X0/67671/2017_58_CCS	4DL_14146702	4DL_14203985	TGAC_WGS_tauschii_v1_contig_1010539
m140526_192054_42199_c100632732550000001823123009121494_s1_X0/136292/31_2473_CCS;m140526_223619_42199_c100632732550000001823123009121495_s1_X0/17900/30_2980_CCS;m140527_051317_42199_c100632732550000001823123009121497_s1_X0/139773/31_2519_CCS	4DL_14245572	4DL_14447968	TGAC_WGS_tauschii_v1_contig_145026
m140526_223619_42199_c100632732550000001823123009121495_s1_X0/130996/31_2649_CCS;m140527_051317_42199_c100632732550000001823123009121497_s1_X0/49072/2674_55_CCS	4DL_14313637	4DL_14370927	TGAC_WGS_tauschii_v1_contig_96259
m140527_015726_42199_c100632732550000001823123009121496_s1_X0/118801/34_2733_CCS	4DL_14329344	4DL_14358072	TGAC_WGS_tauschii_v1_contig_144136
m140526_095907_42199_c100632732550000001823123009121490_s1_X0/53763/31_2187_CCS	4DL_14332249	4DL_14459588	TGAC_WGS_tauschii_v1_contig_94489
m140526_143950_42199_c100632732550000001823123009121492_s1_X0/122166/1542_81_CCS	4DL_14335239	4DL_14383948	TGAC_WGS_tauschii_v1_contig_91018
m140526_143950_42199_c100632732550000001823123009121492_s1_X0/99002/1657_55_CCS	4DL_14360714	4DL_14369203	TGAC_WGS_tauschii_v1_contig_105008
m140526_223619_42199_c100632732550000001823123009121495_s1_X0/24553/30_2923_CCS	4DL_14405659	4DL_14415116	TGAC_WGS_tauschii_v1_contig_146479
m140526_121759_42199_c100632732550000001823123009121491_s1_X0/56374/31_1640_CCS;m140526_143950_42199_c100632732550000001823123009121492_s1_X0/22630/1704_65_CCS;m140526_170016_42199_c100632732550000001823123009121493_s1_X0/89705/1684_54_CCS	4DL_14420197	4DL_14441267	TGAC_WGS_tauschii_v1_contig_160394
m140526_095907_42199_c100632732550000001823123009121490_s1_X0/89434/31_1682_CCS	4DS_1686628	4DS_1947998	TGAC_WGS_tauschii_v1_contig_102100
m140526_223619_42199_c100632732550000001823123009121495_s1_X0/148629/31_2463_CCS;m140526_223619_42199_c100632732550000001823123009121495_s1_X0/22019/2622_55_CCS	5DL_4090778	5DL_4606478	TGAC_WGS_tauschii_v1_contig_107104
m140526_143950_42199_c100632732550000001823123009121492_s1_X0/137895/1457_57_CCS	5DL_4387809	5DL_4517893	TGAC_WGS_tauschii_v1_contig_142562
m140526_143950_42199_c100632732550000001823123009121492_s1_X0/67992/31_1715_CCS	5DL_4489551	5DL_4585543	TGAC_WGS_tauschii_v1_contig_157317
m140526_223619_42199_c100632732550000001823123009121495_s1_X0/112427/2742_81_CCS	5DL_4581380	5DL_4608114	TGAC_WGS_tauschii_v1_contig_159129
m140526_095907_42199_c100632732550000001823123009121490_s1_X0/43410/1750_60_CCS;m140526_121759_42199_c100632732550000001823123009121491_s1_X0/120640/1678_56_CCS;m140526_121759_42199_c100632732550000001823123009121491_s1_X0/48618/31_1673_CCS;m140526_121759_42199_c100632732550000001823123009121491_s1_X0/8674/1725_58_CCS;m140526_143950_42199_c100632732550000001823123009121492_s1_X0/36315/30_1674_CCS…	5DL_4586464	5DL_4595698	TGAC_WGS_tauschii_v1_contig_160620
m140526_223619_42199_c100632732550000001823123009121495_s1_X0/152134/29_2721_CCS	5DS_1405847	5DS_2012597	TGAC_WGS_tauschii_v1_contig_103269
m140526_143950_42199_c100632732550000001823123009121492_s1_X0/120101/1919_56_CCS	5DS_1759967	5DS_2574992	TGAC_WGS_tauschii_v1_contig_103179
m140527_051317_42199_c100632732550000001823123009121497_s1_X0/70239/29_2946_CCS	5DS_2104271	5DS_2736132	TGAC_WGS_tauschii_v1_contig_284666
m140526_223619_42199_c100632732550000001823123009121495_s1_X0/154273/31_2753_CCS	5DS_2734665	5DS_2779629	TGAC_WGS_tauschii_v1_contig_99648
m140526_095907_42199_c100632732550000001823123009121490_s1_X0/74110/1944_55_CCS;m140526_121759_42199_c100632732550000001823123009121491_s1_X0/154908/31_1948_CCS	6DL_1136207	6DL_3285374	TGAC_WGS_tauschii_v1_contig_24795
m140526_170016_42199_c100632732550000001823123009121493_s1_X0/145547/31_1555_CCS	6DL_1228259	6DL_1233060	TGAC_WGS_tauschii_v1_contig_93887
m140526_095907_42199_c100632732550000001823123009121490_s1_X0/100449/1817_57_CCS	6DL_1407612	6DL_3299450	TGAC_WGS_tauschii_v1_contig_1005774
m140526_143950_42199_c100632732550000001823123009121492_s1_X0/159931/48_2220_CCS	6DL_2081836	6DL_3224481	TGAC_WGS_tauschii_v1_contig_1005694
m140526_170016_42199_c100632732550000001823123009121493_s1_X0/110946/1224_57_CCS	6DL_2232515	6DL_3208804	TGAC_WGS_tauschii_v1_contig_133734
m140526_121759_42199_c100632732550000001823123009121491_s1_X0/88382/2044_50_CCS;m140526_143950_42199_c100632732550000001823123009121492_s1_X0/141181/30_2097_CCS;m140526_143950_42199_c100632732550000001823123009121492_s1_X0/31339/29_1979_CCS;m140526_170016_42199_c100632732550000001823123009121493_s1_X0/45289/2118_43_CCS	6DL_2252712	6DL_3210927	TGAC_WGS_tauschii_v1_contig_91051
m140526_121759_42199_c100632732550000001823123009121491_s1_X0/39923/31_1636_CCS;m140526_143950_42199_c100632732550000001823123009121492_s1_X0/83908/29_1569_CCS;m140526_170016_42199_c100632732550000001823123009121493_s1_X0/142573/31_1748_CCS;m140526_170016_42199_c100632732550000001823123009121493_s1_X0/144527/1584_63_CCS;m140526_170016_42199_c100632732550000001823123009121493_s1_X0/44611/1709_50_C…	6DL_2528925	6DL_2570296	TGAC_WGS_tauschii_v1_contig_1008707
m140526_143950_42199_c100632732550000001823123009121492_s1_X0/49400/2508_60_CCS	6DL_3273946	6DL_3326680	TGAC_WGS_tauschii_v1_contig_97002
m140526_095907_42199_c100632732550000001823123009121490_s1_X0/111001/1922_55_CCS;m140526_095907_42199_c100632732550000001823123009121490_s1_X0/22492/1672_59_CCS;m140526_095907_42199_c100632732550000001823123009121490_s1_X0/57532/30_1751_CCS;m140526_121759_42199_c100632732550000001823123009121491_s1_X0/143606/31_1916_CCS;m140526_121759_42199_c100632732550000001823123009121491_s1_X0/150619/30_1736_…	6DS_2088136	6DS_2104731	TGAC_WGS_tauschii_v1_contig_143316
m140526_143950_42199_c100632732550000001823123009121492_s1_X0/119126/32_1867_CCS;m140526_143950_42199_c100632732550000001823123009121492_s1_X0/144365/1571_61_CCS;m140526_170016_42199_c100632732550000001823123009121493_s1_X0/128746/30_1815_CCS;m140526_170016_42199_c100632732550000001823123009121493_s1_X0/75693/33_1857_CCS	7DL_1673347	7DL_3366456	TGAC_WGS_tauschii_v1_contig_125758
m140526_192054_42199_c100632732550000001823123009121494_s1_X0/92170/2725_52_CCS	7DL_177605	7DL_3352761	TGAC_WGS_tauschii_v1_contig_110110
m140526_121759_42199_c100632732550000001823123009121491_s1_X0/136717/32_1405_CCS	7DL_2691129	7DL_3376588	TGAC_WGS_tauschii_v1_contig_110483
m140527_015726_42199_c100632732550000001823123009121496_s1_X0/53388/29_3100_CCS;m140527_051317_42199_c100632732550000001823123009121497_s1_X0/18673/3143_55_CCS	7DL_316498	7DL_3322589	TGAC_WGS_tauschii_v1_contig_112592
m140526_170016_42199_c100632732550000001823123009121493_s1_X0/33467/31_2156_CCS;m140526_192054_42199_c100632732550000001823123009121494_s1_X0/17924/31_2792_CCS	7DL_3313276	7DL_3370233	TGAC_WGS_tauschii_v1_contig_103908
m140527_051317_42199_c100632732550000001823123009121497_s1_X0/50367/31_3098_CCS	7DL_3318283	7DL_3372716	TGAC_WGS_tauschii_v1_contig_101737
m140527_015726_42199_c100632732550000001823123009121496_s1_X0/108949/31_2596_CCS	7DL_3318300	7DL_3386300	TGAC_WGS_tauschii_v1_contig_112608
m140526_192054_42199_c100632732550000001823123009121494_s1_X0/118810/30_3107_CCS;m140526_192054_42199_c100632732550000001823123009121494_s1_X0/34877/31_3104_CCS;m140526_223619_42199_c100632732550000001823123009121495_s1_X0/128495/31_3180_CCS;m140526_223619_42199_c100632732550000001823123009121495_s1_X0/132765/32_3187_CCS;m140526_223619_42199_c100632732550000001823123009121495_s1_X0/135945/3144_55…	7DL_3330179	7DL_3330587	TGAC_WGS_tauschii_v1_contig_91028
m140526_170016_42199_c100632732550000001823123009121493_s1_X0/31762/1888_58_CCS	7DL_3354241	7DL_3380898	TGAC_WGS_tauschii_v1_contig_109570
m140526_095907_42199_c100632732550000001823123009121490_s1_X0/134818/1836_56_CCS	7DL_3357596	7DL_3391524	TGAC_WGS_tauschii_v1_contig_94007
m140526_192054_42199_c100632732550000001823123009121494_s1_X0/155303/31_2776_CCS;m140527_051317_42199_c100632732550000001823123009121497_s1_X0/141740/2889_56_CCS;m140527_051317_42199_c100632732550000001823123009121497_s1_X0/35256/2878_56_CCS	7DS_105077	7DS_3802853	TGAC_WGS_tauschii_v1_contig_1763313
m140526_095907_42199_c100632732550000001823123009121490_s1_X0/106615/29_1572_CCS;m140526_095907_42199_c100632732550000001823123009121490_s1_X0/111609/30_1683_CCS;m140526_095907_42199_c100632732550000001823123009121490_s1_X0/151677/1639_56_CCS;m140526_095907_42199_c100632732550000001823123009121490_s1_X0/76679/1630_49_CCS;m140526_121759_42199_c100632732550000001823123009121491_s1_X0/130181/32_1507…	7DS_1062647	7DS_3965099	TGAC_WGS_tauschii_v1_contig_92703
m140526_192054_42199_c100632732550000001823123009121494_s1_X0/70052/31_2939_CCS;m140526_223619_42199_c100632732550000001823123009121495_s1_X0/113214/30_2880_CCS;m140526_223619_42199_c100632732550000001823123009121495_s1_X0/126482/2978_54_CCS;m140526_223619_42199_c100632732550000001823123009121495_s1_X0/74698/2831_57_CCS;m140527_015726_42199_c100632732550000001823123009121496_s1_X0/38648/31_2884_C…	7DS_1190636	7DS_3887711	TGAC_WGS_tauschii_v1_contig_93700
m140526_192054_42199_c100632732550000001823123009121494_s1_X0/74709/2609_64_CCS;m140526_223619_42199_c100632732550000001823123009121495_s1_X0/21495/2500_51_CCS;m140527_051317_42199_c100632732550000001823123009121497_s1_X0/152939/30_2351_CCS	7DS_1985954	7DS_3906906	TGAC_WGS_tauschii_v1_contig_257901
m140526_170016_42199_c100632732550000001823123009121493_s1_X0/80262/31_1822_CCS	7DS_2114882	7DS_2626681	TGAC_WGS_tauschii_v1_contig_90600
m140526_095907_42199_c100632732550000001823123009121490_s1_X0/148607/1906_57_CCS;m140526_121759_42199_c100632732550000001823123009121491_s1_X0/120360/30_1909_CCS;m140526_121759_42199_c100632732550000001823123009121491_s1_X0/134591/54_2163_CCS;m140526_121759_42199_c100632732550000001823123009121491_s1_X0/40532/31_1876_CCS;m140526_121759_42199_c100632732550000001823123009121491_s1_X0/50026/1923_59_…	7DS_23528	7DS_3878638	TGAC_WGS_tauschii_v1_contig_100873
m140526_223619_42199_c100632732550000001823123009121495_s1_X0/143451/2936_58_CCS	7DS_370901	7DS_3914712	TGAC_WGS_tauschii_v1_contig_107716
m140526_095907_42199_c100632732550000001823123009121490_s1_X0/45318/30_1547_CCS;m140526_121759_42199_c100632732550000001823123009121491_s1_X0/46621/1481_61_CCS;m140526_170016_42199_c100632732550000001823123009121493_s1_X0/61244/31_1615_CCS;m140526_170016_42199_c100632732550000001823123009121493_s1_X0/97145/1729_54_CCS	7DS_3825662	7DS_3964896	TGAC_WGS_tauschii_v1_contig_95073
m140526_095907_42199_c100632732550000001823123009121490_s1_X0/101761/31_1522_CCS;m140526_095907_42199_c100632732550000001823123009121490_s1_X0/152909/1592_56_CCS;m140526_121759_42199_c100632732550000001823123009121491_s1_X0/90747/32_1460_CCS	7DS_3849852	7DS_3962635	TGAC_WGS_tauschii_v1_contig_92456
m140526_121759_42199_c100632732550000001823123009121491_s1_X0/63717/1899_52_CCS;m140526_143950_42199_c100632732550000001823123009121492_s1_X0/24626/31_2117_CCS;m140526_143950_42199_c100632732550000001823123009121492_s1_X0/65393/2124_53_CCS;m140526_143950_42199_c100632732550000001823123009121492_s1_X0/79564/2394_62_CCS;m140526_143950_42199_c100632732550000001823123009121492_s1_X0/9157/2026_58_CCS;…	7DS_3873051	7DS_681786	TGAC_WGS_tauschii_v1_contig_144628
m140526_192054_42199_c100632732550000001823123009121494_s1_X0/106405/3591_55_CCS;m140526_223619_42199_c100632732550000001823123009121495_s1_X0/154924/3497_59_CCS;m140526_223619_42199_c100632732550000001823123009121495_s1_X0/48655/3540_53_CCS;m140527_015726_42199_c100632732550000001823123009121496_s1_X0/8477/3507_51_CCS	7DS_3890063	7DS_3937555	TGAC_WGS_tauschii_v1_contig_102589
m140526_223619_42199_c100632732550000001823123009121495_s1_X0/143947/30_3279_CCS	7DS_3916173	7DS_3963968	TGAC_WGS_tauschii_v1_contig_94568
m140527_015726_42199_c100632732550000001823123009121496_s1_X0/29364/32_2823_CCS	1AL_1615307	1AL_3971737	scaffold77605
m140526_095907_42199_c100632732550000001823123009121490_s1_X0/39237/2378_58_CCS	1AL_1761481	1AL_3898442	scaffold10112
m140526_170016_42199_c100632732550000001823123009121493_s1_X0/76258/1623_55_CCS	1AL_2539297	1AL_3916346	scaffold56785
m140526_192054_42199_c100632732550000001823123009121494_s1_X0/135927/31_3037_CCS;m140526_223619_42199_c100632732550000001823123009121495_s1_X0/78425/3048_58_CCS;m140527_015726_42199_c100632732550000001823123009121496_s1_X0/126106/30_2963_CCS	1AL_2574591	1AL_3891024	scaffold10714
m140526_095907_42199_c100632732550000001823123009121490_s1_X0/121130/35_2189_CCS	1AL_2591079	1AL_3886649	scaffold88145
m140527_051317_42199_c100632732550000001823123009121497_s1_X0/53922/2706_58_CCS	1AL_2826988	1AL_3795905	scaffold23291
m140526_095907_42199_c100632732550000001823123009121490_s1_X0/20970/30_1660_CCS;m140526_095907_42199_c100632732550000001823123009121490_s1_X0/97789/1716_55_CCS;m140526_121759_42199_c100632732550000001823123009121491_s1_X0/57952/30_1661_CCS;m140526_170016_42199_c100632732550000001823123009121493_s1_X0/153672/1791_59_CCS;m140526_170016_42199_c100632732550000001823123009121493_s1_X0/69915/31_1733_CCS	1AL_3851454	1AL_3875444	scaffold85770
m140526_121759_42199_c100632732550000001823123009121491_s1_X0/118614/31_2352_CCS	1AL_3853109	1AL_3977260	scaffold34842
m140526_170016_42199_c100632732550000001823123009121493_s1_X0/95171/1609_59_CCS	1AL_3883449	1AL_3965450	scaffold52266
m140526_170016_42199_c100632732550000001823123009121493_s1_X0/25026/32_1875_CCS	1AL_3888818	1AL_3897741	scaffold12679
m140526_170016_42199_c100632732550000001823123009121493_s1_X0/149496/32_1729_CCS	1AL_3902113	1AL_3955890	scaffold41042
m140527_015726_42199_c100632732550000001823123009121496_s1_X0/100415/2623_65_CCS	1AL_3902518	1AL_3946837	scaffold5230
m140526_143950_42199_c100632732550000001823123009121492_s1_X0/83782/27_1612_CCS	1AL_3921922	1AL_3957953	scaffold41587
m140526_170016_42199_c100632732550000001823123009121493_s1_X0/34932/1752_51_CCS	1AL_3930955	1AL_3972505	scaffold113452
m140527_015726_42199_c100632732550000001823123009121496_s1_X0/70172/30_3067_CCS	1AL_3932845	1AL_3977103	scaffold39192
m140526_095907_42199_c100632732550000001823123009121490_s1_X0/149953/1874_50_CCS;m140526_143950_42199_c100632732550000001823123009121492_s1_X0/100385/31_2189_CCS	1AL_3954691	1AL_3969831	scaffold60907
m140526_121759_42199_c100632732550000001823123009121491_s1_X0/67630/1636_55_CCS	1AL_3971816	1AL_3977916	scaffold19001
m140526_192054_42199_c100632732550000001823123009121494_s1_X0/26183/2869_54_CCS;m140526_192054_42199_c100632732550000001823123009121494_s1_X0/69563/3158_61_CCS;m140526_223619_42199_c100632732550000001823123009121495_s1_X0/136798/2538_54_CCS;m140526_223619_42199_c100632732550000001823123009121495_s1_X0/69828/30_2966_CCS;m140526_223619_42199_c100632732550000001823123009121495_s1_X0/70229/3017_58_CC…	1AS_1442860	1AS_3296224	scaffold68040
m140527_051317_42199_c100632732550000001823123009121497_s1_X0/36345/29_2632_CCS	1AS_150381	1AS_478948	scaffold104387
m140526_192054_42199_c100632732550000001823123009121494_s1_X0/141991/2659_56_CCS	1AS_1916804	1AS_2628466	scaffold166860
m140526_121759_42199_c100632732550000001823123009121491_s1_X0/126828/2232_56_CCS	1AS_2164790	1AS_2234848	scaffold62858
m140526_121759_42199_c100632732550000001823123009121491_s1_X0/131983/31_1381_CCS	1AS_2661934	1AS_3303695	scaffold52440
m140526_121759_42199_c100632732550000001823123009121491_s1_X0/87960/2001_56_CCS	1AS_2806408	1AS_3268003	scaffold100036
m140526_192054_42199_c100632732550000001823123009121494_s1_X0/105502/2946_57_CCS;m140527_015726_42199_c100632732550000001823123009121496_s1_X0/123236/30_2679_CCS;m140527_015726_42199_c100632732550000001823123009121496_s1_X0/127022/2865_56_CCS;m140527_015726_42199_c100632732550000001823123009121496_s1_X0/149202/31_2826_CCS;m140527_015726_42199_c100632732550000001823123009121496_s1_X0/41983/2759_54…	1AS_3251256	1AS_426615	scaffold12182
m140526_095907_42199_c100632732550000001823123009121490_s1_X0/119481/27_1485_CCS;m140526_095907_42199_c100632732550000001823123009121490_s1_X0/95682/29_1363_CCS;m140526_143950_42199_c100632732550000001823123009121492_s1_X0/148978/31_1349_CCS	1AS_3260522	1AS_3303695	scaffold52440
m140526_192054_42199_c100632732550000001823123009121494_s1_X0/80433/33_3243_CCS	1AS_3268003	1AS_3285884	scaffold100036
m140526_095907_42199_c100632732550000001823123009121490_s1_X0/137316/30_2065_CCS;m140526_095907_42199_c100632732550000001823123009121490_s1_X0/61283/29_1853_CCS;m140526_121759_42199_c100632732550000001823123009121491_s1_X0/76511/31_2150_CCS	1AS_3287846	1AS_3301822	scaffold63418
m140526_192054_42199_c100632732550000001823123009121494_s1_X0/44573/31_2547_CCS	1AS_3295272	1AS_3307315	scaffold44864
m140526_095907_42199_c100632732550000001823123009121490_s1_X0/56307/31_1619_CCS	1AS_35454	1AS_480613	scaffold10481
m140526_192054_42199_c100632732550000001823123009121494_s1_X0/101703/27_3160_CCS	2AL_1168248	2AL_54513	scaffold46875
m140526_223619_42199_c100632732550000001823123009121495_s1_X0/142292/30_2498_CCS;m140526_223619_42199_c100632732550000001823123009121495_s1_X0/89222/2788_57_CCS;m140527_051317_42199_c100632732550000001823123009121497_s1_X0/138387/30_2628_CCS	2AL_1701648	2AL_6403585	scaffold20169
m140526_192054_42199_c100632732550000001823123009121494_s1_X0/7076/32_3060_CCS;m140526_192054_42199_c100632732550000001823123009121494_s1_X0/95435/2550_55_CCS	2AL_1812803	2AL_6375377	scaffold48449
m140526_192054_42199_c100632732550000001823123009121494_s1_X0/20855/48_2555_CCS	2AL_2052123	2AL_6334281	scaffold36435
m140527_051317_42199_c100632732550000001823123009121497_s1_X0/106957/3252_56_CCS	2AL_5978187	2AL_6327080	scaffold14897
m140527_051317_42199_c100632732550000001823123009121497_s1_X0/21493/31_2890_CCS	2AL_6322481	2AL_6367263	scaffold122064
m140526_170016_42199_c100632732550000001823123009121493_s1_X0/21100/1081_60_CCS	2AL_6327558	2AL_6366787	scaffold30809
m140526_121759_42199_c100632732550000001823123009121491_s1_X0/125474/29_1702_CCS;m140526_143950_42199_c100632732550000001823123009121492_s1_X0/64151/33_1659_CCS	2AL_6341033	2AL_6346796	scaffold24540
m140526_223619_42199_c100632732550000001823123009121495_s1_X0/92428/28_3406_CCS	2AL_6413616	2AL_6428165	scaffold2726
m140527_015726_42199_c100632732550000001823123009121496_s1_X0/155271/30_2673_CCS	2AL_6435016	2AL_6435302	scaffold4908
m140526_192054_42199_c100632732550000001823123009121494_s1_X0/119042/31_2769_CCS	2AL_6435017	2AL_6435302	scaffold4908
m140526_143950_42199_c100632732550000001823123009121492_s1_X0/117505/31_1791_CCS	2AS_2099666	2AS_4599330	scaffold97128
m140526_192054_42199_c100632732550000001823123009121494_s1_X0/29457/32_2459_CCS	2AS_2149941	2AS_5305278	scaffold36329
m140526_223619_42199_c100632732550000001823123009121495_s1_X0/7935/31_3124_CCS	2AS_2223104	2AS_5293765	scaffold50509
m140526_143950_42199_c100632732550000001823123009121492_s1_X0/113919/29_1536_CCS;m140526_170016_42199_c100632732550000001823123009121493_s1_X0/23468/29_1451_CCS;m140526_170016_42199_c100632732550000001823123009121493_s1_X0/65448/1618_56_CCS	2AS_2418291	2AS_5206516	scaffold85013
m140526_223619_42199_c100632732550000001823123009121495_s1_X0/115106/2751_51_CCS	2AS_5159898	2AS_5204473	scaffold1219
m140526_143950_42199_c100632732550000001823123009121492_s1_X0/27931/2000_57_CCS	2AS_5226169	2AS_5226170	scaffold23824
m140526_121759_42199_c100632732550000001823123009121491_s1_X0/29476/30_2134_CCS;m140526_192054_42199_c100632732550000001823123009121494_s1_X0/125325/2567_63_CCS;m140526_192054_42199_c100632732550000001823123009121494_s1_X0/47400/31_2527_CCS;m140526_223619_42199_c100632732550000001823123009121495_s1_X0/72263/2541_57_CCS	2AS_5234040	2AS_5246442	scaffold20052
m140526_223619_42199_c100632732550000001823123009121495_s1_X0/53941/29_3033_CCS	2AS_5235360	2AS_5249330	scaffold2631
m140527_015726_42199_c100632732550000001823123009121496_s1_X0/41754/31_2764_CCS	2AS_5237748	2AS_5237749	scaffold20152
m140526_192054_42199_c100632732550000001823123009121494_s1_X0/93500/2716_60_CCS	2AS_5273367	2AS_5288575	scaffold4375
m140526_095907_42199_c100632732550000001823123009121490_s1_X0/103971/31_1739_CCS;m140526_095907_42199_c100632732550000001823123009121490_s1_X0/114853/1781_55_CCS;m140526_095907_42199_c100632732550000001823123009121490_s1_X0/137177/29_1747_CCS;m140526_095907_42199_c100632732550000001823123009121490_s1_X0/14261/29_1719_CCS;m140526_095907_42199_c100632732550000001823123009121490_s1_X0/155550/1858_56…	3AL_1137432	3AL_4395126	scaffold8573
m140527_015726_42199_c100632732550000001823123009121496_s1_X0/40747/3844_65_CCS	3AL_1150229	3AL_4234154	scaffold114190
m140526_095907_42199_c100632732550000001823123009121490_s1_X0/160218/29_1885_CCS;m140526_095907_42199_c100632732550000001823123009121490_s1_X0/24441/29_2399_CCS;m140526_095907_42199_c100632732550000001823123009121490_s1_X0/43409/1906_60_CCS;m140526_170016_42199_c100632732550000001823123009121493_s1_X0/62223/1989_62_CCS;m140526_170016_42199_c100632732550000001823123009121493_s1_X0/80920/30_1914_CC…	3AL_1178329	3AL_4446370	scaffold6626
m140526_095907_42199_c100632732550000001823123009121490_s1_X0/149223/31_2184_CCS	3AL_1206965	3AL_4446780	scaffold26668
m140526_095907_42199_c100632732550000001823123009121490_s1_X0/106727/31_1884_CCS;m140526_095907_42199_c100632732550000001823123009121490_s1_X0/35488/31_1886_CCS;m140526_095907_42199_c100632732550000001823123009121490_s1_X0/7187/32_1938_CCS;m140526_121759_42199_c100632732550000001823123009121491_s1_X0/138818/2095_58_CCS;m140526_143950_42199_c100632732550000001823123009121492_s1_X0/114176/31_2019_C…	3AL_1383284	3AL_4357531	scaffold10997
m140526_095907_42199_c100632732550000001823123009121490_s1_X0/7908/31_2069_CCS	3AL_1423181	3AL_168554	scaffold14222
m140526_121759_42199_c100632732550000001823123009121491_s1_X0/116347/29_1861_CCS;m140526_143950_42199_c100632732550000001823123009121492_s1_X0/137386/30_2194_CCS;m140526_170016_42199_c100632732550000001823123009121493_s1_X0/28457/31_2179_CCS;m140526_170016_42199_c100632732550000001823123009121493_s1_X0/46793/2187_56_CCS;m140526_192054_42199_c100632732550000001823123009121494_s1_X0/35258/31_2703_C…	3AL_1969752	3AL_4235620	scaffold17546
m140526_143950_42199_c100632732550000001823123009121492_s1_X0/136572/1705_48_CCS	3AL_354137	3AL_4312169	scaffold39150
m140526_095907_42199_c100632732550000001823123009121490_s1_X0/113886/1713_56_CCS	3AL_4126602	3AL_4451102	scaffold46948
m140526_143950_42199_c100632732550000001823123009121492_s1_X0/77975/31_1501_CCS	3AL_4234005	3AL_4450082	scaffold44256
m140526_192054_42199_c100632732550000001823123009121494_s1_X0/114839/29_2891_CCS	3AL_4265120	3AL_4441314	scaffold81202
m140526_192054_42199_c100632732550000001823123009121494_s1_X0/129388/29_2677_CCS;m140526_223619_42199_c100632732550000001823123009121495_s1_X0/87907/31_2775_CCS	3AL_4267745	3AL_4268515	scaffold55166
m140527_015726_42199_c100632732550000001823123009121496_s1_X0/82235/2699_55_CCS	3AL_4307043	3AL_4322501	scaffold6458
m140526_223619_42199_c100632732550000001823123009121495_s1_X0/102944/2882_57_CCS;m140526_223619_42199_c100632732550000001823123009121495_s1_X0/112527/2737_53_CCS;m140526_223619_42199_c100632732550000001823123009121495_s1_X0/123330/30_2629_CCS;m140527_015726_42199_c100632732550000001823123009121496_s1_X0/3251/31_3356_CCS	3AL_4313181	3AL_4434685	scaffold60948
m140527_015726_42199_c100632732550000001823123009121496_s1_X0/38720/2804_58_CCS	3AL_4329623	3AL_4355634	scaffold2573
m140526_143950_42199_c100632732550000001823123009121492_s1_X0/36890/1646_78_CCS;m140526_170016_42199_c100632732550000001823123009121493_s1_X0/91263/1584_57_CCS;m140526_223619_42199_c100632732550000001823123009121495_s1_X0/12070/2761_52_CCS	3AL_4332614	3AL_4452409	scaffold4518
m140526_095907_42199_c100632732550000001823123009121490_s1_X0/113916/2310_52_CCS;m140526_095907_42199_c100632732550000001823123009121490_s1_X0/120551/29_2051_CCS;m140526_095907_42199_c100632732550000001823123009121490_s1_X0/28852/31_2319_CCS;m140526_121759_42199_c100632732550000001823123009121491_s1_X0/117556/31_2266_CCS;m140526_121759_42199_c100632732550000001823123009121491_s1_X0/45779/2268_57_…	3AL_4342443	3AL_4410344	scaffold55467
m140526_095907_42199_c100632732550000001823123009121490_s1_X0/79397/2185_56_CCS;m140526_170016_42199_c100632732550000001823123009121493_s1_X0/45211/32_2149_CCS	3AL_4343759	3AL_4430538	scaffold29302
m140526_095907_42199_c100632732550000001823123009121490_s1_X0/153657/1911_60_CCS;m140526_121759_42199_c100632732550000001823123009121491_s1_X0/95427/1552_55_CCS	3AL_4344273	3AL_4420257	scaffold31454
m140526_121759_42199_c100632732550000001823123009121491_s1_X0/137278/31_1611_CCS;m140526_223619_42199_c100632732550000001823123009121495_s1_X0/130150/2928_57_CCS	3AL_4349035	3AL_4442656	scaffold11528
m140526_170016_42199_c100632732550000001823123009121493_s1_X0/28740/1655_59_CCS	3AL_4354154	3AL_4448113	scaffold8102
m140526_192054_42199_c100632732550000001823123009121494_s1_X0/128274/31_4044_CCS;m140526_192054_42199_c100632732550000001823123009121494_s1_X0/88444/46_4063_CCS;m140526_223619_42199_c100632732550000001823123009121495_s1_X0/34828/42_4125_CCS;m140526_223619_42199_c100632732550000001823123009121495_s1_X0/67005/31_3859_CCS;m140527_015726_42199_c100632732550000001823123009121496_s1_X0/9772/4146_57_CCS…	3AL_4379731	3AL_4414122	scaffold63355
m140526_192054_42199_c100632732550000001823123009121494_s1_X0/92651/33_3823_CCS	3AL_4395154	3AL_4414122	scaffold63355
m140526_095907_42199_c100632732550000001823123009121490_s1_X0/80624/30_1575_CCS;m140526_170016_42199_c100632732550000001823123009121493_s1_X0/104145/1588_60_CCS	3AL_4401664	3AL_4435316	scaffold12850
m140526_121759_42199_c100632732550000001823123009121491_s1_X0/115135/2129_53_CCS	3AL_4418482	3AL_4446000	scaffold16558
m140526_143950_42199_c100632732550000001823123009121492_s1_X0/102070/31_1779_CCS;m140526_143950_42199_c100632732550000001823123009121492_s1_X0/15884/1925_53_CCS;m140526_143950_42199_c100632732550000001823123009121492_s1_X0/77729/29_1806_CCS;m140526_170016_42199_c100632732550000001823123009121493_s1_X0/122642/1906_55_CCS;m140526_170016_42199_c100632732550000001823123009121493_s1_X0/129414/1890_59_…	3AL_4435316	3AL_4446000	scaffold12850
m140526_121759_42199_c100632732550000001823123009121491_s1_X0/80999/29_1618_CCS;m140526_143950_42199_c100632732550000001823123009121492_s1_X0/69927/1577_56_CCS	3AL_4443956	3AL_896592	scaffold46060
m140526_143950_42199_c100632732550000001823123009121492_s1_X0/147769/32_2206_CCS	3AS_1285076	3AS_352753	scaffold26516
m140527_051317_42199_c100632732550000001823123009121497_s1_X0/14968/2490_50_CCS	3AS_1806936	3AS_3445017	scaffold88744
m140526_192054_42199_c100632732550000001823123009121494_s1_X0/78773/31_2986_CCS	3AS_258084	3AS_3294750	scaffold146985
m140526_192054_42199_c100632732550000001823123009121494_s1_X0/15613/30_2497_CCS	3AS_3035823	3AS_3418514	scaffold7801
m140526_121759_42199_c100632732550000001823123009121491_s1_X0/69655/2134_61_CCS;m140526_143950_42199_c100632732550000001823123009121492_s1_X0/146699/1543_55_CCS;m140526_170016_42199_c100632732550000001823123009121493_s1_X0/100778/1626_66_CCS	3AS_3274294	3AS_3411128	scaffold40030
m140526_143950_42199_c100632732550000001823123009121492_s1_X0/113288/30_1653_CCS;m140526_143950_42199_c100632732550000001823123009121492_s1_X0/150955/1705_52_CCS	3AS_3284406	3AS_3330933	scaffold81941
m140526_143950_42199_c100632732550000001823123009121492_s1_X0/83730/1851_55_CCS	3AS_3291825	3AS_3394699	scaffold54512
m140527_015726_42199_c100632732550000001823123009121496_s1_X0/76403/31_2752_CCS;m140527_051317_42199_c100632732550000001823123009121497_s1_X0/149052/31_2696_CCS	3AS_3291910	3AS_3406156	scaffold25376
m140526_143950_42199_c100632732550000001823123009121492_s1_X0/91329/1780_52_CCS;m140526_170016_42199_c100632732550000001823123009121493_s1_X0/15552/32_1882_CCS	3AS_3294259	3AS_3428183	scaffold134493
m140526_121759_42199_c100632732550000001823123009121491_s1_X0/39393/28_1732_CCS;m140526_143950_42199_c100632732550000001823123009121492_s1_X0/28008/1609_52_CCS	3AS_3294457	3AS_3316876	scaffold76300
m140526_143950_42199_c100632732550000001823123009121492_s1_X0/44633/31_1531_CCS	3AS_3304088	3AS_3338850	scaffold12601
m140526_170016_42199_c100632732550000001823123009121493_s1_X0/145666/1906_56_CCS;m140526_170016_42199_c100632732550000001823123009121493_s1_X0/29666/1875_57_CCS	3AS_3367928	3AS_3422662	scaffold5576
m140526_170016_42199_c100632732550000001823123009121493_s1_X0/4462/981_55_CCS	3AS_3391171	3AS_3441643	scaffold108
m140526_121759_42199_c100632732550000001823123009121491_s1_X0/146769/1828_58_CCS	3AS_3413309	3AS_3414612	scaffold585
m140526_095907_42199_c100632732550000001823123009121490_s1_X0/113138/30_1765_CCS;m140526_095907_42199_c100632732550000001823123009121490_s1_X0/130252/30_1722_CCS;m140526_095907_42199_c100632732550000001823123009121490_s1_X0/154842/1843_63_CCS;m140526_095907_42199_c100632732550000001823123009121490_s1_X0/157285/31_1668_CCS;m140526_121759_42199_c100632732550000001823123009121491_s1_X0/109948/31_166…	3AS_3429507	3AS_3440912	scaffold275214
m140526_143950_42199_c100632732550000001823123009121492_s1_X0/127341/1542_56_CCS;m140526_192054_42199_c100632732550000001823123009121494_s1_X0/131396/31_2845_CCS	3AS_3441294	3AS_3442081	scaffold8927
m140526_143950_42199_c100632732550000001823123009121492_s1_X0/123943/32_1604_CCS	4AL_1163902	4AL_7116352	scaffold279757
m140527_015726_42199_c100632732550000001823123009121496_s1_X0/68121/31_2789_CCS	4AL_2257166	4AL_2257205	scaffold636
m140526_192054_42199_c100632732550000001823123009121494_s1_X0/103338/3498_60_CCS;m140526_192054_42199_c100632732550000001823123009121494_s1_X0/105468/3184_57_CCS;m140526_223619_42199_c100632732550000001823123009121495_s1_X0/72148/31_2866_CCS;m140527_015726_42199_c100632732550000001823123009121496_s1_X0/122504/34_3398_CCS;m140527_015726_42199_c100632732550000001823123009121496_s1_X0/13313/31_3332_…	4AL_3389281	4AL_7063586	scaffold6880
m140526_170016_42199_c100632732550000001823123009121493_s1_X0/96806/2455_61_CCS	4AL_4089901	4AL_7122270	scaffold118057
m140526_143950_42199_c100632732550000001823123009121492_s1_X0/116109/46_2068_CCS;m140526_170016_42199_c100632732550000001823123009121493_s1_X0/123884/1587_57_CCS;m140526_170016_42199_c100632732550000001823123009121493_s1_X0/93428/1973_56_CCS	4AL_495051	4AL_7158529	scaffold33317
m140526_192054_42199_c100632732550000001823123009121494_s1_X0/56422/33_2640_CCS;m140526_192054_42199_c100632732550000001823123009121494_s1_X0/90667/30_2622_CCS;m140526_223619_42199_c100632732550000001823123009121495_s1_X0/101264/33_2668_CCS;m140526_223619_42199_c100632732550000001823123009121495_s1_X0/156752/30_2576_CCS	4AL_6540713	4AL_7171505	scaffold4453
m140526_095907_42199_c100632732550000001823123009121490_s1_X0/131838/31_2518_CCS;m140526_095907_42199_c100632732550000001823123009121490_s1_X0/137877/31_2380_CCS;m140526_095907_42199_c100632732550000001823123009121490_s1_X0/143199/32_2434_CCS;m140526_095907_42199_c100632732550000001823123009121490_s1_X0/15777/31_2061_CCS;m140526_095907_42199_c100632732550000001823123009121490_s1_X0/20666/29_2330_…	4AL_7061641	4AL_7173710	scaffold27697
m140526_143950_42199_c100632732550000001823123009121492_s1_X0/26126/1707_56_CCS	4AL_7062996	4AL_7127839	scaffold44348
m140526_095907_42199_c100632732550000001823123009121490_s1_X0/107548/30_1471_CCS	4AL_7064484	4AL_7162314	scaffold49381
m140526_143950_42199_c100632732550000001823123009121492_s1_X0/70800/34_1887_CCS	4AL_7065213	4AL_7068731	scaffold1355
m140526_170016_42199_c100632732550000001823123009121493_s1_X0/118939/36_1956_CCS	4AL_7071795	4AL_7107207	scaffold11233
m140526_170016_42199_c100632732550000001823123009121493_s1_X0/18229/1525_57_CCS	4AL_7088762	4AL_7122684	scaffold5366
m140526_170016_42199_c100632732550000001823123009121493_s1_X0/132484/30_1571_CCS	4AL_7090110	4AL_7147448	scaffold15897
m140527_015726_42199_c100632732550000001823123009121496_s1_X0/63457/31_2818_CCS	4AL_7101693	4AL_7101694	scaffold8552
m140526_095907_42199_c100632732550000001823123009121490_s1_X0/39474/1931_55_CCS	4AL_7101693	4AL_7158671	scaffold8552
m140526_192054_42199_c100632732550000001823123009121494_s1_X0/66641/33_2608_CCS	4AL_7140604	4AL_7170830	scaffold37701
m140526_143950_42199_c100632732550000001823123009121492_s1_X0/120546/1717_58_CCS	4AL_7160142	4AL_7174118	scaffold20331
m140526_121759_42199_c100632732550000001823123009121491_s1_X0/91690/1124_56_CCS;m140526_143950_42199_c100632732550000001823123009121492_s1_X0/10190/1031_58_CCS	4AS_1027013	4AS_5971903	scaffold21705
m140526_223619_42199_c100632732550000001823123009121495_s1_X0/27787/32_2674_CCS;m140526_223619_42199_c100632732550000001823123009121495_s1_X0/37662/2924_50_CCS;m140527_051317_42199_c100632732550000001823123009121497_s1_X0/89514/30_2693_CCS	4AS_2437511	4AS_5985929	scaffold9877
m140526_223619_42199_c100632732550000001823123009121495_s1_X0/71985/30_4018_CCS	4AS_3079940	4AS_5966963	scaffold85067
m140526_121759_42199_c100632732550000001823123009121491_s1_X0/85063/1703_51_CCS;m140526_143950_42199_c100632732550000001823123009121492_s1_X0/124233/28_1852_CCS;m140526_143950_42199_c100632732550000001823123009121492_s1_X0/14451/28_1789_CCS;m140526_170016_42199_c100632732550000001823123009121493_s1_X0/34030/30_1797_CCS	4AS_3989588	4AS_5933918	scaffold11869
m140526_095907_42199_c100632732550000001823123009121490_s1_X0/131392/31_1579_CCS;m140526_095907_42199_c100632732550000001823123009121490_s1_X0/147128/1496_57_CCS;m140526_095907_42199_c100632732550000001823123009121490_s1_X0/148494/28_2114_CCS;m140526_170016_42199_c100632732550000001823123009121493_s1_X0/153377/1666_55_CCS	4AS_5040420	4AS_6015350	scaffold2434
m140526_095907_42199_c100632732550000001823123009121490_s1_X0/46993/1661_55_CCS	4AS_5932329	4AS_5998981	scaffold32956
m140527_015726_42199_c100632732550000001823123009121496_s1_X0/77609/32_2513_CCS	4AS_5934010	4AS_5959767	scaffold161208
m140526_192054_42199_c100632732550000001823123009121494_s1_X0/37239/31_2538_CCS	4AS_5948635	4AS_5982611	scaffold10112
m140526_223619_42199_c100632732550000001823123009121495_s1_X0/88355/4192_54_CCS	4AS_5966497	4AS_5992609	scaffold7104
m140526_095907_42199_c100632732550000001823123009121490_s1_X0/116152/1930_51_CCS;m140526_095907_42199_c100632732550000001823123009121490_s1_X0/134407/1973_58_CCS;m140526_095907_42199_c100632732550000001823123009121490_s1_X0/137429/1940_58_CCS;m140526_095907_42199_c100632732550000001823123009121490_s1_X0/159187/1939_56_CCS;m140526_095907_42199_c100632732550000001823123009121490_s1_X0/48902/1815_57…	4AS_6012248	4AS_6014278	scaffold14802
m140526_223619_42199_c100632732550000001823123009121495_s1_X0/55552/31_2931_CCS	5AL_1299933	5AL_2806675	scaffold1594
m140526_192054_42199_c100632732550000001823123009121494_s1_X0/78593/43_3029_CCS	5AL_1897895	5AL_2752420	scaffold6209
m140526_095907_42199_c100632732550000001823123009121490_s1_X0/27082/1771_61_CCS	5AL_2195006	5AL_449469	scaffold99666
m140526_121759_42199_c100632732550000001823123009121491_s1_X0/69262/1792_52_CCS	5AL_2673085	5AL_2808727	scaffold23009
m140527_051317_42199_c100632732550000001823123009121497_s1_X0/50752/31_2742_CCS	5AL_2729921	5AL_2742039	scaffold49185
m140526_095907_42199_c100632732550000001823123009121490_s1_X0/59259/2290_56_CCS;m140526_223619_42199_c100632732550000001823123009121495_s1_X0/9964/2535_62_CCS	5AL_2730421	5AL_802891	scaffold72014
m140526_192054_42199_c100632732550000001823123009121494_s1_X0/29327/2581_59_CCS;m140527_051317_42199_c100632732550000001823123009121497_s1_X0/28427/31_2993_CCS	5AL_2741717	5AL_2794957	scaffold111825
m140527_015726_42199_c100632732550000001823123009121496_s1_X0/43274/29_3642_CCS	5AL_2763337	5AL_2793833	scaffold94730
m140526_170016_42199_c100632732550000001823123009121493_s1_X0/64483/1719_56_CCS	5AL_437601	5AL_536854	scaffold24852
m140527_015726_42199_c100632732550000001823123009121496_s1_X0/56136/2497_49_CCS;m140527_015726_42199_c100632732550000001823123009121496_s1_X0/76133/31_2874_CCS	5AS_1002471	5AS_1536684	scaffold81384
m140526_170016_42199_c100632732550000001823123009121493_s1_X0/90060/1199_56_CCS	5AS_1463261	5AS_1535645	scaffold91069
m140526_095907_42199_c100632732550000001823123009121490_s1_X0/146166/1909_53_CCS;m140526_121759_42199_c100632732550000001823123009121491_s1_X0/35820/31_1688_CCS;m140526_121759_42199_c100632732550000001823123009121491_s1_X0/88061/30_1737_CCS;m140526_170016_42199_c100632732550000001823123009121493_s1_X0/136319/31_1753_CCS;m140526_170016_42199_c100632732550000001823123009121493_s1_X0/160639/30_1913_…	5AS_1487072	5AS_1528149	scaffold6937
m140527_015726_42199_c100632732550000001823123009121496_s1_X0/109717/31_2551_CCS	5AS_1508826	5AS_1528635	scaffold59508
m140526_223619_42199_c100632732550000001823123009121495_s1_X0/142213/2653_54_CCS	5AS_1534273	5AS_1541899	scaffold35110
m140526_223619_42199_c100632732550000001823123009121495_s1_X0/38587/31_2935_CCS	5AS_1537813	5AS_1549911	scaffold535
m140526_095907_42199_c100632732550000001823123009121490_s1_X0/45719/31_1682_CCS;m140526_095907_42199_c100632732550000001823123009121490_s1_X0/86766/31_1757_CCS;m140526_192054_42199_c100632732550000001823123009121494_s1_X0/72942/3297_53_CCS;m140526_192054_42199_c100632732550000001823123009121494_s1_X0/94629/2791_59_CCS;m140526_223619_42199_c100632732550000001823123009121495_s1_X0/138848/2921_55_CC…	5AS_1549543	5AS_419734	scaffold27712
m140526_121759_42199_c100632732550000001823123009121491_s1_X0/12815/1566_54_CCS	6AL_5743456	6AL_5829560	scaffold82442
m140526_121759_42199_c100632732550000001823123009121491_s1_X0/114862/2088_54_CCS;m140526_223619_42199_c100632732550000001823123009121495_s1_X0/116667/31_2546_CCS;m140527_051317_42199_c100632732550000001823123009121497_s1_X0/92939/2591_60_CCS	6AL_5753334	6AL_5830791	scaffold47281
m140526_192054_42199_c100632732550000001823123009121494_s1_X0/109023/31_2513_CCS	6AL_5756337	6AL_5831397	scaffold40798
m140526_095907_42199_c100632732550000001823123009121490_s1_X0/157130/1700_58_CCS;m140526_095907_42199_c100632732550000001823123009121490_s1_X0/48663/32_1821_CCS;m140526_095907_42199_c100632732550000001823123009121490_s1_X0/86400/31_1435_CCS	6AL_5759331	6AL_5823700	scaffold49212
m140526_095907_42199_c100632732550000001823123009121490_s1_X0/155171/1479_62_CCS;m140526_095907_42199_c100632732550000001823123009121490_s1_X0/159015/1721_65_CCS	6AL_5762785	6AL_5829560	scaffold82442
m140526_192054_42199_c100632732550000001823123009121494_s1_X0/24529/30_2759_CCS;m140526_192054_42199_c100632732550000001823123009121494_s1_X0/2935/30_2804_CCS;m140526_223619_42199_c100632732550000001823123009121495_s1_X0/40061/2830_56_CCS;m140527_015726_42199_c100632732550000001823123009121496_s1_X0/123839/2871_52_CCS;m140527_015726_42199_c100632732550000001823123009121496_s1_X0/150143/2819_57_CC…	6AL_5784677	6AL_5824036	scaffold57651
m140526_143950_42199_c100632732550000001823123009121492_s1_X0/139253/31_1989_CCS;m140526_143950_42199_c100632732550000001823123009121492_s1_X0/43416/31_1755_CCS;m140526_143950_42199_c100632732550000001823123009121492_s1_X0/96078/2535_61_CCS;m140526_170016_42199_c100632732550000001823123009121493_s1_X0/109538/31_1812_CCS;m140526_170016_42199_c100632732550000001823123009121493_s1_X0/123304/30_1617_…	6AL_5792453	6AL_5795821	scaffold82779
m140527_015726_42199_c100632732550000001823123009121496_s1_X0/106018/32_3196_CCS;m140527_015726_42199_c100632732550000001823123009121496_s1_X0/63658/31_2926_CCS	6AL_5797135	6AL_5832320	scaffold47490
m140526_192054_42199_c100632732550000001823123009121494_s1_X0/93701/3280_58_CCS;m140526_223619_42199_c100632732550000001823123009121495_s1_X0/53818/3756_54_CCS;m140527_015726_42199_c100632732550000001823123009121496_s1_X0/103058/3853_58_CCS;m140527_051317_42199_c100632732550000001823123009121497_s1_X0/75716/28_3270_CCS	6AL_5797135	6AL_5832321	scaffold47490
m140526_143950_42199_c100632732550000001823123009121492_s1_X0/81605/30_1575_CCS;m140526_170016_42199_c100632732550000001823123009121493_s1_X0/75173/1725_56_CCS	6AL_5797805	6AL_5831120	scaffold133997
m140526_192054_42199_c100632732550000001823123009121494_s1_X0/124818/2865_54_CCS;m140526_192054_42199_c100632732550000001823123009121494_s1_X0/16820/31_2808_CCS;m140526_192054_42199_c100632732550000001823123009121494_s1_X0/85729/30_2877_CCS;m140526_192054_42199_c100632732550000001823123009121494_s1_X0/95804/2740_60_CCS;m140526_223619_42199_c100632732550000001823123009121495_s1_X0/115061/31_2707_C…	6AL_5815241	6AL_5833670	scaffold135636
m140526_223619_42199_c100632732550000001823123009121495_s1_X0/36195/2995_53_CCS	6AL_5832320	6AL_5832493	scaffold47490
m140526_192054_42199_c100632732550000001823123009121494_s1_X0/48762/31_2328_CCS	6AS_101123	6AS_3958480	scaffold76141
m140527_015726_42199_c100632732550000001823123009121496_s1_X0/141786/3008_48_CCS	6AS_149609	6AS_344145	scaffold16070
m140526_192054_42199_c100632732550000001823123009121494_s1_X0/133514/2472_62_CCS;m140527_015726_42199_c100632732550000001823123009121496_s1_X0/152951/31_2441_CCS;m140527_051317_42199_c100632732550000001823123009121497_s1_X0/67594/31_2437_CCS	6AS_1673685	6AS_4409447	scaffold77227
m140526_121759_42199_c100632732550000001823123009121491_s1_X0/35714/1775_55_CCS;m140526_121759_42199_c100632732550000001823123009121491_s1_X0/35723/1595_59_CCS	6AS_2146502	6AS_4374659	scaffold125870
m140526_095907_42199_c100632732550000001823123009121490_s1_X0/107967/32_2097_CCS;m140526_095907_42199_c100632732550000001823123009121490_s1_X0/127988/31_2100_CCS;m140526_095907_42199_c100632732550000001823123009121490_s1_X0/142414/2065_61_CCS;m140526_095907_42199_c100632732550000001823123009121490_s1_X0/148932/31_1867_CCS;m140526_095907_42199_c100632732550000001823123009121490_s1_X0/54359/1732_57…	6AS_309424	6AS_4353752	scaffold90214
m140526_095907_42199_c100632732550000001823123009121490_s1_X0/55916/31_1594_CCS	6AS_4022748	6AS_4415884	scaffold15353
m140527_051317_42199_c100632732550000001823123009121497_s1_X0/95937/30_3356_CCS	6AS_4348238	6AS_674350	scaffold66734
m140527_051317_42199_c100632732550000001823123009121497_s1_X0/145491/2612_58_CCS	6AS_4359270	6AS_4359273	scaffold95925
m140527_015726_42199_c100632732550000001823123009121496_s1_X0/106358/30_2647_CCS	6AS_4361065	6AS_4420074	scaffold25336
m140526_223619_42199_c100632732550000001823123009121495_s1_X0/100260/31_2996_CCS	6AS_4374011	6AS_4385057	scaffold25730
m140526_170016_42199_c100632732550000001823123009121493_s1_X0/41409/31_1399_CCS	6AS_4374478	6AS_4402129	scaffold15736
m140526_143950_42199_c100632732550000001823123009121492_s1_X0/127315/2304_54_CCS;m140526_143950_42199_c100632732550000001823123009121492_s1_X0/42954/30_1515_CCS	6AS_4428697	6AS_940615	scaffold141564
m140526_143950_42199_c100632732550000001823123009121492_s1_X0/42795/2353_56_CCS;m140527_015726_42199_c100632732550000001823123009121496_s1_X0/137335/2644_62_CCS;m140527_015726_42199_c100632732550000001823123009121496_s1_X0/144254/29_2640_CCS;m140527_051317_42199_c100632732550000001823123009121497_s1_X0/102855/2617_58_CCS;m140527_051317_42199_c100632732550000001823123009121497_s1_X0/31371/32_2601_…	7AL_1260603	7AL_4457582	scaffold30960
m140526_121759_42199_c100632732550000001823123009121491_s1_X0/69017/1770_67_CCS	7AL_1278430	7AL_4552555	scaffold82949
m140526_095907_42199_c100632732550000001823123009121490_s1_X0/43651/31_1835_CCS;m140526_121759_42199_c100632732550000001823123009121491_s1_X0/52754/31_2011_CCS	7AL_2215461	7AL_4551790	scaffold48260
m140527_015726_42199_c100632732550000001823123009121496_s1_X0/33279/31_3118_CCS	7AL_3144735	7AL_4553219	scaffold57112
m140526_223619_42199_c100632732550000001823123009121495_s1_X0/46566/2932_55_CCS	7AL_3538551	7AL_4526702	scaffold6651
m140527_051317_42199_c100632732550000001823123009121497_s1_X0/41561/33_2667_CCS	7AL_404162	7AL_4519500	scaffold40516
m140526_170016_42199_c100632732550000001823123009121493_s1_X0/27749/1814_62_CCS	7AL_4388926	7AL_4554239	scaffold20532
m140526_192054_42199_c100632732550000001823123009121494_s1_X0/91219/30_3101_CCS;m140527_015726_42199_c100632732550000001823123009121496_s1_X0/141262/31_3005_CCS	7AL_4406826	7AL_4552612	scaffold62286
m140527_051317_42199_c100632732550000001823123009121497_s1_X0/27228/31_2784_CCS	7AL_4430936	7AL_4437274	scaffold55186
m140527_051317_42199_c100632732550000001823123009121497_s1_X0/99790/3675_61_CCS	7AL_4434388	7AL_4482706	scaffold36638
m140526_095907_42199_c100632732550000001823123009121490_s1_X0/155617/31_1608_CCS;m140526_121759_42199_c100632732550000001823123009121491_s1_X0/115083/32_1724_CCS;m140526_121759_42199_c100632732550000001823123009121491_s1_X0/31462/1685_55_CCS;m140526_121759_42199_c100632732550000001823123009121491_s1_X0/37446/1739_48_CCS;m140526_143950_42199_c100632732550000001823123009121492_s1_X0/131238/2090_59_…	7AL_4434598	7AL_4558419	scaffold133213
m140527_051317_42199_c100632732550000001823123009121497_s1_X0/51726/30_3106_CCS	7AL_4435720	7AL_4498163	scaffold74026
m140527_051317_42199_c100632732550000001823123009121497_s1_X0/97545/32_3471_CCS	7AL_4454448	7AL_4554998	scaffold24312
m140526_143950_42199_c100632732550000001823123009121492_s1_X0/127894/1597_56_CCS	7AL_4460244	7AL_4489756	scaffold18373
m140526_192054_42199_c100632732550000001823123009121494_s1_X0/23668/4130_53_CCS	7AL_4492454	7AL_4507602	scaffold44544
m140527_015726_42199_c100632732550000001823123009121496_s1_X0/89857/31_3087_CCS;m140527_051317_42199_c100632732550000001823123009121497_s1_X0/142051/32_3763_CCS;m140527_051317_42199_c100632732550000001823123009121497_s1_X0/14955/31_2876_CCS;m140527_051317_42199_c100632732550000001823123009121497_s1_X0/19713/30_3358_CCS;m140527_051317_42199_c100632732550000001823123009121497_s1_X0/26630/3194_59_CC…	7AL_4494268	7AL_4558570	scaffold11337
m140526_192054_42199_c100632732550000001823123009121494_s1_X0/75706/2646_59_CCS;m140526_223619_42199_c100632732550000001823123009121495_s1_X0/85887/34_2632_CCS;m140527_015726_42199_c100632732550000001823123009121496_s1_X0/10212/2678_61_CCS	7AL_4523043	7AL_4523044	scaffold5845
m140526_095907_42199_c100632732550000001823123009121490_s1_X0/14729/1946_51_CCS;m140526_095907_42199_c100632732550000001823123009121490_s1_X0/157283/1995_52_CCS;m140526_121759_42199_c100632732550000001823123009121491_s1_X0/30693/2049_64_CCS;m140526_143950_42199_c100632732550000001823123009121492_s1_X0/119245/28_1959_CCS;m140526_223619_42199_c100632732550000001823123009121495_s1_X0/30390/3126_54_C…	7AL_4530661	7AL_4561410	scaffold10764
m140526_095907_42199_c100632732550000001823123009121490_s1_X0/78757/1487_55_CCS;m140526_121759_42199_c100632732550000001823123009121491_s1_X0/47773/1604_51_CCS;m140526_121759_42199_c100632732550000001823123009121491_s1_X0/81650/1573_52_CCS;m140526_170016_42199_c100632732550000001823123009121493_s1_X0/6668/30_1444_CCS;m140526_170016_42199_c100632732550000001823123009121493_s1_X0/82677/31_1715_CCS	7AL_4531695	7AL_4552525	scaffold185985
m140526_192054_42199_c100632732550000001823123009121494_s1_X0/54359/31_3029_CCS	7AL_4555860	7AL_4561410	scaffold10764
m140526_095907_42199_c100632732550000001823123009121490_s1_X0/103569/1711_57_CCS	7AL_4556062	7AL_4557635	scaffold40638
m140526_095907_42199_c100632732550000001823123009121490_s1_X0/100414/1919_60_CCS;m140526_143950_42199_c100632732550000001823123009121492_s1_X0/118563/2113_54_CCS;m140526_170016_42199_c100632732550000001823123009121493_s1_X0/123097/31_1985_CCS	7AS_196064	7AS_4248252	scaffold14505
m140526_192054_42199_c100632732550000001823123009121494_s1_X0/71396/28_3149_CCS;m140527_015726_42199_c100632732550000001823123009121496_s1_X0/121188/31_3194_CCS	7AS_4042773	7AS_4248252	scaffold14505
m140526_223619_42199_c100632732550000001823123009121495_s1_X0/16707/2531_49_CCS;m140527_015726_42199_c100632732550000001823123009121496_s1_X0/138242/31_2637_CCS;m140527_015726_42199_c100632732550000001823123009121496_s1_X0/26825/33_2663_CCS;m140527_015726_42199_c100632732550000001823123009121496_s1_X0/58766/31_2629_CCS;m140527_015726_42199_c100632732550000001823123009121496_s1_X0/9687/30_2471_CCS	7AS_4044758	7AS_4248252	scaffold14505
m140527_051317_42199_c100632732550000001823123009121497_s1_X0/133477/3815_56_CCS	7AS_4050776	7AS_4186085	scaffold307942
m140526_223619_42199_c100632732550000001823123009121495_s1_X0/124591/2916_59_CCS;m140526_223619_42199_c100632732550000001823123009121495_s1_X0/20472/3006_57_CCS	7AS_4053849	7AS_4175732	scaffold80310
m140527_015726_42199_c100632732550000001823123009121496_s1_X0/38657/31_3584_CCS	7AS_4070054	7AS_4173333	scaffold73096
m140526_095907_42199_c100632732550000001823123009121490_s1_X0/67416/30_1827_CCS;m140526_121759_42199_c100632732550000001823123009121491_s1_X0/29292/1856_56_CCS;m140526_170016_42199_c100632732550000001823123009121493_s1_X0/161442/31_1834_CCS;m140526_170016_42199_c100632732550000001823123009121493_s1_X0/32452/1764_51_CCS	7AS_4109766	7AS_4252401	scaffold110661
m140526_170016_42199_c100632732550000001823123009121493_s1_X0/44431/2011_55_CCS	7AS_4112916	7AS_4245966	scaffold13765
m140526_192054_42199_c100632732550000001823123009121494_s1_X0/136506/31_3582_CCS	7AS_4170720	7AS_4252809	scaffold28424
m140526_095907_42199_c100632732550000001823123009121490_s1_X0/62191/1733_56_CCS;m140526_143950_42199_c100632732550000001823123009121492_s1_X0/146541/30_2070_CCS	7AS_4172255	7AS_4224547	scaffold23317
m140526_095907_42199_c100632732550000001823123009121490_s1_X0/27735/1588_51_CCS	7AS_4179346	7AS_4211363	scaffold145088
m140526_223619_42199_c100632732550000001823123009121495_s1_X0/42415/31_2916_CCS	7AS_4182803	7AS_4220672	scaffold19236
m140526_143950_42199_c100632732550000001823123009121492_s1_X0/18875/28_1871_CCS	7AS_4184249	7AS_4240177	scaffold16817
m140526_095907_42199_c100632732550000001823123009121490_s1_X0/102764/1569_57_CCS;m140526_121759_42199_c100632732550000001823123009121491_s1_X0/132541/30_1827_CCS;m140526_121759_42199_c100632732550000001823123009121491_s1_X0/42827/25_1824_CCS;m140526_121759_42199_c100632732550000001823123009121491_s1_X0/54353/30_1677_CCS;m140526_121759_42199_c100632732550000001823123009121491_s1_X0/88331/32_1507_C…	7AS_4192737	7AS_4253015	scaffold7403
m140526_095907_42199_c100632732550000001823123009121490_s1_X0/49812/29_1968_CCS	7AS_4198441	7AS_4247722	scaffold165
m140526_095907_42199_c100632732550000001823123009121490_s1_X0/156610/31_1752_CCS;m140526_095907_42199_c100632732550000001823123009121490_s1_X0/41447/29_1690_CCS;m140526_095907_42199_c100632732550000001823123009121490_s1_X0/83566/31_1741_CCS;m140526_121759_42199_c100632732550000001823123009121491_s1_X0/55291/1781_52_CCS;m140526_170016_42199_c100632732550000001823123009121493_s1_X0/21380/31_1789_CCS	7AS_4219986	7AS_4233236	scaffold15947
m140527_051317_42199_c100632732550000001823123009121497_s1_X0/130317/31_2679_CCS;m140527_051317_42199_c100632732550000001823123009121497_s1_X0/137434/3252_55_CCS	7AS_4241414	7AS_4253286	scaffold26068
m140526_121759_42199_c100632732550000001823123009121491_s1_X0/146866/1561_60_CCS;m140526_121759_42199_c100632732550000001823123009121491_s1_X0/47116/31_1555_CCS;m140526_121759_42199_c100632732550000001823123009121491_s1_X0/73725/31_1283_CCS	7AS_4243014	7AS_4251385	scaffold118628
m140526_192054_42199_c100632732550000001823123009121494_s1_X0/122706/2527_55_CCS;m140527_051317_42199_c100632732550000001823123009121497_s1_X0/100145/2851_57_CCS	7AS_4249017	7AS_4250311	scaffold40518
aThe Ae. tauschii contigs were found at http://aegilops.wheat.ucdavis.edu/ATGSP/data.phpA, whereas the T. urartu scaffolds were listed at http://gigadb.org/dataset/100050.
