# Supplementary material for: Single-molecule real-time transcript sequencing facilitates common wheat genome annotation and grain transcriptome research
Source: BMC Genomics. 2015 Dec 9;16:1039. doi: 10.1186/s12864-015-2257-y (PMC4673716; doi:10.1186/s12864-015-2257-y)
Supplement: Additional file 6: — List of 3026 newly discovered loci and their annotations. (XLS 266 kb) [file 12864_2015_2257_MOESM6_ESM.xls]

## Sheet: Sheet1
Additional file 6: List of 3,026 newly discovered loci and their annotations
(Asterisk indicates no information found)
New locus_ID	Hosting contig	Best hit in NR database	NR database annotated function	Go_ID	Go annotated function	KEGG_ID	KEGG_annotated function	KOG_ID	KOG annotated function
1AL_1834170.1	No prior gene annotation	gi|474008494|gb|EMS52457.1|	Zinc finger CCCH domain-containing protein 37 [Triticum urartu]	GO:0046872;GO:0004672;GO:0006468;GO:0005524	zinc finger ccch domain-containing protein 37	*	*	*	*
1AL_2104236.1	No prior gene annotation	gi|473964807|gb|EMS51208.1|	hypothetical protein TRIUR3_19637 [Triticum urartu]	*	*	*	*	*	*
1AL_2688336.1	No prior gene annotation	gi|54290217|dbj|BAD61105.1|	unknown protein [Oryza sativa Japonica Group] &gt;gi|125569041|gb|EAZ10556.1| hypothetical protein OsJ_00390 [Oryza sativa Japonica Group]	GO:0017111;GO:0005739;GO:0043167;GO:0006139;GO:0000166;EC:3.6.1.15	retrotransposon expressed	*	*	*	*
1AL_2702486.1	No prior gene annotation	gi|474046614|gb|EMS53518.1|	Methyl-CpG-binding domain-containing protein 4 [Triticum urartu]	GO:0005634;GO:0003677;GO:0008270	methyl-binding domain protein mbd101	*	*	*	*
1AL_3840870.1	No prior gene annotation	gi|475581334|gb|EMT18802.1|	hypothetical protein F775_30470 [Aegilops tauschii]	GO:0016706;GO:0055114;EC:1.14.11.0	gibberellin 2-beta-dioxygenase 8	*	*	*	*
1AL_3846534.1	No prior gene annotation	gi|308080442|ref|NP_001182860.1|	hypothetical protein [Zea mays] &gt;gi|238007792|gb|ACR34931.1| unknown [Zea mays] &gt;gi|413923298|gb|AFW63230.1| hypothetical protein ZEAMMB73_437468 [Zea mays]	*	*	*	*	*	*
1AL_3871533.1	With prior gene annotation	gi|475530186|gb|EMT07871.1|	hypothetical protein F775_09045 [Aegilops tauschii]	*	*	*	*	*	*
1AL_3871814.1	No prior gene annotation	gi|475622510|gb|EMT31907.1|	hypothetical protein F775_24875 [Aegilops tauschii]	*	*	*	*	*	*
1AL_3884497.1	No prior gene annotation	gi|326504078|dbj|BAK02825.1|	predicted protein [Hordeum vulgare subsp. vulgare]	GO:0030554;GO:0005794;GO:0005247;GO:0034220;GO:0044070;GO:0016021;GO:0009507;GO:0006821	chloride channel protein clc-f	*	*	*	*
1AL_3886174.1	No prior gene annotation	gi|474199132|gb|EMS58452.1|	hypothetical protein TRIUR3_19465 [Triticum urartu]	GO:0044267;GO:0016772	fk506-binding protein 2-1	*	*	*	*
1AL_3887485.1	No prior gene annotation	gi|475499118|gb|EMT04134.1|	hypothetical protein F775_28717 [Aegilops tauschii]	*	*	*	*	*	*
1AL_3888421.1	No prior gene annotation	gi|475601524|gb|EMT24848.1|	Putative ribonuclease H protein [Aegilops tauschii]	*	*	*	*	*	*
1AL_3889317.1	No prior gene annotation	gi|242061402|ref|XP_002451990.1|	hypothetical protein SORBIDRAFT_04g012680 [Sorghum bicolor] &gt;gi|241931821|gb|EES04966.1| hypothetical protein SORBIDRAFT_04g012680 [Sorghum bicolor]	GO:0003676;GO:0046983	52 kda repressor of the inhibitor of the protein kinase- partial	*	*	*	*
1AL_3891217.1	No prior gene annotation	gi|474002004|gb|EMS52249.1|	hypothetical protein TRIUR3_22968 [Triticum urartu]	GO:0003676	hypothetical protein TRIUR3_22968 [Triticum urartu]	*	*	*	*
1AL_3892218.1	No prior gene annotation	gi|721688558|ref|XP_010239539.1|	PREDICTED: uncharacterized protein LOC104585207 [Brachypodium distachyon]	GO:0043044;GO:0004829;GO:0003899;GO:0031491;GO:0006435;GO:0006351;GO:0006388;GO:0090502;GO:0005618;GO:0009507;GO:0005829;GO:0046872;GO:0000213;GO:0004386;GO:0003677;GO:0005886;GO:0005524;GO:0006544;GO:0006563;GO:0006566;GO:0005730;GO:0006144;GO:0006206;GO:0000785;GO:0000214;GO:0051252;EC:6.1.1.3;EC:2.7.7.6;EC:3.1.27.9	retrovirus-related pol polyprotein from transposon tnt 1-94	K15196	BRF1, GTF3B	*	*
1AL_3896337.1	With prior gene annotation	gi|474066188|gb|EMS54139.1|	Vacuolar protein sorting-associated protein 11-like protein [Triticum urartu]	GO:0016192;GO:0006886;GO:0008270	protein far1-related sequence 5-like	K17604	ZSWIM3	*	*
1AL_3903010.1	No prior gene annotation	gi|474387061|gb|EMS65052.1|	hypothetical protein TRIUR3_18947 [Triticum urartu]	GO:0006306;GO:0030422	uncharacterized protein loc100838678	K15172	SUPT5H, SPT5	*	*
1AL_3905952.1	No prior gene annotation	gi|474054437|gb|EMS53745.1|	hypothetical protein TRIUR3_21592 [Triticum urartu]	*	*	*	*	*	*
1AL_3906622.1	With prior gene annotation	gi|475591352|gb|EMT21726.1|	Lymphoid-specific helicase [Aegilops tauschii]	GO:0044763;GO:0044260;GO:0080090;GO:0031323;GO:0004386;GO:0003677;GO:0006139;GO:0005524;GO:0060255	lymphoid-specific helicase	*	*	KOG0385	Chromatin remodeling complex WSTF-ISWI, small subunit
1AL_3907329.1	With prior gene annotation	gi|383216811|gb|AFG73682.1|	receptor kinase [Triticum urartu]	GO:0006468;GO:0005524;GO:0016021;GO:0004674;GO:0009069;EC:2.7.11.0	lrr receptor-like serine threonine-protein kinase	*	*	KOG0619	FOG: Leucine rich repeat
1AL_3909083.1	No prior gene annotation	gi|357115720|ref|XP_003559634.1|	PREDICTED: uncharacterized protein LOC100823005 [Brachypodium distachyon]	*	*	*	*	*	*
1AL_3909362.1	No prior gene annotation	gi|721628423|ref|XP_010229757.1|	PREDICTED: putative protein FAR1-RELATED SEQUENCE 10 [Brachypodium distachyon]	GO:0005488	protein far1-related sequence 5-like	*	*	*	*
1AL_3913016.1	No prior gene annotation	gi|474304353|gb|EMS61703.1|	Somatic embryogenesis receptor kinase 2 [Triticum urartu]	GO:0016301;GO:0016023;GO:0016310	leucine-rich repeat protein	*	*	*	*
1AL_3913309.1	No prior gene annotation	gi|326503310|dbj|BAJ99280.1|	predicted protein [Hordeum vulgare subsp. vulgare]	*	*	*	*	*	*
1AL_3923345.1	With prior gene annotation	gi|24474928|emb|CAC84121.1|	glutenin high molecular weight subunit [Triticum aestivum]	GO:0045735	high-molecular-weight glutenin subunit	K14201	clfA	*	*
1AL_3925959.1	With prior gene annotation	gi|474397717|gb|EMS65814.1|	hypothetical protein TRIUR3_31800 [Triticum urartu]	GO:0006355;GO:0003700;GO:0003677;GO:0006352;GO:0016987;GO:0005667;GO:0045449	hypothetical protein TRIUR3_31800 [Triticum urartu]	*	*	*	*
1AL_3926248.1	No prior gene annotation	gi|226434275|emb|CAR85682.1|	storage protein activator [Triticum aestivum]	GO:0006355;GO:0003700;GO:0043565;GO:0005667;GO:0045449	storage protein activator	*	*	*	*
1AL_3926311.1	With prior gene annotation	gi|474193852|gb|EMS58266.1|	hypothetical protein TRIUR3_16719 [Triticum urartu]	*	*	*	*	*	*
1AL_3928078.1	No prior gene annotation	gi|38344579|emb|CAE05537.2|	OSJNBa0053B21.11 [Oryza sativa Japonica Group]	GO:0043170;GO:0016020;GO:0044238	retrotransposon unclassified	*	*	KOG0017	FOG: Transposon-encoded proteins with TYA, reverse transcriptase, integrase domains in various combinations
1AL_3928580.1	With prior gene annotation	gi|674887138|emb|CDY45547.1|	BnaCnng13060D [Brassica napus]	GO:0009507	hypothetical chloroplast rf68	*	*	*	*
1AL_3928881.2	With prior gene annotation	gi|474021068|gb|EMS52871.1|	hypothetical protein TRIUR3_27961 [Triticum urartu]	GO:0030619;GO:0030620	uncharacterized protein loc100832685	K13150	COIL, CLN80	*	*
1AL_3929579.1	No prior gene annotation	gi|473874298|gb|EMS47794.1|	hypothetical protein TRIUR3_30850 [Triticum urartu]	*	*	*	*	*	*
1AL_3934442.1	No prior gene annotation	gi|54287453|gb|AAV31197.1|	putative polyprotein [Oryza sativa Japonica Group]	GO:0003676;GO:0009536	hat family dimerisation domain containing protein	*	*	*	*
1AL_3934771.1	No prior gene annotation	gi|1172553|sp|P46274.1|VDAC1_WHEAT	RecName: Full=Mitochondrial outer membrane porin; AltName: Full=Voltage-dependent anion-selective channel protein; Short=VDAC &gt;gi|456672|emb|CAA54788.1| voltage dependent anion channel (VDAC) [Triticum aestivum]	*	*	K15040	VDAC2	*	*
1AL_3940394.1	With prior gene annotation	gi|475568775|gb|EMT15571.1|	TD and POZ domain-containing protein 2 [Aegilops tauschii]	*	*	K10523	SPOP	KOG1987	Speckle-type POZ protein SPOP and related proteins with TRAF, MATH and BTB/POZ domains
1AL_3940394.2	With prior gene annotation	gi|475568774|gb|EMT15570.1|	Protein roadkill [Aegilops tauschii]	GO:0004518;GO:0090304	protein roadkill	K10523	SPOP	KOG1987	Speckle-type POZ protein SPOP and related proteins with TRAF, MATH and BTB/POZ domains
1AL_3941460.1	No prior gene annotation	gi|474425345|gb|EMS67696.1|	hypothetical protein TRIUR3_33958 [Triticum urartu]	*	*	*	*	*	*
1AL_3945542.1	With prior gene annotation	gi|475621392|gb|EMT31460.1|	hypothetical protein F775_01577 [Aegilops tauschii]	GO:0005739;GO:0003677;GO:0003682;GO:0000785	uncharacterized protein loc100845890	*	*	*	*
1AL_3946648.1	No prior gene annotation	gi|218766968|gb|ACL11893.1|	beta purothionin [Triticum monococcum subsp. aegilopoides] &gt;gi|218766975|gb|ACL11895.1| beta purothionin [Triticum monococcum subsp. aegilopoides] &gt;gi|218766979|gb|ACL11897.1| beta purothionin [Triticum monococcum subsp. aegilopoides] &gt;gi|218766986|gb|ACL11899.1| beta purothionin [Triticum monococcum subsp. aegilopoides] &gt;gi|218766988|gb|ACL11900.1| beta purothionin [Triticum monococc…	GO:0005576;GO:0006952	beta purothionin	*	*	*	*
1AL_3946648.2	No prior gene annotation	gi|474271604|gb|EMS60934.1|	hypothetical protein TRIUR3_17355 [Triticum urartu]	GO:0005576;GO:0006952	type v thionin	*	*	*	*
1AL_3950602.1	No prior gene annotation	gi|475554477|gb|EMT12236.1|	Secologanin synthase [Aegilops tauschii]	GO:0004497;GO:0005506;GO:0020037;GO:0016705;GO:0000079;GO:0019901;GO:0055114	secologanin synthase	*	*	*	*
1AL_3950729.1	With prior gene annotation	gi|474072160|gb|EMS54386.1|	hypothetical protein TRIUR3_13589 [Triticum urartu]	GO:0005739	uncharacterized protein loc100836740	*	*	*	*
1AL_3955517.1	No prior gene annotation	gi|224030809|gb|ACN34480.1|	unknown [Zea mays] &gt;gi|224031123|gb|ACN34637.1| unknown [Zea mays] &gt;gi|238009812|gb|ACR35941.1| unknown [Zea mays]	GO:0016020;GO:0009506;GO:0005773;GO:0005783;GO:0005618;GO:0055085;GO:0005215	nucleobase-ascorbate transporter 6	*	*	*	*
1AL_3959115.1	No prior gene annotation	gi|474401705|gb|EMS66111.1|	Putative disease resistance RPP13-like protein 3 [Triticum urartu]	GO:0006952;GO:0043531;GO:0016772	disease resistance protein rpp13	*	*	*	*
1AL_3959463.1	No prior gene annotation	gi|474077479|gb|EMS54600.1|	hypothetical protein TRIUR3_30285 [Triticum urartu]	*	*	*	*	*	*
1AL_3960013.1	With prior gene annotation	gi|474059646|gb|EMS53928.1|	Serine/threonine-protein kinase ATM [Triticum urartu]	GO:0016301;GO:0016491;GO:0016310;GO:0055114	serine threonine-protein kinase atm	*	*	*	*
1AL_3961077.1	No prior gene annotation	gi|474317389|gb|EMS62164.1|	hypothetical protein TRIUR3_12651 [Triticum urartu]	*	*	*	*	*	*
1AL_3966957.1	No prior gene annotation	gi|77555695|gb|ABA98491.1|	retrotransposon protein, putative, unclassified [Oryza sativa Japonica Group]	GO:0003964;GO:0006278;GO:0003723;GO:0009536;EC:2.7.7.49	retrotransposon unclassified	*	*	*	*
1AL_3967057.1	No prior gene annotation	gi|474262004|gb|EMS60555.1|	hypothetical protein TRIUR3_26525 [Triticum urartu]	*	*	*	*	*	*
1AL_3968701.1	No prior gene annotation	gi|502089582|ref|XP_004488955.1|	PREDICTED: 52 kDa repressor of the inhibitor of the protein kinase-like, partial [Cicer arietinum]	GO:0005488	52 kda repressor of the inhibitor of the protein kinase- partial	*	*	*	*
1AL_3972590.1	No prior gene annotation	gi|474397580|gb|EMS65804.1|	hypothetical protein TRIUR3_07861 [Triticum urartu]	*	*	*	*	*	*
1AL_3974525.1	No prior gene annotation	gi|357120152|ref|XP_003561793.1|	PREDICTED: uncharacterized protein At5g39865-like [Brachypodium distachyon]	GO:0005739	electron transporter thiol-disulfide exchange intermediate	*	*	*	*
1AL_3974900.1	No prior gene annotation	gi|473930245|gb|EMS49945.1|	hypothetical protein TRIUR3_09898 [Triticum urartu]	*	*	*	*	*	*
1AL_3975239.1	No prior gene annotation	gi|32492359|emb|CAE05990.1|	OSJNBa0004L19.22 [Oryza sativa Japonica Group]	GO:0043170;GO:0044238	retrotransposon unclassified	*	*	*	*
1AL_3975239.2	No prior gene annotation	gi|32492359|emb|CAE05990.1|	OSJNBa0004L19.22 [Oryza sativa Japonica Group]	GO:0043170;GO:0044238	retrotransposon unclassified	*	*	*	*
1AL_3975375.1	No prior gene annotation	gi|474365675|gb|EMS63496.1|	Putative disease resistance protein RGA1 [Triticum urartu]	GO:0006952;GO:0043531	disease resistance protein rga1	*	*	*	*
1AL_3975964.1	No prior gene annotation	gi|474103314|gb|EMS55323.1|	hypothetical protein TRIUR3_33200 [Triticum urartu]	GO:0043231;GO:0044444	outer mitochondrial membrane protein porin	K15040	VDAC2	*	*
1AL_3976497.1	No prior gene annotation	gi|475623646|gb|EMT32308.1|	hypothetical protein F775_23715 [Aegilops tauschii]	*	*	*	*	*	*
1AL_3976711.1	No prior gene annotation	gi|284434698|gb|ADB85398.1|	putative retrotransposon protein [Phyllostachys edulis]	GO:0006259;GO:0003676;GO:0003824	retrotransposon unclassified	*	*	KOG0017	FOG: Transposon-encoded proteins with TYA, reverse transcriptase, integrase domains in various combinations
1AL_3976847.1	No prior gene annotation	gi|357140311|ref|XP_003571713.1|	PREDICTED: uncharacterized protein LOC100836349 [Brachypodium distachyon]	GO:0005488	retrotransposon unclassified	*	*	*	*
1AL_3977080.1	No prior gene annotation	gi|326520802|dbj|BAJ92764.1|	predicted protein [Hordeum vulgare subsp. vulgare]	GO:0005829;GO:0050242;GO:0008610;GO:0006090;GO:0009416;GO:0046872;GO:0005524;GO:0019252;GO:0016310;GO:0016301;GO:0009570;GO:0015979;GO:0005634;GO:0015976;EC:2.7.9.1	phosphate dikinase chloroplastic-like	K01006	ppdK	*	*
1AL_3977640.1	No prior gene annotation	gi|475494900|gb|EMT03789.1|	hypothetical protein F775_30292 [Aegilops tauschii]	*	*	K15040	VDAC2	*	*
1AL_3978673.1	With prior gene annotation	gi|474273077|gb|EMS60945.1|	hypothetical protein TRIUR3_15922 [Triticum urartu]	*	*	*	*	*	*
1AL_3980304.1	No prior gene annotation	gi|48843849|gb|AAT47108.1|	putative polyprotein [Oryza sativa Japonica Group]	GO:0044260;GO:0016772;GO:0043231;GO:0003676;GO:0036094;GO:0006139;GO:0044444	retrovirus-related pol polyprotein from transposon tnt 1-94	*	*	*	*
1AL_3980728.1	No prior gene annotation	gi|475531613|gb|EMT08110.1|	hypothetical protein F775_14598 [Aegilops tauschii]	*	*	*	*	*	*
1AL_720775.1	No prior gene annotation	gi|474259211|gb|EMS60468.1|	hypothetical protein TRIUR3_21138 [Triticum urartu]	*	*	*	*	*	*
1AS_1197725.1	With prior gene annotation	gi|473962615|gb|EMS51154.1|	Curved DNA-binding protein [Triticum urartu]	GO:0003677	curved dna-binding protein	*	*	*	*
1AS_1347610.1	No prior gene annotation	gi|218192849|gb|EEC75276.1|	hypothetical protein OsI_11609 [Oryza sativa Indica Group] &gt;gi|222624940|gb|EEE59072.1| hypothetical protein OsJ_10880 [Oryza sativa Japonica Group]	GO:0016023;GO:0007275;GO:0016567;GO:0006511;GO:0004842;GO:0005634;GO:0008270;EC:6.3.2.19	e3 ubiquitin-protein ligase sinat3-like	K04506	SIAH1	KOG3002	Zn finger protein
1AS_1845449.1	No prior gene annotation	gi|475530630|gb|EMT07929.1|	Putative disease resistance protein RGA1 [Aegilops tauschii]	GO:0017111;GO:0006952;GO:0043531;GO:0008152;GO:0005524;EC:3.6.1.15	nbs-lrr disease resistance protein homologue	*	*	*	*
1AS_2243605.1	With prior gene annotation	gi|474015310|gb|EMS52665.1|	Heat shock 70 kDa protein 4L [Triticum urartu]	*	*	*	*	*	*
1AS_3102997.1	No prior gene annotation	gi|721628423|ref|XP_010229757.1|	PREDICTED: putative protein FAR1-RELATED SEQUENCE 10 [Brachypodium distachyon]	*	*	*	*	*	*
1AS_3250534.1	No prior gene annotation	gi|721669949|ref|XP_003571395.2|	PREDICTED: uncharacterized protein LOC100824808 [Brachypodium distachyon]	*	*	*	*	*	*
1AS_3252866.1	No prior gene annotation	gi|475578171|gb|EMT18030.1|	hypothetical protein F775_31944 [Aegilops tauschii]	*	*	*	*	*	*
1AS_3253025.1	No prior gene annotation	gi|474195453|gb|EMS58312.1|	hypothetical protein TRIUR3_18199 [Triticum urartu]	*	*	*	*	*	*
1AS_3261410.1	With prior gene annotation	gi|473904998|gb|EMS49342.1|	hypothetical protein TRIUR3_26951 [Triticum urartu]	GO:0006952;GO:0006629;GO:0008219;GO:0042221;GO:0033554;GO:0002376;GO:0016787	patatin group a-3	*	*	*	*
1AS_3265507.1	No prior gene annotation	gi|514797390|ref|XP_004973786.1|	PREDICTED: elongator complex protein 2-like [Setaria italica]	*	*	K11374	ELP2	*	*
1AS_3272154.1	With prior gene annotation	gi|9757674|dbj|BAB08193.1|	unnamed protein product [Oryza sativa Japonica Group]	GO:0005739	retrotransposon unclassified	*	*	KOG1075	FOG: Reverse transcriptase
1AS_3272399.1	No prior gene annotation	gi|474221371|gb|EMS59266.1|	Threonyl-tRNA synthetase, mitochondrial [Triticum urartu]	GO:0004829;GO:0006777;GO:0003899;GO:0006435;GO:0006351;GO:0006388;GO:0051539;GO:0090502;GO:0009507;GO:0005618;GO:0004527;GO:0005829;GO:0046872;GO:0000213;GO:0003677;GO:0019008;GO:0005886;GO:0005524;GO:0006544;GO:0006563;GO:0006566;GO:0005730;GO:0006144;GO:0006206;GO:0000214;GO:0051252;EC:6.1.1.3;EC:2.7.7.6;EC:3.1.27.9	threonyl-trna mitochondrial	*	*	*	*
1AS_3275229.1	No prior gene annotation	gi|806627922|gb|AKB95614.1|	omega-gliadin protein [Triticum urartu]	GO:0045735	omega gliadin	*	*	*	*
1AS_3276435.1	No prior gene annotation	gi|440577308|emb|CCI55315.1|	PH01B001I13.11 [Phyllostachys edulis]	GO:0044763;GO:0000166;GO:0004672;GO:1901135;GO:0006796;GO:0043167;GO:0044710;GO:0006464;GO:0006139;GO:0005739	retrotransposon expressed	*	*	*	*
1AS_3277667.1	No prior gene annotation	gi|475594074|gb|EMT22596.1|	hypothetical protein F775_24034 [Aegilops tauschii]	*	*	*	*	*	*
1AS_3281370.1	No prior gene annotation	gi|47497275|dbj|BAD19318.1|	putative far-red impaired response protein [Oryza sativa Japonica Group]	*	*	K17604	ZSWIM3	*	*
1AS_3281676.1	No prior gene annotation	gi|474072617|gb|EMS54439.1|	Protein IQ-DOMAIN 1 [Triticum urartu]	GO:0005886	protein iq-domain 1-like	*	*	*	*
1AS_3284013.1	No prior gene annotation	gi|475620533|gb|EMT31140.1|	F-box protein [Aegilops tauschii]	*	*	*	*	*	*
1AS_3284081.1	No prior gene annotation	gi|326513636|dbj|BAJ87837.1|	predicted protein [Hordeum vulgare subsp. vulgare] &gt;gi|326528633|dbj|BAJ97338.1| predicted protein [Hordeum vulgare subsp. vulgare]	*	*	K10523	SPOP	KOG1987	Speckle-type POZ protein SPOP and related proteins with TRAF, MATH and BTB/POZ domains
1AS_3284622.1	No prior gene annotation	gi|478683569|gb|AGJ50340.1|	gamma-gliadin 1 [Triticum aestivum]	GO:0045735	gamma gliadin	*	*	*	*
1AS_3285812.1	No prior gene annotation	gi|326510207|dbj|BAJ87320.1|	predicted protein [Hordeum vulgare subsp. vulgare] &gt;gi|326516086|dbj|BAJ88066.1| predicted protein [Hordeum vulgare subsp. vulgare] &gt;gi|326523249|dbj|BAJ88665.1| predicted protein [Hordeum vulgare subsp. vulgare]	*	*	*	*	*	*
1AS_3285843.1	With prior gene annotation	gi|357135709|ref|XP_003569451.1|	PREDICTED: ADP,ATP carrier protein 1, chloroplastic-like [Brachypodium distachyon]	GO:0016021;GO:0009941;GO:0005471;GO:0015867;GO:0005524;GO:0015866	plastidic atp adp-transporter	K03301	TC.AAA	*	*
1AS_3289600.1	No prior gene annotation	gi|357142777|ref|XP_003572690.1|	PREDICTED: protein FAR1-RELATED SEQUENCE 5-like [Brachypodium distachyon]	*	*	*	*	*	*
1AS_3290398.1	No prior gene annotation	gi|473760730|gb|EMS45835.1|	hypothetical protein TRIUR3_30035 [Triticum urartu]	*	*	*	*	*	*
1AS_3295417.1	No prior gene annotation	gi|475591232|gb|EMT21694.1|	hypothetical protein F775_07922 [Aegilops tauschii]	*	*	*	*	*	*
1AS_3299090.1	No prior gene annotation	gi|46810472|gb|AAT01617.1|	omega gliadin [Triticum aestivum]	*	*	*	*	*	*
1AS_3304123.1	With prior gene annotation	gi|475612807|gb|EMT28540.1|	Protein FAR1-RELATED SEQUENCE 5 [Aegilops tauschii]	*	*	*	*	*	*
1AS_3304646.1	No prior gene annotation	gi|473996837|gb|EMS52098.1|	hypothetical protein TRIUR3_01071 [Triticum urartu]	*	*	*	*	*	*
1AS_3306225.1	With prior gene annotation	gi|474387870|gb|EMS65097.1|	hypothetical protein TRIUR3_16979 [Triticum urartu]	*	*	*	*	*	*
1AS_3309439.1	No prior gene annotation	gi|475582332|gb|EMT19104.1|	hypothetical protein F775_09183 [Aegilops tauschii]	GO:0004751;GO:0042742;GO:0009941;GO:0009052;GO:0009535;GO:0009570;GO:0015976;EC:5.3.1.6	ribose-5-phosphate isomerase	*	*	*	*
1AS_3312781.1	No prior gene annotation	gi|475602244|gb|EMT25068.1|	hypothetical protein F775_01984 [Aegilops tauschii]	GO:0005739	uncharacterized protein loc100824746	*	*	*	*
1AS_3312797.1	With prior gene annotation	gi|475604507|gb|EMT25750.1|	Serine/threonine-protein phosphatase 4 regulatory subunit 3 [Aegilops tauschii]	*	*	K17491	SMEK, PPP4R3	KOG2175	Protein predicted to be involved in carbohydrate metabolism
1AS_3313506.1	No prior gene annotation	gi|558706542|gb|AHA86551.1|	low-molecular-weight glutenin subunit emmer-2 [Triticum dicoccoides]	GO:0045735	low-molecular-weight glutenin partial	*	*	*	*
1AS_3313589.1	No prior gene annotation	gi|475590043|gb|EMT21360.1|	hypothetical protein F775_23951 [Aegilops tauschii]	GO:0046872	e3 ubiquitin-protein ligase ring1-like protein	*	*	*	*
1AS_3314543.1	No prior gene annotation	gi|421932697|gb|AFX69683.1|	gamma-gliadin [Triticum aestivum]	GO:0045735	gamma-gliadin	*	*	*	*
1AS_929110.1	No prior gene annotation	gi|474296573|gb|EMS61459.1|	Zinc finger AN1 domain-containing stress-associated protein 15 [Triticum urartu] &gt;gi|475572678|gb|EMT16565.1| Zinc finger AN1 domain-containing stress-associated protein 15 [Aegilops tauschii]	GO:0009414;GO:0051865;GO:0004842;GO:0005634;GO:0008270;GO:0009536;EC:6.3.2.19	zinc finger an1 domain-containing stress-associated protein 15-like	*	*	KOG3173	Predicted Zn-finger protein
1BL_2341508.1	No prior gene annotation	gi|475601524|gb|EMT24848.1|	Putative ribonuclease H protein [Aegilops tauschii]	GO:0043167;GO:0016740	ribonuclease h protein	*	*	*	*
1BL_2782417.1	No prior gene annotation	gi|475552605|gb|EMT11823.1|	hypothetical protein F775_16174 [Aegilops tauschii]	*	*	*	*	*	*
1BL_3370379.1	No prior gene annotation	gi|475613379|gb|EMT28753.1|	hypothetical protein F775_31360 [Aegilops tauschii]	*	*	*	*	*	*
1BL_3751735.1	With prior gene annotation	gi|474404270|gb|EMS66317.1|	E3 ubiquitin ligase BIG BROTHER-related protein [Triticum urartu]	GO:0008270;GO:0016874;GO:0008152	c-terminal zinc-finger	*	*	KOG0800	FOG: Predicted E3 ubiquitin ligase
1BL_3791137.1	No prior gene annotation	gi|474128348|gb|EMS56315.1|	hypothetical protein TRIUR3_34757 [Triticum urartu]	*	*	*	*	*	*
1BL_3793401.1	No prior gene annotation	gi|326513412|dbj|BAK06946.1|	predicted protein [Hordeum vulgare subsp. vulgare]	GO:0005739	nucleotide binding protein	K11804	WDR42A	KOG1334	WD40 repeat protein
1BL_3794722.1	No prior gene annotation	gi|326513496|dbj|BAJ87767.1|	predicted protein [Hordeum vulgare subsp. vulgare]	*	*	*	*	*	*
1BL_3795685.1	No prior gene annotation	gi|475575651|gb|EMT17339.1|	hypothetical protein F775_04278 [Aegilops tauschii]	*	*	*	*	*	*
1BL_3796423.1	No prior gene annotation	gi|731376538|ref|XP_010667599.1|	PREDICTED: uncharacterized protein LOC104884611 [Beta vulgaris subsp. vulgaris]	*	*	*	*	*	*
1BL_3798455.1	With prior gene annotation	gi|475511190|gb|EMT05361.1|	hypothetical protein F775_27454 [Aegilops tauschii]	GO:0005739	ddb1- and cul4-associated factor 8	K11804	WDR42A	KOG1334	WD40 repeat protein
1BL_3798510.1	No prior gene annotation	gi|473740429|gb|EMS45352.1|	putative NOT transcription complex subunit VIP2 [Triticum urartu]	GO:0043231	not transcription complex subunit vip2	K12605	CNOT2, NOT2	*	*
1BL_3799086.1	With prior gene annotation	gi|326491725|dbj|BAJ94340.1|	predicted protein [Hordeum vulgare subsp. vulgare]	*	*	*	*	*	*
1BL_3799120.1	With prior gene annotation	gi|357131448|ref|XP_003567349.1|	PREDICTED: uncharacterized protein LOC100827767 [Brachypodium distachyon]	GO:0016757;GO:0016020	uncharacterized protein loc100827767	*	*	*	*
1BL_3800170.1	No prior gene annotation	gi|474423598|gb|EMS67629.1|	hypothetical protein TRIUR3_26756 [Triticum urartu]	*	*	*	*	*	*
1BL_3801379.1	No prior gene annotation	gi|475610745|gb|EMT27840.1|	hypothetical protein F775_00410 [Aegilops tauschii]	*	*	*	*	*	*
1BL_3801755.1	With prior gene annotation	gi|357120781|ref|XP_003562103.1|	PREDICTED: uncharacterized protein LOC100844438 [Brachypodium distachyon]	*	*	*	*	*	*
1BL_3806051.1	No prior gene annotation	gi|475564417|gb|EMT14530.1|	hypothetical protein F775_00573 [Aegilops tauschii]	*	*	K10523	SPOP	*	*
1BL_3807988.1	No prior gene annotation	gi|475594655|gb|EMT22753.1|	hypothetical protein F775_25191 [Aegilops tauschii]	*	*	*	*	*	*
1BL_3809218.1	No prior gene annotation	gi|475516197|gb|EMT05939.1|	hypothetical protein F775_00376 [Aegilops tauschii]	*	*	*	*	*	*
1BL_3810122.1	With prior gene annotation	gi|475576425|gb|EMT17540.1|	hypothetical protein F775_05636 [Aegilops tauschii]	GO:0046872	hypothetical protein F775_05636 [Aegilops tauschii]	*	*	*	*
1BL_3812829.1	With prior gene annotation	gi|475621392|gb|EMT31460.1|	hypothetical protein F775_01577 [Aegilops tauschii]	GO:0005739;GO:0003677;GO:0003682;GO:0000785	uncharacterized protein loc100845890	*	*	*	*
1BL_3816036.1	With prior gene annotation	gi|475608328|gb|EMT26998.1|	B3 domain-containing protein [Aegilops tauschii]	GO:0006355;GO:0003677;GO:0005634	b3 domain-containing protein	*	*	*	*
1BL_3822540.1	No prior gene annotation	gi|474169433|gb|EMS57518.1|	hypothetical protein TRIUR3_33852 [Triticum urartu]	*	*	*	*	*	*
1BL_3822891.1	No prior gene annotation	gi|326509029|dbj|BAJ86907.1|	predicted protein [Hordeum vulgare subsp. vulgare]	*	*	*	*	KOG2798	Putative trehalase
1BL_3823531.1	No prior gene annotation	gi|674235321|gb|KFK28086.1|	hypothetical protein AALP_AA8G470500 [Arabis alpina]	*	*	*	*	KOG0387	Transcription-coupled repair protein CSB/RAD26 (contains SNF2 family DNA-dependent ATPase domain)
1BL_3824404.1	No prior gene annotation	gi|475578523|gb|EMT18120.1|	Disease resistance protein RPP13 [Aegilops tauschii]	GO:0006952;GO:0043531;GO:0016772	disease resistance protein rpp13	*	*	*	*
1BL_3830261.1	No prior gene annotation	gi|473860187|gb|EMS47493.1|	Ribonucleases P/MRP protein subunit POP1 [Triticum urartu]	GO:0016070	ribonucleases p mrp protein subunit pop1	K01164	POP1	*	*
1BL_3831296.1	No prior gene annotation	gi|242040271|ref|XP_002467530.1|	hypothetical protein SORBIDRAFT_01g029680 [Sorghum bicolor] &gt;gi|241921384|gb|EER94528.1| hypothetical protein SORBIDRAFT_01g029680 [Sorghum bicolor]	*	*	*	*	*	*
1BL_3838563.1	With prior gene annotation	gi|475400865|gb|EMT00794.1|	hypothetical protein F775_52278 [Aegilops tauschii]	*	*	K10661	MARCH6, DOA10	KOG1609	Protein involved in mRNA turnover and stability
1BL_3838801.1	No prior gene annotation	gi|530278683|gb|AGT16630.1|	GTP-binding nuclear protein [Saccharum hybrid cultivar R570]	*	*	K07936	RAN	KOG0096	GTPase Ran/TC4/GSP1 (nuclear protein transport pathway), small G protein superfamily
1BL_3839622.1	No prior gene annotation	gi|475610745|gb|EMT27840.1|	hypothetical protein F775_00410 [Aegilops tauschii]	*	*	*	*	*	*
1BL_3840150.1	No prior gene annotation	gi|473890212|gb|EMS48591.1|	hypothetical protein TRIUR3_30330 [Triticum urartu]	*	*	*	*	*	*
1BL_3840179.1	With prior gene annotation	gi|408900653|gb|AFU95096.1|	PsaB, partial (chloroplast) [Podostemum ceratophyllum]	*	*	K02690	psaB	*	*
1BL_3840401.1	With prior gene annotation	gi|474268391|gb|EMS60777.1|	hypothetical protein TRIUR3_01120 [Triticum urartu]	*	*	*	*	*	*
1BL_3841806.1	With prior gene annotation	gi|475561926|gb|EMT13880.1|	hypothetical protein F775_00266 [Aegilops tauschii]	*	*	*	*	*	*
1BL_3843693.1	No prior gene annotation	gi|474261375|gb|EMS60536.1|	hypothetical protein TRIUR3_31521 [Triticum urartu]	*	*	*	*	*	*
1BL_3844330.1	With prior gene annotation	gi|357134094|ref|XP_003568653.1|	PREDICTED: SAGA-associated factor 11 homolog [Brachypodium distachyon]	*	*	K11363	SGF11	*	*
1BL_3845696.1	No prior gene annotation	gi|475529178|gb|EMT07741.1|	hypothetical protein F775_24032 [Aegilops tauschii]	*	*	*	*	*	*
1BL_3850776.1	No prior gene annotation	gi|242077368|ref|XP_002448620.1|	hypothetical protein SORBIDRAFT_06g030272 [Sorghum bicolor] &gt;gi|241939803|gb|EES12948.1| hypothetical protein SORBIDRAFT_06g030272 [Sorghum bicolor]	*	*	*	*	*	*
1BL_3851397.1	With prior gene annotation	gi|475625954|gb|EMT33141.1|	Protein synthesis inhibitor I [Aegilops tauschii]	GO:0006952;GO:0017148;GO:0030598;EC:3.2.2.22	60 kda jasmonate-induced isoform x1	*	*	*	*
1BL_3852042.1	No prior gene annotation	gi|357146212|ref|XP_003573913.1|	PREDICTED: phospholipid-transporting ATPase 3-like [Brachypodium distachyon]	GO:0016021;GO:0048364;GO:0000139;GO:0048367;GO:0048194;GO:0005768;GO:0019829;GO:0005524;GO:0045332;GO:0000287;GO:0005802;GO:0008152;GO:0004012;GO:0006812;GO:0005886;GO:0015917;EC:3.6.3.1	phospholipid-transporting atpase 3-like	K14802	DRS2, ATP8A	KOG0206	P-type ATPase
1BL_3852691.1	No prior gene annotation	gi|475562876|gb|EMT14155.1|	Disease resistance protein RPM1 [Aegilops tauschii]	GO:0043531	disease resistance protein rpm1	*	*	*	*
1BL_3853240.2	With prior gene annotation	gi|475624504|gb|EMT32645.1|	hypothetical protein F775_17866 [Aegilops tauschii]	GO:0016301;GO:0016491;GO:0016310;GO:0055114	serine threonine-protein kinase atm	*	*	*	*
1BL_3854158.1	No prior gene annotation	gi|475576071|gb|EMT17443.1|	Mitochondrial outer membrane porin [Aegilops tauschii]	GO:0043231;GO:0044765;GO:0044446;GO:0044444;GO:0016020	mitochondrial outer membrane protein porin 4	K15040	VDAC2	*	*
1BL_3855614.1	No prior gene annotation	gi|721649497|ref|XP_010233128.1|	PREDICTED: uncharacterized protein LOC100842946 [Brachypodium distachyon]	GO:0032508;GO:0003678;GO:0006281;GO:0000723;GO:0005657	uncharacterized protein loc100842946	*	*	KOG0987	DNA helicase PIF1/RRM3
1BL_3856015.1	No prior gene annotation	gi|475597046|gb|EMT23516.1|	hypothetical protein F775_14183 [Aegilops tauschii]	GO:0046872;GO:0010220	zinc finger c-x8-c-x5-c-x3-h type family protein	*	*	*	*
1BL_3856122.2	With prior gene annotation	gi|326515370|dbj|BAK03598.1|	predicted protein [Hordeum vulgare subsp. vulgare]	GO:0016020;GO:0016491	respiratory burst oxidase homolog protein h-like	*	*	KOG0039	Ferric reductase, NADH/NADPH oxidase and related proteins
1BL_3856135.1	No prior gene annotation	gi|474207129|gb|EMS58720.1|	hypothetical protein TRIUR3_34445 [Triticum urartu]	GO:0006259	at hook motif-containing	*	*	*	*
1BL_3856617.1	No prior gene annotation	gi|475623646|gb|EMT32308.1|	hypothetical protein F775_23715 [Aegilops tauschii]	*	*	*	*	*	*
1BL_3857397.1	No prior gene annotation	gi|475553054|gb|EMT11920.1|	Disease resistance protein RPP8 [Aegilops tauschii]	GO:0006952;GO:0043531;GO:0003824	disease resistance protein rpp8	*	*	*	*
1BL_3857693.1	No prior gene annotation	gi|475574101|gb|EMT16893.1|	hypothetical protein F775_24075 [Aegilops tauschii]	*	*	*	*	*	*
1BL_3857918.1	No prior gene annotation	gi|475610078|gb|EMT27612.1|	hypothetical protein F775_06817 [Aegilops tauschii]	*	*	*	*	*	*
1BL_3858093.1	No prior gene annotation	gi|475623926|gb|EMT32417.1|	hypothetical protein F775_24208 [Aegilops tauschii]	*	*	*	*	*	*
1BL_3858914.1	No prior gene annotation	gi|297596578|ref|NP_001042787.2|	Os01g0290300 [Oryza sativa Japonica Group] &gt;gi|255673131|dbj|BAF04701.2| Os01g0290300 [Oryza sativa Japonica Group]	GO:0003677;GO:0009536	zinc finger bed domain-containing protein ricesleeper 2-like	*	*	KOG1121	Tam3-transposase (Ac family)
1BL_3861673.1	With prior gene annotation	gi|77555174|gb|ABA97970.1|	retrotransposon protein, putative, unclassified, expressed [Oryza sativa Japonica Group]	GO:0003964;GO:0003677;GO:0006278;GO:0003723;GO:0005634;GO:0015074;GO:0006310;EC:2.7.7.49	retrotransposon expressed	*	*	KOG0017	FOG: Transposon-encoded proteins with TYA, reverse transcriptase, integrase domains in various combinations
1BL_3864960.1	No prior gene annotation	gi|474221862|gb|EMS59297.1|	hypothetical protein TRIUR3_26838 [Triticum urartu]	*	*	*	*	*	*
1BL_3865159.1	With prior gene annotation	gi|475626254|gb|EMT33264.1|	Disease resistance protein RPS2 [Aegilops tauschii]	GO:0006952;GO:0043531;GO:0005524;GO:0017111;GO:0008152;EC:3.6.1.15	disease resistance protein rps2	K13459	RPS2	KOG1795	U5 snRNP spliceosome subunit
1BL_3865296.1	No prior gene annotation	gi|475499609|gb|EMT04184.1|	hypothetical protein F775_06400 [Aegilops tauschii]	*	*	*	*	*	*
1BL_3866806.1	No prior gene annotation	gi|474297060|gb|EMS61492.1|	hypothetical protein TRIUR3_01878 [Triticum urartu]	*	*	K18342	OTUD6	*	*
1BL_3867808.1	With prior gene annotation	gi|475601330|gb|EMT24794.1|	hypothetical protein F775_10207 [Aegilops tauschii]	GO:0044763;GO:0044710;GO:0006259;GO:0009536;GO:0004386	at hook motif-containing	K13448	CML	*	*
1BL_3871309.1	No prior gene annotation	gi|473898150|gb|EMS49050.1|	hypothetical protein TRIUR3_25903 [Triticum urartu]	*	*	*	*	*	*
1BL_3878281.1	With prior gene annotation	gi|413954183|gb|AFW86832.1|	putative uncharacterized protein orf99-c [Zea mays]	GO:0005739;GO:0008137;GO:0006120;GO:0006744;GO:0006814;GO:0015992;EC:1.6.5.3	uncharacterized protein orf99-c	*	*	*	*
1BL_3879578.1	With prior gene annotation	gi|475527383|gb|EMT07458.1|	hypothetical protein F775_24570 [Aegilops tauschii]	*	*	K06617	E2.4.1.82	*	*
1BL_3880290.1	No prior gene annotation	gi|475601547|gb|EMT24858.1|	6-phosphofructokinase 2 [Aegilops tauschii]	GO:0071704;GO:0009536;GO:0006796	6-phosphofructokinase 2	K00850	pfkA, PFK	*	*
1BL_3882682.1	No prior gene annotation	gi|474244127|gb|EMS59903.1|	hypothetical protein TRIUR3_00588 [Triticum urartu]	*	*	*	*	*	*
1BL_3883261.1	No prior gene annotation	gi|357141182|ref|XP_003572121.1|	PREDICTED: uncharacterized protein LOC100822133 [Brachypodium distachyon]	*	*	*	*	*	*
1BL_3883540.1	No prior gene annotation	gi|475569767|gb|EMT15846.1|	hypothetical protein F775_24772 [Aegilops tauschii]	*	*	*	*	*	*
1BL_3885975.1	With prior gene annotation	gi|473964588|gb|EMS51198.1|	hypothetical protein TRIUR3_15277 [Triticum urartu]	GO:0005516	dentin sialophospho	*	*	*	*
1BL_3891215.1	No prior gene annotation	gi|514722171|ref|XP_004954924.1|	PREDICTED: uncharacterized protein LOC101756955 [Setaria italica]	GO:0003964;GO:0006278;GO:0003723;GO:0009536;EC:2.7.7.49	retrotransposon unclassified	*	*	*	*
1BL_3892878.1	No prior gene annotation	gi|32351721|gb|AAP76393.1|	HMW glutenin subunit 1By22* [Triticum turgidum subsp. dicoccon]	GO:0045735	high molecular weight glutenin subunit	*	*	*	*
1BL_3896850.1	No prior gene annotation	gi|474271437|gb|EMS60921.1|	hypothetical protein TRIUR3_17552 [Triticum urartu]	*	*	*	*	*	*
1BL_3899169.1	With prior gene annotation	gi|475564417|gb|EMT14530.1|	hypothetical protein F775_00573 [Aegilops tauschii]	GO:0044260;GO:0003676;GO:0090304;GO:0016779;GO:0044424;EC:2.7.7.0	dna-directed rna polymerase i subunit rpa2	*	*	*	*
1BL_3899665.1	No prior gene annotation	gi|475563785|gb|EMT14371.1|	hypothetical protein F775_09734 [Aegilops tauschii]	*	*	*	*	*	*
1BL_3899787.1	With prior gene annotation	gi|125574222|gb|EAZ15506.1|	hypothetical protein OsJ_30915 [Oryza sativa Japonica Group]	GO:0032508;GO:0003678;GO:0005524;GO:0006281;GO:0000723;GO:0005657	3 -partial	*	*	*	*
1BL_3901386.1	No prior gene annotation	gi|721651189|ref|XP_010233544.1|	PREDICTED: ATP-dependent DNA helicase PIF6-like [Brachypodium distachyon]	GO:0032508;GO:0003678;GO:0005524;GO:0006281;GO:0000723;GO:0005657	atp-dependent dna helicase pif1-like	K15255	PIF1	KOG0987	DNA helicase PIF1/RRM3
1BL_3902289.1	No prior gene annotation	gi|473895845|gb|EMS48988.1|	hypothetical protein TRIUR3_02762 [Triticum urartu]	*	*	*	*	*	*
1BL_3903311.1	No prior gene annotation	gi|721671159|ref|XP_010236728.1|	PREDICTED: protein FAR1-RELATED SEQUENCE 5-like [Brachypodium distachyon]	*	*	*	*	*	*
1BL_3903493.1	No prior gene annotation	gi|53981172|gb|AAV24812.1|	putative polyprotein [Oryza sativa Japonica Group]	*	*	*	*	KOG0017	FOG: Transposon-encoded proteins with TYA, reverse transcriptase, integrase domains in various combinations
1BL_3905411.1	With prior gene annotation	gi|58532025|emb|CAD41563.3|	OSJNBa0006A01.18 [Oryza sativa Japonica Group]	GO:0005488	retrotransposon line subclass	*	*	*	*
1BL_3908302.1	No prior gene annotation	gi|475155200|gb|EMT00045.1|	hypothetical protein F775_08699 [Aegilops tauschii]	*	*	*	*	*	*
1BL_3908810.1	No prior gene annotation	gi|475615637|gb|EMT29508.1|	hypothetical protein F775_12846 [Aegilops tauschii]	*	*	*	*	*	*
1BL_3910449.1	No prior gene annotation	gi|297720225|ref|NP_001172474.1|	Os01g0630700 [Oryza sativa Japonica Group] &gt;gi|255673487|dbj|BAH91204.1| Os01g0630700 [Oryza sativa Japonica Group]	GO:0006259;GO:0016023;GO:0016020	helicase-like protein	*	*	*	*
1BL_3910751.1	No prior gene annotation	gi|5911167|gb|AAD55677.1|	putative transposase protein [Zea mays]	*	*	*	*	*	*
1BL_3910891.1	No prior gene annotation	gi|475482998|gb|EMT03018.1|	hypothetical protein F775_23746 [Aegilops tauschii]	GO:0016049;GO:0031225;GO:0010215	hypothetical protein F775_23746 [Aegilops tauschii]	*	*	*	*
1BL_3915642.1	No prior gene annotation	gi|297798672|ref|XP_002867220.1|	glycine-rich protein [Arabidopsis lyrata subsp. lyrata] &gt;gi|297313056|gb|EFH43479.1| glycine-rich protein [Arabidopsis lyrata subsp. lyrata]	GO:0005773;GO:0006486;GO:0009507	glycine-rich protein	*	*	*	*
1BL_3917664.1	No prior gene annotation	gi|474377198|gb|EMS64296.1|	hypothetical protein TRIUR3_25730 [Triticum urartu]	*	*	*	*	*	*
1BL_3917749.1	With prior gene annotation	gi|475592598|gb|EMT22128.1|	hypothetical protein F775_10536 [Aegilops tauschii]	*	*	*	*	*	*
1BL_3917920.1	No prior gene annotation	gi|475543354|gb|EMT10138.1|	hypothetical protein F775_00060 [Aegilops tauschii]	*	*	*	*	*	*
1BL_3918060.1	No prior gene annotation	gi|242040271|ref|XP_002467530.1|	hypothetical protein SORBIDRAFT_01g029680 [Sorghum bicolor] &gt;gi|241921384|gb|EER94528.1| hypothetical protein SORBIDRAFT_01g029680 [Sorghum bicolor]	*	*	*	*	*	*
1BL_3918081.1	No prior gene annotation	gi|475539906|gb|EMT09508.1|	hypothetical protein F775_07418 [Aegilops tauschii]	GO:0006355;GO:0003677;GO:0005634	b3 domain-containing protein	*	*	*	*
1BL_3918166.1	No prior gene annotation	gi|357116160|ref|XP_003559851.1|	PREDICTED: uncharacterized protein LOC100825461 [Brachypodium distachyon]	GO:0004252;GO:0003677;GO:0006508;GO:0006310;EC:3.4.21.0	retrotransposon ty1-copia subclass	*	*	*	*
1BL_3919137.1	With prior gene annotation	gi|474077455|gb|EMS54598.1|	Transposon Ty3-G Gag-Pol polyprotein [Triticum urartu]	GO:0003676;GO:0008270	transposon ty3-g gag-pol polyprotein	*	*	KOG0017	FOG: Transposon-encoded proteins with TYA, reverse transcriptase, integrase domains in various combinations
1BL_3920651.1	No prior gene annotation	gi|475617722|gb|EMT30227.1|	hypothetical protein F775_02685 [Aegilops tauschii]	GO:0016787;GO:0046080	uncharacterized protein loc104901164	*	*	*	*
1BL_3920841.1	No prior gene annotation	gi|218184716|gb|EEC67143.1|	hypothetical protein OsI_33977 [Oryza sativa Indica Group]	*	*	*	*	*	*
1BL_3922538.1	No prior gene annotation	gi|473888511|gb|EMS48362.1|	hypothetical protein TRIUR3_21257 [Triticum urartu]	*	*	*	*	*	*
1BS_115941.1	No prior gene annotation	gi|474097430|gb|EMS55151.1|	Serine/threonine-protein phosphatase BSL1-like protein [Triticum urartu]	GO:0004721;GO:0005506;GO:0005634;GO:0030145;GO:0005886;GO:0006470;EC:3.1.3.16	serine threonine-protein phosphatase bsl1 homolog	K01090	E3.1.3.16	*	*
1BS_1288180.1	No prior gene annotation	gi|363992562|gb|AEW46801.1|	gamma prolamin [Elymus stipifolius]	GO:0045735	gamma gliadin	*	*	*	*
1BS_1729797.1	No prior gene annotation	gi|58532025|emb|CAD41563.3|	OSJNBa0006A01.18 [Oryza sativa Japonica Group]	*	*	*	*	KOG1075	FOG: Reverse transcriptase
1BS_1987634.1	No prior gene annotation	gi|23451227|gb|AAN32706.1|AF419256_1	lmw-gs [Triticum aestivum]	GO:0045735	low-molecular-weight glutenin subunit	*	*	*	*
1BS_3416197.1	No prior gene annotation	gi|209971861|gb|ACJ03459.1|	gamma-gliadin [Triticum aestivum]	GO:0045735	gamma-gliadin	*	*	*	*
1BS_3422209.1	No prior gene annotation	gi|222641011|gb|EEE69143.1|	hypothetical protein OsJ_28267 [Oryza sativa Japonica Group]	*	*	*	*	*	*
1BS_3422609.2	With prior gene annotation	gi|475426751|gb|EMT01114.1|	Splicing factor, arginine/serine-rich 4 [Aegilops tauschii]	*	*	*	*	*	*
1BS_3423601.1	With prior gene annotation	gi|475583305|gb|EMT19415.1|	Lectin-domain containing receptor kinase A4.3 [Aegilops tauschii]	GO:0016023;GO:0030246;GO:0006468;GO:0005524;GO:0016020;GO:0004674;GO:0005739;GO:0009069;EC:2.7.11.0	l-type lectin-domain containing receptor kinase -like	*	*	*	*
1BS_3423601.2	With prior gene annotation	gi|475532435|gb|EMT08226.1|	hypothetical protein F775_20689 [Aegilops tauschii]	*	*	*	*	*	*
1BS_3423911.1	With prior gene annotation	gi|77555174|gb|ABA97970.1|	retrotransposon protein, putative, unclassified, expressed [Oryza sativa Japonica Group]	GO:0003964;GO:0003677;GO:0006278;GO:0003723;GO:0004190;GO:0006508;GO:0006310;EC:2.7.7.49;EC:3.4.23.0	retrotransposon expressed	*	*	KOG0017	FOG: Transposon-encoded proteins with TYA, reverse transcriptase, integrase domains in various combinations
1BS_3426488.1	No prior gene annotation	gi|242075382|ref|XP_002447627.1|	hypothetical protein SORBIDRAFT_06g009600 [Sorghum bicolor] &gt;gi|241938810|gb|EES11955.1| hypothetical protein SORBIDRAFT_06g009600 [Sorghum bicolor]	GO:0005739	retrotransposon unclassified	*	*	*	*
1BS_3429933.1	With prior gene annotation	gi|110289187|gb|ABB47755.2|	expressed protein [Oryza sativa Japonica Group]	GO:0006259;GO:0009536	at hook motif-containing	*	*	*	*
1BS_3430394.1	No prior gene annotation	gi|326517152|dbj|BAJ99942.1|	predicted protein [Hordeum vulgare subsp. vulgare]	*	*	*	*	*	*
1BS_3430933.1	No prior gene annotation	gi|474239152|gb|EMS59723.1|	60S ribosomal protein L7a [Triticum urartu]	*	*	K02936	RP-L7Ae, RPL7A	KOG3166	60S ribosomal protein L7A
1BS_3433493.1	No prior gene annotation	gi|475605732|gb|EMT26181.1|	hypothetical protein F775_11456 [Aegilops tauschii]	GO:0006355;GO:0003677;GO:0005634	hypothetical protein F775_11456 [Aegilops tauschii]	*	*	*	*
1BS_3433781.1	No prior gene annotation	gi|474012025|gb|EMS52561.1|	hypothetical protein TRIUR3_30953 [Triticum urartu]	*	*	*	*	*	*
1BS_3436877.1	No prior gene annotation	gi|21741247|emb|CAD41731.1|	OSJNBb0034I13.10 [Oryza sativa Japonica Group]	GO:0005488;GO:0005739	ac092553_17 pol polyprotein	*	*	KOG0017	FOG: Transposon-encoded proteins with TYA, reverse transcriptase, integrase domains in various combinations
1BS_3437653.1	No prior gene annotation	gi|473942176|gb|EMS50371.1|	Putative disease resistance protein RGA3 [Triticum urartu]	GO:0006952;GO:0043531	disease resistance protein rga3	*	*	*	*
1BS_3437924.1	No prior gene annotation	gi|474137948|gb|EMS56403.1|	25.3 kDa vesicle transport protein [Triticum urartu]	*	*	*	*	*	*
1BS_3438230.1	No prior gene annotation	gi|209972007|gb|ACJ03516.1|	gamma-gliadin [Aegilops searsii]	GO:0045735	gamma-gliadin	*	*	*	*
1BS_3438818.1	No prior gene annotation	gi|46810472|gb|AAT01617.1|	omega gliadin [Triticum aestivum]	*	*	*	*	*	*
1BS_3442171.2	With prior gene annotation	gi|474391771|gb|EMS65388.1|	hypothetical protein TRIUR3_28844 [Triticum urartu]	*	*	*	*	*	*
1BS_3448417.1	No prior gene annotation	gi|474311256|gb|EMS61899.1|	hypothetical protein TRIUR3_33392 [Triticum urartu]	*	*	*	*	*	*
1BS_3451866.1	No prior gene annotation	gi|475619409|gb|EMT30764.1|	Curved DNA-binding protein [Aegilops tauschii]	GO:0003677	uncharacterized protein loc103970110	*	*	*	*
1BS_3452721.1	No prior gene annotation	gi|326492233|dbj|BAK01900.1|	predicted protein [Hordeum vulgare subsp. vulgare]	*	*	*	*	*	*
1BS_3453043.1	No prior gene annotation	gi|475549927|gb|EMT11350.1|	hypothetical protein F775_05607 [Aegilops tauschii]	*	*	*	*	*	*
1BS_3454525.2	With prior gene annotation	gi|755578318|ref|WP_042516650.1|	hypothetical protein, partial [Lactobacillus brevis]	GO:0006412;GO:0005618;GO:0003723;GO:0009506;GO:0003735;GO:0022627;GO:0005774;GO:0009507;GO:0005886;GO:0042254	40s ribosomal protein s5-1	*	*	*	*
1BS_3455259.1	No prior gene annotation	gi|326524990|dbj|BAK04431.1|	predicted protein [Hordeum vulgare subsp. vulgare]	*	*	*	*	*	*
1BS_3456729.1	No prior gene annotation	gi|478683577|gb|AGJ50344.1|	gamma-gliadin 5 [Triticum aestivum]	GO:0045735	gamma-gliadin 5	*	*	*	*
1BS_3457136.1	No prior gene annotation	gi|297728617|ref|NP_001176672.1|	Os11g0636200 [Oryza sativa Japonica Group] &gt;gi|77552112|gb|ABA94909.1| hypothetical protein LOC_Os11g41770 [Oryza sativa Japonica Group] &gt;gi|125577784|gb|EAZ19006.1| hypothetical protein OsJ_34538 [Oryza sativa Japonica Group] &gt;gi|255680296|dbj|BAH95400.1| Os11g0636200 [Oryza sativa Japonica Group]	*	*	*	*	*	*
1BS_3457388.1	No prior gene annotation	gi|475620200|gb|EMT31029.1|	Heat shock 70 kDa protein 4L [Aegilops tauschii]	GO:0046686;GO:0005886;GO:0005524;GO:0005829;GO:0009408	heat shock 70 kda protein 4l	K09489	HSPA4	KOG0103	Molecular chaperones HSP105/HSP110/SSE1, HSP70 superfamily
1BS_3459642.1	No prior gene annotation	gi|9838468|ref|NP_064081.1|	orf288 gene product (mitochondrion) [Beta vulgaris subsp. vulgaris] &gt;gi|323435102|ref|YP_004222319.1| hypothetical protein BevumaM_p084 [Beta vulgaris subsp. maritima] &gt;gi|346683193|ref|YP_004842125.1| hypothetical protein BemaM_p080 [Beta macrocarpa] &gt;gi|9087330|dbj|BAA99474.1| orf288 [Beta vulgaris subsp. vulgaris] &gt;gi|317905657|emb|CBJ14053.1| hypothetical protein [Beta vulgaris su…	GO:0008137;GO:0005747;GO:0016021;GO:0006120;GO:0006744;GO:0006814;GO:0015992;EC:1.6.5.3	nadh dehydrogenase subunit 4	K03881	ND4	*	*
1BS_3461740.1	No prior gene annotation	gi|475517727|gb|EMT06123.1|	hypothetical protein F775_11128 [Aegilops tauschii]	*	*	*	*	KOG1901	Uncharacterized high-glucose-regulated protein
1BS_3462795.1	No prior gene annotation	gi|475538160|gb|EMT09202.1|	hypothetical protein F775_15716 [Aegilops tauschii]	*	*	*	*	*	*
1BS_3463280.1	With prior gene annotation	gi|721604860|ref|XP_010227671.1|	PREDICTED: NEDD8-activating enzyme E1 regulatory subunit-like isoform X1 [Brachypodium distachyon]	GO:0050896;GO:0044699;GO:0008152	nedd8-activating enzyme e1 regulatory subunit	K04532	APPBP1	*	*
1BS_3466033.1	No prior gene annotation	gi|475595828|gb|EMT23172.1|	hypothetical protein F775_22987 [Aegilops tauschii]	*	*	*	*	*	*
1BS_3466542.1	With prior gene annotation	gi|15217243|gb|AAK92587.1|AC074354_21	Putative retroelement [Oryza sativa Japonica Group] &gt;gi|19881701|gb|AAM01102.1|AC098682_6 Putative retroelement [Oryza sativa Japonica Group] &gt;gi|31431124|gb|AAP52946.1| retrotransposon protein, putative, Ty1-copia subclass [Oryza sativa Japonica Group]	GO:0016021;GO:0006310;GO:0009401;GO:0008270;GO:0006506;GO:0005739;GO:0006284;GO:0009536;GO:0003677;GO:0003824;GO:0005789;GO:0015074;GO:0005351	retrotransposon ty1-copia subclass	*	*	KOG0017	FOG: Transposon-encoded proteins with TYA, reverse transcriptase, integrase domains in various combinations
1BS_3467639.1	With prior gene annotation	gi|474387870|gb|EMS65097.1|	hypothetical protein TRIUR3_16979 [Triticum urartu]	*	*	*	*	*	*
1BS_3472561.1	No prior gene annotation	gi|473777910|gb|EMS46022.1|	hypothetical protein TRIUR3_35011 [Triticum urartu]	GO:0016772;GO:0008026;GO:0006310;GO:0042631;GO:0003676;GO:0004348;GO:0016021;GO:0070417;GO:0006200;GO:0005524;GO:0019538;GO:0005975;GO:0006687;EC:3.2.1.45	non-lysosomal glucosylceramidase	*	*	*	*
1BS_3473364.1	No prior gene annotation	gi|326520201|dbj|BAK04025.1|	predicted protein [Hordeum vulgare subsp. vulgare]	GO:0005739	extended synaptotagmin-1-like	*	*	*	*
1BS_3474629.1	No prior gene annotation	gi|475582501|gb|EMT19147.1|	hypothetical protein F775_14871 [Aegilops tauschii]	GO:0003676	fbd-associated f-box protein at5g22720-like	*	*	*	*
1BS_3475593.1	No prior gene annotation	gi|474443894|gb|EMS68532.1|	hypothetical protein TRIUR3_26073 [Triticum urartu]	GO:0005971;GO:0006260;GO:0005524;GO:0004748;GO:0055114;GO:0006144;GO:0006206;GO:0009186;EC:1.17.4.1	ribonucleoside-diphosphate reductase large subunit	K10807	RRM1	*	*
1BS_3478203.1	With prior gene annotation	gi|690966605|dbj|BAP59028.1|	ribosomal protein S2, partial (chloroplast) [Triticum timopheevii]	GO:0003899;GO:0003677;GO:0006351;GO:0009507;GO:0005730;GO:0006144;GO:0006206;EC:2.7.7.6	rna polymerase beta subunit	K03046	rpoC	KOG0261	RNA polymerase III, large subunit
1BS_3478203.2	With prior gene annotation	gi|667753657|gb|AIG90912.1|	RNA polymerase beta&apos; subunit (chloroplast) [Triticum turgidum]	GO:0003899;GO:0003677;GO:0006351;GO:0009507;GO:0005730;GO:0006144;GO:0006206;EC:2.7.7.6	rna polymerase beta subunit	K03046	rpoC	KOG0260	RNA polymerase II, large subunit
1BS_3481942.1	No prior gene annotation	gi|242085414|ref|XP_002443132.1|	hypothetical protein SORBIDRAFT_08g010830 [Sorghum bicolor] &gt;gi|241943825|gb|EES16970.1| hypothetical protein SORBIDRAFT_08g010830 [Sorghum bicolor]	GO:0003964;GO:0006278;GO:0003723;GO:0005634;GO:0015074;EC:2.7.7.49	hypothetical protein SORBIDRAFT_08g010830 [Sorghum bicolor]	*	*	*	*
1BS_3481944.1	No prior gene annotation	gi|475540221|gb|EMT09561.1|	hypothetical protein F775_08690 [Aegilops tauschii]	*	*	*	*	*	*
1BS_3481944.2	No prior gene annotation	gi|475540221|gb|EMT09561.1|	hypothetical protein F775_08690 [Aegilops tauschii]	*	*	*	*	*	*
1BS_3482131.1	No prior gene annotation	gi|475595366|gb|EMT23015.1|	Alanine aminotransferase 2 [Aegilops tauschii]	GO:0001666;GO:0009058;GO:0005524;GO:0004021;GO:0019481;GO:0009507;GO:0046686;GO:0030170;GO:0006531;GO:0015976;EC:2.6.1.2	alanine aminotransferase	K00814	GPT, ALT	KOG0258	Alanine aminotransferase
1BS_3482607.1	With prior gene annotation	gi|326515416|dbj|BAK03621.1|	predicted protein [Hordeum vulgare subsp. vulgare]	*	*	K10523	SPOP	KOG1987	Speckle-type POZ protein SPOP and related proteins with TRAF, MATH and BTB/POZ domains
1BS_3483503.1	With prior gene annotation	gi|281335538|gb|ADA62372.1|	gliadin/avenin-like seed protein [Triticum aestivum] &gt;gi|442614142|gb|AGC65444.1| alpha-amylase inhibitor 1 [Aegilops tauschii] &gt;gi|475569529|gb|EMT15782.1| hypothetical protein F775_28748 [Aegilops tauschii]	GO:0045735;GO:0015066;GO:0043086;GO:0009534	gliadin avenin-like seed protein	*	*	*	*
1BS_3483677.1	No prior gene annotation	gi|222623408|gb|EEE57540.1|	hypothetical protein OsJ_07864 [Oryza sativa Japonica Group]	GO:0016023	protein far1-related sequence 5-like	*	*	*	*
1BS_3483987.1	No prior gene annotation	gi|269854581|gb|ACZ51338.1|	low molecular weight glutenin subunit B3-2 [Triticum aestivum]	GO:0045735	low-molecular-weight glutenin subunit	*	*	*	*
1DL_1067458.1	No prior gene annotation	gi|475597046|gb|EMT23516.1|	hypothetical protein F775_14183 [Aegilops tauschii]	GO:0046872;GO:0010220	zinc finger c-x8-c-x5-c-x3-h type family protein	*	*	*	*
1DL_1180207.1	With prior gene annotation	gi|475591141|gb|EMT21662.1|	hypothetical protein F775_28432 [Aegilops tauschii]	GO:0008289	membrane related	*	*	*	*
1DL_130444.1	No prior gene annotation	gi|474393432|gb|EMS65528.1|	hypothetical protein TRIUR3_07287 [Triticum urartu]	*	*	*	*	*	*
1DL_2206712.1	No prior gene annotation	gi|475576071|gb|EMT17443.1|	Mitochondrial outer membrane porin [Aegilops tauschii]	GO:0055085;GO:0003676;GO:0005741	mitochondrial outer membrane protein porin of 34 kda-like	K15040	VDAC2	*	*
1DL_2209375.1	With prior gene annotation	gi|474188834|gb|EMS58025.1|	Mitochondrial inner membrane protein OXA1 [Triticum urartu]	GO:0016021;GO:0051205	mitochondrial inner membrane protein oxa1	K03217	yidC, spoIIIJ, OXA1	KOG1239	Inner membrane protein translocase involved in respiratory chain assembly
1DL_2222860.1	With prior gene annotation	gi|62898547|dbj|BAD97369.1|	EREBP/AP2 type transcription factor [Triticum aestivum]	GO:0006355;GO:0003700;GO:0003677;GO:0005634;GO:0005667;GO:0045449	dehydration responsive factor 1 variant 3	*	*	*	*
1DL_2223407.1	No prior gene annotation	gi|326523833|dbj|BAJ96927.1|	predicted protein [Hordeum vulgare subsp. vulgare]	*	*	*	*	*	*
1DL_2223957.1	No prior gene annotation	gi|475539906|gb|EMT09508.1|	hypothetical protein F775_07418 [Aegilops tauschii]	*	*	*	*	*	*
1DL_2224096.1	No prior gene annotation	gi|475576416|gb|EMT17534.1|	hypothetical protein F775_08782 [Aegilops tauschii]	*	*	*	*	*	*
1DL_2226758.2	With prior gene annotation	gi|475624504|gb|EMT32645.1|	hypothetical protein F775_17866 [Aegilops tauschii]	GO:0016301;GO:0016491;GO:0016310;GO:0055114	serine threonine-protein kinase atm	*	*	*	*
1DL_2226914.1	No prior gene annotation	gi|474373380|gb|EMS63986.1|	hypothetical protein TRIUR3_12046 [Triticum urartu]	GO:0030170;GO:0008152;GO:0003824	isopenicillin n epimerase	*	*	*	*
1DL_2228385.1	No prior gene annotation	gi|474111011|gb|EMS55590.1|	Tryptophanyl-tRNA synthetase, cytoplasmic [Triticum urartu]	GO:0004830;GO:0006436;GO:0005524;GO:0005737;GO:0006568;EC:6.1.1.2	tryptophanyl-trna cytoplasmic	*	*	*	*
1DL_2228806.1	With prior gene annotation	gi|475617116|gb|EMT30000.1|	hypothetical protein F775_32197 [Aegilops tauschii]	*	*	*	*	*	*
1DL_2232282.1	No prior gene annotation	gi|475623526|gb|EMT32256.1|	DNA topoisomerase 2 [Aegilops tauschii]	GO:0006200;GO:0003677;GO:0005524;GO:0003918;GO:0006265;EC:5.99.1.3	dna topoisomerase 2	K03164	TOP2	KOG0355	DNA topoisomerase type II
1DL_2232409.1	No prior gene annotation	gi|474296613|gb|EMS61463.1|	hypothetical protein TRIUR3_27205 [Triticum urartu]	GO:0003676;GO:0005730;GO:0048235;GO:0048574;GO:0015074	retrovirus-related pol polyprotein from transposon tnt 1-94	*	*	*	*
1DL_2232853.1	No prior gene annotation	gi|475547495|gb|EMT10886.1|	hypothetical protein F775_06693 [Aegilops tauschii]	GO:0006355;GO:0003700;GO:0003677;GO:0006352;GO:0016987;GO:0005667;GO:0045449	hypothetical protein F775_06693 [Aegilops tauschii]	*	*	*	*
1DL_2233801.2	With prior gene annotation	gi|10140689|gb|AAG13524.1|AC068924_29	putative non-LTR retroelement reverse transcriptase [Oryza sativa Japonica Group]	*	*	*	*	*	*
1DL_2234236.1	No prior gene annotation	gi|475560265|gb|EMT13534.1|	hypothetical protein F775_00926 [Aegilops tauschii]	GO:0005516	dentin sialophospho	*	*	*	*
1DL_2237334.1	No prior gene annotation	gi|475542422|gb|EMT09956.1|	Ervatamin-B [Aegilops tauschii]	GO:0008234;GO:0006508	Ervatamin-B [Aegilops tauschii]	*	*	*	*
1DL_2238925.1	No prior gene annotation	gi|475555021|gb|EMT12352.1|	hypothetical protein F775_25236 [Aegilops tauschii]	*	*	*	*	*	*
1DL_2242885.1	No prior gene annotation	gi|326528523|dbj|BAJ93443.1|	predicted protein [Hordeum vulgare subsp. vulgare]	*	*	*	*	*	*
1DL_2244218.1	No prior gene annotation	gi|475449332|gb|EMT01653.1|	Casein kinase I isoform delta-like protein [Aegilops tauschii]	*	*	K02218	CSNK1, CK1	KOG1164	Casein kinase (serine/threonine/tyrosine protein kinase)
1DL_2245102.1	No prior gene annotation	gi|475591595|gb|EMT21803.1|	hypothetical protein F775_10079 [Aegilops tauschii]	*	*	*	*	*	*
1DL_2246421.1	No prior gene annotation	gi|473912990|gb|EMS49656.1|	G-type lectin S-receptor-like serine/threonine-protein kinase SRK [Triticum urartu]	GO:0006468;GO:0005524;GO:0004674;GO:0009069;EC:2.7.11.0	cysteine-rich receptor-like protein kinase 40	K17302	COPB2, SEC27	*	*
1DL_2246632.1	With prior gene annotation	gi|326491725|dbj|BAJ94340.1|	predicted protein [Hordeum vulgare subsp. vulgare]	*	*	*	*	*	*
1DL_2247130.1	No prior gene annotation	gi|475551852|gb|EMT11701.1|	hypothetical protein F775_07679 [Aegilops tauschii]	GO:0043231;GO:0044444	uncharacterized protein loc100274820	*	*	*	*
1DL_2250022.1	No prior gene annotation	gi|475556526|gb|EMT12663.1|	Disease resistance protein RPP13 [Aegilops tauschii]	GO:0006952;GO:0043531	disease resistance protein rpp13	*	*	*	*
1DL_2252914.1	No prior gene annotation	gi|242049954|ref|XP_002462721.1|	hypothetical protein SORBIDRAFT_02g030865 [Sorghum bicolor] &gt;gi|241926098|gb|EER99242.1| hypothetical protein SORBIDRAFT_02g030865 [Sorghum bicolor]	GO:0046872;GO:0006810	protein far1-related sequence 5-like	K17604	ZSWIM3	*	*
1DL_2253554.1	No prior gene annotation	gi|475604276|gb|EMT25686.1|	hypothetical protein F775_28725 [Aegilops tauschii]	*	*	*	*	*	*
1DL_2253910.1	No prior gene annotation	gi|326507710|dbj|BAJ86598.1|	predicted protein [Hordeum vulgare subsp. vulgare] &gt;gi|326518680|dbj|BAJ92501.1| predicted protein [Hordeum vulgare subsp. vulgare]	GO:0005488	zinc finger ccch domain-containing protein 5	K01772	hemH, FECH	*	*
1DL_2254746.1	No prior gene annotation	gi|473963623|gb|EMS51163.1|	hypothetical protein TRIUR3_31948 [Triticum urartu]	GO:0015095;GO:0015693	hypothetical protein TRIUR3_31948 [Triticum urartu]	*	*	*	*
1DL_2257958.1	With prior gene annotation	gi|475627376|gb|EMT33638.1|	hypothetical protein F775_24946 [Aegilops tauschii]	*	*	*	*	*	*
1DL_2258999.1	No prior gene annotation	gi|474185747|gb|EMS57885.1|	hypothetical protein TRIUR3_21470 [Triticum urartu]	GO:0015031	vacuolar protein sorting-associated protein 2-like protein 3	*	*	*	*
1DL_2259655.1	With prior gene annotation	gi|475554431|gb|EMT12225.1|	Disease resistance protein RGA2 [Aegilops tauschii]	GO:0006952;GO:0043531;GO:0004672;GO:0006468;GO:0005524	disease resistance protein rga2	*	*	KOG0619	FOG: Leucine rich repeat
1DL_2262801.1	No prior gene annotation	gi|475617933|gb|EMT30287.1|	hypothetical protein F775_00514 [Aegilops tauschii]	*	*	*	*	*	*
1DL_2263463.1	No prior gene annotation	gi|293336798|ref|NP_001168801.1|	uncharacterized protein LOC100382601 [Zea mays] &gt;gi|223973089|gb|ACN30732.1| unknown [Zea mays]	GO:0071704;GO:0044238;GO:0003824;GO:0009536	reverse transcriptase	*	*	*	*
1DL_2263654.1	No prior gene annotation	gi|475556803|gb|EMT12704.1|	hypothetical protein F775_10040 [Aegilops tauschii]	*	*	*	*	*	*
1DL_2268293.1	No prior gene annotation	gi|475600560|gb|EMT24572.1|	hypothetical protein F775_23261 [Aegilops tauschii]	GO:0003899;GO:0006351;GO:0003677;GO:0032549;GO:0005829;GO:0015074;GO:0005730;GO:0006144;GO:0006206;EC:2.7.7.6	dna-directed rna polymerase i subunit rpa2	K10523	SPOP	*	*
1DL_2268980.1	No prior gene annotation	gi|474372275|gb|EMS63923.1|	hypothetical protein TRIUR3_26068 [Triticum urartu]	*	*	*	*	*	*
1DL_2269640.1	No prior gene annotation	gi|475624961|gb|EMT32805.1|	hypothetical protein F775_09678 [Aegilops tauschii]	*	*	*	*	*	*
1DL_2271032.1	No prior gene annotation	gi|475573059|gb|EMT16649.1|	Kinesin-like protein KIF22 [Aegilops tauschii]	GO:0003777;GO:0008017;GO:0006281;GO:0005874;GO:0003677;GO:0005524;GO:0007018;GO:0005871;GO:0045298	rna polymerase ii-associated protein 3	K10403	KIF22	*	*
1DL_2271081.1	With prior gene annotation	gi|475460812|gb|EMT02032.1|	RING finger protein 44 [Aegilops tauschii]	GO:0008270;GO:0016874;GO:0008152	c-terminal zinc-finger	*	*	KOG0800	FOG: Predicted E3 ubiquitin ligase
1DL_2271881.1	No prior gene annotation	gi|475494900|gb|EMT03789.1|	hypothetical protein F775_30292 [Aegilops tauschii]	*	*	K15040	VDAC2	*	*
1DL_2272688.1	No prior gene annotation	gi|475582845|gb|EMT19261.1|	Putative glycosyl hydrolase [Aegilops tauschii]	GO:0044237;GO:0016787	trehalose-6-phosphate expressed	K01087	otsB	*	*
1DL_2274017.1	No prior gene annotation	gi|475622169|gb|EMT31771.1|	Sorting nexin-16 [Aegilops tauschii]	GO:0035091	sorting nexin-16	K17925	SNX13	KOG2101	Intermediate filament-like protein, sorting nexins, and related proteins containing PX (PhoX) domain(s)
1DL_2274992.1	No prior gene annotation	gi|217426778|gb|ACK44489.1|	gag-pol polyprotein [Triticum aestivum]	GO:0043231;GO:0097159;GO:0044699;GO:0044444;GO:0043167;GO:1901363	gag-pol polyprotein	*	*	*	*
1DL_2275737.1	With prior gene annotation	gi|475563785|gb|EMT14371.1|	hypothetical protein F775_09734 [Aegilops tauschii]	*	*	*	*	*	*
1DL_2276323.1	With prior gene annotation	gi|475508018|gb|EMT05020.1|	Putative LRR receptor-like serine/threonine-protein kinase [Aegilops tauschii]	GO:0016023;GO:0005886;GO:0006468;GO:0005524;GO:0016021;GO:0009507;GO:0004674;GO:0009069;EC:2.7.11.0	probable lrr receptor-like serine threonine-protein kinase at1g06840 isoform x1	*	*	*	*
1DL_2276917.1	No prior gene annotation	gi|475531613|gb|EMT08110.1|	hypothetical protein F775_14598 [Aegilops tauschii]	*	*	*	*	*	*
1DL_2280055.1	No prior gene annotation	gi|326518238|dbj|BAK07371.1|	predicted protein [Hordeum vulgare subsp. vulgare]	GO:0016021;GO:0051205	mitochondrial inner membrane protein oxa1	K03217	yidC, spoIIIJ, OXA1	KOG1239	Inner membrane protein translocase involved in respiratory chain assembly
1DL_2282090.1	No prior gene annotation	gi|475625953|gb|EMT33140.1|	Transcriptional activator DEMETER [Aegilops tauschii]	GO:0006284;GO:0003824;GO:0051539	protein ros1	*	*	*	*
1DL_2283429.1	No prior gene annotation	gi|475595762|gb|EMT23143.1|	Protein STIP1-like protein [Aegilops tauschii]	*	*	*	*	KOG0504	FOG: Ankyrin repeat
1DL_2284912.1	No prior gene annotation	gi|126033130|gb|ABN71646.1|	truncated high molecular weight glutenin subunit 1By9 [Triticum aestivum subsp. yunnanense]	GO:0045735	hmw glutenin subunit	*	*	*	*
1DL_2288566.1	No prior gene annotation	gi|53982306|gb|AAV25285.1|	hypothetical protein [Oryza sativa Japonica Group]	GO:0016023	retrotransposon unclassified	*	*	*	*
1DL_2290329.1	No prior gene annotation	gi|475612678|gb|EMT28485.1|	Putative disease resistance RPP8-like protein 4 [Aegilops tauschii]	GO:0006952;GO:0043531	disease resistance protein rpp13	*	*	KOG0619	FOG: Leucine rich repeat
1DL_2290473.1	No prior gene annotation	gi|475583361|gb|EMT19431.1|	hypothetical protein F775_09130 [Aegilops tauschii]	GO:0016740;GO:1901363;GO:0097159	dna-directed rna polymerase i subunit rpa2	K10523	SPOP	*	*
1DL_2291566.1	No prior gene annotation	gi|326491725|dbj|BAJ94340.1|	predicted protein [Hordeum vulgare subsp. vulgare]	*	*	*	*	*	*
1DL_721462.1	No prior gene annotation	gi|475592016|gb|EMT21953.1|	ABC transporter C family member 10 [Aegilops tauschii]	GO:0008270;GO:0015074;GO:0009055;GO:0022900;GO:0003676;GO:0016021;GO:0042626;GO:0055085;GO:0006200;GO:0005524;GO:0005739;GO:0006118	retrotransposon ty1-copia subclass	*	*	*	*
1DL_742171.1	No prior gene annotation	gi|475339429|gb|EMT00354.1|	Putative disease resistance RPP13-like protein 3 [Aegilops tauschii]	GO:0006952;GO:0043531	disease resistance rpp13-like protein 3	K13457	RPM1, RPS3	*	*
1DL_74329.1	No prior gene annotation	gi|475155200|gb|EMT00045.1|	hypothetical protein F775_08699 [Aegilops tauschii]	*	*	*	*	*	*
1DL_799602.1	No prior gene annotation	gi|475491411|gb|EMT03555.1|	hypothetical protein F775_23781 [Aegilops tauschii]	*	*	*	*	*	*
1DS_1129210.1	No prior gene annotation	gi|475572465|gb|EMT16507.1|	hypothetical protein F775_08928 [Aegilops tauschii]	*	*	*	*	*	*
1DS_1269721.1	With prior gene annotation	gi|357151147|ref|XP_003575695.1|	PREDICTED: putative cysteine-rich receptor-like protein kinase 16-like [Brachypodium distachyon]	*	*	K04733	IRAK4	*	*
1DS_164185.1	No prior gene annotation	gi|357129622|ref|XP_003566460.1|	PREDICTED: uncharacterized protein LOC100845786 [Brachypodium distachyon]	*	*	*	*	*	*
1DS_1713760.1	No prior gene annotation	gi|475580909|gb|EMT18715.1|	hypothetical protein F775_24438 [Aegilops tauschii]	*	*	*	*	*	*
1DS_1871682.1	No prior gene annotation	gi|222538185|gb|ACM63362.1|	unknown [Psathyrostachys huashanica]	*	*	*	*	*	*
1DS_1876432.1	No prior gene annotation	gi|260401177|gb|ACX37114.1|	gamma gliadin [Triticum aestivum]	GO:0045735	gamma gliadin	*	*	*	*
1DS_1877171.1	No prior gene annotation	gi|15148396|gb|AAK84778.1|	gamma-gliadin [Triticum aestivum] &gt;gi|478683589|gb|AGJ50350.1| gamma-gliadin 12 [Triticum aestivum]	GO:0045735	gamma gliadin	*	*	*	*
1DS_1878899.1	No prior gene annotation	gi|721688558|ref|XP_010239539.1|	PREDICTED: uncharacterized protein LOC104585207 [Brachypodium distachyon]	GO:1901363;GO:0097159	uncharacterized protein loc104585207	K15196	BRF1, GTF3B	*	*
1DS_1879934.1	With prior gene annotation	gi|474387870|gb|EMS65097.1|	hypothetical protein TRIUR3_16979 [Triticum urartu]	*	*	*	*	*	*
1DS_1881608.1	With prior gene annotation	gi|209971851|gb|ACJ03454.1|	gamma-gliadin [Triticum aestivum]	GO:0045735	gamma-gliadin	*	*	*	*
1DS_1882248.1	No prior gene annotation	gi|474088800|gb|EMS54780.1|	hypothetical protein TRIUR3_20715 [Triticum urartu]	*	*	*	*	*	*
1DS_1882316.1	No prior gene annotation	gi|475575494|gb|EMT17279.1|	hypothetical protein F775_05515 [Aegilops tauschii]	*	*	*	*	*	*
1DS_1883973.1	No prior gene annotation	gi|125601069|gb|EAZ40645.1|	hypothetical protein OsJ_25114 [Oryza sativa Japonica Group]	GO:0003964;GO:0006278;GO:0003723;GO:0009536;EC:2.7.7.49	retrotransposon unclassified	*	*	*	*
1DS_1884209.1	No prior gene annotation	gi|371919696|dbj|BAL45188.1|	PHD finger protein [Aegilops tauschii]	GO:0061087;GO:0010048;GO:0051571;GO:0005677;GO:0009909;GO:0045814;GO:0048575	phd finger protein	*	*	*	*
1DS_1886359.1	No prior gene annotation	gi|475585825|gb|EMT20144.1|	hypothetical protein F775_24249 [Aegilops tauschii]	GO:0006508;GO:0008234	hypothetical protein F775_24249 [Aegilops tauschii]	*	*	*	*
1DS_1886853.1	With prior gene annotation	gi|110289120|gb|AAP53887.2|	retrotransposon protein, putative, Ty1-copia subclass [Oryza sativa Japonica Group]	GO:0046872;GO:0005739	retrotransposon expressed	*	*	KOG0017	FOG: Transposon-encoded proteins with TYA, reverse transcriptase, integrase domains in various combinations
1DS_1887161.1	With prior gene annotation	gi|475619409|gb|EMT30764.1|	Curved DNA-binding protein [Aegilops tauschii]	GO:0003677	uncharacterized protein loc103970110	*	*	*	*
1DS_1888971.1	No prior gene annotation	gi|326499878|dbj|BAJ90774.1|	predicted protein [Hordeum vulgare subsp. vulgare]	GO:0016747;GO:0008152;EC:2.3.1.0	anthocyanin 5-aromatic acyltransferase-like	*	*	*	*
1DS_1889652.1	With prior gene annotation	gi|326520081|dbj|BAK03965.1|	predicted protein [Hordeum vulgare subsp. vulgare]	*	*	*	*	*	*
1DS_1890655.1	No prior gene annotation	gi|22797762|emb|CAC94870.1|	gamma gliadin [Triticum aestivum]	GO:0045735	gamma gliadin	*	*	*	*
1DS_1894559.1	No prior gene annotation	gi|125550776|gb|EAY96485.1|	hypothetical protein OsI_18385 [Oryza sativa Indica Group] &gt;gi|222630128|gb|EEE62260.1| hypothetical protein OsJ_17047 [Oryza sativa Japonica Group]	*	*	*	*	KOG1773	Stress responsive protein
1DS_1895533.1	No prior gene annotation	gi|56480742|gb|AAV91999.1|	low molecular weight glutenin [Triticum aestivum] &gt;gi|56480746|gb|AAV92001.1| low molecular weight glutenin [Triticum aestivum] &gt;gi|56480748|gb|AAV92002.1| low molecular weight glutenin [Triticum aestivum]	GO:0045735	low molecular weight glutenin	*	*	*	*
1DS_1905028.2	With prior gene annotation	gi|475591232|gb|EMT21694.1|	hypothetical protein F775_07922 [Aegilops tauschii]	*	*	*	*	*	*
1DS_1905609.1	No prior gene annotation	gi|475536447|gb|EMT08919.1|	Cytokinin-O-glucosyltransferase 2 [Aegilops tauschii]	GO:0044238;GO:0016758;GO:0010467;EC:2.4.1.0	cytokinin-o-glucosyltransferase 2	*	*	*	*
1DS_1908588.1	No prior gene annotation	gi|475620656|gb|EMT31191.1|	Disease resistance RPP8-like protein 3 [Aegilops tauschii]	GO:0048364;GO:0008270;GO:0009944;GO:0009910;GO:0003964;GO:0015976;GO:0043531;GO:0006887;GO:0004089;GO:0009965;GO:0000145;GO:0006468;GO:0004674;GO:0006075;GO:0035281;GO:0006278;GO:0003723;GO:0000148;GO:0003843;GO:0006952;GO:0005634;GO:0005524;GO:0006730;GO:0009069;GO:0005982;GO:0005985;EC:2.7.7.49;EC:4.2.1.1;EC:2.7.11.0;EC:2.4.1.34	disease resistance rpp8-like protein 3	*	*	*	*
1DS_1909094.1	No prior gene annotation	gi|475598498|gb|EMT23955.1|	hypothetical protein F775_22273 [Aegilops tauschii]	*	*	*	*	*	*
1DS_1910333.1	No prior gene annotation	gi|474296573|gb|EMS61459.1|	Zinc finger AN1 domain-containing stress-associated protein 15 [Triticum urartu] &gt;gi|475572678|gb|EMT16565.1| Zinc finger AN1 domain-containing stress-associated protein 15 [Aegilops tauschii]	GO:0009414;GO:0051865;GO:0004842;GO:0005634;GO:0008270;GO:0009536;EC:6.3.2.19	zinc finger an1 domain-containing stress-associated protein 15-like	*	*	KOG3173	Predicted Zn-finger protein
1DS_1910908.1	No prior gene annotation	gi|23451225|gb|AAN32705.1|AF419255_1	gamma-gliadin, partial [Triticum aestivum]	GO:0045735	low molecular weight glutenin	*	*	*	*
1DS_1910947.1	No prior gene annotation	gi|475491497|gb|EMT03559.1|	hypothetical protein F775_07695 [Aegilops tauschii]	GO:0008270	hypothetical protein F775_07695 [Aegilops tauschii]	*	*	*	*
1DS_1913654.1	No prior gene annotation	gi|545693650|gb|AGW47736.1|	hypothetical protein [Hordeum vulgare subsp. vulgare]	*	*	*	*	*	*
1DS_1913870.1	No prior gene annotation	gi|326533682|dbj|BAK05372.1|	predicted protein [Hordeum vulgare subsp. vulgare]	GO:0016023;GO:0006468;GO:0005524;GO:0016021;GO:0004674;GO:0009069;EC:2.7.11.0	protein nsp-interacting kinase 3-like	*	*	*	*
1DS_1913945.1	No prior gene annotation	gi|522700502|gb|AGQ17377.1|	RGA1e-like protein [Triticum aestivum]	GO:0006952;GO:0043531	rga1e-like protein	*	*	KOG0619	FOG: Leucine rich repeat
1DS_1914171.1	No prior gene annotation	gi|475416643|gb|EMT01000.1|	Putative potassium transporter 12 [Aegilops tauschii]	*	*	K03549	kup	*	*
1DS_1914329.1	No prior gene annotation	gi|475517727|gb|EMT06123.1|	hypothetical protein F775_11128 [Aegilops tauschii]	*	*	*	*	KOG1901	Uncharacterized high-glucose-regulated protein
1DS_1915633.1	With prior gene annotation	gi|473890009|gb|EMS48572.1|	Disease resistance RPP13-like protein 4 [Triticum urartu]	GO:0006952;GO:0043531	disease resistance rpp13-like protein 4	*	*	*	*
1DS_1915695.1	No prior gene annotation	gi|475415629|gb|EMT00976.1|	hypothetical protein F775_05205 [Aegilops tauschii]	*	*	*	*	*	*
1DS_471335.1	No prior gene annotation	gi|396577062|emb|CCH80658.1|	gamma-gliadin [Triticum aestivum]	GO:0045735	gamma 3 hordein	*	*	*	*
1DS_62557.1	No prior gene annotation	gi|217426771|gb|ACK44484.1|	receptor-like kinase 2 [Triticum aestivum]	GO:0006468;GO:0005524;GO:0004674;GO:0009069;EC:2.7.11.0	receptor-like kinase lrk10	*	*	*	*
1DS_713777.1	No prior gene annotation	gi|475463862|gb|EMT02139.1|	hypothetical protein F775_44034 [Aegilops tauschii]	*	*	*	*	*	*
1DS_800471.1	No prior gene annotation	gi|475595760|gb|EMT23141.1|	hypothetical protein F775_02552 [Aegilops tauschii]	*	*	*	*	*	*
2AL_1965732.1	No prior gene annotation	gi|474019814|gb|EMS52846.1|	hypothetical protein TRIUR3_08018 [Triticum urartu]	*	*	*	*	*	*
2AL_2143740.1	No prior gene annotation	gi|474361090|gb|EMS63308.1|	hypothetical protein TRIUR3_31772 [Triticum urartu]	*	*	*	*	*	*
2AL_2489995.1	No prior gene annotation	gi|326524151|dbj|BAJ97086.1|	predicted protein [Hordeum vulgare subsp. vulgare]	*	*	*	*	*	*
2AL_3648114.1	No prior gene annotation	gi|474216503|gb|EMS59106.1|	Putative disease resistance RPP13-like protein 1 [Triticum urartu]	GO:0006952;GO:0043531	disease resistance rpp13-like protein 1	*	*	*	*
2AL_3760763.1	With prior gene annotation	gi|413941757|gb|AFW74406.1|	putative leucine-rich repeat receptor-like protein kinase family protein [Zea mays]	GO:0004672;GO:0006468;GO:0005524	leucine-rich repeat receptor-like protein kinase family protein	*	*	*	*
2AL_4750520.1	No prior gene annotation	gi|10140673|gb|AAG13508.1|AC068924_13	putative gag-pol polyprotein [Oryza sativa Japonica Group]	GO:0003964;GO:0003677;GO:0006278;GO:0003723;GO:0004190;GO:0006508;GO:0006310;EC:2.7.7.49;EC:3.4.23.0	retrotransposon unclassified	*	*	KOG0017	FOG: Transposon-encoded proteins with TYA, reverse transcriptase, integrase domains in various combinations
2AL_5135753.1	No prior gene annotation	gi|474032786|gb|EMS52997.1|	hypothetical protein TRIUR3_23801 [Triticum urartu]	*	*	*	*	*	*
2AL_587330.1	No prior gene annotation	gi|473886440|gb|EMS48152.1|	hypothetical protein TRIUR3_31926 [Triticum urartu]	*	*	*	*	*	*
2AL_6273156.1	No prior gene annotation	gi|222641011|gb|EEE69143.1|	hypothetical protein OsJ_28267 [Oryza sativa Japonica Group]	*	*	K10398	KIF11, EG5	*	*
2AL_6317106.1	With prior gene annotation	gi|473878480|gb|EMS47931.1|	hypothetical protein TRIUR3_09419 [Triticum urartu]	*	*	*	*	*	*
2AL_6319196.1	No prior gene annotation	gi|475615364|gb|EMT29417.1|	hypothetical protein F775_09873 [Aegilops tauschii]	*	*	*	*	*	*
2AL_6320738.1	No prior gene annotation	gi|473993206|gb|EMS51938.1|	hypothetical protein TRIUR3_34546 [Triticum urartu]	*	*	*	*	*	*
2AL_6321820.1	No prior gene annotation	gi|474361090|gb|EMS63308.1|	hypothetical protein TRIUR3_31772 [Triticum urartu]	*	*	*	*	*	*
2AL_6323654.1	With prior gene annotation	gi|474188572|gb|EMS58008.1|	hypothetical protein TRIUR3_09624 [Triticum urartu]	*	*	*	*	*	*
2AL_6326193.1	No prior gene annotation	gi|473869662|gb|EMS47710.1|	hypothetical protein TRIUR3_18611 [Triticum urartu]	*	*	*	*	*	*
2AL_6326754.1	No prior gene annotation	gi|475616444|gb|EMT29760.1|	Putative disease resistance protein RGA4 [Aegilops tauschii]	GO:0006952;GO:0043531	disease resistance protein rga4	*	*	*	*
2AL_6332709.1	No prior gene annotation	gi|474396599|gb|EMS65757.1|	hypothetical protein TRIUR3_13382 [Triticum urartu]	*	*	*	*	*	*
2AL_6333374.1	No prior gene annotation	gi|721628423|ref|XP_010229757.1|	PREDICTED: putative protein FAR1-RELATED SEQUENCE 10 [Brachypodium distachyon]	*	*	*	*	*	*
2AL_6336118.1	No prior gene annotation	gi|474366548|gb|EMS63507.1|	hypothetical protein TRIUR3_18502 [Triticum urartu]	*	*	*	*	*	*
2AL_6337123.1	With prior gene annotation	gi|474101951|gb|EMS55260.1|	Protein SEC13-like protein [Triticum urartu]	*	*	K14004	SEC13	KOG1332	Vesicle coat complex COPII, subunit SEC13
2AL_6337554.1	No prior gene annotation	gi|474163105|gb|EMS57335.1|	hypothetical protein TRIUR3_12372 [Triticum urartu]	*	*	*	*	*	*
2AL_6340291.1	No prior gene annotation	gi|475507256|gb|EMT04921.1|	hypothetical protein F775_06686 [Aegilops tauschii]	*	*	*	*	*	*
2AL_6340706.1	No prior gene annotation	gi|326502404|dbj|BAJ95265.1|	predicted protein [Hordeum vulgare subsp. vulgare]	*	*	*	*	*	*
2AL_6345673.1	No prior gene annotation	gi|473933548|gb|EMS50055.1|	Aluminum-activated malate transporter 1 [Triticum urartu]	GO:0071423;GO:0010044;GO:0016020;GO:0015140	aluminum-activated malate transporter 1-like	*	*	*	*
2AL_6347340.3	With prior gene annotation	gi|474415564|gb|EMS67152.1|	26S proteasome non-ATPase regulatory subunit 11 [Triticum urartu]	GO:0046686;GO:0009506;GO:0003723;GO:0000502;GO:0030529;GO:0005634;GO:0005829;GO:0000166;GO:0006396	26s proteasome non-atpase regulatory subunit 11	K03036	PSMD11, RPN6	KOG1463	26S proteasome regulatory complex, subunit RPN6/PSMD11
2AL_6349994.1	No prior gene annotation	gi|475576425|gb|EMT17540.1|	hypothetical protein F775_05636 [Aegilops tauschii]	GO:0046872	hypothetical protein F775_05636 [Aegilops tauschii]	*	*	*	*
2AL_6352744.1	With prior gene annotation	gi|474022749|gb|EMS52926.1|	hypothetical protein TRIUR3_23494 [Triticum urartu]	GO:0005829;GO:0009086;GO:0071281;GO:0071369;GO:0042802;GO:0046522;GO:0016310;GO:0071732;EC:2.7.1.100	methylthioribose kinase-like	K00899	mtnK	*	*
2AL_6352744.2	With prior gene annotation	gi|474099712|gb|EMS55191.1|	hypothetical protein TRIUR3_34220 [Triticum urartu]	*	*	*	*	*	*
2AL_6353712.1	No prior gene annotation	gi|357167637|ref|XP_003581260.1|	PREDICTED: uncharacterized protein LOC100824567 [Brachypodium distachyon]	*	*	*	*	*	*
2AL_6357077.1	No prior gene annotation	gi|474391093|gb|EMS65348.1|	putative polygalacturonase [Triticum urartu]	GO:0016772;GO:0097159;GO:0004650;GO:1901363;GO:0005576;GO:0005982;GO:0005985;EC:3.2.1.15	polyamine oxidase	*	*	*	*
2AL_6358952.1	No prior gene annotation	gi|475475803|gb|EMT02595.1|	hypothetical protein F775_23995 [Aegilops tauschii]	GO:0016787;GO:0008152;GO:0046685	hypothetical protein F775_23995 [Aegilops tauschii]	*	*	*	*
2AL_6361672.1	No prior gene annotation	gi|474299795|gb|EMS61596.1|	hypothetical protein TRIUR3_03370 [Triticum urartu]	*	*	*	*	*	*
2AL_6363437.1	No prior gene annotation	gi|326498109|dbj|BAJ94917.1|	predicted protein [Hordeum vulgare subsp. vulgare]	GO:0006493;GO:0016757	probable udp-n-acetylglucosamine--peptide n-acetylglucosaminyltransferase sec-like	K09667	OGT	KOG4626	O-linked N-acetylglucosamine transferase OGT
2AL_6364558.1	No prior gene annotation	gi|475536173|gb|EMT08876.1|	Disease resistance protein RPM1 [Aegilops tauschii]	GO:0006952;GO:0043531	disease resistance protein rpm1	K13457	RPM1, RPS3	KOG0619	FOG: Leucine rich repeat
2AL_6367761.1	No prior gene annotation	gi|475610476|gb|EMT27746.1|	hypothetical protein F775_43416 [Aegilops tauschii]	*	*	*	*	*	*
2AL_6372409.1	No prior gene annotation	gi|475610735|gb|EMT27835.1|	hypothetical protein F775_01051 [Aegilops tauschii]	*	*	*	*	*	*
2AL_6372800.1	With prior gene annotation	gi|474273950|gb|EMS60986.1|	hypothetical protein TRIUR3_20151 [Triticum urartu]	*	*	*	*	*	*
2AL_6374754.1	With prior gene annotation	gi|238802307|emb|CAP74536.1|	putative TdLSC26 protein [Triticum turgidum subsp. durum]	*	*	*	*	*	*
2AL_6374931.1	No prior gene annotation	gi|474330339|gb|EMS62601.1|	hypothetical protein TRIUR3_32109 [Triticum urartu]	GO:0017148;GO:0030598;EC:3.2.2.22	hypothetical protein TRIUR3_32109 [Triticum urartu]	*	*	*	*
2AL_6375102.1	No prior gene annotation	gi|474373380|gb|EMS63986.1|	hypothetical protein TRIUR3_12046 [Triticum urartu]	*	*	*	*	*	*
2AL_6378746.1	No prior gene annotation	gi|475585413|gb|EMT20050.1|	Putative E3 ubiquitin-protein ligase [Aegilops tauschii]	GO:0008270;GO:0016874;GO:0008152	e3 ubiquitin-protein ligase	K11975	RNF144	KOG1812	Predicted E3 ubiquitin ligase
2AL_6380455.1	With prior gene annotation	gi|357119274|ref|XP_003561368.1|	PREDICTED: non-specific lipid-transfer protein-like protein At2g13820-like [Brachypodium distachyon]	GO:0006869;GO:0006508;GO:0008289;GO:0008233	non-specific lipid-transfer protein at5g64080-like	*	*	*	*
2AL_6386163.1	With prior gene annotation	gi|326505834|dbj|BAJ91156.1|	predicted protein [Hordeum vulgare subsp. vulgare]	GO:0016023;GO:0016020	uncharacterized membrane protein yuid-like	K09775	K09775	*	*
2AL_6386177.1	No prior gene annotation	gi|475602408|gb|EMT25124.1|	hypothetical protein F775_24471 [Aegilops tauschii]	*	*	*	*	*	*
2AL_6390021.1	With prior gene annotation	gi|242061402|ref|XP_002451990.1|	hypothetical protein SORBIDRAFT_04g012680 [Sorghum bicolor] &gt;gi|241931821|gb|EES04966.1| hypothetical protein SORBIDRAFT_04g012680 [Sorghum bicolor]	GO:0003676;GO:0016740;GO:0043170;GO:0044238	52 kda repressor of the inhibitor of the protein kinase- partial	*	*	*	*
2AL_6393700.1	No prior gene annotation	gi|474439003|gb|EMS68337.1|	hypothetical protein TRIUR3_24214 [Triticum urartu]	*	*	*	*	*	*
2AL_6398448.1	No prior gene annotation	gi|474171902|gb|EMS57614.1|	hypothetical protein TRIUR3_07066 [Triticum urartu]	*	*	*	*	*	*
2AL_6400780.1	No prior gene annotation	gi|326532526|dbj|BAK05192.1|	predicted protein [Hordeum vulgare subsp. vulgare]	*	*	K11797	PHIP, WDR11	*	*
2AL_6403476.1	No prior gene annotation	gi|357126320|ref|XP_003564836.1|	PREDICTED: ribonuclease 2-like [Brachypodium distachyon]	GO:0043231;GO:0044238;GO:0071944;GO:0044444;GO:0000166;GO:0009057;GO:0016787;GO:0016020	ribonuclease 2-like	K01166	E3.1.27.1	KOG0651	26S proteasome regulatory complex, ATPase RPT4
2AL_6404352.1	No prior gene annotation	gi|474240696|gb|EMS59770.1|	Putative serpin-Z8 [Triticum urartu]	GO:0005615	Putative serpin-Z8 [Triticum urartu]	*	*	*	*
2AL_6406239.1	No prior gene annotation	gi|474287782|gb|EMS61188.1|	hypothetical protein TRIUR3_34409 [Triticum urartu]	*	*	*	*	*	*
2AL_6408091.1	No prior gene annotation	gi|475563011|gb|EMT14188.1|	FK506-binding protein 39 kDa [Aegilops tauschii]	GO:0005829;GO:0042393;GO:0000413;GO:0006457;GO:0005730;GO:0003755;GO:0016023;GO:0006334;EC:5.2.1.8	peptidyl-prolyl cis-trans isomerase fkbp53-like	K14826	FPR3_4	KOG0552	FKBP-type peptidyl-prolyl cis-trans isomerase
2AL_6409536.1	No prior gene annotation	gi|474213799|gb|EMS58977.1|	hypothetical protein TRIUR3_33805 [Triticum urartu]	*	*	*	*	*	*
2AL_6411005.1	No prior gene annotation	gi|473999608|gb|EMS52181.1|	hypothetical protein TRIUR3_09615 [Triticum urartu]	*	*	*	*	*	*
2AL_6419693.1	With prior gene annotation	gi|475612807|gb|EMT28540.1|	Protein FAR1-RELATED SEQUENCE 5 [Aegilops tauschii]	GO:0005488	far-red impaired response	*	*	*	*
2AL_6421627.1	No prior gene annotation	gi|473888291|gb|EMS48327.1|	hypothetical protein TRIUR3_32882 [Triticum urartu]	*	*	*	*	*	*
2AL_6421780.1	With prior gene annotation	gi|473967041|gb|EMS51269.1|	hypothetical protein TRIUR3_11448 [Triticum urartu]	*	*	*	*	*	*
2AL_6422109.1	No prior gene annotation	gi|474123629|gb|EMS56135.1|	D-alanine--D-alanine ligase [Triticum urartu]	GO:0046872;GO:0009252;GO:0005524;GO:0009507;GO:0008716;GO:0046436;EC:6.3.2.4	d-alanine--d-alanine ligase	*	*	*	*
2AL_6425690.1	With prior gene annotation	gi|475546383|gb|EMT10670.1|	Putative alpha-glucosidase [Aegilops tauschii]	GO:0004553;GO:0005975;GO:0044464;GO:0030246;EC:3.2.1.0	probable alpha-glucosidase os06g0675700-like	K01187	malZ	KOG1065	Maltase glucoamylase and related hydrolases, glycosyl hydrolase family 31
2AL_6426630.1	With prior gene annotation	gi|475615632|gb|EMT29507.1|	ZZ-type zinc finger-containing protein [Aegilops tauschii]	GO:0005773;GO:0043130;GO:0051258;GO:0008270	zz-type zinc finger-containing protein	K17987	NBR1	KOG4351	Uncharacterized conserved protein
2AL_6429449.1	No prior gene annotation	gi|474373380|gb|EMS63986.1|	hypothetical protein TRIUR3_12046 [Triticum urartu]	*	*	*	*	*	*
2AL_6433586.1	No prior gene annotation	gi|473941366|gb|EMS50341.1|	hypothetical protein TRIUR3_18241 [Triticum urartu]	*	*	*	*	*	*
2AL_6433717.1	With prior gene annotation	gi|474190914|gb|EMS58150.1|	BTB/POZ and MATH domain-containing protein 1 [Triticum urartu]	*	*	K10523	SPOP	KOG1987	Speckle-type POZ protein SPOP and related proteins with TRAF, MATH and BTB/POZ domains
2AL_6434027.1	No prior gene annotation	gi|568864106|ref|XP_006485449.1|	PREDICTED: uncharacterized protein LOC102621413 [Citrus sinensis]	GO:0005488	retrotransposon unclassified	*	*	*	*
2AL_6434094.1	No prior gene annotation	gi|326526107|dbj|BAJ93230.1|	predicted protein [Hordeum vulgare subsp. vulgare]	GO:0032544;GO:0005840;GO:0008536;GO:0019843;GO:0003735;GO:0009941;GO:0009534;GO:0009570;GO:0006886;GO:0005654;GO:0042254	tnpo1_orysj ame: full=transportin-1 short= 1 ame: full=importin beta-2 ame: full=karyopherin beta-2	K18752	TNPO1	*	*
2AL_6434900.1	No prior gene annotation	gi|115440927|ref|NP_001044743.1|	Os01g0838100 [Oryza sativa Japonica Group] &gt;gi|56784643|dbj|BAD81690.1| helicase-like protein [Oryza sativa Japonica Group] &gt;gi|113534274|dbj|BAF06657.1| Os01g0838100 [Oryza sativa Japonica Group]	*	*	K07466	RFA1, RPA1, rpa	*	*
2AL_6436324.1	No prior gene annotation	gi|721687135|ref|XP_010239160.1|	PREDICTED: uncharacterized protein LOC104584986 [Brachypodium distachyon]	*	*	*	*	*	*
2AL_6436363.1	No prior gene annotation	gi|475570758|gb|EMT16106.1|	Quinone oxidoreductase [Aegilops tauschii]	GO:0009644;GO:0005829;GO:0016491;GO:0055114;GO:0008270	quinone oxidoreductase	K00344	qor, CRYZ	*	*
2AL_6436419.1	No prior gene annotation	gi|475555844|gb|EMT12526.1|	Putative disease resistance protein RGA4 [Aegilops tauschii]	GO:0006952;GO:0043531	disease resistance protein rga4	*	*	*	*
2AL_6436924.1	No prior gene annotation	gi|474396484|gb|EMS65736.1|	Disease resistance protein RPP13 [Triticum urartu]	GO:0006952;GO:0043531	probable disease resistance rpp8-like protein 2	*	*	*	*
2AL_6437596.1	With prior gene annotation	gi|475623832|gb|EMT32387.1|	hypothetical protein F775_07613 [Aegilops tauschii]	*	*	*	*	*	*
2AL_6437879.1	With prior gene annotation	gi|473885765|gb|EMS48092.1|	hypothetical protein TRIUR3_24164 [Triticum urartu]	*	*	*	*	*	*
2AL_6437880.1	No prior gene annotation	gi|474420299|gb|EMS67506.1|	Histone-lysine N-methyltransferase SUVR4 [Triticum urartu]	GO:0034968;GO:0018024;GO:0005694;GO:0005634;GO:0008270;GO:0006554;EC:2.1.1.43	histone-lysine n-methyltransferase suvr4	*	*	KOG1082	Histone H3 (Lys9) methyltransferase SUV39H1/Clr4, required for transcriptional silencing
2AL_6438383.1	No prior gene annotation	gi|474038793|gb|EMS53207.1|	Protein Rf1, mitochondrial [Triticum urartu]	*	*	*	*	*	*
2AL_6438431.1	No prior gene annotation	gi|474410196|gb|EMS66753.1|	Putative disease resistance RPP13-like protein 3 [Triticum urartu]	GO:0006952;GO:0043531	disease resistance protein rpp13	*	*	*	*
2AL_6439688.1	No prior gene annotation	gi|326506450|dbj|BAJ86543.1|	predicted protein [Hordeum vulgare subsp. vulgare]	*	*	*	*	*	*
2AL_6439688.2	No prior gene annotation	gi|473870031|gb|EMS47736.1|	hypothetical protein TRIUR3_28495 [Triticum urartu]	*	*	*	*	*	*
2AL_6440062.1	With prior gene annotation	gi|474261375|gb|EMS60536.1|	hypothetical protein TRIUR3_31521 [Triticum urartu]	*	*	*	*	*	*
2AL_723011.1	No prior gene annotation	gi|475527747|gb|EMT07524.1|	hypothetical protein F775_00046 [Aegilops tauschii]	*	*	*	*	*	*
2AS_4001912.1	No prior gene annotation	gi|475581572|gb|EMT18874.1|	hypothetical protein F775_19800 [Aegilops tauschii]	GO:0016779;GO:0008152;EC:2.7.7.0	uncharacterized protein loc102710836	*	*	*	*
2AS_5164980.1	No prior gene annotation	gi|721696362|ref|XP_010240705.1|	PREDICTED: putative disease resistance protein RGA3 [Brachypodium distachyon]	*	*	*	*	*	*
2AS_5184360.1	No prior gene annotation	gi|475540019|gb|EMT09529.1|	hypothetical protein F775_29961 [Aegilops tauschii]	*	*	*	*	*	*
2AS_5185916.1	No prior gene annotation	gi|474293469|gb|EMS61379.1|	hypothetical protein TRIUR3_08715 [Triticum urartu]	*	*	*	*	*	*
2AS_5188160.1	No prior gene annotation	gi|326498559|dbj|BAJ98707.1|	predicted protein [Hordeum vulgare subsp. vulgare] &gt;gi|326516604|dbj|BAJ92457.1| predicted protein [Hordeum vulgare subsp. vulgare]	*	*	*	*	*	*
2AS_5189485.1	No prior gene annotation	gi|473891093|gb|EMS48687.1|	Ankyrin-2 [Triticum urartu]	GO:0005739	ankyrin-like protein	*	*	KOG0548	Molecular co-chaperone STI1
2AS_5191290.1	No prior gene annotation	gi|475624333|gb|EMT32560.1|	Zinc transporter 7 [Aegilops tauschii]	GO:0008324;GO:0055085;GO:0005774;GO:0006812;GO:0016021	uncharacterized protein loc100826248	K14692	SLC30A5_7, ZNT5_7, MTP, MSC2	KOG1484	Putative Zn2+ transporter MSC2 (cation diffusion facilitator superfamily)
2AS_5191916.1	No prior gene annotation	gi|110288793|gb|ABG65980.1|	retrotransposon protein, putative, Ty3-gypsy subclass [Oryza sativa Japonica Group]	*	*	*	*	*	*
2AS_5192031.1	No prior gene annotation	gi|56155209|gb|AAV80394.1|	polyprotein [Hordeum vulgare subsp. vulgare]	GO:0003964;GO:0006278;GO:0003723;GO:0008270;GO:0015074;GO:0005739;EC:2.7.7.49	retrotransposon ty3-gypsy subclass	*	*	KOG0017	FOG: Transposon-encoded proteins with TYA, reverse transcriptase, integrase domains in various combinations
2AS_5192461.1	No prior gene annotation	gi|6606266|gb|AAF19148.1|AF158634_1	Vrga1 [Aegilops ventricosa]	GO:0006952;GO:0043531	disease resistance rpp13-like protein 1	*	*	KOG0619	FOG: Leucine rich repeat
2AS_5194831.1	With prior gene annotation	gi|326490946|dbj|BAJ90140.1|	predicted protein [Hordeum vulgare subsp. vulgare] &gt;gi|326512904|dbj|BAK03359.1| predicted protein [Hordeum vulgare subsp. vulgare]	*	*	K02838	frr, MRRF, RRF	*	*
2AS_5196844.1	No prior gene annotation	gi|326504810|dbj|BAK06696.1|	predicted protein [Hordeum vulgare subsp. vulgare]	*	*	*	*	*	*
2AS_5198854.1	No prior gene annotation	gi|721628423|ref|XP_010229757.1|	PREDICTED: putative protein FAR1-RELATED SEQUENCE 10 [Brachypodium distachyon]	*	*	*	*	*	*
2AS_5199809.1	No prior gene annotation	gi|474188727|gb|EMS58019.1|	hypothetical protein TRIUR3_15750 [Triticum urartu]	*	*	*	*	*	*
2AS_5201786.1	No prior gene annotation	gi|475612807|gb|EMT28540.1|	Protein FAR1-RELATED SEQUENCE 5 [Aegilops tauschii]	GO:0008270;GO:0003676	protein far1-related sequence 5	*	*	*	*
2AS_5203127.1	No prior gene annotation	gi|475599199|gb|EMT24172.1|	Putative pentatricopeptide repeat-containing protein [Aegilops tauschii]	GO:0005488;GO:0003824	pentatricopeptide repeat-containing protein	*	*	KOG1190	Polypyrimidine tract-binding protein
2AS_5204211.1	No prior gene annotation	gi|475612807|gb|EMT28540.1|	Protein FAR1-RELATED SEQUENCE 5 [Aegilops tauschii]	GO:0008270;GO:0003676	protein far1-related sequence 5	*	*	*	*
2AS_5204476.2	With prior gene annotation	gi|475522683|gb|EMT06785.1|	Lectin-domain containing receptor kinase A4.3 [Aegilops tauschii]	GO:0050896;GO:0006468;GO:0004674;GO:0005524;GO:0030246;GO:0009069;EC:2.7.11.0	lectin-domain containing receptor kinase	*	*	*	*
2AS_5205004.1	No prior gene annotation	gi|473970852|gb|EMS51437.1|	Disease resistance protein RGA2 [Triticum urartu]	GO:0017111;GO:0006952;GO:0043531;GO:0008152;GO:0005524;EC:3.6.1.15	disease resistance protein rga4	*	*	*	*
2AS_5205018.1	No prior gene annotation	gi|475488651|gb|EMT03384.1|	DEAD-box ATP-dependent RNA helicase 37 [Aegilops tauschii]	GO:0009630;GO:0030131;GO:0006623;GO:0016787;GO:0016192	dead-box atp-dependent rna helicase 37	*	*	*	*
2AS_5206051.1	No prior gene annotation	gi|475623926|gb|EMT32417.1|	hypothetical protein F775_24208 [Aegilops tauschii]	*	*	*	*	*	*
2AS_5209614.1	No prior gene annotation	gi|475541489|gb|EMT09789.1|	Putative cellulose synthase A catalytic subunit 8 (UDP-forming) [Aegilops tauschii]	GO:0009833;GO:0016021;GO:0043255;GO:0008270;GO:0030244;GO:0009506;GO:0009834;GO:0005768;GO:0016760;GO:0005802;GO:0009809;GO:0005794;GO:0005886;GO:0005982;GO:0005985;GO:0006011;EC:2.4.1.12	probable cellulose synthase a catalytic subunit 8	K10999	CESA	*	*
2AS_5211419.1	No prior gene annotation	gi|474423359|gb|EMS67593.1|	hypothetical protein TRIUR3_25212 [Triticum urartu]	*	*	*	*	*	*
2AS_5212461.1	No prior gene annotation	gi|721630656|ref|XP_010230282.1|	PREDICTED: uncharacterized protein LOC100844438 [Brachypodium distachyon]	*	*	*	*	*	*
2AS_5212644.1	No prior gene annotation	gi|68036606|gb|AAY84877.1|	nuclear transportin [Triticum aestivum]	GO:0043484;GO:0008536;GO:0006606;GO:0005634	nuclear transportin	K15436	TRPO3, MTR10	*	*
2AS_5212662.1	No prior gene annotation	gi|474425445|gb|EMS67705.1|	hypothetical protein TRIUR3_27713 [Triticum urartu]	*	*	*	*	*	*
2AS_5215155.1	With prior gene annotation	gi|242085720|ref|XP_002443285.1|	hypothetical protein SORBIDRAFT_08g016940 [Sorghum bicolor] &gt;gi|241943978|gb|EES17123.1| hypothetical protein SORBIDRAFT_08g016940 [Sorghum bicolor]	GO:0003964;GO:0006278;GO:0003723;GO:0006887;GO:0000145;GO:0005739;EC:2.7.7.49	retrotransposon unclassified	K18577	EBM	KOG1075	FOG: Reverse transcriptase
2AS_5217677.1	No prior gene annotation	gi|77552439|gb|ABA95236.1|	AT hook motif-containing protein, putative, expressed [Oryza sativa Japonica Group]	GO:0003678;GO:0032508;GO:0006281;GO:0000723;GO:0009536;GO:0005524;GO:0005657	at hook motif-containing	*	*	*	*
2AS_5220171.1	With prior gene annotation	gi|473942170|gb|EMS50370.1|	hypothetical protein TRIUR3_28914 [Triticum urartu]	GO:0016020	hypothetical protein TRIUR3_28914 [Triticum urartu]	*	*	*	*
2AS_5221577.1	No prior gene annotation	gi|475567084|gb|EMT15184.1|	hypothetical protein F775_03449 [Aegilops tauschii]	*	*	*	*	*	*
2AS_5224172.1	No prior gene annotation	gi|475531731|gb|EMT08127.1|	hypothetical protein F775_06441 [Aegilops tauschii]	GO:0006357;GO:0009506;GO:0009627;GO:0001104;GO:0008284;GO:0016592	mediator of rna polymerase ii transcription subunit 14-like	K15156	MED14, RGR1	*	*
2AS_5225084.1	With prior gene annotation	gi|475620473|gb|EMT31117.1|	hypothetical protein F775_25256 [Aegilops tauschii]	*	*	*	*	*	*
2AS_5227641.1	No prior gene annotation	gi|474046568|gb|EMS53514.1|	Cysteine-rich receptor-like protein kinase 26 [Triticum urartu]	GO:0006468;GO:0005524;GO:0007165;GO:0004674;GO:0009069;EC:2.7.11.0	cysteine-rich receptor-like protein kinase 19	K04733	IRAK4	*	*
2AS_5228280.1	No prior gene annotation	gi|326513496|dbj|BAJ87767.1|	predicted protein [Hordeum vulgare subsp. vulgare]	GO:0008270	protein far1-related sequence 5	*	*	*	*
2AS_5228280.2	No prior gene annotation	gi|474446112|gb|EMS68625.1|	hypothetical protein TRIUR3_26594 [Triticum urartu]	*	*	*	*	*	*
2AS_5228639.1	No prior gene annotation	gi|474446112|gb|EMS68625.1|	hypothetical protein TRIUR3_26594 [Triticum urartu]	*	*	*	*	*	*
2AS_5229227.1	No prior gene annotation	gi|475621659|gb|EMT31566.1|	hypothetical protein F775_01205 [Aegilops tauschii]	*	*	*	*	*	*
2AS_5229288.1	With prior gene annotation	gi|475558416|gb|EMT13086.1|	FK506-binding protein 2-1 [Aegilops tauschii]	GO:0044267;GO:0016853	fk506-binding protein 2-1	*	*	*	*
2AS_5233114.1	No prior gene annotation	gi|475522685|gb|EMT06787.1|	hypothetical protein F775_07238 [Aegilops tauschii]	*	*	*	*	*	*
2AS_5233696.1	No prior gene annotation	gi|473758999|gb|EMS45762.1|	hypothetical protein TRIUR3_14112 [Triticum urartu]	*	*	*	*	*	*
2AS_5237803.1	No prior gene annotation	gi|475614751|gb|EMT29186.1|	hypothetical protein F775_00032 [Aegilops tauschii]	GO:0008270;GO:0003676	transposon mutator sub-class	*	*	*	*
2AS_5239015.1	With prior gene annotation	gi|474253565|gb|EMS60292.1|	hypothetical protein TRIUR3_07110 [Triticum urartu]	*	*	K16276	K16276, BTS	*	*
2AS_5239868.1	No prior gene annotation	gi|475583785|gb|EMT19567.1|	Putative syntaxin-131 [Aegilops tauschii]	GO:0016020;GO:0016192	Putative syntaxin-131 [Aegilops tauschii]	*	*	*	*
2AS_5241007.1	With prior gene annotation	gi|108707050|gb|ABF94845.1|	retrotransposon protein, putative, unclassified [Oryza sativa Japonica Group]	GO:0003964;GO:0006333;GO:0003677;GO:0003682;GO:0006278;GO:0003723;GO:0004190;GO:0006508;GO:0005634;GO:0015074;GO:0006310;GO:0000785;EC:2.7.7.49;EC:3.4.23.0	retrotransposon unclassified	*	*	KOG0017	FOG: Transposon-encoded proteins with TYA, reverse transcriptase, integrase domains in various combinations
2AS_5241131.1	No prior gene annotation	gi|473984100|gb|EMS51656.1|	Putative disease resistance RPP13-like protein 1 [Triticum urartu]	GO:0006952;GO:0043531	disease resistance rpp13-like protein 1	*	*	KOG0618	Serine/threonine phosphatase 2C containing leucine-rich repeats, similar to SCN circadian oscillatory protein (SCOP)
2AS_5243396.1	No prior gene annotation	gi|116310101|emb|CAH67121.1|	H0502G05.12 [Oryza sativa Indica Group]	GO:0006259;GO:0046872;GO:0003676;GO:0003824;GO:0009536	retrotransposon ty3-gypsy subclass	*	*	KOG0017	FOG: Transposon-encoded proteins with TYA, reverse transcriptase, integrase domains in various combinations
2AS_5245087.1	No prior gene annotation	gi|474443066|gb|EMS68457.1|	hypothetical protein TRIUR3_29386 [Triticum urartu]	*	*	*	*	*	*
2AS_5246071.1	No prior gene annotation	gi|474368073|gb|EMS63647.1|	hypothetical protein TRIUR3_30712 [Triticum urartu]	*	*	*	*	*	*
2AS_5247452.1	No prior gene annotation	gi|78068095|gb|ABB18388.1|	putative receptor kinase [Triticum aestivum]	GO:0016301;GO:0016310	f-box protein at5g07610-like	*	*	*	*
2AS_5250709.1	With prior gene annotation	gi|473736214|gb|EMS45280.1|	hypothetical protein TRIUR3_16463 [Triticum urartu]	*	*	*	*	*	*
2AS_5251380.1	No prior gene annotation	gi|474057634|gb|EMS53876.1|	Bidirectional sugar transporter SWEET14 [Triticum urartu]	GO:0046914;GO:0044763;GO:0044260;GO:0000166;GO:0043231;GO:0004672;GO:0016310;GO:0042221;GO:0044765;GO:0044238;GO:0044444	bidirectional sugar transporter sweet14	*	*	*	*
2AS_5252688.1	With prior gene annotation	gi|20270084|gb|AAM18172.1|AC092172_32	Putative activator-like transposable element [Oryza sativa Japonica Group] &gt;gi|31430915|gb|AAP52767.1| hAT family dimerisation domain containing protein, expressed [Oryza sativa Japonica Group]	GO:0005488;GO:0009536	ac transposase	*	*	*	*
2AS_5255165.1	No prior gene annotation	gi|475540896|gb|EMT09680.1|	Serine/threonine-protein kinase/endoribonuclease ire-1 [Aegilops tauschii]	GO:0003723;GO:0016070;GO:0006278;GO:0004672;GO:0005739;GO:0003964;GO:0016310;EC:2.7.7.49	serine threonine-protein kinase endoribonuclease ire-1	*	*	*	*
2AS_5263729.1	No prior gene annotation	gi|474149691|gb|EMS56870.1|	hypothetical protein TRIUR3_23739 [Triticum urartu]	*	*	*	*	*	*
2AS_5272223.1	No prior gene annotation	gi|474208407|gb|EMS58792.1|	hypothetical protein TRIUR3_29159 [Triticum urartu]	*	*	*	*	*	*
2AS_5272537.1	No prior gene annotation	gi|475475803|gb|EMT02595.1|	hypothetical protein F775_23995 [Aegilops tauschii]	*	*	*	*	*	*
2AS_5273750.1	No prior gene annotation	gi|474261842|gb|EMS60551.1|	Disease resistance protein RPM1 [Triticum urartu]	GO:0006952;GO:0043531	disease resistance protein rpm1	*	*	KOG0619	FOG: Leucine rich repeat
2AS_5274480.1	With prior gene annotation	gi|475593069|gb|EMT22261.1|	Protein BREAST CANCER SUSCEPTIBILITY 1-like protein [Aegilops tauschii]	GO:0003677;GO:0016567;GO:0004842;GO:0005634;GO:0008270;GO:0006281;EC:6.3.2.19	protein breast cancer susceptibility 1-like protein	K10683	BARD1	KOG1084	Transcription factor TCF20
2AS_5285769.1	No prior gene annotation	gi|475572364|gb|EMT16482.1|	hypothetical protein F775_05359 [Aegilops tauschii]	*	*	*	*	*	*
2AS_5286241.1	No prior gene annotation	gi|475530231|gb|EMT07877.1|	hypothetical protein F775_21875 [Aegilops tauschii]	*	*	*	*	*	*
2AS_5287810.1	No prior gene annotation	gi|475573048|gb|EMT16643.1|	hypothetical protein F775_17399 [Aegilops tauschii]	*	*	*	*	*	*
2AS_5290254.1	No prior gene annotation	gi|721630656|ref|XP_010230282.1|	PREDICTED: uncharacterized protein LOC100844438 [Brachypodium distachyon]	*	*	*	*	*	*
2AS_5290518.1	No prior gene annotation	gi|326514156|dbj|BAJ92228.1|	predicted protein [Hordeum vulgare subsp. vulgare]	GO:0006952;GO:0043531	disease resistance protein rga4	*	*	*	*
2AS_5295363.1	No prior gene annotation	gi|475613287|gb|EMT28715.1|	hypothetical protein F775_15118 [Aegilops tauschii]	*	*	*	*	*	*
2AS_5295657.1	No prior gene annotation	gi|474436677|gb|EMS68232.1|	Putative G3BP-like protein [Triticum urartu]	GO:0003676;GO:0005622;GO:0006810;GO:0000166	g3bp-like protein	*	*	*	*
2AS_5299644.1	No prior gene annotation	gi|473892124|gb|EMS48811.1|	hypothetical protein TRIUR3_21580 [Triticum urartu]	*	*	*	*	*	*
2AS_5300956.1	No prior gene annotation	gi|474447737|gb|EMS68671.1|	Disease resistance RPP13-like protein 4 [Triticum urartu]	GO:0006952;GO:0043531;GO:0006468;GO:0005524;GO:0004674;GO:0005198;GO:0009069;EC:2.7.11.0	disease resistance rpp13-like protein 4	*	*	*	*
2AS_5303427.1	No prior gene annotation	gi|475613234|gb|EMT28693.1|	hypothetical protein F775_03244 [Aegilops tauschii]	*	*	*	*	*	*
2AS_5303975.1	No prior gene annotation	gi|475530124|gb|EMT07859.1|	hypothetical protein F775_15687 [Aegilops tauschii]	*	*	*	*	*	*
2AS_5304580.1	With prior gene annotation	gi|474156439|gb|EMS57114.1|	Disease resistance RPP13-like protein 4 [Triticum urartu]	GO:0017111;GO:0006952;GO:0043531;GO:0008152;GO:0005524;EC:3.6.1.15	disease resistance protein rga4	*	*	*	*
2AS_5305139.1	With prior gene annotation	gi|475620830|gb|EMT31252.1|	hypothetical protein F775_01688 [Aegilops tauschii]	*	*	*	*	*	*
2AS_5305223.1	No prior gene annotation	gi|475570648|gb|EMT16072.1|	hypothetical protein F775_02666 [Aegilops tauschii]	*	*	*	*	*	*
2AS_5305790.1	With prior gene annotation	gi|475597507|gb|EMT23637.1|	hypothetical protein F775_01266 [Aegilops tauschii]	*	*	*	*	*	*
2AS_5305979.1	No prior gene annotation	gi|242082377|ref|XP_002445957.1|	hypothetical protein SORBIDRAFT_07g028675 [Sorghum bicolor] &gt;gi|241942307|gb|EES15452.1| hypothetical protein SORBIDRAFT_07g028675 [Sorghum bicolor]	*	*	*	*	*	*
2AS_5306366.1	No prior gene annotation	gi|474391900|gb|EMS65406.1|	hypothetical protein TRIUR3_02255 [Triticum urartu]	*	*	*	*	*	*
2AS_5308609.1	With prior gene annotation	gi|474094865|gb|EMS55047.1|	hypothetical protein TRIUR3_07794 [Triticum urartu]	*	*	*	*	*	*
2AS_5309070.1	No prior gene annotation	gi|475495057|gb|EMT03808.1|	hypothetical protein F775_00516 [Aegilops tauschii]	GO:0005794;GO:0010222	hypothetical protein F775_00516 [Aegilops tauschii]	*	*	*	*
2AS_5310048.1	No prior gene annotation	gi|474049147|gb|EMS53586.1|	hypothetical protein TRIUR3_13865 [Triticum urartu]	*	*	*	*	*	*
2AS_5310093.1	No prior gene annotation	gi|474244947|gb|EMS59963.1|	hypothetical protein TRIUR3_30706 [Triticum urartu]	*	*	*	*	*	*
2BL_320554.1	With prior gene annotation	gi|474383489|gb|EMS64745.1|	ATP-dependent DNA helicase DDM1 [Triticum urartu]	GO:0032508;GO:0090241;GO:0006344;GO:0000786;GO:0009294;GO:0003677;GO:0044030;GO:0004003;GO:0006349;GO:0006200;GO:0032197;GO:0005524;GO:0051574;GO:0005657	atp-dependent dna helicase ddm1	*	*	KOG0385	Chromatin remodeling complex WSTF-ISWI, small subunit
2BL_4287435.1	No prior gene annotation	gi|473906617|gb|EMS49396.1|	hypothetical protein TRIUR3_14631 [Triticum urartu]	*	*	*	*	*	*
2BL_7931388.1	No prior gene annotation	gi|242086078|ref|XP_002443464.1|	hypothetical protein SORBIDRAFT_08g019840 [Sorghum bicolor] &gt;gi|241944157|gb|EES17302.1| hypothetical protein SORBIDRAFT_08g019840 [Sorghum bicolor]	GO:0004713;GO:0018108;GO:0005524;GO:0004674;GO:0009069;EC:2.7.10.0;EC:2.7.11.0	receptor-like protein kinase feronia	*	*	*	*
2BL_7948684.1	No prior gene annotation	gi|475609384|gb|EMT27364.1|	o-succinylbenzoate synthase [Aegilops tauschii]	*	*	*	*	*	*
2BL_7949310.1	No prior gene annotation	gi|475572874|gb|EMT16608.1|	hypothetical protein F775_09617 [Aegilops tauschii]	GO:0005739	f-box domain containing expressed	*	*	*	*
2BL_7951280.1	No prior gene annotation	gi|475620452|gb|EMT31106.1|	hypothetical protein F775_05944 [Aegilops tauschii]	*	*	*	*	*	*
2BL_7952856.1	No prior gene annotation	gi|573946613|ref|XP_006655639.1|	PREDICTED: calcium-dependent protein kinase 3-like, partial [Oryza brachyantha]	GO:0050896;GO:0006468;GO:0044763;GO:0004672;GO:0044444;GO:0043167;GO:0000166;GO:0050794;GO:0016020	calcium-dependent protein kinase 3	K13412	CPK	KOG0033	Ca2+/calmodulin-dependent protein kinase, EF-Hand protein superfamily
2BL_7956499.1	No prior gene annotation	gi|242070839|ref|XP_002450696.1|	hypothetical protein SORBIDRAFT_05g010901 [Sorghum bicolor] &gt;gi|241936539|gb|EES09684.1| hypothetical protein SORBIDRAFT_05g010901 [Sorghum bicolor]	GO:0015238;GO:0006855;GO:0005774;GO:0016021;GO:0015297	protein transparent testa 12	*	*	*	*
2BL_7961867.1	No prior gene annotation	gi|326498971|dbj|BAK02471.1|	predicted protein [Hordeum vulgare subsp. vulgare]	*	*	*	*	*	*
2BL_7971199.1	No prior gene annotation	gi|326530288|dbj|BAJ97570.1|	predicted protein [Hordeum vulgare subsp. vulgare]	GO:0046835;GO:0046396;GO:0005524;GO:0006012;GO:0004335;GO:0005829;EC:2.7.1.6	galacturonokinase-like isoform x2	K18677	GALAK	KOG0631	Galactokinase
2BL_7975940.1	No prior gene annotation	gi|474323738|gb|EMS62375.1|	Polyadenylate-binding protein, cytoplasmic and nuclear [Triticum urartu]	GO:0000166;GO:0003723	polyadenylate-binding protein 2	K13126	PABPC	KOG0123	Polyadenylate-binding protein (RRM superfamily)
2BL_7976829.1	No prior gene annotation	gi|475488651|gb|EMT03384.1|	DEAD-box ATP-dependent RNA helicase 37 [Aegilops tauschii]	GO:0009630;GO:1901363;GO:0030131;GO:0043231;GO:0006623;GO:0016491;GO:0043167;GO:0004386;GO:0016192;GO:0044710;GO:0097159	dead-box atp-dependent rna helicase 37	*	*	*	*
2BL_7977113.1	No prior gene annotation	gi|721686458|ref|XP_010238964.1|	PREDICTED: 60 kDa jasmonate-induced protein-like [Brachypodium distachyon]	*	*	*	*	*	*
2BL_7986733.1	No prior gene annotation	gi|326526217|dbj|BAJ97125.1|	predicted protein [Hordeum vulgare subsp. vulgare]	GO:0005739	uncharacterized protein loc100824338	*	*	*	*
2BL_7990211.1	No prior gene annotation	gi|48843849|gb|AAT47108.1|	putative polyprotein [Oryza sativa Japonica Group]	GO:0003676;GO:0005509;GO:0005739;GO:0006623;GO:0044260;GO:0090304;GO:0005768;GO:0005802;GO:0005773	retrotransposon protein	*	*	*	*
2BL_7997124.1	No prior gene annotation	gi|475612138|gb|EMT28312.1|	hypothetical protein F775_04498 [Aegilops tauschii]	GO:0005739;GO:0016020	uncharacterized protein loc102714141	*	*	*	*
2BL_7999850.1	No prior gene annotation	gi|326502404|dbj|BAJ95265.1|	predicted protein [Hordeum vulgare subsp. vulgare]	*	*	*	*	*	*
2BL_8001316.2	With prior gene annotation	gi|6691199|gb|AAF24537.1|AC007534_18	F7F22.1 [Arabidopsis thaliana]	GO:0008158;GO:0003676;GO:0009506;GO:0005886;GO:0007165;GO:0016021;GO:0008270;GO:0005739	niemann-pick c1 protein	K12385	NPC1	KOG1933	Cholesterol transport protein (Niemann-Pick C disease protein)
2BL_8009224.1	No prior gene annotation	gi|475595263|gb|EMT22976.1|	Putative disease resistance RPP13-like protein 2 [Aegilops tauschii]	GO:0006952;GO:0043531	disease resistance rpp13-like protein 2	*	*	*	*
2BL_8015357.1	With prior gene annotation	gi|475552448|gb|EMT11791.1|	hypothetical protein F775_08958 [Aegilops tauschii]	*	*	*	*	*	*
2BL_8020130.1	No prior gene annotation	gi|475608940|gb|EMT27206.1|	hypothetical protein F775_23789 [Aegilops tauschii]	*	*	*	*	*	*
2BL_8020970.1	No prior gene annotation	gi|473804270|gb|EMS46664.1|	hypothetical protein TRIUR3_01906 [Triticum urartu]	*	*	*	*	*	*
2BL_8022610.1	No prior gene annotation	gi|475536105|gb|EMT08861.1|	hypothetical protein F775_04846 [Aegilops tauschii]	GO:0008152;GO:0005524;GO:0016787	lupus brain antigen 1-like protein	*	*	*	*
2BL_8024892.1	With prior gene annotation	gi|475546639|gb|EMT10722.1|	hypothetical protein F775_30672 [Aegilops tauschii]	*	*	*	*	*	*
2BL_8025207.1	With prior gene annotation	gi|326513496|dbj|BAJ87767.1|	predicted protein [Hordeum vulgare subsp. vulgare]	GO:0005488	protein far1-related sequence 5-like	*	*	*	*
2BL_8025957.1	No prior gene annotation	gi|358346026|ref|XP_003637074.1|	Cell wall-associated hydrolase, partial [Medicago truncatula]	GO:0008152;GO:0016787;GO:0009507	cell wall-associated hydrolase	*	*	*	*
2BL_8031605.1	No prior gene annotation	gi|474440971|gb|EMS68406.1|	Kinesin-4 [Triticum urartu]	GO:0003777;GO:0008017;GO:0003723;GO:0006310;GO:0006278;GO:0005874;GO:0008907;GO:0006333;GO:0003964;GO:0006508;GO:0005524;GO:0007018;GO:0005871;GO:0004190;GO:0015074;GO:0003682;GO:0005634;GO:0045298;GO:0000785;EC:2.7.7.49;EC:3.4.23.0	ac051624_3 retroelement	K10406	KIFC2_3	KOG0239	Kinesin (KAR3 subfamily)
2BL_8032524.1	No prior gene annotation	gi|721618760|ref|XP_010228119.1|	PREDICTED: mediator of RNA polymerase II transcription subunit 13 isoform X2 [Brachypodium distachyon]	GO:0006357;GO:0001104;GO:0016592	mediator of rna polymerase ii transcription subunit 13	K15164	MED13	*	*
2BL_8034748.1	No prior gene annotation	gi|473886996|gb|EMS48197.1|	hypothetical protein TRIUR3_12778 [Triticum urartu]	*	*	*	*	*	*
2BL_8034967.1	With prior gene annotation	gi|475554217|gb|EMT12187.1|	hypothetical protein F775_10087 [Aegilops tauschii]	*	*	*	*	*	*
2BL_8036915.1	No prior gene annotation	gi|475612807|gb|EMT28540.1|	Protein FAR1-RELATED SEQUENCE 5 [Aegilops tauschii]	GO:0043167;GO:1901363;GO:0097159	protein far1-related sequence 5-like	*	*	*	*
2BL_8038149.1	No prior gene annotation	gi|475544966|gb|EMT10417.1|	60S ribosomal protein L28-1 [Aegilops tauschii]	GO:0005840	60s ribosomal protein l28-1-like	K02903	RP-L28e, RPL28	*	*
2BL_8039474.1	No prior gene annotation	gi|474268759|gb|EMS60821.1|	40S ribosomal protein S20 [Triticum urartu]	*	*	*	*	*	*
2BL_8039831.1	No prior gene annotation	gi|514815655|ref|XP_004982579.1|	PREDICTED: protein FAR1-RELATED SEQUENCE 5-like [Setaria italica]	*	*	*	*	*	*
2BL_8042708.1	No prior gene annotation	gi|474265595|gb|EMS60704.1|	hypothetical protein TRIUR3_26809 [Triticum urartu]	*	*	*	*	*	*
2BL_8045411.1	No prior gene annotation	gi|475617237|gb|EMT30049.1|	hypothetical protein F775_06531 [Aegilops tauschii]	*	*	*	*	*	*
2BL_8045581.1	No prior gene annotation	gi|475557877|gb|EMT12939.1|	Putative disease resistance RPP13-like protein 1 [Aegilops tauschii]	*	*	*	*	*	*
2BL_8048132.1	No prior gene annotation	gi|475565754|gb|EMT14860.1|	hypothetical protein F775_33039 [Aegilops tauschii]	*	*	*	*	*	*
2BL_8049239.1	With prior gene annotation	gi|474289223|gb|EMS61243.1|	MADS-box transcription factor 27 [Triticum urartu]	GO:0005488;GO:0006351	mads-box transcription factor 27	*	*	*	*
2BL_8049854.1	No prior gene annotation	gi|475155180|gb|EMT00038.1|	Importin subunit beta-1 [Aegilops tauschii]	GO:0008536;GO:0006886	importin subunit beta-1	K14293	KPNB1	KOG1241	Karyopherin (importin) beta 1
2BL_8052080.1	No prior gene annotation	gi|357163617|ref|XP_003579791.1|	PREDICTED: acyl-coenzyme A thioesterase 13-like isoform 2 [Brachypodium distachyon]	GO:0005777	thioesterase superfamily member 2	K17362	ACOT13	*	*
2BL_8054972.1	With prior gene annotation	gi|474086428|gb|EMS54670.1|	hypothetical protein TRIUR3_22302 [Triticum urartu]	GO:0016021;GO:0005886	hypothetical protein TRIUR3_22302 [Triticum urartu]	*	*	*	*
2BL_8060654.1	No prior gene annotation	gi|573948907|ref|XP_006656754.1|	PREDICTED: aspartic proteinase nepenthesin-1-like, partial [Oryza brachyantha]	*	*	*	*	*	*
2BL_8063136.1	No prior gene annotation	gi|473990409|gb|EMS51851.1|	Sister chromatid cohesion 1 protein 3 [Triticum urartu]	GO:0000228;GO:0004672;GO:0006302	sister chromatid cohesion 1 protein 2-like	K06670	SCC1, MCD1, RAD21	*	*
2BL_8066038.1	No prior gene annotation	gi|326513496|dbj|BAJ87767.1|	predicted protein [Hordeum vulgare subsp. vulgare]	*	*	*	*	*	*
2BL_8067128.1	With prior gene annotation	gi|473745933|gb|EMS45533.1|	hypothetical protein TRIUR3_30344 [Triticum urartu]	*	*	*	*	*	*
2BL_8067877.1	No prior gene annotation	gi|475605578|gb|EMT26132.1|	hypothetical protein F775_08183 [Aegilops tauschii]	*	*	*	*	*	*
2BL_8071746.1	No prior gene annotation	gi|474250789|gb|EMS60220.1|	hypothetical protein TRIUR3_23378 [Triticum urartu]	GO:0008270;GO:0003676;GO:0008026;GO:0006200;GO:0005524	protein ariadne-2-like protein	K12818	DHX8, PRP22	*	*
2BL_8072721.1	With prior gene annotation	gi|475566685|gb|EMT15081.1|	hypothetical protein F775_24378 [Aegilops tauschii]	GO:0003677	b3 domain-containing protein os04g0676650-like	*	*	*	*
2BL_8081476.1	No prior gene annotation	gi|475595263|gb|EMT22976.1|	Putative disease resistance RPP13-like protein 2 [Aegilops tauschii]	GO:0006952;GO:0043531	disease resistance protein at1g50180-like	*	*	*	*
2BL_8083480.1	No prior gene annotation	gi|326506450|dbj|BAJ86543.1|	predicted protein [Hordeum vulgare subsp. vulgare]	*	*	*	*	*	*
2BL_8083915.1	No prior gene annotation	gi|53749229|gb|AAU90089.1|	putative polyprotein [Oryza sativa Japonica Group]	GO:0005488;GO:0009536	ac092553_17 pol polyprotein	*	*	KOG0017	FOG: Transposon-encoded proteins with TYA, reverse transcriptase, integrase domains in various combinations
2BL_8084534.1	No prior gene annotation	gi|475581506|gb|EMT18850.1|	Putative disease resistance protein RGA3 [Aegilops tauschii]	GO:0043531	disease resistance protein rga3	*	*	KOG0619	FOG: Leucine rich repeat
2BL_8088563.1	With prior gene annotation	gi|326496935|dbj|BAJ98494.1|	predicted protein [Hordeum vulgare subsp. vulgare]	*	*	*	*	*	*
2BL_8089405.1	No prior gene annotation	gi|514789671|ref|XP_004971882.1|	PREDICTED: uncharacterized protein LOC101768429 [Setaria italica]	GO:0003824	retrotransposon unclassified	*	*	*	*
2BL_8091172.1	With prior gene annotation	gi|473794284|gb|EMS46429.1|	hypothetical protein TRIUR3_01277 [Triticum urartu]	GO:0006355;GO:0003700;GO:0043565;GO:0005667;GO:0045449	dna-binding protein embp-1	*	*	*	*
2BL_8092541.1	No prior gene annotation	gi|475505873|gb|EMT04779.1|	hypothetical protein F775_52141 [Aegilops tauschii]	GO:0003723	hypothetical protein F775_52141 [Aegilops tauschii]	*	*	*	*
2BL_8093121.1	No prior gene annotation	gi|573963156|ref|XP_006663722.1|	PREDICTED: uncharacterized protein LOC102721600 isoform X1 [Oryza brachyantha] &gt;gi|573963158|ref|XP_006663723.1| PREDICTED: uncharacterized protein LOC102721600 isoform X2 [Oryza brachyantha]	GO:0006259;GO:0016020	uncharacterized protein loc102721600 isoform x1	*	*	*	*
2BS_3523042.1	No prior gene annotation	gi|357127579|ref|XP_003565457.1|	PREDICTED: putative nuclease HARBI1-like [Brachypodium distachyon]	*	*	*	*	*	*
2BS_5155171.2	With prior gene annotation	gi|474198957|gb|EMS58438.1|	hypothetical protein TRIUR3_17442 [Triticum urartu]	*	*	*	*	*	*
2BS_5156819.1	With prior gene annotation	gi|473892492|gb|EMS48849.1|	Cytochrome P450 81D1 [Triticum urartu]	GO:0020037;GO:0016705;GO:0004497;GO:0005506;GO:0055114	cytochrome p450 81e8-like	*	*	KOG0156	Cytochrome P450 CYP2 subfamily
2BS_5158004.1	With prior gene annotation	gi|475541791|gb|EMT09843.1|	hypothetical protein F775_13377 [Aegilops tauschii]	GO:0042802;GO:0004252;GO:0006508;GO:0043086;EC:3.4.21.0	uncharacterized protein loc100843359	*	*	*	*
2BS_5159193.1	No prior gene annotation	gi|721696420|ref|XP_010240719.1|	PREDICTED: putative disease resistance protein RGA1 [Brachypodium distachyon]	GO:0032550;GO:0043168;GO:0032559	disease resistance protein rga1	*	*	*	*
2BS_5162778.1	With prior gene annotation	gi|326526597|dbj|BAJ97315.1|	predicted protein [Hordeum vulgare subsp. vulgare]	*	*	*	*	KOG2350	Zn-finger protein joined to JAZF1 (predicted suppressor)
2BS_5162858.1	With prior gene annotation	gi|474070029|gb|EMS54316.1|	hypothetical protein TRIUR3_14703 [Triticum urartu]	*	*	*	*	*	*
2BS_5163740.1	With prior gene annotation	gi|475603256|gb|EMT25357.1|	Aspartic proteinase nepenthesin-2 [Aegilops tauschii]	GO:0006508;GO:0004190;EC:3.4.23.0	aspartic proteinase nepenthesin-2	*	*	*	*
2BS_5163740.2	With prior gene annotation	gi|218200673|gb|EEC83100.1|	hypothetical protein OsI_28249 [Oryza sativa Indica Group]	GO:0043231;GO:0003676;GO:0044444	retrotransposon unclassified	*	*	KOG1075	FOG: Reverse transcriptase
2BS_5164161.1	No prior gene annotation	gi|6606266|gb|AAF19148.1|AF158634_1	Vrga1 [Aegilops ventricosa]	GO:0006952;GO:0043531	disease resistance rpp13-like protein 1	*	*	KOG0619	FOG: Leucine rich repeat
2BS_5164535.1	No prior gene annotation	gi|502089582|ref|XP_004488955.1|	PREDICTED: 52 kDa repressor of the inhibitor of the protein kinase-like, partial [Cicer arietinum]	*	*	*	*	*	*
2BS_5165886.1	No prior gene annotation	gi|475619116|gb|EMT30661.1|	NAC domain-containing protein 68 [Aegilops tauschii]	GO:0006355;GO:0003677	nac domain-containing protein 68	*	*	*	*
2BS_5166742.1	No prior gene annotation	gi|115475199|ref|NP_001061196.1|	Os08g0198000 [Oryza sativa Japonica Group] &gt;gi|113623165|dbj|BAF23110.1| Os08g0198000 [Oryza sativa Japonica Group]	GO:0005488	uncharacterized protein loc102702590	*	*	*	*
2BS_5168330.2	With prior gene annotation	gi|475595483|gb|EMT23054.1|	hypothetical protein F775_18803 [Aegilops tauschii]	GO:0003676;GO:0043231;GO:0044444;GO:0010508	sap domain containing expressed	K12875	ACIN1, ACINUS	*	*
2BS_5169139.1	No prior gene annotation	gi|475527442|gb|EMT07473.1|	hypothetical protein F775_10217 [Aegilops tauschii]	*	*	*	*	*	*
2BS_5169278.1	No prior gene annotation	gi|582890106|gb|AHI44627.1|	ribulose-1,5-bisphosphate carboxylase/oxygenase large subunit, partial (chloroplast) [Triticum aestivum]	GO:0019253;GO:0016984;GO:0004497;GO:0009853;GO:0000287;GO:0055114;GO:0009573;GO:0046487;EC:4.1.1.39	ribulose- -bisphosphate carboxylase oxygenase large subunit	K01601	rbcL	*	*
2BS_5169783.1	No prior gene annotation	gi|475582624|gb|EMT19186.1|	Reticuline oxidase-like protein [Aegilops tauschii]	GO:0050660;GO:0008762;GO:0016023;GO:0055114;GO:0006040;EC:1.1.1.158	inactive tetrahydrocannabinolic acid synthase-like	*	*	*	*
2BS_5180050.1	With prior gene annotation	gi|475610833|gb|EMT27874.1|	hypothetical protein F775_07195 [Aegilops tauschii]	*	*	*	*	*	*
2BS_5182971.1	No prior gene annotation	gi|281494253|gb|ADA71978.1|	UDP-glucosyltransferase [Triticum aestivum]	GO:0016758;GO:0008152;EC:2.4.1.0	cytokinin-o-glucosyltransferase 3	*	*	KOG1192	UDP-glucuronosyl and UDP-glucosyl transferase
2BS_5183512.1	No prior gene annotation	gi|474401101|gb|EMS66073.1|	Ankyrin repeat, PH and SEC7 domain containing protein secG [Triticum urartu]	*	*	*	*	KOG0504	FOG: Ankyrin repeat
2BS_5184024.1	No prior gene annotation	gi|475565148|gb|EMT14730.1|	Cytochrome P450 85A1 [Aegilops tauschii]	GO:0020037;GO:0016705;GO:0004497;GO:0005506;GO:0010268;GO:0055114	cytochrome p450 85a1	K12640	CYP85A2, BR6OX2	KOG0157	Cytochrome P450 CYP4/CYP19/CYP26 subfamilies
2BS_5184671.1	With prior gene annotation	gi|474111243|gb|EMS55617.1|	U-box domain-containing protein 35 [Triticum urartu]	GO:0006468;GO:0004674;GO:0004842;GO:0005524;GO:0016567;GO:0000151;GO:0009507;GO:0006950;GO:0005886;GO:0009069;EC:2.7.11.0;EC:6.3.2.19	u-box domain-containing protein 35-like	*	*	*	*
2BS_5188618.1	No prior gene annotation	gi|475501687|gb|EMT04348.1|	Subtilisin-like protease [Aegilops tauschii]	GO:0043086;GO:0006508;GO:0042802;GO:0004252;EC:3.4.21.0	subtilisin-like protease	*	*	KOG4266	Subtilisin kexin isozyme-1/site 1 protease, subtilase superfamily
2BS_5189282.1	No prior gene annotation	gi|514722171|ref|XP_004954924.1|	PREDICTED: uncharacterized protein LOC101756955 [Setaria italica]	GO:0003964;GO:0006278;GO:0003723;GO:0016020;EC:2.7.7.49	ribonuclease h protein at1g65750-like	*	*	*	*
2BS_5190828.1	No prior gene annotation	gi|475567025|gb|EMT15165.1|	hypothetical protein F775_04662 [Aegilops tauschii]	*	*	*	*	*	*
2BS_5191690.1	No prior gene annotation	gi|77555174|gb|ABA97970.1|	retrotransposon protein, putative, unclassified, expressed [Oryza sativa Japonica Group]	GO:0003964;GO:0003677;GO:0006278;GO:0003723;GO:0004190;GO:0006508;GO:0006310;EC:2.7.7.49;EC:3.4.23.0	retrotransposon unclassified	*	*	KOG0017	FOG: Transposon-encoded proteins with TYA, reverse transcriptase, integrase domains in various combinations
2BS_5192679.1	No prior gene annotation	gi|475608198|gb|EMT26951.1|	hypothetical protein F775_19106 [Aegilops tauschii]	*	*	*	*	*	*
2BS_5192705.1	No prior gene annotation	gi|326519368|dbj|BAJ96683.1|	predicted protein [Hordeum vulgare subsp. vulgare]	GO:0006098;GO:0046872;GO:0042732;GO:0009045;GO:0005774;GO:0016023;GO:0005783;GO:0005794;GO:0006000;GO:0006013;EC:5.3.1.5	xylose isomerase-like	K01805	xylA	*	*
2BS_5196321.1	No prior gene annotation	gi|475606124|gb|EMT26293.1|	hypothetical protein F775_15861 [Aegilops tauschii]	*	*	*	*	*	*
2BS_5197272.1	No prior gene annotation	gi|474321064|gb|EMS62309.1|	LRR receptor-like serine/threonine-protein kinase EFR [Triticum urartu]	*	*	*	*	*	*
2BS_5200454.1	With prior gene annotation	gi|475550462|gb|EMT11450.1|	Putative disease resistance RPP13-like protein 1 [Aegilops tauschii]	GO:0017111;GO:0006952;GO:0043531;GO:0008152;GO:0005524;EC:3.6.1.15	disease resistance rpp13-like protein 1	*	*	*	*
2BS_5202580.1	No prior gene annotation	gi|474423359|gb|EMS67593.1|	hypothetical protein TRIUR3_25212 [Triticum urartu]	*	*	*	*	*	*
2BS_5206688.1	No prior gene annotation	gi|474288243|gb|EMS61221.1|	hypothetical protein TRIUR3_17436 [Triticum urartu]	*	*	*	*	*	*
2BS_5206694.1	No prior gene annotation	gi|326533466|dbj|BAK05264.1|	predicted protein [Hordeum vulgare subsp. vulgare]	*	*	*	*	*	*
2BS_5207509.1	No prior gene annotation	gi|326495870|dbj|BAJ90557.1|	predicted protein [Hordeum vulgare subsp. vulgare]	GO:0008152;GO:0016787;GO:0005739	isochorismatase hydrolase-like	*	*	*	*
2BS_5207903.1	With prior gene annotation	gi|474215926|gb|EMS59046.1|	hypothetical protein TRIUR3_16834 [Triticum urartu]	*	*	*	*	*	*
2BS_5208463.1	With prior gene annotation	gi|475614151|gb|EMT28994.1|	hypothetical protein F775_01925 [Aegilops tauschii]	GO:0005488	protein far1-related sequence 3	*	*	*	*
2BS_5211117.1	No prior gene annotation	gi|474378420|gb|EMS64382.1|	hypothetical protein TRIUR3_26902 [Triticum urartu]	GO:0005829;GO:0003676;GO:0016607;GO:0000166	pax-interacting protein 1	*	*	*	*
2BS_5211259.1	No prior gene annotation	gi|474077671|gb|EMS54625.1|	hypothetical protein TRIUR3_12151 [Triticum urartu]	*	*	*	*	*	*
2BS_5212337.1	No prior gene annotation	gi|475553207|gb|EMT11946.1|	hypothetical protein F775_30464 [Aegilops tauschii]	GO:0071944;GO:0090501;GO:0009941;GO:0003899;GO:0042542;GO:0016020;GO:0004550;GO:0006351;GO:0006241;GO:0016818;GO:0009585;GO:0006418;GO:0046872;GO:0006165;GO:0009570;GO:0009734;GO:0003677;GO:0006183;GO:0006338;GO:0006228;GO:0009579;GO:0004518;GO:0003682;GO:0004812;GO:0005524;GO:0005730;GO:0006144;GO:0006206;GO:0000785;EC:2.7.7.6;EC:2.7.4.6;EC:3.6.1.0	nuclear pore complex protein	*	*	*	*
2BS_5212423.1	No prior gene annotation	gi|474147743|gb|EMS56851.1|	Cysteine-rich receptor-like protein kinase 10 [Triticum urartu]	GO:0016310;GO:0043167;GO:0004672;GO:0000166	serine threonine protein kinase	K04733	IRAK4	*	*
2BS_5218237.1	No prior gene annotation	gi|475547994|gb|EMT10977.1|	hypothetical protein F775_14225 [Aegilops tauschii]	GO:0005886	uncharacterized protein loc100843408	*	*	KOG2353	L-type voltage-dependent Ca2+ channel, alpha2/delta subunit
2BS_5218560.1	No prior gene annotation	gi|475564056|gb|EMT14428.1|	DNA replication licensing factor mcm2 [Aegilops tauschii]	GO:0003676;GO:0048856;GO:0006260;GO:0007275;GO:0044424	dna replication licensing factor mcm2	*	*	*	*
2BS_5218783.1	With prior gene annotation	gi|357139272|ref|XP_003571207.1|	PREDICTED: protein FAR1-RELATED SEQUENCE 3-like [Brachypodium distachyon]	*	*	*	*	*	*
2BS_5221300.1	No prior gene annotation	gi|218185958|gb|EEC68385.1|	hypothetical protein OsI_36533 [Oryza sativa Indica Group]	GO:0005488	transposable element	*	*	*	*
2BS_5222245.1	No prior gene annotation	gi|475537285|gb|EMT09049.1|	hypothetical protein F775_24629 [Aegilops tauschii]	*	*	*	*	*	*
2BS_5223167.1	No prior gene annotation	gi|148612402|gb|ABQ96117.1|	alpha-gliadin [Aegilops tauschii]	GO:0045735	alpha-gliadin	*	*	*	*
2BS_5227366.1	No prior gene annotation	gi|475618217|gb|EMT30387.1|	Cytochrome P450 89A2 [Aegilops tauschii]	GO:0046872;GO:0016491	cytochrome p450 89a2	*	*	KOG0156	Cytochrome P450 CYP2 subfamily
2BS_5228447.1	No prior gene annotation	gi|475612807|gb|EMT28540.1|	Protein FAR1-RELATED SEQUENCE 5 [Aegilops tauschii]	GO:0005488	far-red impaired response	*	*	*	*
2BS_5228526.1	No prior gene annotation	gi|474049258|gb|EMS53605.1|	hypothetical protein TRIUR3_29094 [Triticum urartu]	*	*	*	*	*	*
2BS_5233024.1	No prior gene annotation	gi|475520992|gb|EMT06559.1|	hypothetical protein F775_28962 [Aegilops tauschii]	*	*	*	*	*	*
2BS_5236188.1	No prior gene annotation	gi|475558436|gb|EMT13091.1|	Peptide transporter PTR1 [Aegilops tauschii]	*	*	*	*	*	*
2BS_5236696.1	With prior gene annotation	gi|475601559|gb|EMT24862.1|	hypothetical protein F775_01792 [Aegilops tauschii]	*	*	*	*	*	*
2BS_5238434.1	No prior gene annotation	gi|475606459|gb|EMT26401.1|	hypothetical protein F775_00469 [Aegilops tauschii]	*	*	*	*	*	*
2BS_5238584.1	With prior gene annotation	gi|474224548|gb|EMS59393.1|	hypothetical protein TRIUR3_07022 [Triticum urartu]	GO:0005488	protein far1-related sequence 5	K14570	REX1, REXO1, RNH70	*	*
2BS_5238831.1	No prior gene annotation	gi|807781030|gb|AKC91310.1|	alpha-gliadin, partial [Aegilops searsii]	GO:0045735	alpha- partial	*	*	*	*
2BS_5238900.1	No prior gene annotation	gi|326531922|dbj|BAK01337.1|	predicted protein [Hordeum vulgare subsp. vulgare]	GO:0009751;GO:0016023;GO:0010193;GO:0003684;GO:0010188;GO:0006289;GO:0005634;GO:0005829	peptide-n -(n-acetyl-beta-glucosaminyl)asparagine amidase	K01456	E3.5.1.52, NGLY1, PNG1	KOG0909	Peptide:N-glycanase
2BS_5241110.1	No prior gene annotation	gi|474036909|gb|EMS53188.1|	ABC transporter B family member 20 [Triticum urartu]	GO:1901363;GO:0016772;GO:0044237;GO:0097159	abc transporter b family member 20	*	*	*	*
2BS_5241782.1	No prior gene annotation	gi|475599199|gb|EMT24172.1|	Putative pentatricopeptide repeat-containing protein [Aegilops tauschii]	GO:0043231;GO:0003676;GO:0006259;GO:0016740;GO:0044444	retrotransposon expressed	*	*	*	*
2BS_5241987.1	No prior gene annotation	gi|475522485|gb|EMT06753.1|	hypothetical protein F775_10132 [Aegilops tauschii]	*	*	*	*	*	*
2BS_5241990.1	No prior gene annotation	gi|474100670|gb|EMS55247.1|	hypothetical protein TRIUR3_14290 [Triticum urartu]	GO:0005737	26s proteasome non-atpase regulatory subunit 12-like	K03035	PSMD12, RPN5	*	*
2BS_5242975.1	With prior gene annotation	gi|474094865|gb|EMS55047.1|	hypothetical protein TRIUR3_07794 [Triticum urartu]	*	*	*	*	*	*
2BS_5243338.1	With prior gene annotation	gi|357135165|ref|XP_003569182.1|	PREDICTED: ubiquitin carboxyl-terminal hydrolase 6-like [Brachypodium distachyon]	GO:0016023;GO:0016787	ubiquitin carboxyl-terminal hydrolase 6-like	K11843	USP14, UBP6	KOG1872	Ubiquitin-specific protease
2BS_5243937.1	No prior gene annotation	gi|474057108|gb|EMS53841.1|	Anaphase-promoting complex subunit 10 [Triticum urartu]	*	*	K03357	APC10, DOC1	*	*
2BS_5244220.1	No prior gene annotation	gi|326522857|dbj|BAJ88474.1|	predicted protein [Hordeum vulgare subsp. vulgare]	GO:0042221	mannose-6-phosphate isomerase	K01809	manA, MPI	*	*
2BS_5244398.1	No prior gene annotation	gi|473967813|gb|EMS51291.1|	hypothetical protein TRIUR3_06734 [Triticum urartu]	*	*	*	*	*	*
2BS_5244444.1	No prior gene annotation	gi|473837813|gb|EMS47244.1|	hypothetical protein TRIUR3_31698 [Triticum urartu]	*	*	*	*	*	*
2BS_5246003.1	No prior gene annotation	gi|475475803|gb|EMT02595.1|	hypothetical protein F775_23995 [Aegilops tauschii]	*	*	*	*	*	*
2BS_5247150.1	No prior gene annotation	gi|474224493|gb|EMS59388.1|	hypothetical protein TRIUR3_03202 [Triticum urartu]	GO:0008270;GO:0003676	protein far1-related sequence 5-like	*	*	*	*
2BS_5247628.1	No prior gene annotation	gi|217426778|gb|ACK44489.1|	gag-pol polyprotein [Triticum aestivum]	GO:0003723;GO:0005739;GO:0005524;GO:0006437;GO:0009570;GO:0004831;GO:0009793;GO:0000162;GO:0006571;GO:0009094;EC:6.1.1.1	gag-pol polyprotein	*	*	*	*
2DL_9705369.1	No prior gene annotation	gi|474274121|gb|EMS60995.1|	hypothetical protein TRIUR3_23432 [Triticum urartu]	GO:0005488	uncharacterized atp-dependent helicase	*	*	*	*
2DL_9709718.1	No prior gene annotation	gi|475482839|gb|EMT03004.1|	hypothetical protein F775_08569 [Aegilops tauschii]	GO:0005488	protein far1-related sequence 10	*	*	*	*
2DL_9821167.1	With prior gene annotation	gi|474094624|gb|EMS55020.1|	hypothetical protein TRIUR3_16444 [Triticum urartu]	*	*	*	*	*	*
2DL_9822052.1	No prior gene annotation	gi|475610257|gb|EMT27687.1|	hypothetical protein F775_24818 [Aegilops tauschii]	*	*	*	*	*	*
2DL_9825575.1	With prior gene annotation	gi|475597934|gb|EMT23764.1|	Putative disease resistance protein RGA4 [Aegilops tauschii]	GO:0005488	disease resistance protein rga2	*	*	KOG0619	FOG: Leucine rich repeat
2DL_9826330.1	No prior gene annotation	gi|475622407|gb|EMT31862.1|	hypothetical protein F775_25190 [Aegilops tauschii]	*	*	*	*	*	*
2DL_9830903.1	No prior gene annotation	gi|357140066|ref|XP_003571593.1|	PREDICTED: sister chromatid cohesion 1 protein 2-like [Brachypodium distachyon]	*	*	K06670	SCC1, MCD1, RAD21	KOG1213	Sister chromatid cohesion complex Cohesin, subunit RAD21/SCC1
2DL_9832438.1	With prior gene annotation	gi|222635925|gb|EEE66057.1|	hypothetical protein OsJ_22054 [Oryza sativa Japonica Group]	*	*	*	*	*	*
2DL_9837233.1	No prior gene annotation	gi|475525568|gb|EMT07176.1|	hypothetical protein F775_24860 [Aegilops tauschii]	GO:0006952;GO:0017148;GO:0030598;EC:3.2.2.22	uncharacterized protein loc100843311	*	*	*	*
2DL_9841816.1	With prior gene annotation	gi|474301623|gb|EMS61617.1|	hypothetical protein TRIUR3_03612 [Triticum urartu]	GO:0008152	3-oxoacyl-(acyl-carrier-protein) reductase chloroplastic	*	*	*	*
2DL_9842214.1	No prior gene annotation	gi|474372139|gb|EMS63908.1|	hypothetical protein TRIUR3_32624 [Triticum urartu]	*	*	*	*	*	*
2DL_9842904.1	No prior gene annotation	gi|332079231|gb|AEE00132.1|	hypothetical protein TAANSRALLha_1144N5.t00004 [Triticum aestivum]	GO:0003676	hypothetical protein TAANSRALLha_1144N5.t00004 [Triticum aestivum]	*	*	*	*
2DL_9845478.1	No prior gene annotation	gi|357118292|ref|XP_003560890.1|	PREDICTED: uncharacterized protein LOC100836603 [Brachypodium distachyon]	GO:0005488	uncharacterized protein loc100834814	*	*	*	*
2DL_9846553.1	With prior gene annotation	gi|475473463|gb|EMT02495.1|	Histidyl-tRNA synthetase [Aegilops tauschii]	GO:0005739;GO:0006427;GO:0005524;GO:0004821;GO:0009507;GO:0006547;EC:6.1.1.21	histidyl-trna synthetase	K01892	HARS, hisS	KOG1936	Histidyl-tRNA synthetase
2DL_9849675.1	No prior gene annotation	gi|475581334|gb|EMT18802.1|	hypothetical protein F775_30470 [Aegilops tauschii]	GO:0016706;GO:0055114;EC:1.14.11.0	gibberellin 2-beta-dioxygenase 8	*	*	*	*
2DL_9850453.1	With prior gene annotation	gi|475611113|gb|EMT27983.1|	Disease resistance RPP13-like protein 4 [Aegilops tauschii]	GO:0006952;GO:0043531	disease resistance protein rpm1	*	*	*	*
2DL_9853043.1	With prior gene annotation	gi|731378902|ref|XP_010668309.1|	PREDICTED: uncharacterized protein LOC104885313 [Beta vulgaris subsp. vulgaris]	GO:0003678;GO:0032508;GO:0006281;GO:0000723;GO:0009536;GO:0005524;GO:0005657	at hook motif-containing	K15255	PIF1	KOG0987	DNA helicase PIF1/RRM3
2DL_9853862.1	No prior gene annotation	gi|475617483|gb|EMT30125.1|	Serpin-Z1 [Aegilops tauschii]	GO:0005615	Serpin-Z1 [Aegilops tauschii]	K13963	SERPINB	KOG2392	Serpin
2DL_9854225.1	No prior gene annotation	gi|474417640|gb|EMS67289.1|	hypothetical protein TRIUR3_05552 [Triticum urartu]	*	*	*	*	*	*
2DL_9854294.1	No prior gene annotation	gi|475589636|gb|EMT21224.1|	hypothetical protein F775_14787 [Aegilops tauschii]	*	*	*	*	*	*
2DL_9854805.1	No prior gene annotation	gi|242083024|ref|XP_002441937.1|	hypothetical protein SORBIDRAFT_08g005170 [Sorghum bicolor] &gt;gi|241942630|gb|EES15775.1| hypothetical protein SORBIDRAFT_08g005170 [Sorghum bicolor]	GO:0005488	uncharacterized protein loc101219957	*	*	*	*
2DL_9857642.1	With prior gene annotation	gi|475621943|gb|EMT31670.1|	Polygalacturonase ADPG1 [Aegilops tauschii]	GO:0005576;GO:0004650;GO:0005982;GO:0005985;EC:3.2.1.15	polygalacturonase adpg1	K01184	E3.2.1.15	*	*
2DL_9858090.1	With prior gene annotation	gi|475430485|gb|EMT01197.1|	Protein SRG1 [Aegilops tauschii]	GO:0071456;GO:0080167;GO:0005506;GO:0016706;GO:0055114;EC:1.14.11.0	flavonol synthase flavanone 3-hydroxylase	K06892	K06892	*	*
2DL_9858698.1	No prior gene annotation	gi|475612650|gb|EMT28475.1|	Disease resistance protein RPM1 [Aegilops tauschii]	GO:0006952;GO:0043531	disease resistance protein rpm1	K13457	RPM1, RPS3	*	*
2DL_9859398.1	No prior gene annotation	gi|475588596|gb|EMT20919.1|	hypothetical protein F775_05447 [Aegilops tauschii]	GO:0046872	uncharacterized protein loc104582794	*	*	*	*
2DL_9859485.1	No prior gene annotation	gi|475580373|gb|EMT18575.1|	hypothetical protein F775_25391 [Aegilops tauschii]	*	*	*	*	*	*
2DL_9860543.1	No prior gene annotation	gi|475623832|gb|EMT32387.1|	hypothetical protein F775_07613 [Aegilops tauschii]	*	*	*	*	*	*
2DL_9860659.1	With prior gene annotation	gi|474365539|gb|EMS63467.1|	hypothetical protein TRIUR3_20709 [Triticum urartu]	*	*	*	*	*	*
2DL_9861321.1	No prior gene annotation	gi|475474598|gb|EMT02538.1|	hypothetical protein F775_15814 [Aegilops tauschii]	*	*	*	*	*	*
2DL_9867491.1	With prior gene annotation	gi|326523407|dbj|BAJ88744.1|	predicted protein [Hordeum vulgare subsp. vulgare]	GO:0046488;GO:0016307;GO:0005774;GO:0005524;GO:0016310;GO:0009507;GO:0005794	hypoxia up-regulated protein 1	K09486	HYOU1	*	*
2DL_9868898.1	With prior gene annotation	gi|475552448|gb|EMT11791.1|	hypothetical protein F775_08958 [Aegilops tauschii]	*	*	*	*	*	*
2DL_9870682.1	No prior gene annotation	gi|475616487|gb|EMT29775.1|	hypothetical protein F775_25309 [Aegilops tauschii]	*	*	K02516	PRMT5, HSL7	*	*
2DL_9871244.1	No prior gene annotation	gi|475531686|gb|EMT08118.1|	hypothetical protein F775_52407 [Aegilops tauschii]	*	*	*	*	*	*
2DL_9872297.1	No prior gene annotation	gi|357118909|ref|XP_003561190.1|	PREDICTED: protein FAR1-RELATED SEQUENCE 5-like [Brachypodium distachyon]	*	*	*	*	*	*
2DL_9873993.1	With prior gene annotation	gi|242034265|ref|XP_002464527.1|	hypothetical protein SORBIDRAFT_01g020130 [Sorghum bicolor] &gt;gi|241918381|gb|EER91525.1| hypothetical protein SORBIDRAFT_01g020130 [Sorghum bicolor]	GO:0032508;GO:0003678;GO:0005524;GO:0006281;GO:0000723;GO:0005657	atp-dependent helicase rrm3-like	*	*	KOG0987	DNA helicase PIF1/RRM3
2DL_9874499.1	No prior gene annotation	gi|475559337|gb|EMT13315.1|	Phosphoserine aminotransferase, chloroplastic [Aegilops tauschii]	GO:0044237;GO:0003824	phosphoserine chloroplastic	K12591	RRP6, EXOSC10	*	*
2DL_9877616.1	No prior gene annotation	gi|326530574|dbj|BAJ97713.1|	predicted protein [Hordeum vulgare subsp. vulgare]	*	*	*	*	*	*
2DL_9879786.1	No prior gene annotation	gi|475585825|gb|EMT20144.1|	hypothetical protein F775_24249 [Aegilops tauschii]	*	*	*	*	*	*
2DL_9880125.1	No prior gene annotation	gi|284434486|gb|ADB85257.1|	putative retrotransposon protein [Phyllostachys edulis]	GO:0044763;GO:0044260;GO:1901363;GO:1901135;GO:0016740;GO:0006796;GO:0044710;GO:0006139;GO:0097159	retrotransposon expressed	*	*	*	*
2DL_9881757.1	With prior gene annotation	gi|125577597|gb|EAZ18819.1|	hypothetical protein OsJ_34355 [Oryza sativa Japonica Group]	GO:0005488	retrotransposon unclassified	*	*	*	*
2DL_9885045.1	No prior gene annotation	gi|475554217|gb|EMT12187.1|	hypothetical protein F775_10087 [Aegilops tauschii]	*	*	*	*	*	*
2DL_9886229.1	No prior gene annotation	gi|326529663|dbj|BAK04778.1|	predicted protein [Hordeum vulgare subsp. vulgare]	*	*	*	*	*	*
2DL_9886354.1	With prior gene annotation	gi|326527927|dbj|BAJ89015.1|	predicted protein [Hordeum vulgare subsp. vulgare]	GO:0090305;GO:0003676;GO:0004527	oligoribonuclease-like isoform 2	K13288	orn, REX2, REXO2	KOG3242	Oligoribonuclease (3'->5' exoribonuclease)
2DL_9892808.1	No prior gene annotation	gi|156185950|gb|ABU55301.1|	csAtPR5 [Triticum aestivum]	*	*	*	*	*	*
2DL_9897074.1	No prior gene annotation	gi|475451112|gb|EMT01697.1|	hypothetical protein F775_23406 [Aegilops tauschii]	*	*	*	*	*	*
2DL_9897342.1	No prior gene annotation	gi|474188613|gb|EMS58013.1|	hypothetical protein TRIUR3_05831 [Triticum urartu]	*	*	*	*	*	*
2DL_9898570.1	With prior gene annotation	gi|116310937|emb|CAH67874.1|	OSIGBa0153E02-OSIGBa0093I20.3 [Oryza sativa Indica Group]	GO:0003676;GO:0008270;GO:0015074	retrotransposon unclassified	*	*	*	*
2DL_9899683.1	No prior gene annotation	gi|475597941|gb|EMT23771.1|	hypothetical protein F775_07726 [Aegilops tauschii]	GO:0017148;GO:0030598;EC:3.2.2.22	hypothetical protein F775_07726 [Aegilops tauschii]	*	*	*	*
2DL_9899861.1	With prior gene annotation	gi|475439168|gb|EMT01391.1|	hypothetical protein F775_00070 [Aegilops tauschii]	*	*	*	*	*	*
2DL_9902459.1	With prior gene annotation	gi|474366695|gb|EMS63517.1|	Protein argonaute 2 [Triticum urartu]	GO:0003676	protein argonaute 2	K11593	ELF2C, AGO	KOG1041	Translation initiation factor 2C (eIF-2C) and related proteins
2DL_9902739.1	With prior gene annotation	gi|326506450|dbj|BAJ86543.1|	predicted protein [Hordeum vulgare subsp. vulgare]	*	*	*	*	*	*
2DL_9906314.1	No prior gene annotation	gi|357436159|ref|XP_003588355.1|	Mitochondrial protein, putative [Medicago truncatula]	GO:0005739	mitochondrial protein	*	*	*	*
2DL_9906726.1	No prior gene annotation	gi|474397956|gb|EMS65865.1|	hypothetical protein TRIUR3_15359 [Triticum urartu]	*	*	*	*	*	*
2DL_9906949.1	With prior gene annotation	gi|475534215|gb|EMT08528.1|	hypothetical protein F775_24446 [Aegilops tauschii]	GO:0006511	hypothetical protein F775_24446 [Aegilops tauschii]	*	*	*	*
2DL_9906949.2	With prior gene annotation	gi|31126723|gb|AAP44645.1|	putative reverse transcriptase [Oryza sativa Japonica Group]	*	*	*	*	*	*
2DL_9907082.1	No prior gene annotation	gi|474408627|gb|EMS66664.1|	FAS-associated factor 2-B [Triticum urartu]	GO:0005634;GO:0005829	fas-associated factor 2-b	*	*	*	*
2DL_9907310.1	With prior gene annotation	gi|475540481|gb|EMT09610.1|	Putative disease resistance RPP13-like protein 1 [Aegilops tauschii]	GO:0006952;GO:0043531;GO:0004672	disease resistance protein rga4	*	*	KOG0619	FOG: Leucine rich repeat
2DL_9907804.2	With prior gene annotation	gi|474011947|gb|EMS52553.1|	Calcium-dependent protein kinase 5 [Triticum urartu]	GO:0005829;GO:0046777;GO:0004674;GO:0005509;GO:0010359;GO:0010119;GO:0009738;GO:0005524;GO:0005886;GO:0009069;EC:2.7.11.0	calcium-dependent protein kinase 5	K13412	CPK	KOG0032	Ca2+/calmodulin-dependent protein kinase, EF-Hand protein superfamily
2DL_9907856.2	With prior gene annotation	gi|326502404|dbj|BAJ95265.1|	predicted protein [Hordeum vulgare subsp. vulgare]	*	*	*	*	*	*
2DL_9908034.1	With prior gene annotation	gi|475620538|gb|EMT31142.1|	hypothetical protein F775_18469 [Aegilops tauschii]	GO:0008270	protein far1-related sequence 5	*	*	*	*
2DL_9908075.1	No prior gene annotation	gi|475548446|gb|EMT11076.1|	hypothetical protein F775_10692 [Aegilops tauschii]	GO:0000145;GO:0006887	hypothetical protein F775_10692 [Aegilops tauschii]	*	*	*	*
2DL_9908103.1	No prior gene annotation	gi|475507256|gb|EMT04921.1|	hypothetical protein F775_06686 [Aegilops tauschii]	*	*	*	*	*	*
2DL_9908788.1	With prior gene annotation	gi|475501157|gb|EMT04306.1|	hypothetical protein F775_09111 [Aegilops tauschii]	*	*	*	*	*	*
2DL_9909579.1	No prior gene annotation	gi|475556042|gb|EMT12562.1|	hypothetical protein F775_06542 [Aegilops tauschii]	*	*	*	*	*	*
2DL_9909652.1	No prior gene annotation	gi|326533466|dbj|BAK05264.1|	predicted protein [Hordeum vulgare subsp. vulgare]	GO:0008270;GO:0003676	protein far1-related sequence 5	*	*	*	*
2DL_9909652.2	No prior gene annotation	gi|721628423|ref|XP_010229757.1|	PREDICTED: putative protein FAR1-RELATED SEQUENCE 10 [Brachypodium distachyon]	GO:0008270;GO:0003676	protein far1-related sequence 5-like	*	*	*	*
2DL_9909948.1	No prior gene annotation	gi|473942607|gb|EMS50421.1|	hypothetical protein TRIUR3_28963 [Triticum urartu]	GO:0016301;GO:0016310	n-acetyl-d-glucosamine kinase-like	*	*	*	*
2DL_9910146.1	With prior gene annotation	gi|475556582|gb|EMT12672.1|	hypothetical protein F775_05364 [Aegilops tauschii]	*	*	*	*	*	*
2DL_9910257.1	With prior gene annotation	gi|473967041|gb|EMS51269.1|	hypothetical protein TRIUR3_11448 [Triticum urartu]	*	*	*	*	*	*
2DS_5316468.1	With prior gene annotation	gi|475573942|gb|EMT16854.1|	hypothetical protein F775_24748 [Aegilops tauschii]	*	*	*	*	*	*
2DS_5316739.1	No prior gene annotation	gi|326527161|dbj|BAK04522.1|	predicted protein [Hordeum vulgare subsp. vulgare]	GO:0009408;GO:0009644;GO:0042542	predicted protein [Hordeum vulgare subsp. vulgare]	*	*	*	*
2DS_5316806.1	No prior gene annotation	gi|475618851|gb|EMT30569.1|	hypothetical protein F775_24105 [Aegilops tauschii]	*	*	*	*	*	*
2DS_5317606.1	No prior gene annotation	gi|475584323|gb|EMT19746.1|	hypothetical protein F775_06137 [Aegilops tauschii]	*	*	*	*	KOG0504	FOG: Ankyrin repeat
2DS_5318954.1	No prior gene annotation	gi|475583785|gb|EMT19567.1|	Putative syntaxin-131 [Aegilops tauschii]	GO:0016020;GO:0016192	Putative syntaxin-131 [Aegilops tauschii]	K08486	STX1B_2_3	*	*
2DS_5320632.1	No prior gene annotation	gi|326496240|dbj|BAJ94582.1|	predicted protein [Hordeum vulgare subsp. vulgare]	GO:0020037;GO:0016705;GO:0004497;GO:0005506;GO:0055114	cytochrome p450 71d10	*	*	KOG0156	Cytochrome P450 CYP2 subfamily
2DS_5322566.1	No prior gene annotation	gi|475619513|gb|EMT30794.1|	hypothetical protein F775_08589 [Aegilops tauschii]	*	*	*	*	*	*
2DS_5324264.1	No prior gene annotation	gi|326522857|dbj|BAJ88474.1|	predicted protein [Hordeum vulgare subsp. vulgare]	GO:0071704;GO:0044238;GO:0010038;GO:0044699;GO:0010033	mannose-6-phosphate isomerase	K01809	manA, MPI	*	*
2DS_5324488.1	No prior gene annotation	gi|473904506|gb|EMS49283.1|	Single-stranded DNA-binding protein, mitochondrial [Triticum urartu]	GO:0003697;GO:0006260	single-stranded dna-binding mitochondrial	*	*	*	*
2DS_5324903.1	No prior gene annotation	gi|475574198|gb|EMT16919.1|	Cysteine proteinase RD21a [Aegilops tauschii]	GO:0008233	cysteine proteinase rd21a	K16292	CEP, CYSEP	KOG1543	Cysteine proteinase Cathepsin L
2DS_5325032.1	No prior gene annotation	gi|721610266|ref|XP_003559954.2|	PREDICTED: putative uncharacterized protein At4g01020, chloroplastic isoform X2 [Brachypodium distachyon]	GO:0008270;GO:0003676;GO:0005739;GO:0008026;GO:0006200;GO:0005524	uncharacterized protein chloroplastic-like	K12818	DHX8, PRP22	KOG1812	Predicted E3 ubiquitin ligase
2DS_5330217.1	With prior gene annotation	gi|475613287|gb|EMT28715.1|	hypothetical protein F775_15118 [Aegilops tauschii]	*	*	*	*	*	*
2DS_5332812.1	No prior gene annotation	gi|55168168|gb|AAV44035.1|	putative helicase [Oryza sativa Japonica Group]	GO:0009536	at hook motif-containing	K15255	PIF1	KOG0987	DNA helicase PIF1/RRM3
2DS_5334751.1	No prior gene annotation	gi|475604795|gb|EMT25839.1|	hypothetical protein F775_14205 [Aegilops tauschii]	GO:0006457;GO:0009506;GO:0005886;GO:0000413;GO:0005829;GO:0005783;GO:0003755;EC:5.2.1.8	peptidyl-prolyl cis-trans isomerase 1	K09578	PIN1	*	*
2DS_5335288.1	No prior gene annotation	gi|473821344|gb|EMS46998.1|	hypothetical protein TRIUR3_01699 [Triticum urartu]	*	*	*	*	*	*
2DS_5337007.1	No prior gene annotation	gi|475518354|gb|EMT06185.1|	hypothetical protein F775_24491 [Aegilops tauschii]	*	*	K09602	OTUB1	*	*
2DS_5337161.1	No prior gene annotation	gi|474105881|gb|EMS55464.1|	hypothetical protein TRIUR3_06915 [Triticum urartu]	*	*	*	*	*	*
2DS_5339152.1	No prior gene annotation	gi|721614721|ref|XP_010227505.1|	PREDICTED: uncharacterized protein LOC100825363 isoform X2 [Brachypodium distachyon]	*	*	*	*	*	*
2DS_5342994.1	No prior gene annotation	gi|475496464|gb|EMT03921.1|	hypothetical protein F775_14168 [Aegilops tauschii]	*	*	*	*	*	*
2DS_5343874.1	No prior gene annotation	gi|474368073|gb|EMS63647.1|	hypothetical protein TRIUR3_30712 [Triticum urartu]	*	*	*	*	*	*
2DS_5344053.1	With prior gene annotation	gi|115473729|ref|NP_001060463.1|	Os07g0646500 [Oryza sativa Japonica Group] &gt;gi|113611999|dbj|BAF22377.1| Os07g0646500 [Oryza sativa Japonica Group]	GO:0005739;GO:0009536	uncharacterized protein loc102710515	*	*	*	*
2DS_5345654.1	No prior gene annotation	gi|475528299|gb|EMT07603.1|	hypothetical protein F775_07751 [Aegilops tauschii]	*	*	*	*	*	*
2DS_5346814.1	No prior gene annotation	gi|474183870|gb|EMS57853.1|	hypothetical protein TRIUR3_13557 [Triticum urartu]	*	*	*	*	*	*
2DS_5346897.1	With prior gene annotation	gi|474326688|gb|EMS62484.1|	Vacuolar-sorting receptor 1 [Triticum urartu]	GO:0005488	gag-pol polyprotein	*	*	KOG0017	FOG: Transposon-encoded proteins with TYA, reverse transcriptase, integrase domains in various combinations
2DS_5347877.1	With prior gene annotation	gi|475592173|gb|EMT22004.1|	hypothetical protein F775_21957 [Aegilops tauschii]	GO:0016020	ble2 protein	*	*	*	*
2DS_5348210.1	With prior gene annotation	gi|475557215|gb|EMT12789.1|	hypothetical protein F775_22447 [Aegilops tauschii]	*	*	*	*	*	*
2DS_5348972.1	No prior gene annotation	gi|721651133|ref|XP_010233530.1|	PREDICTED: protein FAR1-RELATED SEQUENCE 5-like [Brachypodium distachyon]	GO:0009536	protein far1-related sequence 5-like	*	*	*	*
2DS_5350342.2	With prior gene annotation	gi|475601047|gb|EMT24703.1|	hypothetical protein F775_09369 [Aegilops tauschii]	*	*	*	*	*	*
2DS_5350693.1	No prior gene annotation	gi|473923435|gb|EMS49776.1|	Iron sulfur cluster assembly protein 1, mitochondrial [Triticum urartu]	GO:0044699;GO:0050896;GO:0016043;GO:0009987;GO:0003824;GO:0005488;GO:0008152	iron sulfur cluster assembly protein mitochondrial	*	*	*	*
2DS_5353193.1	With prior gene annotation	gi|474381802|gb|EMS64642.1|	hypothetical protein TRIUR3_15051 [Triticum urartu]	GO:0005829;GO:0016491;GO:0055114;GO:0008270	uncharacterized protein loc100829178	K00344	qor, CRYZ	*	*
2DS_5356982.1	No prior gene annotation	gi|475625002|gb|EMT32817.1|	hypothetical protein F775_24043 [Aegilops tauschii]	*	*	*	*	*	*
2DS_5358346.1	No prior gene annotation	gi|475534002|gb|EMT08492.1|	hypothetical protein F775_30099 [Aegilops tauschii]	*	*	*	*	*	*
2DS_5359631.1	No prior gene annotation	gi|475601524|gb|EMT24848.1|	Putative ribonuclease H protein [Aegilops tauschii]	GO:0005488;GO:0006139;GO:0016740	ribonuclease h protein	*	*	*	*
2DS_5359631.2	No prior gene annotation	gi|475601524|gb|EMT24848.1|	Putative ribonuclease H protein [Aegilops tauschii]	GO:0005488;GO:0006139;GO:0016740	ribonuclease h protein	*	*	*	*
2DS_5361090.1	With prior gene annotation	gi|475602368|gb|EMT25111.1|	Wall-associated receptor kinase 3 [Aegilops tauschii]	GO:0004713;GO:0018108;GO:0005524;GO:0004674;GO:0009069;EC:2.7.10.0;EC:2.7.11.0	wall-associated receptor kinase 3	K04733	IRAK4	*	*
2DS_5361162.1	No prior gene annotation	gi|474447736|gb|EMS68670.1|	Disease resistance protein RPP13 [Triticum urartu]	GO:0006952;GO:0043531	disease resistance protein rpp13	*	*	*	*
2DS_5363892.1	No prior gene annotation	gi|475607399|gb|EMT26700.1|	Glutamate receptor 2.8 [Aegilops tauschii]	GO:0004930;GO:0034220;GO:0005234;GO:0004970;GO:0007186;GO:0016021;GO:0035235;GO:0007268	glutamate receptor	K05387	GRIP	*	*
2DS_5364330.1	No prior gene annotation	gi|242070839|ref|XP_002450696.1|	hypothetical protein SORBIDRAFT_05g010901 [Sorghum bicolor] &gt;gi|241936539|gb|EES09684.1| hypothetical protein SORBIDRAFT_05g010901 [Sorghum bicolor]	*	*	*	*	*	*
2DS_5364473.1	No prior gene annotation	gi|38347191|emb|CAE02411.2|	OSJNBa0024J22.19 [Oryza sativa Japonica Group]	GO:0043231	reverse transcriptase	K11000	CALS	*	*
2DS_5365343.1	No prior gene annotation	gi|475573048|gb|EMT16643.1|	hypothetical protein F775_17399 [Aegilops tauschii]	*	*	*	*	*	*
2DS_5366861.1	No prior gene annotation	gi|475593069|gb|EMT22261.1|	Protein BREAST CANCER SUSCEPTIBILITY 1-like protein [Aegilops tauschii]	GO:0003677;GO:0016567;GO:0004842;GO:0005634;GO:0008270;GO:0006281;EC:6.3.2.19	protein breast cancer susceptibility 1-like protein	K10683	BARD1	KOG1084	Transcription factor TCF20
2DS_5371091.1	No prior gene annotation	gi|326513496|dbj|BAJ87767.1|	predicted protein [Hordeum vulgare subsp. vulgare]	GO:0008270;GO:0003676	far-red impaired response	*	*	*	*
2DS_5373266.1	No prior gene annotation	gi|475558578|gb|EMT13126.1|	hypothetical protein F775_10753 [Aegilops tauschii]	*	*	*	*	*	*
2DS_5373970.1	No prior gene annotation	gi|474423359|gb|EMS67593.1|	hypothetical protein TRIUR3_25212 [Triticum urartu]	*	*	*	*	*	*
2DS_5375761.1	With prior gene annotation	gi|475609569|gb|EMT27420.1|	hypothetical protein F775_28330 [Aegilops tauschii]	GO:0005509	probable calcium-binding protein cml12-like	K13448	CML	*	*
2DS_5377660.1	No prior gene annotation	gi|475567029|gb|EMT15168.1|	hypothetical protein F775_24892 [Aegilops tauschii]	*	*	*	*	*	*
2DS_5382246.1	No prior gene annotation	gi|475613880|gb|EMT28910.1|	hypothetical protein F775_23939 [Aegilops tauschii]	*	*	*	*	*	*
2DS_5384561.1	With prior gene annotation	gi|475606151|gb|EMT26300.1|	Nuclear pore complex protein [Aegilops tauschii]	GO:0043044;GO:0004829;GO:0009941;GO:0003899;GO:0042542;GO:0031491;GO:0006435;GO:0004550;GO:0006351;GO:0006388;GO:0006241;GO:0009585;GO:0003964;GO:0090502;GO:0005618;GO:0005829;GO:0046872;GO:0000213;GO:0004386;GO:0006165;GO:0009570;GO:0009734;GO:0003677;GO:0006183;GO:0006228;GO:0006278;GO:0009579;GO:0003723;GO:0005886;GO:0005524;GO:0006544;GO:0006563;GO:0006566;GO:0005730;GO:0006144;GO:0006206;GO:…	nuclear pore complex protein	*	*	*	*
2DS_5385940.1	No prior gene annotation	gi|475618210|gb|EMT30383.1|	hypothetical protein F775_24044 [Aegilops tauschii]	GO:0006952;GO:0017148;GO:0030598;EC:3.2.2.22	uncharacterized protein loc101764155	*	*	*	*
2DS_5387965.1	No prior gene annotation	gi|729425401|ref|XP_010559036.1|	PREDICTED: LOW QUALITY PROTEIN: F-box/FBD/LRR-repeat protein At1g16930-like [Tarenaya hassleriana]	*	*	*	*	*	*
2DS_5388440.1	No prior gene annotation	gi|475513692|gb|EMT05645.1|	hypothetical protein F775_22945 [Aegilops tauschii]	*	*	*	*	*	*
2DS_5388494.1	With prior gene annotation	gi|473892492|gb|EMS48849.1|	Cytochrome P450 81D1 [Triticum urartu]	GO:0020037;GO:0016705;GO:0004497;GO:0005506;GO:0055114	isoflavone 2 -hydroxylase-like	*	*	KOG0156	Cytochrome P450 CYP2 subfamily
2DS_5388498.1	No prior gene annotation	gi|77556691|gb|ABA99487.1|	retrotransposon protein, putative, unclassified [Oryza sativa Japonica Group]	GO:0005488	retrotransposon unclassified	*	*	*	*
2DS_5388519.1	With prior gene annotation	gi|474166345|gb|EMS57410.1|	hypothetical protein TRIUR3_17419 [Triticum urartu]	*	*	*	*	*	*
2DS_5388593.2	With prior gene annotation	gi|242070839|ref|XP_002450696.1|	hypothetical protein SORBIDRAFT_05g010901 [Sorghum bicolor] &gt;gi|241936539|gb|EES09684.1| hypothetical protein SORBIDRAFT_05g010901 [Sorghum bicolor]	GO:0005488	uncharacterized protein loc104584986	*	*	*	*
2DS_5388935.1	No prior gene annotation	gi|475601756|gb|EMT24927.1|	hypothetical protein F775_00464 [Aegilops tauschii]	GO:0006950	homolog subfamily b member 5	*	*	*	*
2DS_5389459.1	No prior gene annotation	gi|475582799|gb|EMT19245.1|	Putative disease resistance protein RGA4 [Aegilops tauschii]	GO:0016539;GO:0006952;GO:0043531	disease resistance protein rga4	*	*	*	*
2DS_5390046.1	No prior gene annotation	gi|86439746|emb|CAJ19366.1|	putative ribonucleoside diphosphate reductase [Triticum aestivum]	GO:0055114;GO:0009202;GO:0006260;GO:0005524;GO:0005971;GO:0004748;GO:0046686;GO:0006144;GO:0006206;GO:0009186;EC:1.17.4.1	ribonucleoside-diphosphate reductase large subunit	K10807	RRM1	KOG1112	Ribonucleotide reductase, alpha subunit
2DS_5390229.1	With prior gene annotation	gi|474036369|gb|EMS53126.1|	hypothetical protein TRIUR3_15532 [Triticum urartu]	*	*	*	*	*	*
2DS_5390335.1	No prior gene annotation	gi|475600493|gb|EMT24549.1|	hypothetical protein F775_24933 [Aegilops tauschii]	*	*	*	*	*	*
2DS_5391005.1	No prior gene annotation	gi|475570316|gb|EMT15993.1|	hypothetical protein F775_21041 [Aegilops tauschii]	GO:0003682;GO:0000785	uncharacterized protein loc104585095	*	*	*	*
3AL_1509416.1	No prior gene annotation	gi|474177330|gb|EMS57801.1|	hypothetical protein TRIUR3_04811 [Triticum urartu]	*	*	*	*	*	*
3AL_1903680.1	No prior gene annotation	gi|38345213|emb|CAD40196.2|	OSJNBb0043H09.2 [Oryza sativa Japonica Group]	GO:0006259;GO:0003676;GO:0003824	retrotransposon unclassified	*	*	KOG0017	FOG: Transposon-encoded proteins with TYA, reverse transcriptase, integrase domains in various combinations
3AL_2883544.1	No prior gene annotation	gi|475570177|gb|EMT15965.1|	hypothetical protein F775_11667 [Aegilops tauschii]	*	*	*	*	*	*
3AL_3495204.1	With prior gene annotation	gi|357131185|ref|XP_003567220.1|	PREDICTED: probable leucine-rich repeat receptor-like protein kinase At5g49770-like [Brachypodium distachyon]	GO:0016023;GO:0016310;GO:0004672;GO:0016020;GO:0005739	probable leucine-rich repeat receptor-like protein kinase at5g49770-like	*	*	*	*
3AL_4238455.1	No prior gene annotation	gi|474136864|gb|EMS56385.1|	hypothetical protein TRIUR3_20362 [Triticum urartu]	GO:0009506;GO:0016020	probable xyloglucan glycosyltransferase 1-like	*	*	*	*
3AL_4293049.1	No prior gene annotation	gi|475546263|gb|EMT10655.1|	hypothetical protein F775_00281 [Aegilops tauschii]	GO:0006508;GO:0008234	uncharacterized protein loc104584426	*	*	*	*
3AL_4297225.1	No prior gene annotation	gi|474174849|gb|EMS57735.1|	DNA repair and recombination protein RAD54-like protein [Triticum urartu]	GO:0008152;GO:0005524;GO:0004386;GO:0003677	snf2 domain-containing protein classy 3-like	K10875	RAD54L, RAD54	KOG0390	DNA repair protein, SNF2 family
3AL_4302539.1	No prior gene annotation	gi|473895601|gb|EMS48952.1|	hypothetical protein TRIUR3_05027 [Triticum urartu]	*	*	*	*	*	*
3AL_4304110.1	No prior gene annotation	gi|573947021|ref|XP_006655841.1|	PREDICTED: LOW QUALITY PROTEIN: probable galactinol--sucrose galactosyltransferase 6-like [Oryza brachyantha]	*	*	K06617	E2.4.1.82	*	*
3AL_4311189.1	No prior gene annotation	gi|473998926|gb|EMS52135.1|	Protein ABSCISIC ACID-INSENSITIVE 5 [Triticum urartu]	GO:0006355;GO:0003700;GO:0043565;GO:0005667;GO:0045449	protein abscisic acid-insensitive 5	K14432	ABF	*	*
3AL_4312594.1	With prior gene annotation	gi|475510811|gb|EMT05316.1|	Putative LRR receptor-like serine/threonine-protein kinase [Aegilops tauschii]	GO:0016301;GO:0016310	lrr receptor-like serine threonine-protein kinase	*	*	KOG0619	FOG: Leucine rich repeat
3AL_4318294.1	No prior gene annotation	gi|475506490|gb|EMT04845.1|	hypothetical protein F775_24294 [Aegilops tauschii]	GO:0050660;GO:0008762;GO:0055114;GO:0006040;EC:1.1.1.158	uncharacterized protein loc101760966 isoform x1	*	*	*	*
3AL_4331894.1	No prior gene annotation	gi|475600336|gb|EMT24506.1|	hypothetical protein F775_03017 [Aegilops tauschii]	*	*	*	*	*	*
3AL_4348124.1	No prior gene annotation	gi|475623778|gb|EMT32360.1|	hypothetical protein F775_13582 [Aegilops tauschii]	*	*	*	*	*	*
3AL_4350157.1	No prior gene annotation	gi|475553932|gb|EMT12116.1|	hypothetical protein F775_24302 [Aegilops tauschii]	*	*	*	*	*	*
3AL_4353551.1	No prior gene annotation	gi|475607399|gb|EMT26700.1|	Glutamate receptor 2.8 [Aegilops tauschii]	GO:0004930;GO:0034220;GO:0005234;GO:0004970;GO:0007186;GO:0016021;GO:0035235;GO:0007268	glutamate receptor	K05387	GRIP	*	*
3AL_4357990.1	No prior gene annotation	gi|475612807|gb|EMT28540.1|	Protein FAR1-RELATED SEQUENCE 5 [Aegilops tauschii]	GO:0008270	protein far1-related sequence 5	*	*	*	*
3AL_4375428.1	No prior gene annotation	gi|474398213|gb|EMS65876.1|	hypothetical protein TRIUR3_16192 [Triticum urartu]	GO:0003777;GO:0008017;GO:0006281;GO:0005739;GO:0005874;GO:0003677;GO:0016023;GO:0005524;GO:0007018;GO:0005871;GO:0045298	kinesin-like protein kif22	*	*	*	*
3AL_4382288.1	No prior gene annotation	gi|222623408|gb|EEE57540.1|	hypothetical protein OsJ_07864 [Oryza sativa Japonica Group]	GO:0016023	protein far1-related sequence 5-like	*	*	*	*
3AL_4385834.1	No prior gene annotation	gi|474219189|gb|EMS59160.1|	hypothetical protein TRIUR3_32768 [Triticum urartu]	GO:0016301;GO:0071241;GO:0044237	methylthioribose kinase	K00899	mtnK	*	*
3AL_4398925.1	No prior gene annotation	gi|58532025|emb|CAD41563.3|	OSJNBa0006A01.18 [Oryza sativa Japonica Group]	*	*	*	*	*	*
3AL_4407465.1	No prior gene annotation	gi|473860612|gb|EMS47514.1|	Zinc finger CCCH domain-containing protein 44 [Triticum urartu]	GO:0003677;GO:0016570;GO:0005634;GO:0006352	zinc finger ccch domain-containing protein 44	*	*	*	*
3AL_4410065.1	No prior gene annotation	gi|473786903|gb|EMS46235.1|	hypothetical protein TRIUR3_31080 [Triticum urartu]	GO:0048364;GO:0006457;GO:0009944;GO:0008168;GO:0009910;GO:0003964;GO:0009965;GO:0006306;GO:0035281;GO:0003677;GO:0016021;GO:0006278;GO:0003723;GO:0003755;GO:0009506;GO:0003682;GO:0000413;GO:0005634;GO:0000785;EC:2.1.1.0;EC:2.7.7.49;EC:5.2.1.8	peptidyl-prolyl cis-trans isomerase cwc27-like protein	*	*	*	*
3AL_4416350.1	No prior gene annotation	gi|357118033|ref|XP_003560764.1|	PREDICTED: uncharacterized protein LOC100834266 [Brachypodium distachyon]	GO:0046872	retrotransposon unclassified	*	*	*	*
3AL_4417251.1	No prior gene annotation	gi|474141828|gb|EMS56550.1|	hypothetical protein TRIUR3_12397 [Triticum urartu]	GO:0016021;GO:0005886	hypothetical protein TRIUR3_12397 [Triticum urartu]	*	*	*	*
3AL_4421792.1	No prior gene annotation	gi|357139030|ref|XP_003571089.1|	PREDICTED: nuclear pore complex protein Nup205-like [Brachypodium distachyon]	GO:0043231	nuclear pore complex protein nup205-like	K14310	NUP205, NUP192	*	*
3AL_4423914.1	No prior gene annotation	gi|474388626|gb|EMS65142.1|	hypothetical protein TRIUR3_20307 [Triticum urartu]	GO:0046872;GO:0016491	cytochrome p450 89a2	*	*	*	*
3AL_4424792.1	No prior gene annotation	gi|721670365|ref|XP_010236532.1|	PREDICTED: ubiquitin-like-specific protease ESD4 [Brachypodium distachyon]	GO:0016023;GO:0016787	ulp1 protease c-terminal catalytic domain containing protein	*	*	*	*
3AL_4429276.1	With prior gene annotation	gi|474372322|gb|EMS63932.1|	hypothetical protein TRIUR3_06422 [Triticum urartu]	*	*	*	*	*	*
3AL_4446815.1	No prior gene annotation	gi|475616363|gb|EMT29735.1|	hypothetical protein F775_01185 [Aegilops tauschii]	GO:0004672;GO:0006468;GO:0005524	kinase-like protein tmkl1	*	*	*	*
3AL_4450953.1	No prior gene annotation	gi|297726477|ref|NP_001175602.1|	Os08g0448900 [Oryza sativa Japonica Group] &gt;gi|255678488|dbj|BAH94330.1| Os08g0448900 [Oryza sativa Japonica Group]	GO:0003678;GO:0032508;GO:0006281;GO:0005739;GO:0000723;GO:0016023;GO:0005524;GO:0005657	helicase-like protein	*	*	KOG0851	Single-stranded DNA-binding replication protein A (RPA), large (70 kD) subunit and related ssDNA-binding proteins
3AL_4450981.1	No prior gene annotation	gi|474423598|gb|EMS67629.1|	hypothetical protein TRIUR3_26756 [Triticum urartu]	*	*	*	*	*	*
3AL_4451629.1	With prior gene annotation	gi|77550764|gb|ABA93561.1|	retrotransposon protein, putative, Ty3-gypsy subclass [Oryza sativa Japonica Group]	*	*	*	*	*	*
3AL_4452645.1	No prior gene annotation	gi|357127783|ref|XP_003565557.1|	PREDICTED: uncharacterized protein LOC100822107 [Brachypodium distachyon]	GO:0005488;GO:0016023	transposon mutator sub-class	*	*	*	*
3AL_4453471.1	No prior gene annotation	gi|645256678|ref|XP_008234059.1|	PREDICTED: uncharacterized protein LOC103333039 [Prunus mume]	GO:0005488	uncharacterized protein partial	*	*	KOG0017	FOG: Transposon-encoded proteins with TYA, reverse transcriptase, integrase domains in various combinations
3AS_2429444.1	No prior gene annotation	gi|474400632|gb|EMS66045.1|	hypothetical protein TRIUR3_09442 [Triticum urartu]	GO:0008234;GO:0006508	hypothetical protein TRIUR3_09442 [Triticum urartu]	*	*	*	*
3AS_3113837.1	No prior gene annotation	gi|473939986|gb|EMS50294.1|	hypothetical protein TRIUR3_18653 [Triticum urartu]	*	*	*	*	*	*
3AS_3273899.1	No prior gene annotation	gi|475462754|gb|EMT02099.1|	Putative E3 ubiquitin-protein ligase SINA-like protein 6 [Aegilops tauschii]	GO:0007275;GO:0016567;GO:0006511;GO:0004842;GO:0005634;GO:0008270;EC:6.3.2.19	e3 ubiquitin-protein ligase sina-like protein 6	K04506	SIAH1	KOG3002	Zn finger protein
3AS_3284622.1	No prior gene annotation	gi|475585881|gb|EMT20168.1|	Eukaryotic translation initiation factor 4E-1 [Aegilops tauschii]	GO:0003743;GO:0005840;GO:0006446	eukaryotic translation initiation factor 4e-1	*	*	*	*
3AS_3304832.1	No prior gene annotation	gi|474394918|gb|EMS65623.1|	hypothetical protein TRIUR3_16709 [Triticum urartu]	*	*	*	*	*	*
3AS_3315790.1	No prior gene annotation	gi|77555174|gb|ABA97970.1|	retrotransposon protein, putative, unclassified, expressed [Oryza sativa Japonica Group]	GO:0003964;GO:0003677;GO:0006278;GO:0003723;GO:0004190;GO:0006508;GO:0005634;GO:0015074;GO:0006310;EC:2.7.7.49;EC:3.4.23.0	retrotransposon expressed	*	*	KOG0017	FOG: Transposon-encoded proteins with TYA, reverse transcriptase, integrase domains in various combinations
3AS_3321091.1	No prior gene annotation	gi|326502090|dbj|BAK06537.1|	predicted protein [Hordeum vulgare subsp. vulgare]	*	*	*	*	*	*
3AS_3326528.1	With prior gene annotation	gi|474239470|gb|EMS59763.1|	hypothetical protein TRIUR3_16079 [Triticum urartu]	GO:0003677	uncharacterized protein ddb_g0290685-like	K17046	DEK	*	*
3AS_3327938.1	With prior gene annotation	gi|474071153|gb|EMS54332.1|	Disease resistance protein RPM1 [Triticum urartu]	GO:0006952;GO:0043531	disease resistance protein rpm1	*	*	KOG0619	FOG: Leucine rich repeat
3AS_3330925.1	No prior gene annotation	gi|475575574|gb|EMT17308.1|	Disease resistance protein [Aegilops tauschii]	GO:0006952;GO:0043531	disease resistance protein at4g27190-like	*	*	*	*
3AS_3330958.1	No prior gene annotation	gi|475589412|gb|EMT21149.1|	Protein FAR1-RELATED SEQUENCE 3 [Aegilops tauschii]	GO:0008270	protein far1-related sequence 5	*	*	*	*
3AS_3338634.1	No prior gene annotation	gi|474262004|gb|EMS60555.1|	hypothetical protein TRIUR3_26525 [Triticum urartu]	*	*	*	*	*	*
3AS_3340223.1	With prior gene annotation	gi|475540272|gb|EMT09571.1|	hypothetical protein F775_17556 [Aegilops tauschii]	*	*	*	*	*	*
3AS_3345466.1	No prior gene annotation	gi|326515608|dbj|BAK07050.1|	predicted protein [Hordeum vulgare subsp. vulgare]	GO:0043231;GO:0003676;GO:0044444	hat family dimerisation domain containing protein	*	*	*	*
3AS_3351653.1	No prior gene annotation	gi|475539872|gb|EMT09498.1|	E3 ubiquitin-protein ligase SINA-like 10 [Aegilops tauschii]	GO:0007275;GO:0016567;GO:0006511;GO:0004842;GO:0005634;GO:0008270;EC:6.3.2.19	e3 ubiquitin-protein ligase sina-like 6	K04506	SIAH1	KOG3002	Zn finger protein
3AS_3366164.1	No prior gene annotation	gi|475480576|gb|EMT02843.1|	hypothetical protein F775_25246 [Aegilops tauschii]	*	*	*	*	*	*
3AS_3369203.1	No prior gene annotation	gi|475556834|gb|EMT12709.1|	hypothetical protein F775_06473 [Aegilops tauschii]	GO:0005634;GO:0003677;GO:0003682;GO:0000785	uncharacterized protein loc100836195	K15292	STXBP1, MUNC18-1	*	*
3AS_3375266.1	No prior gene annotation	gi|721667697|ref|XP_010235996.1|	PREDICTED: protein FAR1-RELATED SEQUENCE 5-like [Brachypodium distachyon]	GO:0006810;GO:0005488;GO:0005622;GO:0005215	protein far1-related sequence 5-like	K01866	YARS, tyrS	*	*
3AS_3376680.1	No prior gene annotation	gi|474382186|gb|EMS64673.1|	hypothetical protein TRIUR3_32809 [Triticum urartu]	GO:0071704;GO:0044238;GO:0043167;GO:0006796;GO:0003824	kinase-like protein tmkl1	*	*	*	*
3AS_3381477.1	No prior gene annotation	gi|475608837|gb|EMT27168.1|	hypothetical protein F775_14859 [Aegilops tauschii]	*	*	*	*	*	*
3AS_3384404.1	No prior gene annotation	gi|474271248|gb|EMS60901.1|	hypothetical protein TRIUR3_25776 [Triticum urartu]	*	*	*	*	*	*
3AS_3399189.1	No prior gene annotation	gi|474391133|gb|EMS65362.1|	hypothetical protein TRIUR3_09814 [Triticum urartu]	*	*	*	*	*	*
3AS_3401519.1	No prior gene annotation	gi|474373594|gb|EMS64017.1|	Putative disease resistance protein RGA4 [Triticum urartu]	GO:0006952;GO:0043531	disease resistance protein rga4	*	*	*	*
3AS_3408821.1	No prior gene annotation	gi|475600047|gb|EMT24415.1|	hypothetical protein F775_14661 [Aegilops tauschii]	*	*	*	*	*	*
3AS_3409842.1	No prior gene annotation	gi|475599667|gb|EMT24297.1|	CRS2-associated factor 1, chloroplastic [Aegilops tauschii]	GO:0008380;GO:0003723;GO:0009536	crs2-associated factor chloroplastic-like	*	*	*	*
3AS_3412135.1	No prior gene annotation	gi|475612807|gb|EMT28540.1|	Protein FAR1-RELATED SEQUENCE 5 [Aegilops tauschii]	*	*	*	*	*	*
3AS_3417347.1	With prior gene annotation	gi|475616969|gb|EMT29944.1|	UDP-glucose:glycoprotein glucosyltransferase 1 [Aegilops tauschii]	GO:0006952;GO:0043531;GO:0008270;GO:0003676;GO:0004222;GO:0006508;EC:3.4.24.0	udp-glucose:glycoprotein glucosyltransferase 1	K02689	psaA	*	*
3AS_3421391.1	No prior gene annotation	gi|474414523|gb|EMS67092.1|	hypothetical protein TRIUR3_33090 [Triticum urartu]	*	*	*	*	*	*
3AS_3423537.1	No prior gene annotation	gi|475488084|gb|EMT03342.1|	Disease resistance protein RPM1 [Aegilops tauschii]	GO:0006952;GO:0043531;GO:0006355;GO:0043565;GO:0003700;GO:0005667;GO:0045449	disease resistance protein rpm1	K13457	RPM1, RPS3	*	*
3AS_3428166.1	No prior gene annotation	gi|473731694|gb|EMS45168.1|	Disease resistance RPP13-like protein 4 [Triticum urartu]	GO:0006952;GO:0043531	disease resistance protein rpm1	*	*	*	*
3AS_3429321.1	No prior gene annotation	gi|21740636|emb|CAD40197.1|	OSJNBb0043H09.5 [Oryza sativa Japonica Group]	GO:0009987;GO:0009536	retrotransposon unclassified	K18577	EBM	KOG1075	FOG: Reverse transcriptase
3AS_3430348.1	No prior gene annotation	gi|475601524|gb|EMT24848.1|	Putative ribonuclease H protein [Aegilops tauschii]	GO:0009987;GO:0005488;GO:0016740;GO:0008152	ribonuclease h protein	*	*	*	*
3AS_3440591.1	No prior gene annotation	gi|475612807|gb|EMT28540.1|	Protein FAR1-RELATED SEQUENCE 5 [Aegilops tauschii]	GO:0008270;GO:0003676	far-red impaired response	*	*	*	*
3AS_3440708.1	With prior gene annotation	gi|474242069|gb|EMS59876.1|	Hypoxia up-regulated protein 1 [Triticum urartu]	*	*	*	*	*	*
3AS_3441361.1	No prior gene annotation	gi|474069676|gb|EMS54282.1|	Beta-fructofuranosidase, insoluble isoenzyme 3 [Triticum urartu]	GO:0003824	beta- insoluble isoenzyme 3	*	*	*	*
3AS_3442710.1	No prior gene annotation	gi|473936676|gb|EMS50150.1|	hypothetical protein TRIUR3_31016 [Triticum urartu]	*	*	*	*	*	*
3AS_3442810.1	No prior gene annotation	gi|474242054|gb|EMS59874.1|	hypothetical protein TRIUR3_34938 [Triticum urartu]	*	*	*	*	*	*
3AS_3442827.1	No prior gene annotation	gi|473936676|gb|EMS50150.1|	hypothetical protein TRIUR3_31016 [Triticum urartu]	*	*	*	*	*	*
3AS_3442910.1	With prior gene annotation	gi|326515858|dbj|BAK07175.1|	predicted protein [Hordeum vulgare subsp. vulgare] &gt;gi|326532270|dbj|BAK05064.1| predicted protein [Hordeum vulgare subsp. vulgare]	*	*	*	*	*	*
3AS_3442949.1	With prior gene annotation	gi|108864565|gb|ABA94541.2|	retrotransposon protein, putative, unclassified [Oryza sativa Japonica Group]	GO:0003964;GO:0003677;GO:0016023;GO:0006278;GO:0003723;GO:0004190;GO:0006508;GO:0006310;EC:2.7.7.49;EC:3.4.23.0	retrotransposon unclassified	*	*	KOG0017	FOG: Transposon-encoded proteins with TYA, reverse transcriptase, integrase domains in various combinations
3AS_3443414.1	No prior gene annotation	gi|475612807|gb|EMT28540.1|	Protein FAR1-RELATED SEQUENCE 5 [Aegilops tauschii]	*	*	*	*	*	*
3AS_3443502.1	No prior gene annotation	gi|474009092|gb|EMS52504.1|	hypothetical protein TRIUR3_07093 [Triticum urartu]	*	*	*	*	*	*
3AS_3444051.1	No prior gene annotation	gi|110289187|gb|ABB47755.2|	expressed protein [Oryza sativa Japonica Group]	GO:0032508;GO:0003678;GO:0006281;GO:0000723;GO:0005657	defensin-like protein	K15255	PIF1	*	*
3AS_3444157.1	No prior gene annotation	gi|474271249|gb|EMS60902.1|	hypothetical protein TRIUR3_25777 [Triticum urartu]	*	*	*	*	*	*
3AS_3444642.1	No prior gene annotation	gi|474413064|gb|EMS66957.1|	Pumilio-like protein 5 [Triticum urartu]	GO:0003723;GO:0006259	pumilio-like protein 5	*	*	*	*
3AS_3444951.1	No prior gene annotation	gi|474340991|gb|EMS62697.1|	Putative E3 ubiquitin-protein ligase SINA-like 6 [Triticum urartu]	GO:0007275;GO:0016567;GO:0006511;GO:0004842;GO:0005634;GO:0008270;EC:6.3.2.19	e3 ubiquitin-protein ligase sina-like 6	K04506	SIAH1	KOG3002	Zn finger protein
3AS_3446030.1	No prior gene annotation	gi|475612807|gb|EMT28540.1|	Protein FAR1-RELATED SEQUENCE 5 [Aegilops tauschii]	*	*	*	*	*	*
3AS_661563.1	No prior gene annotation	gi|473786331|gb|EMS46189.1|	CCR4-NOT transcription complex subunit 4 [Triticum urartu]	GO:0003676;GO:0000166	ccr4-not transcription complex subunit 4	K10643	CNOT4, NOT4, MOT2	*	*
3B_10360252.1	No prior gene annotation	gi|474022829|gb|EMS52932.1|	hypothetical protein TRIUR3_34501 [Triticum urartu]	GO:0005739;GO:0016020;GO:0005773	uncharacterized protein loc100832747	*	*	*	*
3B_10393279.1	With prior gene annotation	gi|359950766|gb|AEV91173.1|	MYB-related protein [Aegilops speltoides] &gt;gi|473961379|gb|EMS51126.1| Transcription factor TRY [Triticum urartu]	*	*	K09422	MYBP	*	*
3B_10397338.1	With prior gene annotation	gi|475600336|gb|EMT24506.1|	hypothetical protein F775_03017 [Aegilops tauschii]	*	*	*	*	*	*
3B_10407558.1	No prior gene annotation	gi|575868681|gb|AHH02472.1|	NBS-LRR protein [Triticum aestivum]	GO:0006952;GO:0043531	disease resistance protein rpm1	*	*	*	*
3B_10409038.1	With prior gene annotation	gi|475626063|gb|EMT33181.1|	Protein HOTHEAD [Aegilops tauschii]	GO:0006066;GO:0009553;GO:0050660;GO:0016023;GO:0007267;GO:0016829;GO:0010430;GO:0008812;GO:0006544;GO:0006563;GO:0006566;EC:1.1.99.1	protein hothead	K15403	ACE, HTH	*	*
3B_10414518.1	No prior gene annotation	gi|721629231|ref|XP_010229957.1|	PREDICTED: retrovirus-related Pol polyprotein from transposon TNT 1-94 [Brachypodium distachyon]	GO:0005488;GO:0009536	retrovirus-related pol polyprotein from transposon tnt 1-94	*	*	*	*
3B_10418330.1	No prior gene annotation	gi|475593371|gb|EMT22363.1|	hypothetical protein F775_43827 [Aegilops tauschii]	GO:0016021	orm1-like protein 3-like	*	*	KOG3319	Predicted membrane protein
3B_10423121.1	No prior gene annotation	gi|475384006|gb|EMT00666.1|	hypothetical protein F775_01933 [Aegilops tauschii]	*	*	*	*	*	*
3B_10423238.1	No prior gene annotation	gi|474350580|gb|EMS62981.1|	Disease resistance protein RPS2 [Triticum urartu]	GO:0006952;GO:0043531	disease resistance protein rps2	K13459	RPS2	*	*
3B_10427395.1	No prior gene annotation	gi|242117496|dbj|BAH79979.1|	putative unclassified retrotransposon protein [Oryza sativa Indica Group]	GO:0005488;GO:0005739	retrotransposon unclassified	*	*	*	*
3B_10432226.1	No prior gene annotation	gi|108708286|gb|ABF96081.1|	retrotransposon protein, putative, Ty1-copia subclass [Oryza sativa Japonica Group]	GO:0005488	retrotransposon ty1-copia subclass	*	*	*	*
3B_10437285.1	With prior gene annotation	gi|474103557|gb|EMS55354.1|	hypothetical protein TRIUR3_28653 [Triticum urartu]	*	*	*	*	*	*
3B_10437316.1	With prior gene annotation	gi|721632684|ref|XP_010230608.1|	PREDICTED: potassium channel KAT2-like isoform X1 [Brachypodium distachyon]	GO:0010118;GO:0034765;GO:0042802;GO:0007623;GO:0071805;GO:0005242;GO:0009644;GO:0008076	potassium channel kat2-like isoform x1	*	*	*	*
3B_10439692.1	With prior gene annotation	gi|475610831|gb|EMT27872.1|	hypothetical protein F775_02407 [Aegilops tauschii]	*	*	*	*	*	*
3B_10440253.1	No prior gene annotation	gi|474408700|gb|EMS66669.1|	Methionine S-methyltransferase [Triticum urartu]	GO:0003824	methionine s-methyltransferase	K08247	E2.1.1.12	*	*
3B_10444238.1	With prior gene annotation	gi|357128873|ref|XP_003566094.1|	PREDICTED: protein FAR1-RELATED SEQUENCE 5-like [Brachypodium distachyon]	*	*	K17604	ZSWIM3	*	*
3B_10448164.1	No prior gene annotation	gi|475581126|gb|EMT18757.1|	hypothetical protein F775_14237 [Aegilops tauschii]	*	*	*	*	*	*
3B_10448164.2	No prior gene annotation	gi|475581125|gb|EMT18756.1|	hypothetical protein F775_14236 [Aegilops tauschii]	*	*	*	*	*	*
3B_10450708.1	No prior gene annotation	gi|326497245|dbj|BAK02207.1|	predicted protein [Hordeum vulgare subsp. vulgare]	GO:0003676;GO:0015074	retrovirus-related pol polyprotein from transposon tnt 1-94	*	*	*	*
3B_10456023.1	No prior gene annotation	gi|77555174|gb|ABA97970.1|	retrotransposon protein, putative, unclassified, expressed [Oryza sativa Japonica Group]	GO:0003964;GO:0003677;GO:0006278;GO:0003723;GO:0004190;GO:0006508;GO:0006310;EC:2.7.7.49;EC:3.4.23.0	retrotransposon expressed	*	*	KOG0017	FOG: Transposon-encoded proteins with TYA, reverse transcriptase, integrase domains in various combinations
3B_10456072.1	With prior gene annotation	gi|473885597|gb|EMS48084.1|	hypothetical protein TRIUR3_10351 [Triticum urartu]	*	*	*	*	*	*
3B_10463020.2	With prior gene annotation	gi|475535160|gb|EMT08696.1|	PHD finger protein [Aegilops tauschii]	GO:0008270	phd finger protein at1g33420-like	*	*	KOG1844	PHD Zn-finger proteins
3B_10467541.1	No prior gene annotation	gi|326520341|dbj|BAK07429.1|	predicted protein [Hordeum vulgare subsp. vulgare]	GO:0003676	replication protein a 32 kda subunit	K10739	RFA2, RPA2	*	*
3B_10468217.1	No prior gene annotation	gi|475526089|gb|EMT07259.1|	Disease resistance protein RPM1 [Aegilops tauschii]	GO:0006952;GO:0043531	disease resistance protein rpm1	*	*	*	*
3B_10470390.1	No prior gene annotation	gi|475608250|gb|EMT26970.1|	hypothetical protein F775_30248 [Aegilops tauschii]	*	*	*	*	*	*
3B_10470501.1	No prior gene annotation	gi|475486431|gb|EMT03244.1|	hypothetical protein F775_19513 [Aegilops tauschii]	*	*	*	*	*	*
3B_10470640.1	No prior gene annotation	gi|475594655|gb|EMT22753.1|	hypothetical protein F775_25191 [Aegilops tauschii]	*	*	*	*	*	*
3B_10473038.1	No prior gene annotation	gi|475600033|gb|EMT24407.1|	Putative LRR receptor-like serine/threonine-protein kinase [Aegilops tauschii]	GO:0006468;GO:0005524;GO:0004674;GO:0009069;EC:2.7.11.0	pwwp domain containing expressed	*	*	*	*
3B_10474983.1	No prior gene annotation	gi|475577046|gb|EMT17699.1|	hypothetical protein F775_00405 [Aegilops tauschii]	*	*	*	*	*	*
3B_10475041.1	No prior gene annotation	gi|357151011|ref|XP_003575653.1|	PREDICTED: uncharacterized protein LOC100835442 [Brachypodium distachyon]	*	*	*	*	*	*
3B_10475175.1	No prior gene annotation	gi|380777927|gb|AFE62423.1|	NBS-LRR protein, partial [Oryza sativa Japonica Group] &gt;gi|380777935|gb|AFE62427.1| NBS-LRR protein, partial [Oryza sativa Indica Group] &gt;gi|380777937|gb|AFE62428.1| NBS-LRR protein, partial [Oryza sativa Japonica Group] &gt;gi|380777939|gb|AFE62429.1| NBS-LRR protein, partial [Oryza sativa Japonica Group] &gt;gi|380777941|gb|AFE62430.1| NBS-LRR protein, partial [Oryza sativa Japonica Group…	*	*	K13457	RPM1, RPS3	*	*
3B_10481622.1	No prior gene annotation	gi|473864384|gb|EMS47575.1|	hypothetical protein TRIUR3_31700 [Triticum urartu]	GO:0016620;GO:0050897;GO:0009507;GO:0008270;GO:0072593;GO:0009651;GO:0055114;EC:1.2.1.0	aldehyde dehydrogenase	K00294	E1.2.1.88	*	*
3B_10487173.1	No prior gene annotation	gi|326508246|dbj|BAJ99390.1|	predicted protein [Hordeum vulgare subsp. vulgare]	*	*	*	*	*	*
3B_10489464.1	No prior gene annotation	gi|473777857|gb|EMS46016.1|	hypothetical protein TRIUR3_33449 [Triticum urartu]	*	*	*	*	*	*
3B_10490412.1	No prior gene annotation	gi|475451184|gb|EMT01701.1|	hypothetical protein F775_32118 [Aegilops tauschii]	*	*	*	*	*	*
3B_10493539.1	With prior gene annotation	gi|473892392|gb|EMS48837.1|	hypothetical protein TRIUR3_12878 [Triticum urartu]	*	*	*	*	*	*
3B_10504543.1	No prior gene annotation	gi|474221614|gb|EMS59280.1|	hypothetical protein TRIUR3_27538 [Triticum urartu]	*	*	K16743	ASPM, ASP	*	*
3B_10507735.1	No prior gene annotation	gi|326521006|dbj|BAJ92866.1|	predicted protein [Hordeum vulgare subsp. vulgare]	*	*	*	*	*	*
3B_10507796.1	No prior gene annotation	gi|475533795|gb|EMT08458.1|	Disease resistance protein RGA2 [Aegilops tauschii]	GO:0006952;GO:0043531;GO:0003677	disease resistance protein rga2	*	*	*	*
3B_10510698.1	No prior gene annotation	gi|475617046|gb|EMT29971.1|	hypothetical protein F775_52707 [Aegilops tauschii]	*	*	*	*	*	*
3B_10515787.1	No prior gene annotation	gi|326519825|dbj|BAK00285.1|	predicted protein [Hordeum vulgare subsp. vulgare]	GO:0005488	tpa: hlh dna-binding domain superfamily protein	*	*	*	*
3B_10515787.2	No prior gene annotation	gi|326492478|dbj|BAK02022.1|	predicted protein [Hordeum vulgare subsp. vulgare]	GO:0005945;GO:0009536;GO:0003872;GO:0046835;GO:0005524;GO:0006002;GO:0006096;GO:0006000;GO:0006012;GO:0006013;GO:0006094;GO:0006098;EC:2.7.1.11	6-phosphofructokinase 2	K00850	pfkA, PFK	*	*
3B_10516192.1	No prior gene annotation	gi|474383835|gb|EMS64787.1|	hypothetical protein TRIUR3_28988 [Triticum urartu]	*	*	*	*	*	*
3B_10517347.1	No prior gene annotation	gi|474043728|gb|EMS53418.1|	hypothetical protein TRIUR3_10557 [Triticum urartu]	*	*	*	*	*	*
3B_10517933.1	No prior gene annotation	gi|473957795|gb|EMS51000.1|	hypothetical protein TRIUR3_07197 [Triticum urartu]	*	*	*	*	*	*
3B_10520999.1	No prior gene annotation	gi|475602248|gb|EMT25072.1|	Heat shock 70 kDa protein [Aegilops tauschii]	GO:0005524;GO:0006950	heat shock 70 kda protein	K03283	HSPA1_8	KOG0101	Molecular chaperones HSP70/HSC70, HSP70 superfamily
3B_10532011.1	No prior gene annotation	gi|475509344|gb|EMT05178.1|	Double-strand break repair protein MRE11 [Aegilops tauschii]	GO:0009987	double-strand break repair protein mre11	*	*	*	*
3B_10533758.1	No prior gene annotation	gi|475543115|gb|EMT10088.1|	hypothetical protein F775_26685 [Aegilops tauschii]	GO:0015991;GO:0051693;GO:0009506;GO:0033180;GO:0006754;GO:0010255;GO:0005886;GO:0005794;GO:0005524;GO:0051015;GO:0051017;GO:0046686;GO:0016820;GO:0009507;EC:3.6.3.0	v-type proton atpase subunit b2-like	K02147	ATPeV1B, ATP6B	*	*
3B_10537003.2	With prior gene annotation	gi|475615411|gb|EMT29434.1|	hypothetical protein F775_05239 [Aegilops tauschii]	GO:0008270	zinc ribbon 1	K17808	ZIM17, DNLZ, Tim15	KOG3277	Uncharacterized conserved protein
3B_10538583.1	No prior gene annotation	gi|475618932|gb|EMT30596.1|	Disease resistance protein RPM1 [Aegilops tauschii]	GO:0006952;GO:0043531	disease resistance protein rpm1	*	*	*	*
3B_10543914.1	No prior gene annotation	gi|474169914|gb|EMS57559.1|	Putative disease resistance protein RGA3 [Triticum urartu]	GO:0006952;GO:0043531;GO:0006468;GO:0005524;GO:0004674;GO:0005198;GO:0009069;EC:2.7.11.0	disease resistance protein rga3	*	*	KOG0619	FOG: Leucine rich repeat
3B_10549300.1	No prior gene annotation	gi|475567885|gb|EMT15367.1|	Survival of motor neuron-related-splicing factor 30 [Aegilops tauschii]	*	*	*	*	*	*
3B_10550753.1	No prior gene annotation	gi|473945373|gb|EMS50500.1|	hypothetical protein TRIUR3_18751 [Triticum urartu]	*	*	*	*	*	*
3B_10552041.1	No prior gene annotation	gi|474385104|gb|EMS64897.1|	hypothetical protein TRIUR3_32929 [Triticum urartu]	*	*	*	*	*	*
3B_10561253.1	No prior gene annotation	gi|573964477|ref|XP_006664359.1|	PREDICTED: putative nuclease HARBI1-like [Oryza brachyantha]	*	*	*	*	*	*
3B_10563548.1	No prior gene annotation	gi|475623778|gb|EMT32360.1|	hypothetical protein F775_13582 [Aegilops tauschii]	*	*	*	*	*	*
3B_10564755.1	No prior gene annotation	gi|475614511|gb|EMT29106.1|	hypothetical protein F775_26882 [Aegilops tauschii]	*	*	*	*	*	*
3B_10579085.1	No prior gene annotation	gi|514808064|ref|XP_004978879.1|	PREDICTED: SWI/SNF complex subunit SWI3C-like isoform X2 [Setaria italica]	GO:0005488	swi snf complex subunit swi3c-like	K11649	SMARCC	*	*
3B_10579921.1	No prior gene annotation	gi|357128147|ref|XP_003565737.1|	PREDICTED: serine/threonine-protein phosphatase 4 regulatory subunit 3-like [Brachypodium distachyon]	*	*	K17491	SMEK, PPP4R3	KOG2175	Protein predicted to be involved in carbohydrate metabolism
3B_10581434.1	No prior gene annotation	gi|18378613|gb|AAL68644.1|AF458768_1	polyprotein [Oryza sativa Japonica Group]	GO:0003964;GO:0003677;GO:0006278;GO:0003723;GO:0004190;GO:0006508;GO:0006310;EC:2.7.7.49;EC:3.4.23.0	retrotransposon unclassified	*	*	KOG0017	FOG: Transposon-encoded proteins with TYA, reverse transcriptase, integrase domains in various combinations
3B_10581547.1	No prior gene annotation	gi|49388983|dbj|BAD26200.1|	leucine zipper protein-like [Oryza sativa Japonica Group] &gt;gi|50251201|dbj|BAD27608.1| leucine zipper protein-like [Oryza sativa Japonica Group]	*	*	*	*	*	*
3B_10582547.1	No prior gene annotation	gi|19920181|gb|AAM08613.1|AC107314_4	Putative disease resistance gene [Oryza sativa Japonica Group] &gt;gi|20043014|gb|AAM08822.1|AC113335_2 Putative disease resistance protein [Oryza sativa Japonica Group] &gt;gi|125574567|gb|EAZ15851.1| hypothetical protein OsJ_31270 [Oryza sativa Japonica Group]	*	*	K13457	RPM1, RPS3	*	*
3B_10583791.1	With prior gene annotation	gi|45356043|dbj|BAD12462.1|	PISTILLATA-like MADS box protein [Triticum aestivum]	GO:0006355;GO:0003700;GO:0003677;GO:0046983;GO:0005634;GO:0005667;GO:0045449	pistillata-like mads-box transcription factor	K09264	K09264	KOG0014	MADS box transcription factor
3B_10584087.1	No prior gene annotation	gi|475512633|gb|EMT05506.1|	hypothetical protein F775_52052 [Aegilops tauschii]	GO:0016021;GO:0000139;GO:0009506;GO:0008152;GO:0016757	probable xyloglucan glycosyltransferase 1-like	*	*	*	*
3B_10588809.1	No prior gene annotation	gi|473748020|gb|EMS45548.1|	hypothetical protein TRIUR3_22866 [Triticum urartu]	*	*	*	*	*	*
3B_10589804.1	No prior gene annotation	gi|32492359|emb|CAE05990.1|	OSJNBa0004L19.22 [Oryza sativa Japonica Group]	GO:0003964;GO:0003677;GO:0006278;GO:0003723;GO:0004190;GO:0006508;GO:0016020;GO:0009536;GO:0006310;GO:0005215;GO:0006810;EC:2.7.7.49;EC:3.4.23.0	retrotransposon unclassified	*	*	KOG0017	FOG: Transposon-encoded proteins with TYA, reverse transcriptase, integrase domains in various combinations
3B_10593943.1	No prior gene annotation	gi|31432341|gb|AAP53984.1|	hAT family dimerisation domain containing protein [Oryza sativa Japonica Group]	GO:0005488;GO:0009536	hat family dimerisation domain containing protein	*	*	KOG1121	Tam3-transposase (Ac family)
3B_10601662.1	No prior gene annotation	gi|326508941|dbj|BAJ86863.1|	predicted protein [Hordeum vulgare subsp. vulgare] &gt;gi|326534376|dbj|BAJ89538.1| predicted protein [Hordeum vulgare subsp. vulgare]	*	*	*	*	*	*
3B_10602389.1	No prior gene annotation	gi|323134589|gb|ADX31265.1|	unknown [Triticum aestivum]	GO:0003964;GO:0003677;GO:0006278;GO:0003723;GO:0004190;GO:0006508;GO:0006310;EC:2.7.7.49;EC:3.4.23.0	retrotransposon unclassified	*	*	KOG0017	FOG: Transposon-encoded proteins with TYA, reverse transcriptase, integrase domains in various combinations
3B_10610002.1	No prior gene annotation	gi|475566691|gb|EMT15084.1|	hypothetical protein F775_05184 [Aegilops tauschii]	*	*	*	*	*	*
3B_10610904.1	No prior gene annotation	gi|475600807|gb|EMT24643.1|	hypothetical protein F775_05862 [Aegilops tauschii]	GO:0003677;GO:0003682;GO:0000785	telomere repeat-binding protein 4	*	*	*	*
3B_10611456.1	No prior gene annotation	gi|475568349|gb|EMT15462.1|	hypothetical protein F775_10365 [Aegilops tauschii]	*	*	*	*	*	*
3B_10611962.1	No prior gene annotation	gi|32488663|emb|CAE03590.1|	OSJNBa0087O24.13 [Oryza sativa Japonica Group]	GO:0006259;GO:0003676;GO:0003824	retrotransposon unclassified	*	*	KOG0017	FOG: Transposon-encoded proteins with TYA, reverse transcriptase, integrase domains in various combinations
3B_10616540.1	No prior gene annotation	gi|475613687|gb|EMT28836.1|	Putative protein phosphatase 2C 8 [Aegilops tauschii]	GO:0006470;GO:0046872;GO:0004722;GO:0008287	protein phosphatase 2c 8	K14497	PP2C	KOG0698	Serine/threonine protein phosphatase
3B_10623161.1	No prior gene annotation	gi|475603707|gb|EMT25505.1|	hypothetical protein F775_00978 [Aegilops tauschii]	GO:0009534	uncharacterized protein loc100192035	*	*	*	*
3B_10628840.1	No prior gene annotation	gi|475581125|gb|EMT18756.1|	hypothetical protein F775_14236 [Aegilops tauschii]	*	*	*	*	*	*
3B_10641871.1	No prior gene annotation	gi|474032786|gb|EMS52997.1|	hypothetical protein TRIUR3_23801 [Triticum urartu]	*	*	*	*	*	*
3B_10642774.1	No prior gene annotation	gi|475554711|gb|EMT12280.1|	hypothetical protein F775_10959 [Aegilops tauschii]	*	*	*	*	*	*
3B_10643583.2	With prior gene annotation	gi|222617256|gb|EEE53388.1|	hypothetical protein OsJ_36435 [Oryza sativa Japonica Group]	GO:0044260;GO:0003676;GO:0090304;GO:0003824	retrotransposon unclassified	*	*	*	*
3B_10647036.1	No prior gene annotation	gi|474400691|gb|EMS66063.1|	hypothetical protein TRIUR3_34286 [Triticum urartu]	*	*	*	*	*	*
3B_10647554.1	No prior gene annotation	gi|242069017|ref|XP_002449785.1|	hypothetical protein SORBIDRAFT_05g023233 [Sorghum bicolor] &gt;gi|241935628|gb|EES08773.1| hypothetical protein SORBIDRAFT_05g023233 [Sorghum bicolor]	GO:0044464	cyst nematode resistance protein	*	*	*	*
3B_10648105.1	No prior gene annotation	gi|474221371|gb|EMS59266.1|	Threonyl-tRNA synthetase, mitochondrial [Triticum urartu]	GO:0000213;GO:0005829;GO:0005618;GO:0090502;GO:0003676;GO:0006435;GO:0004829;GO:0005524;GO:0009507;GO:0006388;GO:0005886;GO:0000214;GO:0051252;GO:0006544;GO:0006563;GO:0006566;EC:3.1.27.9;EC:6.1.1.3	threonyl-trna mitochondrial	*	*	*	*
3B_10648439.1	With prior gene annotation	gi|474186275|gb|EMS57936.1|	Homeobox-leucine zipper protein ROC3 [Triticum urartu]	GO:0006355;GO:0003700;GO:0043565;GO:0008289;GO:0005634;GO:0005667;GO:0045449	ocl4 expressed	K11374	ELP2	*	*
3B_10652102.1	No prior gene annotation	gi|475601820|gb|EMT24948.1|	hypothetical protein F775_28941 [Aegilops tauschii]	*	*	*	*	*	*
3B_10655113.1	No prior gene annotation	gi|586776061|ref|XP_006857658.1|	hypothetical protein AMTR_s00061p00151020 [Amborella trichopoda] &gt;gi|548861754|gb|ERN19125.1| hypothetical protein AMTR_s00061p00151020 [Amborella trichopoda]	GO:0005945;GO:0003872;GO:0008236;GO:0046835;GO:0005524;GO:0006002;GO:0006096;GO:0006000;GO:0006012;GO:0006013;GO:0006094;GO:0006098;EC:2.7.1.11	6-phosphofructokinase 2	K00850	pfkA, PFK	*	*
3B_10655241.1	With prior gene annotation	gi|338797899|gb|AEI99593.1|	HD-Zip IV transcription factor GL9H1 [Triticum turgidum subsp. durum]	GO:0006355;GO:0003700;GO:0043565;GO:0008289;GO:0005634;GO:0005667;GO:0045449	homeobox-leucine zipper protein tf1-like	K09338	HD-ZIP	KOG0490	Transcription factor, contains HOX domain
3B_10657533.1	No prior gene annotation	gi|474378523|gb|EMS64415.1|	hypothetical protein TRIUR3_30921 [Triticum urartu]	*	*	*	*	*	*
3B_10660134.1	With prior gene annotation	gi|473865410|gb|EMS47624.1|	hypothetical protein TRIUR3_17930 [Triticum urartu]	*	*	K07466	RFA1, RPA1, rpa	*	*
3B_10664216.1	No prior gene annotation	gi|218185087|gb|EEC67514.1|	hypothetical protein OsI_34806 [Oryza sativa Indica Group]	GO:0003824	ubiquitin-activating enzyme e1 2-like	K03178	UBE1, UBA1	*	*
3B_10669139.1	No prior gene annotation	gi|721670365|ref|XP_010236532.1|	PREDICTED: ubiquitin-like-specific protease ESD4 [Brachypodium distachyon]	*	*	*	*	*	*
3B_10673331.1	No prior gene annotation	gi|475560204|gb|EMT13512.1|	hypothetical protein F775_02893 [Aegilops tauschii]	*	*	*	*	*	*
3B_10674922.1	No prior gene annotation	gi|357130289|ref|XP_003566782.1|	PREDICTED: probable zinc protease pqqL-like [Brachypodium distachyon]	GO:0046872;GO:0004222;GO:0009507;GO:0006508;GO:0005739;EC:3.4.24.0	chloroplast processing enzyme-like protein	*	*	*	*
3B_10677761.1	No prior gene annotation	gi|475521177|gb|EMT06591.1|	hypothetical protein F775_24631 [Aegilops tauschii]	*	*	*	*	*	*
3B_10679781.1	No prior gene annotation	gi|573948907|ref|XP_006656754.1|	PREDICTED: aspartic proteinase nepenthesin-1-like, partial [Oryza brachyantha]	*	*	*	*	*	*
3B_10681417.1	No prior gene annotation	gi|475478131|gb|EMT02713.1|	hypothetical protein F775_30230 [Aegilops tauschii]	GO:0005829;GO:0031087;GO:0017148;GO:0009536;GO:0010606;GO:0042803	protein decapping 5-like	K18749	LSM14, RAP55, SCD6	*	*
3B_10683916.1	With prior gene annotation	gi|474431787|gb|EMS68006.1|	hypothetical protein TRIUR3_11172 [Triticum urartu]	*	*	*	*	*	*
3B_10689602.1	No prior gene annotation	gi|475585888|gb|EMT20169.1|	hypothetical protein F775_32593 [Aegilops tauschii]	*	*	*	*	*	*
3B_10690172.1	No prior gene annotation	gi|475594655|gb|EMT22753.1|	hypothetical protein F775_25191 [Aegilops tauschii]	*	*	*	*	*	*
3B_10696190.1	No prior gene annotation	gi|474320302|gb|EMS62236.1|	E3 ubiquitin-protein ligase SINA-like 7 [Triticum urartu]	GO:0007275;GO:0016567;GO:0006511;GO:0004842;GO:0005634;GO:0008270;EC:6.3.2.19	e3 ubiquitin-protein ligase sina-like 11	K04506	SIAH1	KOG3002	Zn finger protein
3B_10696753.1	No prior gene annotation	gi|475583464|gb|EMT19466.1|	hypothetical protein F775_00448 [Aegilops tauschii]	*	*	*	*	*	*
3B_10697426.1	No prior gene annotation	gi|326498355|dbj|BAJ98605.1|	predicted protein [Hordeum vulgare subsp. vulgare]	*	*	K09489	HSPA4	*	*
3B_10699665.1	No prior gene annotation	gi|357129710|ref|XP_003566504.1|	PREDICTED: uncharacterized protein LOC100836442 [Brachypodium distachyon]	*	*	*	*	*	*
3B_10706043.1	No prior gene annotation	gi|475550741|gb|EMT11509.1|	hypothetical protein F775_20449 [Aegilops tauschii]	*	*	*	*	*	*
3B_10706737.2	With prior gene annotation	gi|474443835|gb|EMS68524.1|	Cyclopropane-fatty-acyl-phospholipid synthase [Triticum urartu]	GO:0003723;GO:0006278;GO:0005739;GO:0003964;GO:0009536;EC:2.7.7.49	cyclopropane-fatty-acyl-phospholipid synthase	*	*	*	*
3B_10707737.1	No prior gene annotation	gi|473936676|gb|EMS50150.1|	hypothetical protein TRIUR3_31016 [Triticum urartu]	*	*	*	*	*	*
3B_10708834.1	No prior gene annotation	gi|475474699|gb|EMT02542.1|	Ubiquitin carboxyl-terminal hydrolase 21 [Aegilops tauschii]	GO:0016787	ubiquitin carboxyl-terminal hydrolase 21	K11855	USP36_42	KOG1865	Ubiquitin carboxyl-terminal hydrolase
3B_10711984.1	No prior gene annotation	gi|474308742|gb|EMS61837.1|	hypothetical protein TRIUR3_20375 [Triticum urartu]	*	*	*	*	*	*
3B_10713971.1	With prior gene annotation	gi|475531832|gb|EMT08150.1|	E3 ubiquitin-protein ligase SINA-like 10 [Aegilops tauschii]	GO:0007275;GO:0016567;GO:0006511;GO:0004842;GO:0005634;GO:0008270;EC:6.3.2.19	e3 ubiquitin-protein ligase sina-like 10	K04506	SIAH1	KOG3002	Zn finger protein
3B_10715306.1	No prior gene annotation	gi|475583965|gb|EMT19629.1|	hypothetical protein F775_23590 [Aegilops tauschii]	GO:0016567;GO:0004842;GO:0000151;EC:6.3.2.19	ulp1 protease c-terminal catalytic domain containing protein	K07466	RFA1, RPA1, rpa	*	*
3B_10721457.1	No prior gene annotation	gi|475599199|gb|EMT24172.1|	Putative pentatricopeptide repeat-containing protein [Aegilops tauschii]	GO:0005488;GO:0003824	pentatricopeptide repeat-containing protein	*	*	*	*
3B_10721481.1	No prior gene annotation	gi|475439366|gb|EMT01402.1|	Pre-mRNA-splicing factor SYF1 [Aegilops tauschii]	GO:0046872;GO:0097159;GO:0044765;GO:0008152;GO:1901363;GO:0044464	pre-mrna-splicing factor syf1	*	*	*	*
3B_10732665.1	No prior gene annotation	gi|473755319|gb|EMS45724.1|	hypothetical protein TRIUR3_04085 [Triticum urartu]	*	*	*	*	*	*
3B_10733607.1	No prior gene annotation	gi|475600444|gb|EMT24539.1|	hypothetical protein F775_00364 [Aegilops tauschii]	*	*	*	*	*	*
3B_10739534.1	With prior gene annotation	gi|474159822|gb|EMS57239.1|	hypothetical protein TRIUR3_19949 [Triticum urartu]	GO:0003964;GO:0006278;GO:0003723;EC:2.7.7.49	rna-directed dna polymerase from mobile element jockey-like	*	*	KOG0017	FOG: Transposon-encoded proteins with TYA, reverse transcriptase, integrase domains in various combinations
3B_10745620.1	With prior gene annotation	gi|475536447|gb|EMT08919.1|	Cytokinin-O-glucosyltransferase 2 [Aegilops tauschii]	GO:0016758;GO:0008152;EC:2.4.1.0	cytokinin-o-glucosyltransferase 2	*	*	*	*
3B_10747317.1	No prior gene annotation	gi|475481508|gb|EMT02896.1|	hypothetical protein F775_13283 [Aegilops tauschii]	*	*	*	*	*	*
3B_10754494.1	No prior gene annotation	gi|475524586|gb|EMT07050.1|	Putative disease resistance protein RGA4 [Aegilops tauschii]	*	*	*	*	*	*
3B_10754494.2	No prior gene annotation	gi|575868681|gb|AHH02472.1|	NBS-LRR protein [Triticum aestivum]	GO:0006952;GO:0043531	disease resistance protein rpm1	*	*	*	*
3B_10756335.1	With prior gene annotation	gi|474005497|gb|EMS52416.1|	RNA-binding protein 24-B [Triticum urartu]	GO:0003676;GO:0000166	rna-binding protein 24-b-like isoform x1	*	*	*	*
3B_10756509.1	No prior gene annotation	gi|32492359|emb|CAE05990.1|	OSJNBa0004L19.22 [Oryza sativa Japonica Group]	*	*	*	*	*	*
3B_10756624.1	No prior gene annotation	gi|473821516|gb|EMS47006.1|	hypothetical protein TRIUR3_27789 [Triticum urartu]	*	*	K12837	U2AF2	*	*
3B_10756938.1	No prior gene annotation	gi|475620830|gb|EMT31252.1|	hypothetical protein F775_01688 [Aegilops tauschii]	*	*	*	*	*	*
3B_10757443.1	No prior gene annotation	gi|475510660|gb|EMT05301.1|	hypothetical protein F775_22577 [Aegilops tauschii]	*	*	*	*	*	*
3B_10757587.1	No prior gene annotation	gi|474049054|gb|EMS53571.1|	hypothetical protein TRIUR3_12663 [Triticum urartu]	*	*	*	*	*	*
3B_10759139.1	No prior gene annotation	gi|475384006|gb|EMT00666.1|	hypothetical protein F775_01933 [Aegilops tauschii]	*	*	*	*	*	*
3B_10759367.1	No prior gene annotation	gi|473877647|gb|EMS47882.1|	Protein FAR1-RELATED SEQUENCE 5 [Triticum urartu]	*	*	*	*	*	*
3B_10760336.1	No prior gene annotation	gi|475608837|gb|EMT27168.1|	hypothetical protein F775_14859 [Aegilops tauschii]	*	*	*	*	*	*
3B_10760494.1	No prior gene annotation	gi|108864659|gb|ABA95357.2|	retrotransposon protein, putative, unclassified [Oryza sativa Japonica Group]	GO:0003723;GO:0006310;GO:0006278;GO:0003964;GO:0009536;GO:0003677;GO:0006508;GO:0004190;EC:2.7.7.49;EC:3.4.23.0	retrotransposon unclassified	*	*	KOG0017	FOG: Transposon-encoded proteins with TYA, reverse transcriptase, integrase domains in various combinations
3B_10760631.1	No prior gene annotation	gi|75244667|sp|Q8H215.1|PFK_WHEAT	RecName: Full=Probable 6-phosphofructokinase, partial [Triticum aestivum] &gt;gi|22947582|gb|AAN08156.1| pyrophosphate-fructose-6-phosphate 1-phosphotransferease [Triticum aestivum]	GO:0005945;GO:0009536;GO:0003872;GO:0046835;GO:0005524;GO:0006002;GO:0006096;GO:0006000;GO:0006012;GO:0006013;GO:0006094;GO:0006098;EC:2.7.1.11	6-phosphofructokinase 2	K00850	pfkA, PFK	*	*
3B_10761932.1	No prior gene annotation	gi|475539687|gb|EMT09451.1|	Ribosome biogenesis GTPase A [Aegilops tauschii]	GO:0051707;GO:0032550;GO:0005739;GO:0032555;GO:0035639;GO:0016301;GO:0009507;GO:0044237	homoserine kinase	K00872	thrB1	*	*
3B_10762259.1	No prior gene annotation	gi|474417640|gb|EMS67289.1|	hypothetical protein TRIUR3_05552 [Triticum urartu]	GO:0003824	cytokinin-o-glucosyltransferase 2	K08592	SENP1	*	*
3B_10762730.1	With prior gene annotation	gi|473957796|gb|EMS51001.1|	hypothetical protein TRIUR3_07198 [Triticum urartu]	*	*	*	*	*	*
3B_10764437.1	No prior gene annotation	gi|326506290|dbj|BAJ86463.1|	predicted protein [Hordeum vulgare subsp. vulgare]	*	*	K00677	lpxA	*	*
3B_10766575.1	No prior gene annotation	gi|475527897|gb|EMT07550.1|	hypothetical protein F775_11743 [Aegilops tauschii]	*	*	*	*	*	*
3B_10766866.1	No prior gene annotation	gi|475614317|gb|EMT29032.1|	Endoribonuclease Dicer-3a-like protein [Aegilops tauschii]	GO:0031047;GO:0004525;GO:0008026;GO:0090502;GO:0046872;GO:0006396;GO:0003677;GO:0003723;GO:0006200;GO:0005634;GO:0005524;GO:0051252;EC:3.1.26.3	endoribonuclease dicer homolog 3a-like isoform x2	K11592	DICER1, DCR1	KOG0701	dsRNA-specific nuclease Dicer and related ribonucleases
3B_10766983.1	No prior gene annotation	gi|242065034|ref|XP_002453806.1|	hypothetical protein SORBIDRAFT_04g018075 [Sorghum bicolor] &gt;gi|241933637|gb|EES06782.1| hypothetical protein SORBIDRAFT_04g018075 [Sorghum bicolor]	GO:0008907;GO:0003964;GO:0006333;GO:0003677;GO:0003682;GO:0006278;GO:0003723;GO:0004190;GO:0006508;GO:0005634;GO:0015074;GO:0006310;GO:0000785;EC:2.7.7.49;EC:3.4.23.0	ac051624_3 retroelement	*	*	KOG0017	FOG: Transposon-encoded proteins with TYA, reverse transcriptase, integrase domains in various combinations
3B_10767098.1	No prior gene annotation	gi|474039853|gb|EMS53258.1|	F-box only protein 7 [Triticum urartu]	*	*	*	*	*	*
3B_10767439.1	No prior gene annotation	gi|475570541|gb|EMT16051.1|	hypothetical protein F775_19313 [Aegilops tauschii]	GO:0016023;GO:0016020	uncharacterized protein loc100836458	*	*	*	*
3B_10767650.1	No prior gene annotation	gi|475516237|gb|EMT05952.1|	hypothetical protein F775_02337 [Aegilops tauschii]	*	*	*	*	*	*
3B_10767928.1	With prior gene annotation	gi|326516778|dbj|BAJ96381.1|	predicted protein [Hordeum vulgare subsp. vulgare]	GO:0016021	amino acid permease 8-like	*	*	KOG1304	Amino acid transporters
3B_10770672.1	No prior gene annotation	gi|474071469|gb|EMS54338.1|	hypothetical protein TRIUR3_17943 [Triticum urartu]	*	*	*	*	*	*
3B_10770993.1	No prior gene annotation	gi|475581334|gb|EMT18802.1|	hypothetical protein F775_30470 [Aegilops tauschii]	GO:0016706;GO:0055114;EC:1.14.11.0	gibberellin 2-beta-dioxygenase 8	*	*	*	*
3B_10771191.1	No prior gene annotation	gi|474288277|gb|EMS61232.1|	hypothetical protein TRIUR3_16882 [Triticum urartu]	GO:0003824;GO:0008152	uncharacterized protein partial	*	*	*	*
3B_10771941.1	No prior gene annotation	gi|475447060|gb|EMT01583.1|	hypothetical protein F775_24720 [Aegilops tauschii]	GO:0046912;GO:0008152;EC:2.3.3.0	atp-citrate synthase	*	*	*	*
3B_10772899.1	No prior gene annotation	gi|475529790|gb|EMT07814.1|	hypothetical protein F775_24516 [Aegilops tauschii]	*	*	*	*	*	*
3B_10773661.1	No prior gene annotation	gi|148372276|gb|ABQ63060.1|	gag polyprotein [Triticum monococcum subsp. aegilopoides]	GO:0006259;GO:0003676	retrotransposon ty3-gypsy subclass	*	*	*	*
3B_10774114.1	No prior gene annotation	gi|475557923|gb|EMT12950.1|	Putative disease resistance protein RGA1 [Aegilops tauschii]	GO:0006952;GO:0043531	disease resistance protein rga1	*	*	*	*
3B_10774194.1	No prior gene annotation	gi|475543217|gb|EMT10106.1|	hypothetical protein F775_09012 [Aegilops tauschii]	*	*	*	*	*	*
3B_10774406.1	No prior gene annotation	gi|473720752|gb|EMS44962.1|	hypothetical protein TRIUR3_03798 [Triticum urartu]	*	*	*	*	*	*
3B_10776070.1	No prior gene annotation	gi|326532554|dbj|BAK05206.1|	predicted protein [Hordeum vulgare subsp. vulgare]	*	*	*	*	*	*
3B_10776763.1	No prior gene annotation	gi|514764122|ref|XP_004965435.1|	PREDICTED: uncharacterized protein LOC101760291, partial [Setaria italica]	*	*	*	*	*	*
3B_10777928.1	No prior gene annotation	gi|326491725|dbj|BAJ94340.1|	predicted protein [Hordeum vulgare subsp. vulgare]	*	*	*	*	*	*
3B_3073792.1	No prior gene annotation	gi|440577290|emb|CCI55298.1|	PH01B001G05.21 [Phyllostachys edulis]	GO:0005488	uncharacterized protein loc100824808	*	*	*	*
3B_4206861.1	With prior gene annotation	gi|326498963|dbj|BAK02467.1|	predicted protein [Hordeum vulgare subsp. vulgare]	GO:0006952;GO:0043531	predicted protein [Hordeum vulgare subsp. vulgare]	*	*	*	*
3B_613251.1	No prior gene annotation	gi|326513496|dbj|BAJ87767.1|	predicted protein [Hordeum vulgare subsp. vulgare]	GO:0008270;GO:0003676	protein far1-related sequence 5	*	*	*	*
3B_6907185.1	With prior gene annotation	gi|475620883|gb|EMT31266.1|	hypothetical protein F775_01703 [Aegilops tauschii]	*	*	*	*	*	*
3B_8777088.1	No prior gene annotation	gi|721628423|ref|XP_010229757.1|	PREDICTED: putative protein FAR1-RELATED SEQUENCE 10 [Brachypodium distachyon]	GO:0008270;GO:0003676	protein far1-related sequence 5	*	*	*	*
3DL_6807052.1	No prior gene annotation	gi|475618645|gb|EMT30495.1|	hypothetical protein F775_22813 [Aegilops tauschii]	*	*	*	*	*	*
3DL_6832895.1	No prior gene annotation	gi|475610745|gb|EMT27840.1|	hypothetical protein F775_00410 [Aegilops tauschii]	*	*	*	*	*	*
3DL_6836544.1	No prior gene annotation	gi|413956542|gb|AFW89191.1|	hypothetical protein ZEAMMB73_707221 [Zea mays]	GO:0006412;GO:0097159;GO:0016874;GO:1901363	methionyl-trna synthetase	K01874	MARS, metG	KOG1247	Methionyl-tRNA synthetase
3DL_6852419.1	No prior gene annotation	gi|475451112|gb|EMT01697.1|	hypothetical protein F775_23406 [Aegilops tauschii]	*	*	*	*	*	*
3DL_6873790.1	No prior gene annotation	gi|474379030|gb|EMS64427.1|	Alanyl-tRNA synthetase [Triticum urartu]	GO:0005739;GO:0090304;GO:0000166;GO:0004812;GO:0006418	alanyl-trna synthetase	K01872	AARS, alaS	KOG0188	Alanyl-tRNA synthetase
3DL_6891597.1	No prior gene annotation	gi|475614512|gb|EMT29107.1|	hypothetical protein F775_23921 [Aegilops tauschii]	*	*	*	*	*	*
3DL_6891969.1	With prior gene annotation	gi|380778059|gb|AFE62489.1|	NBS-LRR protein, partial [Oryza sativa Japonica Group]	*	*	*	*	*	*
3DL_6897470.1	With prior gene annotation	gi|475601330|gb|EMT24794.1|	hypothetical protein F775_10207 [Aegilops tauschii]	*	*	K13448	CML	*	*
3DL_6898023.1	No prior gene annotation	gi|475540161|gb|EMT09554.1|	Putative ribonuclease H protein [Aegilops tauschii]	GO:0003676;GO:0019013;GO:0030529;GO:0000166	31 kda chloroplastic	*	*	*	*
3DL_6906840.1	With prior gene annotation	gi|326498963|dbj|BAK02467.1|	predicted protein [Hordeum vulgare subsp. vulgare]	GO:0006952;GO:0043531	predicted protein [Hordeum vulgare subsp. vulgare]	*	*	*	*
3DL_6912173.1	No prior gene annotation	gi|475595160|gb|EMT22942.1|	Disease resistance protein RPP13 [Aegilops tauschii]	GO:0006952;GO:0043531	disease resistance protein rpp13	K13457	RPM1, RPS3	*	*
3DL_6915670.1	No prior gene annotation	gi|188038088|gb|ACD46678.1|	hypothetical protein [Aegilops tauschii]	GO:0031981	fact complex subunit spt16-like	*	*	KOG1189	Global transcriptional regulator, cell division control protein
3DL_6916331.1	No prior gene annotation	gi|475623778|gb|EMT32360.1|	hypothetical protein F775_13582 [Aegilops tauschii]	*	*	*	*	*	*
3DL_6917780.1	No prior gene annotation	gi|475603403|gb|EMT25414.1|	hypothetical protein F775_15664 [Aegilops tauschii]	*	*	*	*	*	*
3DL_6920421.1	With prior gene annotation	gi|475600336|gb|EMT24506.1|	hypothetical protein F775_03017 [Aegilops tauschii]	*	*	*	*	*	*
3DL_6922638.1	With prior gene annotation	gi|474005497|gb|EMS52416.1|	RNA-binding protein 24-B [Triticum urartu]	GO:0003676;GO:0000166	rrm-containing protein seb-4	*	*	*	*
3DL_6927931.1	No prior gene annotation	gi|475612807|gb|EMT28540.1|	Protein FAR1-RELATED SEQUENCE 5 [Aegilops tauschii]	GO:0005488	protein far1-related sequence 5-like	*	*	*	*
3DL_6934961.1	No prior gene annotation	gi|475620728|gb|EMT31224.1|	hypothetical protein F775_00031 [Aegilops tauschii]	GO:0008270;GO:0003676	uncharacterized protein loc104582872 isoform x2	*	*	*	*
3DL_6942710.1	With prior gene annotation	gi|721651293|ref|XP_010233567.1|	PREDICTED: uncharacterized protein LOC104583357 [Brachypodium distachyon]	GO:0005488	uncharacterized protein loc104583357	*	*	*	*
3DL_6942958.1	No prior gene annotation	gi|242086995|ref|XP_002439330.1|	hypothetical protein SORBIDRAFT_09g004515 [Sorghum bicolor] &gt;gi|241944615|gb|EES17760.1| hypothetical protein SORBIDRAFT_09g004515 [Sorghum bicolor]	*	*	*	*	*	*
3DL_6947482.1	No prior gene annotation	gi|475513935|gb|EMT05668.1|	hypothetical protein F775_24253 [Aegilops tauschii]	*	*	*	*	*	*
3DL_6948188.1	No prior gene annotation	gi|357149540|ref|XP_003575147.1|	PREDICTED: auxin response factor 7-like [Brachypodium distachyon]	GO:0009734;GO:0003677;GO:0046983;GO:0010150;GO:0045892;GO:0005634	auxin response factor 7-like	K14486	K14486, ARF	*	*
3DL_6948494.1	No prior gene annotation	gi|475619936|gb|EMT30928.1|	Wall-associated receptor kinase 5 [Aegilops tauschii]	GO:0006468;GO:0004674;GO:0005509;GO:0030247;GO:0016023;GO:0005524;GO:0009069;EC:2.7.11.0	wall-associated receptor kinase 5	*	*	*	*
3DL_6948647.1	No prior gene annotation	gi|475618935|gb|EMT30599.1|	DNA mismatch repair protein Mlh1 [Aegilops tauschii]	GO:0006468;GO:0004672;GO:0030983;GO:0005524;GO:0006298	uncharacterized protein loc100842716	K12837	U2AF2	*	*
3DL_6951459.1	No prior gene annotation	gi|475567899|gb|EMT15370.1|	hypothetical protein F775_24263 [Aegilops tauschii]	*	*	*	*	*	*
3DL_6951527.1	No prior gene annotation	gi|475538506|gb|EMT09260.1|	hypothetical protein F775_09882 [Aegilops tauschii]	GO:0003677	splicing factor family	K12837	U2AF2	*	*
3DL_6951685.1	No prior gene annotation	gi|475604019|gb|EMT25602.1|	F-box/WD-40 repeat-containing protein [Aegilops tauschii]	GO:0044763;GO:0071704;GO:1901363;GO:0016772;GO:0016787;GO:0006796;GO:0044238;GO:0006950;GO:0097159	f-box wd-40 repeat-containing protein	*	*	*	*
3DL_6951782.1	With prior gene annotation	gi|474387658|gb|EMS65074.1|	Putative ABC transporter B family member 8 [Triticum urartu]	GO:0009536;GO:0010541;GO:0010329;GO:0010540;GO:0010315;GO:0016021;GO:0042626;GO:0055085;GO:0006200;GO:0005886;GO:0005524	abc transporter b family member 8-like	K05658	ABCB1	KOG0055	Multidrug/pheromone exporter, ABC superfamily
3DL_6952021.1	No prior gene annotation	gi|475541826|gb|EMT09854.1|	hypothetical protein F775_14112 [Aegilops tauschii]	*	*	K15283	SLC35E1	*	*
3DL_6952467.1	No prior gene annotation	gi|721687135|ref|XP_010239160.1|	PREDICTED: uncharacterized protein LOC104584986 [Brachypodium distachyon]	*	*	*	*	*	*
3DL_6952749.1	No prior gene annotation	gi|475615205|gb|EMT29351.1|	SKP1-like protein 4 [Aegilops tauschii]	GO:0006511	skp1-like protein 4	*	*	KOG1724	SCF ubiquitin ligase, Skp1 component
3DL_6954169.1	No prior gene annotation	gi|475578171|gb|EMT18030.1|	hypothetical protein F775_31944 [Aegilops tauschii]	*	*	*	*	*	*
3DL_6954208.1	No prior gene annotation	gi|473961087|gb|EMS51093.1|	hypothetical protein TRIUR3_21278 [Triticum urartu]	*	*	*	*	*	*
3DL_6954864.1	No prior gene annotation	gi|242086739|ref|XP_002439202.1|	hypothetical protein SORBIDRAFT_09g002195 [Sorghum bicolor] &gt;gi|241944487|gb|EES17632.1| hypothetical protein SORBIDRAFT_09g002195 [Sorghum bicolor]	GO:0005488	non-ltr retroelement reverse transcriptase	*	*	*	*
3DS_1355921.1	No prior gene annotation	gi|475532136|gb|EMT08188.1|	hypothetical protein F775_25032 [Aegilops tauschii]	GO:0005488;GO:0043231;GO:0044699;GO:0044444;GO:0008152;GO:0003824	cytosolic fe-s cluster assembly factor nubp1-like protein	*	*	*	*
3DS_1974025.1	No prior gene annotation	gi|474077515|gb|EMS54606.1|	hypothetical protein TRIUR3_07506 [Triticum urartu]	GO:0008270;GO:0003676	uncharacterized protein loc100825703	*	*	*	*
3DS_2546046.1	No prior gene annotation	gi|326522885|dbj|BAJ88488.1|	predicted protein [Hordeum vulgare subsp. vulgare]	GO:0005488	uncharacterized zinc finger protein at4g06634-like	*	*	*	*
3DS_2548479.1	No prior gene annotation	gi|475576580|gb|EMT17575.1|	hypothetical protein F775_17132 [Aegilops tauschii]	*	*	*	*	*	*
3DS_2550182.1	No prior gene annotation	gi|474207381|gb|EMS58734.1|	hypothetical protein TRIUR3_11623 [Triticum urartu]	*	*	*	*	*	*
3DS_2583383.1	No prior gene annotation	gi|242056107|ref|XP_002457199.1|	hypothetical protein SORBIDRAFT_03g003160 [Sorghum bicolor] &gt;gi|241929174|gb|EES02319.1| hypothetical protein SORBIDRAFT_03g003160 [Sorghum bicolor]	GO:0009651;GO:0046872;GO:0005750;GO:0005741;GO:0005774;GO:0005758;GO:0005524;GO:0008152;GO:0005759;GO:0009507;GO:0003824	mitochondrial-processing peptidase alpha subunit	K01412	PMPCA, MAS2	KOG2067	Mitochondrial processing peptidase, alpha subunit
3DS_2586744.1	No prior gene annotation	gi|475544318|gb|EMT10311.1|	hypothetical protein F775_20733 [Aegilops tauschii]	GO:0005739	uncharacterized protein loc101778592	*	*	*	*
3DS_2591175.1	With prior gene annotation	gi|326512396|dbj|BAJ99553.1|	predicted protein [Hordeum vulgare subsp. vulgare]	GO:0006468;GO:0005524;GO:0004674;GO:0009069;EC:2.7.11.0	receptor-like protein kinase	K04733	IRAK4	*	*
3DS_2593717.1	No prior gene annotation	gi|449445385|ref|XP_004140453.1|	PREDICTED: uncharacterized protein LOC101214394 [Cucumis sativus]	*	*	K10706	SETX, ALS4	KOG1802	RNA helicase nonsense mRNA reducing factor (pNORF1)
3DS_2594464.1	No prior gene annotation	gi|475603093|gb|EMT25311.1|	hypothetical protein F775_07234 [Aegilops tauschii]	*	*	*	*	*	*
3DS_2594804.1	No prior gene annotation	gi|326491725|dbj|BAJ94340.1|	predicted protein [Hordeum vulgare subsp. vulgare]	*	*	*	*	*	*
3DS_2596319.1	No prior gene annotation	gi|357168300|ref|XP_003581581.1|	PREDICTED: uncharacterized protein LOC100828767 [Brachypodium distachyon]	GO:0005488;GO:0016023;GO:0009536	mutator protein	*	*	*	*
3DS_2596817.1	No prior gene annotation	gi|475620728|gb|EMT31224.1|	hypothetical protein F775_00031 [Aegilops tauschii]	GO:0008270;GO:0003676	uncharacterized protein loc104582872 isoform x2	*	*	*	*
3DS_2602442.1	No prior gene annotation	gi|475600082|gb|EMT24428.1|	hypothetical protein F775_28131 [Aegilops tauschii]	*	*	*	*	*	*
3DS_2603146.1	No prior gene annotation	gi|475618153|gb|EMT30363.1|	hypothetical protein F775_24856 [Aegilops tauschii]	*	*	*	*	*	*
3DS_2603213.1	No prior gene annotation	gi|475585823|gb|EMT20142.1|	hypothetical protein F775_14475 [Aegilops tauschii]	GO:0005739	uncharacterized protein loc101770560	*	*	*	*
4AL_3157709.1	No prior gene annotation	gi|357156467|ref|XP_003577466.1|	PREDICTED: protein yippee-like At4g27745-like isoform 1 [Brachypodium distachyon] &gt;gi|357156470|ref|XP_003577467.1| PREDICTED: protein yippee-like At4g27745-like isoform 2 [Brachypodium distachyon]	*	*	*	*	KOG3399	Predicted Yippee-type zinc-binding protein
4AL_4659538.1	No prior gene annotation	gi|77555695|gb|ABA98491.1|	retrotransposon protein, putative, unclassified [Oryza sativa Japonica Group]	GO:0003964;GO:0006278;GO:0003723;GO:0009536;EC:2.7.7.49	retrotransposon unclassified	*	*	KOG1075	FOG: Reverse transcriptase
4AL_4975608.1	No prior gene annotation	gi|474293253|gb|EMS61361.1|	Ankyrin-3 [Triticum urartu]	GO:0006950;GO:0005488	heat shock protein sti	*	*	KOG0548	Molecular co-chaperone STI1
4AL_7018363.1	With prior gene annotation	gi|474434285|gb|EMS68142.1|	Serine carboxypeptidase-like 40 [Triticum urartu]	GO:0004185;GO:0016023;GO:0006508;EC:3.4.16.0	lysosomal protective protein precursor	K16297	SCPL-II	*	*
4AL_7033571.1	With prior gene annotation	gi|475554095|gb|EMT12152.1|	Putative disease resistance protein RGA1 [Aegilops tauschii]	GO:0017111;GO:0006952;GO:0043531;GO:0008152;GO:0005524;EC:3.6.1.15	nbs-lrr disease resistance protein homologue	*	*	*	*
4AL_7062439.1	No prior gene annotation	gi|473895182|gb|EMS48924.1|	Cellulose synthase-like protein D2 [Triticum urartu]	GO:0048767;GO:0030244;GO:0030173;GO:0051753;GO:0009409;GO:0005768;GO:0016760;GO:0097502;GO:0005802;GO:0005886;GO:0005982;GO:0005985;GO:0006011;EC:2.4.1.12	cellulose synthase-like protein d2	*	*	*	*
4AL_7064484.1	No prior gene annotation	gi|154268818|gb|ABS72146.1|	alpha gliadin [Triticum aestivum]	GO:0045735	alpha- partial	*	*	*	*
4AL_7068497.1	No prior gene annotation	gi|31249714|gb|AAP46207.1|	putative retrotransposon protein [Oryza sativa Japonica Group]	*	*	*	*	*	*
4AL_7071147.1	No prior gene annotation	gi|474308741|gb|EMS61836.1|	hypothetical protein TRIUR3_20374 [Triticum urartu]	*	*	*	*	*	*
4AL_7077068.1	No prior gene annotation	gi|358346026|ref|XP_003637074.1|	Cell wall-associated hydrolase, partial [Medicago truncatula]	GO:0008152;GO:0016787;GO:0009507	cell wall-associated hydrolase	*	*	*	*
4AL_7078673.1	No prior gene annotation	gi|326367374|gb|ADZ55293.1|	ent-copalyl diphosphate synthase [Triticum aestivum]	GO:0008152;GO:0000287;GO:0010333	ent-copalyl diphosphate synthase	K04120	E5.5.1.13	*	*
4AL_7082195.1	No prior gene annotation	gi|326504704|dbj|BAK06643.1|	predicted protein [Hordeum vulgare subsp. vulgare]	*	*	*	*	*	*
4AL_7083958.1	No prior gene annotation	gi|473749317|gb|EMS45563.1|	hypothetical protein TRIUR3_09513 [Triticum urartu]	*	*	*	*	*	*
4AL_7085726.1	No prior gene annotation	gi|475602203|gb|EMT25062.1|	hypothetical protein F775_02065 [Aegilops tauschii]	*	*	*	*	*	*
4AL_7087384.1	With prior gene annotation	gi|242077202|ref|XP_002448537.1|	hypothetical protein SORBIDRAFT_06g028670 [Sorghum bicolor] &gt;gi|241939720|gb|EES12865.1| hypothetical protein SORBIDRAFT_06g028670 [Sorghum bicolor]	GO:0017111;GO:0005622;GO:0016558;GO:0005524;GO:0006635;EC:3.6.1.15	peroxisome biogenesis protein 6 isoform x2	K13339	PEX6, PXAAA1	KOG0736	Peroxisome assembly factor 2 containing the AAA+-type ATPase domain
4AL_7088131.1	No prior gene annotation	gi|474423248|gb|EMS67584.1|	Disease resistance protein RPM1 [Triticum urartu]	*	*	*	*	*	*
4AL_7089143.1	No prior gene annotation	gi|475540755|gb|EMT09665.1|	Homeobox-leucine zipper protein ROC5 [Aegilops tauschii]	GO:0009987;GO:0003677	homeobox-leucine zipper protein roc5	K09338	HD-ZIP	KOG0490	Transcription factor, contains HOX domain
4AL_7089244.1	No prior gene annotation	gi|50872431|gb|AAT85031.1|	putative polyprotein [Oryza sativa Japonica Group] &gt;gi|108708884|gb|ABF96679.1| retrotransposon protein, putative, Ty1-copia subclass [Oryza sativa Japonica Group]	GO:0003677;GO:0009536;GO:0006310	retrotransposon ty1-copia subclass	*	*	*	*
4AL_7090895.1	With prior gene annotation	gi|413923489|gb|AFW63421.1|	hypothetical protein ZEAMMB73_397358 [Zea mays] &gt;gi|413923490|gb|AFW63422.1| hypothetical protein ZEAMMB73_397358 [Zea mays] &gt;gi|413923799|gb|AFW63731.1| hypothetical protein ZEAMMB73_879039 [Zea mays] &gt;gi|413923800|gb|AFW63732.1| hypothetical protein ZEAMMB73_879039 [Zea mays]	GO:0005840;GO:0003735;GO:0016020;GO:0006412;GO:0019843;GO:0005739;GO:0055114;GO:0042254	ribosomal protein s13	K02952	RP-S13, rpsM	KOG3311	Ribosomal protein S18
4AL_7090933.1	With prior gene annotation	gi|473745077|gb|EMS45481.1|	Tyrosine-sulfated glycopeptide receptor 1 [Triticum urartu]	GO:0016310;GO:0004672;GO:0016020	tyrosine-sulfated glycopeptide receptor 1	*	*	KOG0619	FOG: Leucine rich repeat
4AL_7091534.1	With prior gene annotation	gi|475626610|gb|EMT33410.1|	Putative disease resistance RPP13-like protein 2 [Aegilops tauschii]	GO:0006952;GO:0044238;GO:0043531;GO:0004672;GO:0044260;GO:0016310	disease resistance rpp13-like protein 2	*	*	*	*
4AL_7096598.1	No prior gene annotation	gi|475617979|gb|EMT30296.1|	Putative disease resistance RPP13-like protein 1 [Aegilops tauschii]	GO:0006952;GO:0043531;GO:0030247;GO:0006468;GO:0005524;GO:0004674;GO:0009069;EC:2.7.11.0	disease resistance protein rga4	*	*	KOG0619	FOG: Leucine rich repeat
4AL_7097385.1	With prior gene annotation	gi|473986761|gb|EMS51718.1|	hypothetical protein TRIUR3_00225 [Triticum urartu]	*	*	*	*	*	*
4AL_7099125.1	With prior gene annotation	gi|326515040|dbj|BAJ99881.1|	predicted protein [Hordeum vulgare subsp. vulgare]	GO:0044763;GO:0016020;GO:0022857;GO:0009926;GO:0016887;EC:3.6.1.3	multidrug resistance	K05658	ABCB1	KOG0055	Multidrug/pheromone exporter, ABC superfamily
4AL_7100654.2	With prior gene annotation	gi|326524532|dbj|BAK00649.1|	predicted protein [Hordeum vulgare subsp. vulgare]	GO:0016021;GO:0005739	uncharacterized protein loc100844938	*	*	*	*
4AL_7100937.1	No prior gene annotation	gi|474207228|gb|EMS58724.1|	hypothetical protein TRIUR3_04389 [Triticum urartu]	*	*	*	*	*	*
4AL_7103125.1	With prior gene annotation	gi|91795223|gb|ABE60891.1|	putative polyprotein [Oryza sativa Japonica Group]	GO:0005488;GO:0005739	uncharacterized protein partial	*	*	KOG0017	FOG: Transposon-encoded proteins with TYA, reverse transcriptase, integrase domains in various combinations
4AL_7105505.1	With prior gene annotation	gi|475376364|gb|EMT00601.1|	hypothetical protein F775_21019 [Aegilops tauschii]	GO:0032259;GO:0016740	dna methyltransferase dmt106	*	*	*	*
4AL_7108455.1	No prior gene annotation	gi|475533815|gb|EMT08464.1|	hypothetical protein F775_22201 [Aegilops tauschii]	*	*	*	*	*	*
4AL_7109031.1	With prior gene annotation	gi|474448978|gb|EMS68763.1|	hypothetical protein TRIUR3_07621 [Triticum urartu]	*	*	*	*	*	*
4AL_7109686.1	With prior gene annotation	gi|475502753|gb|EMT04460.1|	hypothetical protein F775_02434 [Aegilops tauschii]	*	*	*	*	*	*
4AL_7109686.2	With prior gene annotation	gi|473986765|gb|EMS51722.1|	hypothetical protein TRIUR3_00232 [Triticum urartu]	*	*	*	*	*	*
4AL_7112626.1	No prior gene annotation	gi|475553683|gb|EMT12067.1|	hypothetical protein F775_20390 [Aegilops tauschii]	*	*	*	*	*	*
4AL_7114086.1	No prior gene annotation	gi|721630656|ref|XP_010230282.1|	PREDICTED: uncharacterized protein LOC100844438 [Brachypodium distachyon]	*	*	*	*	*	*
4AL_7115482.1	No prior gene annotation	gi|326526225|dbj|BAJ97129.1|	predicted protein [Hordeum vulgare subsp. vulgare]	GO:0006355;GO:0003677;GO:0005634	b3 domain-containing protein os11g0197600-like	*	*	*	*
4AL_7115882.1	No prior gene annotation	gi|474378364|gb|EMS64370.1|	hypothetical protein TRIUR3_33600 [Triticum urartu]	*	*	*	*	*	*
4AL_7118739.1	With prior gene annotation	gi|473941411|gb|EMS50342.1|	hypothetical protein TRIUR3_16524 [Triticum urartu]	*	*	*	*	*	*
4AL_7119508.1	With prior gene annotation	gi|475560125|gb|EMT13485.1|	Putative LRR receptor-like serine/threonine-protein kinase [Aegilops tauschii]	GO:0006468;GO:0005524;GO:0016021;GO:0004674;GO:0009069;EC:2.7.11.0	lrr receptor-like serine threonine-protein kinase	*	*	KOG0619	FOG: Leucine rich repeat
4AL_7126337.1	No prior gene annotation	gi|475574177|gb|EMT16909.1|	DNA mismatch repair protein Mlh3 [Aegilops tauschii]	GO:0044763;GO:0044710;GO:0006259;GO:0097159;GO:1901363	dna mismatch repair protein mlh3	K08739	MLH3	*	*
4AL_7130152.1	With prior gene annotation	gi|357492397|ref|XP_003616487.1|	Metallocarboxypeptidase inhibitor [Medicago truncatula] &gt;gi|355517822|gb|AES99445.1| signal anchor, putative [Medicago truncatula]	GO:0008152;GO:0016787;GO:0009507	cell wall-associated hydrolase	*	*	*	*
4AL_7131411.1	With prior gene annotation	gi|475536726|gb|EMT08965.1|	Putative B3 domain-containing protein [Aegilops tauschii]	GO:0006355;GO:0003677;GO:0005634	b3 domain-containing protein os08g0325100	*	*	*	*
4AL_7132586.1	No prior gene annotation	gi|357151100|ref|XP_003575680.1|	PREDICTED: ankyrin-3-like [Brachypodium distachyon]	GO:0009536	transient receptor potential cation channel subfamily a member 1-like	*	*	KOG0504	FOG: Ankyrin repeat
4AL_7133345.1	No prior gene annotation	gi|218195535|gb|EEC77962.1|	hypothetical protein OsI_17322 [Oryza sativa Indica Group]	*	*	*	*	KOG1075	FOG: Reverse transcriptase
4AL_7137981.1	No prior gene annotation	gi|474373380|gb|EMS63986.1|	hypothetical protein TRIUR3_12046 [Triticum urartu]	*	*	*	*	*	*
4AL_7139839.1	No prior gene annotation	gi|474191712|gb|EMS58191.1|	hypothetical protein TRIUR3_25917 [Triticum urartu]	*	*	*	*	*	*
4AL_7144300.1	No prior gene annotation	gi|474423316|gb|EMS67592.1|	hypothetical protein TRIUR3_32287 [Triticum urartu]	*	*	*	*	*	*
4AL_7145445.1	No prior gene annotation	gi|474305981|gb|EMS61785.1|	Putative disease resistance protein RGA4 [Triticum urartu]	GO:0006952;GO:0043531;GO:0003677	disease resistance protein rga4	*	*	*	*
4AL_7145468.1	No prior gene annotation	gi|474410390|gb|EMS66792.1|	Putative disease resistance protein RGA4 [Triticum urartu]	GO:0006952;GO:0043531;GO:0016772	nbs-lrr type disease resistance protein rpg1-b	*	*	*	*
4AL_7148213.1	No prior gene annotation	gi|326515834|dbj|BAK07163.1|	predicted protein [Hordeum vulgare subsp. vulgare]	GO:0003676;GO:0008270	retrotransposon unclassified	K11886	ECM29	*	*
4AL_7150278.1	No prior gene annotation	gi|473808754|gb|EMS46759.1|	Disease resistance protein RPM1 [Triticum urartu]	GO:0006952;GO:0043531	blast resistance protein	K13457	RPM1, RPS3	KOG0619	FOG: Leucine rich repeat
4AL_7150296.2	With prior gene annotation	gi|474417640|gb|EMS67289.1|	hypothetical protein TRIUR3_05552 [Triticum urartu]	*	*	*	*	*	*
4AL_7151933.1	No prior gene annotation	gi|743932876|ref|XP_011010736.1|	PREDICTED: ABC transporter C family member 3-like isoform X3 [Populus euphratica]	*	*	*	*	KOG0054	Multidrug resistance-associated protein/mitoxantrone resistance protein, ABC superfamily
4AL_7154181.1	With prior gene annotation	gi|326510121|dbj|BAJ87277.1|	predicted protein [Hordeum vulgare subsp. vulgare]	GO:0046961;GO:0008270;GO:0046933;GO:0009507;GO:0005618;GO:0005753;GO:0005730;GO:0045261;GO:0015986;GO:0006119	atp synthase gamma chain	K02136	ATPeF1G, ATP5C1, ATP3	*	*
4AL_7155738.1	No prior gene annotation	gi|473892175|gb|EMS48818.1|	hypothetical protein TRIUR3_31032 [Triticum urartu]	*	*	*	*	*	*
4AL_7155881.1	No prior gene annotation	gi|242089979|ref|XP_002440822.1|	hypothetical protein SORBIDRAFT_09g007400 [Sorghum bicolor] &gt;gi|241946107|gb|EES19252.1| hypothetical protein SORBIDRAFT_09g007400 [Sorghum bicolor]	GO:0046872;GO:0005739	retrotransposon unclassified	K18577	EBM	KOG1075	FOG: Reverse transcriptase
4AL_7156304.1	No prior gene annotation	gi|108862971|gb|ABA99876.2|	F-box domain containing protein [Oryza sativa Japonica Group]	*	*	*	*	*	*
4AL_7156311.1	No prior gene annotation	gi|474375427|gb|EMS64173.1|	hypothetical protein TRIUR3_01999 [Triticum urartu]	*	*	*	*	*	*
4AL_7157490.1	No prior gene annotation	gi|242076312|ref|XP_002448092.1|	hypothetical protein SORBIDRAFT_06g020935 [Sorghum bicolor] &gt;gi|241939275|gb|EES12420.1| hypothetical protein SORBIDRAFT_06g020935 [Sorghum bicolor]	*	*	*	*	*	*
4AL_7165137.1	No prior gene annotation	gi|475612807|gb|EMT28540.1|	Protein FAR1-RELATED SEQUENCE 5 [Aegilops tauschii]	*	*	*	*	*	*
4AL_7166219.1	No prior gene annotation	gi|475627650|gb|EMT33734.1|	Disease resistance protein RPP13 [Aegilops tauschii]	*	*	*	*	KOG0619	FOG: Leucine rich repeat
4AL_7166452.2	With prior gene annotation	gi|475606151|gb|EMT26300.1|	Nuclear pore complex protein [Aegilops tauschii]	GO:0046132;GO:0004829;GO:0016301;GO:0009209;GO:0003899;GO:0006435;GO:0009220;GO:0006351;GO:0006388;GO:0090502;GO:0016310;GO:0005618;GO:0004527;GO:0005829;GO:0044434;GO:0046872;GO:0042221;GO:0000213;GO:0003677;GO:0007165;GO:0005886;GO:0005524;GO:0006544;GO:0006563;GO:0006566;GO:0005730;GO:0006144;GO:0006206;GO:0000214;GO:0051252;EC:6.1.1.3;EC:2.7.7.6;EC:3.1.27.9	nuclear pore complex protein	*	*	*	*
4AL_7169562.1	No prior gene annotation	gi|474420201|gb|EMS67489.1|	Vam6/Vps39-like protein [Triticum urartu]	GO:0009506;GO:0016192;GO:0005083;GO:0006886;GO:0050790	vam6 vps39-like	*	*	KOG2063	Vacuolar assembly/sorting proteins VPS39/VAM6/VPS3
4AL_7169616.1	No prior gene annotation	gi|474368023|gb|EMS63634.1|	hypothetical protein TRIUR3_22976 [Triticum urartu]	*	*	*	*	*	*
4AL_7169650.1	With prior gene annotation	gi|77555174|gb|ABA97970.1|	retrotransposon protein, putative, unclassified, expressed [Oryza sativa Japonica Group]	GO:0003964;GO:0003677;GO:0006278;GO:0003723;GO:0004190;GO:0006508;GO:0006310;EC:2.7.7.49;EC:3.4.23.0	retrotransposon expressed	*	*	KOG0017	FOG: Transposon-encoded proteins with TYA, reverse transcriptase, integrase domains in various combinations
4AL_7169877.1	With prior gene annotation	gi|475376362|gb|EMT00599.1|	hypothetical protein F775_32385 [Aegilops tauschii]	GO:0010025;GO:0005829;GO:0009616;GO:0010050;GO:0010267;GO:0005783	protein suppressor of gene silencing 3 homolog	*	*	*	*
4AL_7170612.1	No prior gene annotation	gi|475550191|gb|EMT11415.1|	hypothetical protein F775_02551 [Aegilops tauschii]	*	*	*	*	*	*
4AL_7171539.1	No prior gene annotation	gi|475620728|gb|EMT31224.1|	hypothetical protein F775_00031 [Aegilops tauschii]	GO:0008270;GO:0003676	uncharacterized protein loc104582872 isoform x2	*	*	*	*
4AL_7171879.1	No prior gene annotation	gi|326502426|dbj|BAJ95276.1|	predicted protein [Hordeum vulgare subsp. vulgare]	*	*	K00981	E2.7.7.41, CDS1, CDS2, cdsA	KOG0466	Translation initiation factor 2, gamma subunit (eIF-2gamma; GTPase)
4AL_7172640.1	No prior gene annotation	gi|475608906|gb|EMT27192.1|	hypothetical protein F775_08533 [Aegilops tauschii]	*	*	*	*	*	*
4AL_7172751.1	No prior gene annotation	gi|474317828|gb|EMS62195.1|	hypothetical protein TRIUR3_32344 [Triticum urartu]	GO:0004871;GO:0000160	histidine-containing phosphotransfer protein 1	K14490	AHP	*	*
4AL_7173253.1	With prior gene annotation	gi|125600788|gb|EAZ40364.1|	hypothetical protein OsJ_24810 [Oryza sativa Japonica Group]	GO:0016020;GO:0005783	vacuole membrane protein 1-like	*	*	*	*
4AL_7174064.1	No prior gene annotation	gi|475550191|gb|EMT11415.1|	hypothetical protein F775_02551 [Aegilops tauschii]	*	*	*	*	*	*
4AL_7174933.1	No prior gene annotation	gi|473948370|gb|EMS50620.1|	Heat shock 70 kDa protein [Triticum urartu]	GO:0030529;GO:0070062;GO:0006892;GO:0042026;GO:0051082;GO:0061202;GO:0007411;GO:0072562;GO:0045892;GO:0006396;GO:0005829;GO:0000974;GO:0006200;GO:0006986;GO:0005886;GO:0042623;GO:0044822;GO:0005524;GO:0016071;GO:0061024;GO:0005730;GO:0007269;GO:0023026	heat shock cognate 71 kda protein	K03283	HSPA1_8	KOG0101	Molecular chaperones HSP70/HSC70, HSP70 superfamily
4AL_7175130.1	No prior gene annotation	gi|475602203|gb|EMT25062.1|	hypothetical protein F775_02065 [Aegilops tauschii]	*	*	*	*	*	*
4AL_7175464.1	With prior gene annotation	gi|92429658|gb|ABE77191.1|	putative non-LTR retroelement reverse transcriptase [Sorghum bicolor]	*	*	*	*	KOG1075	FOG: Reverse transcriptase
4AL_7175665.1	No prior gene annotation	gi|474408936|gb|EMS66703.1|	Disease resistance protein RPM1 [Triticum urartu]	GO:0006952;GO:0043531;GO:0006468;GO:0005524;GO:0004674;GO:0009069;EC:2.7.11.0	disease resistance protein rpp13	*	*	*	*
4AL_7176149.3	With prior gene annotation	gi|475530598|gb|EMT07921.1|	Wall-associated receptor kinase 3 [Aegilops tauschii]	GO:0016772	wall-associated receptor kinase 3	*	*	*	*
4AL_7176793.1	No prior gene annotation	gi|475612579|gb|EMT28455.1|	hypothetical protein F775_00455 [Aegilops tauschii]	*	*	K15285	SLC35E3	*	*
4AL_7176937.1	No prior gene annotation	gi|357127783|ref|XP_003565557.1|	PREDICTED: uncharacterized protein LOC100822107 [Brachypodium distachyon]	GO:0005488;GO:0016023	transposon mutator sub-class	*	*	*	*
4AL_7176954.1	With prior gene annotation	gi|357128873|ref|XP_003566094.1|	PREDICTED: protein FAR1-RELATED SEQUENCE 5-like [Brachypodium distachyon]	GO:0003676	far-red impaired response protein	*	*	*	*
4AS_1290373.1	No prior gene annotation	gi|473748020|gb|EMS45548.1|	hypothetical protein TRIUR3_22866 [Triticum urartu]	*	*	*	*	*	*
4AS_4860794.1	No prior gene annotation	gi|475576533|gb|EMT17566.1|	hypothetical protein F775_31343 [Aegilops tauschii]	*	*	*	*	*	*
4AS_5912123.1	No prior gene annotation	gi|58532025|emb|CAD41563.3|	OSJNBa0006A01.18 [Oryza sativa Japonica Group]	*	*	*	*	*	*
4AS_5924490.1	No prior gene annotation	gi|326531240|dbj|BAK04971.1|	predicted protein [Hordeum vulgare subsp. vulgare]	*	*	K12862	PLRG1, PRL1, PRP46	KOG0285	Pleiotropic regulator 1
4AS_5928033.2	With prior gene annotation	gi|474416326|gb|EMS67207.1|	hypothetical protein TRIUR3_18932 [Triticum urartu]	GO:0003873;GO:0009941;GO:0046835;GO:0005524;GO:0006003;GO:0006000;GO:0006013;EC:2.7.1.105	protein chloroplastic-like	*	*	*	*
4AS_5930469.1	No prior gene annotation	gi|147883554|gb|ABQ52120.1|	alpha-gliadin [Triticum aestivum]	GO:0045735	alpha- partial	*	*	*	*
4AS_5935002.1	No prior gene annotation	gi|474111011|gb|EMS55590.1|	Tryptophanyl-tRNA synthetase, cytoplasmic [Triticum urartu]	GO:0000166;GO:0004812;GO:0006418	tryptophanyl-trna cytoplasmic	*	*	*	*
4AS_5939008.1	No prior gene annotation	gi|226499504|ref|NP_001152104.1|	transposon protein Ac/Ds sub-class [Zea mays] &gt;gi|195652629|gb|ACG45782.1| transposon protein Ac/Ds sub-class [Zea mays]	GO:0005739;GO:0005488	transposon protein ac ds sub-class	*	*	*	*
4AS_5939165.1	No prior gene annotation	gi|326532526|dbj|BAK05192.1|	predicted protein [Hordeum vulgare subsp. vulgare]	*	*	*	*	*	*
4AS_5946430.1	No prior gene annotation	gi|475608139|gb|EMT26935.1|	Putative cysteine-rich receptor-like protein kinase 23 [Aegilops tauschii]	GO:0016310;GO:0043167;GO:0004672;GO:0000166	cysteine-rich receptor-like protein kinase 41	K04730	IRAK1	*	*
4AS_5947526.1	With prior gene annotation	gi|474174660|gb|EMS57727.1|	hypothetical protein TRIUR3_24735 [Triticum urartu]	*	*	*	*	*	*
4AS_5952235.1	No prior gene annotation	gi|721657658|ref|XP_010234557.1|	PREDICTED: uncharacterized protein LOC100821725 [Brachypodium distachyon]	*	*	*	*	*	*
4AS_5952241.1	With prior gene annotation	gi|721623039|ref|XP_010228776.1|	PREDICTED: calcium-transporting ATPase 4, endoplasmic reticulum-type-like [Brachypodium distachyon]	GO:0046872;GO:0005524;GO:0006812;GO:0016021;GO:0008152;GO:0019829	calcium-transporting atpase endoplasmic reticulum-type-like	K01537	E3.6.3.8	KOG0202	Ca2+ transporting ATPase
4AS_5952378.1	No prior gene annotation	gi|474043728|gb|EMS53418.1|	hypothetical protein TRIUR3_10557 [Triticum urartu]	*	*	*	*	*	*
4AS_5953893.1	No prior gene annotation	gi|475475803|gb|EMT02595.1|	hypothetical protein F775_23995 [Aegilops tauschii]	*	*	*	*	*	*
4AS_5954315.1	No prior gene annotation	gi|721630656|ref|XP_010230282.1|	PREDICTED: uncharacterized protein LOC100844438 [Brachypodium distachyon]	*	*	*	*	KOG0003	Ubiquitin/60s ribosomal protein L40 fusion
4AS_5954542.2	With prior gene annotation	gi|470113852|ref|XP_004293133.1|	PREDICTED: uncharacterized protein LOC101306305 [Fragaria vesca subsp. vesca]	*	*	*	*	*	*
4AS_5956595.1	No prior gene annotation	gi|721687504|ref|XP_010239274.1|	PREDICTED: protein FAR1-RELATED SEQUENCE 5-like [Brachypodium distachyon]	*	*	K17604	ZSWIM3	*	*
4AS_5958304.1	No prior gene annotation	gi|473966167|gb|EMS51259.1|	hypothetical protein TRIUR3_33052 [Triticum urartu]	*	*	K13411	DUOX, THOX	*	*
4AS_5959767.1	With prior gene annotation	gi|573965723|ref|XP_006664968.1|	PREDICTED: uncharacterized protein LOC102717211 isoform X1 [Oryza brachyantha]	*	*	*	*	*	*
4AS_5962606.1	No prior gene annotation	gi|7109293|gb|AAF36720.1|	heat shock protein 70 [Cyprinus carpio]	*	*	K03283	HSPA1_8	KOG0101	Molecular chaperones HSP70/HSC70, HSP70 superfamily
4AS_5963254.1	No prior gene annotation	gi|475595791|gb|EMT23155.1|	hypothetical protein F775_24644 [Aegilops tauschii]	*	*	*	*	*	*
4AS_5963923.1	No prior gene annotation	gi|474256808|gb|EMS60408.1|	hypothetical protein TRIUR3_35205 [Triticum urartu]	GO:0005634;GO:0003677;GO:0003682;GO:0000785	uncharacterized protein loc100831208	*	*	*	*
4AS_5966497.1	No prior gene annotation	gi|674887138|emb|CDY45547.1|	BnaCnng13060D [Brassica napus]	GO:0009507	ycf68	*	*	*	*
4AS_5966963.1	No prior gene annotation	gi|474361090|gb|EMS63308.1|	hypothetical protein TRIUR3_31772 [Triticum urartu]	*	*	*	*	*	*
4AS_5973071.1	No prior gene annotation	gi|474244714|gb|EMS59943.1|	Importin subunit beta-1 [Triticum urartu]	GO:0008536;GO:0005829;GO:0006886	importin subunit beta-1-like	K14293	KPNB1	KOG1241	Karyopherin (importin) beta 1
4AS_5978559.1	No prior gene annotation	gi|326491725|dbj|BAJ94340.1|	predicted protein [Hordeum vulgare subsp. vulgare]	*	*	*	*	*	*
4AS_5984689.1	With prior gene annotation	gi|474361090|gb|EMS63308.1|	hypothetical protein TRIUR3_31772 [Triticum urartu]	*	*	*	*	*	*
4AS_5991064.1	With prior gene annotation	gi|475558389|gb|EMT13078.1|	hypothetical protein F775_16729 [Aegilops tauschii]	*	*	*	*	*	*
4AS_5992269.1	No prior gene annotation	gi|474265595|gb|EMS60704.1|	hypothetical protein TRIUR3_26809 [Triticum urartu]	*	*	*	*	*	*
4AS_5993461.1	No prior gene annotation	gi|474433631|gb|EMS68076.1|	hypothetical protein TRIUR3_20152 [Triticum urartu]	*	*	K01728	E4.2.2.2, pel	*	*
4AS_5994175.1	With prior gene annotation	gi|474049335|gb|EMS53615.1|	hypothetical protein TRIUR3_11629 [Triticum urartu]	*	*	*	*	*	*
4AS_5995859.1	No prior gene annotation	gi|474253782|gb|EMS60318.1|	hypothetical protein TRIUR3_29218 [Triticum urartu]	GO:0005739;GO:0015031;GO:0006281	light-mediated development protein det1-like	K10571	DET1	*	*
4AS_5996639.1	No prior gene annotation	gi|475607982|gb|EMT26883.1|	hypothetical protein F775_33104 [Aegilops tauschii]	*	*	*	*	*	*
4AS_5998326.1	No prior gene annotation	gi|473744818|gb|EMS45475.1|	hypothetical protein TRIUR3_25412 [Triticum urartu]	*	*	*	*	*	*
4AS_6003193.1	No prior gene annotation	gi|374086126|gb|AEY82456.1|	unknown protein [Triticum aestivum]	GO:0071944;GO:0016020;GO:0048519;GO:0008026;GO:0005773;GO:0048827;GO:0009791;GO:0003676;GO:0042221;GO:0010015;GO:0048507;GO:0009887;GO:0030163;GO:0050794;GO:0007276;GO:0006950;GO:0006508;GO:0006200;GO:0005524	dead-box atp-dependent rna helicase 40	*	*	*	*
4AS_6010257.1	No prior gene annotation	gi|475576053|gb|EMT17440.1|	hypothetical protein F775_12329 [Aegilops tauschii]	*	*	*	*	*	*
4AS_6011812.1	No prior gene annotation	gi|218184581|gb|EEC67008.1|	hypothetical protein OsI_33720 [Oryza sativa Indica Group]	GO:0005488;GO:0009536;GO:0005739	retrotransposon expressed	*	*	*	*
4AS_6012284.1	No prior gene annotation	gi|125537939|gb|EAY84334.1|	hypothetical protein OsI_05709 [Oryza sativa Indica Group]	*	*	K01177	E3.2.1.2	*	*
4AS_6013157.1	No prior gene annotation	gi|474002170|gb|EMS52266.1|	hypothetical protein TRIUR3_26271 [Triticum urartu]	*	*	*	*	*	*
4AS_6013686.1	No prior gene annotation	gi|374086126|gb|AEY82456.1|	unknown protein [Triticum aestivum]	GO:0071944;GO:0016020;GO:0048519;GO:0008026;GO:0005773;GO:0048827;GO:0009791;GO:0003676;GO:0042221;GO:0010015;GO:0048507;GO:0009887;GO:0030163;GO:0050794;GO:0007276;GO:0006950;GO:0006508;GO:0006200;GO:0005524	dead-box atp-dependent rna helicase 40	*	*	*	*
4AS_6014206.1	No prior gene annotation	gi|473940214|gb|EMS50317.1|	hypothetical protein TRIUR3_34049 [Triticum urartu]	*	*	*	*	*	*
4AS_6014565.1	No prior gene annotation	gi|475556042|gb|EMT12562.1|	hypothetical protein F775_06542 [Aegilops tauschii]	*	*	*	*	*	*
4AS_6014643.1	No prior gene annotation	gi|358346026|ref|XP_003637074.1|	Cell wall-associated hydrolase, partial [Medicago truncatula]	GO:0008152;GO:0016787;GO:0009507	cell wall-associated hydrolase	*	*	*	*
4AS_6014889.1	No prior gene annotation	gi|326503310|dbj|BAJ99280.1|	predicted protein [Hordeum vulgare subsp. vulgare]	*	*	*	*	*	*
4AS_6015362.1	With prior gene annotation	gi|475555203|gb|EMT12384.1|	hypothetical protein F775_24945 [Aegilops tauschii]	GO:0071704;GO:0044238;GO:0003824	glycerophosphoryl diester phosphodiesterase 1	*	*	*	*
4BL_4403960.1	No prior gene annotation	gi|475597312|gb|EMT23595.1|	hypothetical protein F775_03608 [Aegilops tauschii]	GO:0008270	uncharacterized protein loc100822425	*	*	*	*
4BL_6853430.1	No prior gene annotation	gi|475625125|gb|EMT32856.1|	hypothetical protein F775_02373 [Aegilops tauschii]	*	*	*	*	*	*
4BL_6856878.1	No prior gene annotation	gi|721670185|ref|XP_010236480.1|	PREDICTED: uncharacterized protein LOC104584065 [Brachypodium distachyon]	GO:0003723;GO:0006278;GO:0000398;GO:0003964;GO:0030529;EC:2.7.7.49	uncharacterized protein loc104584065	*	*	*	*
4BL_6964751.1	No prior gene annotation	gi|474189019|gb|EMS58044.1|	hypothetical protein TRIUR3_27688 [Triticum urartu]	*	*	*	*	*	*
4BL_6967226.1	With prior gene annotation	gi|475540896|gb|EMT09680.1|	Serine/threonine-protein kinase/endoribonuclease ire-1 [Aegilops tauschii]	GO:0003676;GO:0004672;GO:0090501;GO:0006464;GO:0000166;GO:0016310;GO:0004540;GO:0051252	serine threonine-protein kinase endoribonuclease ire-1	*	*	*	*
4BL_6968337.1	No prior gene annotation	gi|475612807|gb|EMT28540.1|	Protein FAR1-RELATED SEQUENCE 5 [Aegilops tauschii]	GO:0005488	protein far1-related sequence 5-like	*	*	*	*
4BL_6973304.1	No prior gene annotation	gi|475587983|gb|EMT20719.1|	hypothetical protein F775_24952 [Aegilops tauschii]	*	*	*	*	*	*
4BL_6980836.1	No prior gene annotation	gi|94502636|ref|YP_588293.1|	chloroplast hypothetical protein [Zea mays subsp. mays] &gt;gi|40795075|gb|AAR91119.1| chloroplast hypothetical protein (mitochondrion) [Zea mays]	GO:0005739;GO:0009507	hypothetical chloroplast rf68	*	*	*	*
4BL_6980980.1	No prior gene annotation	gi|474381011|gb|EMS64554.1|	hypothetical protein TRIUR3_23277 [Triticum urartu]	*	*	*	*	*	*
4BL_6987378.1	No prior gene annotation	gi|474063942|gb|EMS54084.1|	hypothetical protein TRIUR3_29734 [Triticum urartu]	GO:0020037;GO:0016705;GO:0004497;GO:0005506;GO:0055114	premnaspirodiene oxygenase	*	*	*	*
4BL_6988616.1	No prior gene annotation	gi|474185747|gb|EMS57885.1|	hypothetical protein TRIUR3_21470 [Triticum urartu]	*	*	*	*	*	*
4BL_6996111.1	No prior gene annotation	gi|473777867|gb|EMS46017.1|	Aspartic proteinase nepenthesin-1 [Triticum urartu]	GO:0043170	aspartic proteinase nepenthesin-1	*	*	*	*
4BL_6997724.1	No prior gene annotation	gi|475612320|gb|EMT28366.1|	hypothetical protein F775_06820 [Aegilops tauschii]	GO:0043167;GO:1901363;GO:0097159	protein far1-related sequence 5-like	*	*	*	*
4BL_6999237.1	With prior gene annotation	gi|473995079|gb|EMS52005.1|	Lysine-specific demethylase lid [Triticum urartu]	GO:0048579;GO:0003676;GO:0046872;GO:0048577;GO:0009741;GO:0032259;GO:0033169;GO:0009826;GO:0008168;EC:2.1.1.0	lysine-specific demethylase lid	*	*	KOG1721	FOG: Zn-finger
4BL_7000921.1	No prior gene annotation	gi|475534215|gb|EMT08528.1|	hypothetical protein F775_24446 [Aegilops tauschii]	*	*	*	*	*	*
4BL_7003869.1	No prior gene annotation	gi|474311256|gb|EMS61899.1|	hypothetical protein TRIUR3_33392 [Triticum urartu]	*	*	*	*	*	*
4BL_7004096.1	With prior gene annotation	gi|474410286|gb|EMS66768.1|	ABC transporter B family member 6 [Triticum urartu]	GO:0010541;GO:0010329;GO:0010540;GO:0010315;GO:0016021;GO:0042626;GO:0009506;GO:0055085;GO:0006200;GO:0005886;GO:0005634;GO:0005524	abc transporter b family member 6	K05658	ABCB1	KOG0055	Multidrug/pheromone exporter, ABC superfamily
4BL_7007014.1	No prior gene annotation	gi|414869681|tpg|DAA48238.1|	TPA: hypothetical protein ZEAMMB73_836459 [Zea mays]	GO:0005840	60s ribosomal protein l7a	K02936	RP-L7Ae, RPL7A	KOG3163	Uncharacterized conserved protein related to ribosomal protein S8E
4BL_7009475.1	With prior gene annotation	gi|475555354|gb|EMT12412.1|	hypothetical protein F775_14912 [Aegilops tauschii]	*	*	*	*	*	*
4BL_7010894.1	With prior gene annotation	gi|57834063|emb|CAD40309.2|	OSJNBb0013O03.4 [Oryza sativa Japonica Group]	*	*	*	*	*	*
4BL_7011946.1	With prior gene annotation	gi|475344090|gb|EMT00380.1|	hypothetical protein F775_10212 [Aegilops tauschii]	GO:0005488	protein far1-related sequence 5	*	*	*	*
4BL_7012141.1	With prior gene annotation	gi|326532466|dbj|BAK05162.1|	predicted protein [Hordeum vulgare subsp. vulgare]	GO:0005739	uncharacterized protein loc100838521 isoform x1	*	*	*	*
4BL_7012141.2	With prior gene annotation	gi|474022749|gb|EMS52926.1|	hypothetical protein TRIUR3_23494 [Triticum urartu]	GO:0016301;GO:0071241;GO:0044237	methylthioribose kinase	K00899	mtnK	*	*
4BL_7012990.1	No prior gene annotation	gi|475622867|gb|EMT32004.1|	hypothetical protein F775_44031 [Aegilops tauschii]	*	*	*	*	*	*
4BL_7015241.1	No prior gene annotation	gi|475589416|gb|EMT21153.1|	hypothetical protein F775_01099 [Aegilops tauschii]	*	*	*	*	*	*
4BL_7016285.1	No prior gene annotation	gi|474377135|gb|EMS64282.1|	hypothetical protein TRIUR3_30033 [Triticum urartu]	GO:0008168;GO:0032259;EC:2.1.1.0	uncharacterized protein loc101784776	*	*	*	*
4BL_7017592.1	No prior gene annotation	gi|326516004|dbj|BAJ88025.1|	predicted protein [Hordeum vulgare subsp. vulgare] &gt;gi|326518336|dbj|BAJ88197.1| predicted protein [Hordeum vulgare subsp. vulgare] &gt;gi|326527311|dbj|BAK04597.1| predicted protein [Hordeum vulgare subsp. vulgare] &gt;gi|326531758|dbj|BAJ97883.1| predicted protein [Hordeum vulgare subsp. vulgare]	GO:0006457;GO:0009506;GO:0005886;GO:0034605;GO:0034620;GO:0070417	predicted protein [Hordeum vulgare subsp. vulgare]	*	*	*	*
4BL_7018122.1	With prior gene annotation	gi|475598804|gb|EMT24042.1|	hypothetical protein F775_07094 [Aegilops tauschii]	GO:0016772	wall-associated receptor kinase 3	*	*	*	*
4BL_7018199.1	No prior gene annotation	gi|358346026|ref|XP_003637074.1|	Cell wall-associated hydrolase, partial [Medicago truncatula]	GO:0008152;GO:0016787;GO:0009507	cell wall-associated hydrolase	*	*	*	*
4BL_7024701.1	No prior gene annotation	gi|475545251|gb|EMT10459.1|	hypothetical protein F775_24280 [Aegilops tauschii]	GO:0009734;GO:0003677;GO:0046983;GO:0010150;GO:0045892;GO:0005634	auxin response factor 7-like	K14486	K14486, ARF	*	*
4BL_7031211.1	With prior gene annotation	gi|475536952|gb|EMT09001.1|	hypothetical protein F775_06816 [Aegilops tauschii]	GO:0005516	uncharacterized protein loc100840352	*	*	*	*
4BL_7031657.1	With prior gene annotation	gi|475593552|gb|EMT22418.1|	hypothetical protein F775_07004 [Aegilops tauschii]	*	*	K01835	pgm	*	*
4BL_7032454.1	No prior gene annotation	gi|475612320|gb|EMT28366.1|	hypothetical protein F775_06820 [Aegilops tauschii]	GO:0008270;GO:0003676	hypothetical protein F775_06820 [Aegilops tauschii]	*	*	*	*
4BL_7033087.1	With prior gene annotation	gi|474063421|gb|EMS54055.1|	Autophagy-related protein 2 [Triticum urartu]	GO:0016772;GO:0097159;GO:1901363;GO:0044237	autophagy-related protein 2	*	*	KOG1075	FOG: Reverse transcriptase
4BL_7033827.1	With prior gene annotation	gi|108710432|gb|ABF98227.1|	retrotransposon protein, putative, unclassified [Oryza sativa Japonica Group]	GO:0006952;GO:0043531	retrotransposon unclassified	*	*	*	*
4BL_7033898.1	No prior gene annotation	gi|474051594|gb|EMS53676.1|	hypothetical protein TRIUR3_31327 [Triticum urartu]	GO:0003824	casein kinase i isoform delta-like	K02218	CSNK1, CK1	*	*
4BL_7035695.1	No prior gene annotation	gi|451799058|gb|AGF69229.1|	salt-inducible protein [Leymus chinensis]	GO:0000786;GO:0003677;GO:0006334;GO:0005634;GO:0046982	salt-inducible protein	*	*	*	*
4BL_7035853.1	With prior gene annotation	gi|326532438|dbj|BAK05148.1|	predicted protein [Hordeum vulgare subsp. vulgare]	GO:0005886	dna ligase 1-like	*	*	*	*
4BL_7037089.1	No prior gene annotation	gi|475561392|gb|EMT13768.1|	hypothetical protein F775_21803 [Aegilops tauschii]	*	*	*	*	*	*
4BL_7037123.1	No prior gene annotation	gi|38345241|emb|CAD41085.2|	OSJNBb0011N17.2 [Oryza sativa Japonica Group]	GO:0003676;GO:0008270;GO:0015074	retrotransposon unclassified	*	*	*	*
4BL_7037638.1	No prior gene annotation	gi|474308742|gb|EMS61837.1|	hypothetical protein TRIUR3_20375 [Triticum urartu]	*	*	*	*	*	*
4BL_7038290.1	No prior gene annotation	gi|475535468|gb|EMT08754.1|	Disease resistance protein RGA2 [Aegilops tauschii]	GO:0043531;GO:0006468;GO:0005524;GO:0004674;GO:0009069;EC:2.7.11.0	wheat leaf rust resistance lr21	K04733	IRAK4	*	*
4BL_7038471.1	No prior gene annotation	gi|475567869|gb|EMT15361.1|	hypothetical protein F775_07878 [Aegilops tauschii]	GO:1901363;GO:0097159	wd repeat domain phosphoinositide-interacting protein 3	*	*	*	*
4BL_7038828.1	No prior gene annotation	gi|475527855|gb|EMT07543.1|	hypothetical protein F775_11258 [Aegilops tauschii]	GO:0006355	gibberellin response modulator-like	K14494	DELLA	*	*
4BL_7039056.1	No prior gene annotation	gi|475598804|gb|EMT24042.1|	hypothetical protein F775_07094 [Aegilops tauschii]	*	*	*	*	*	*
4BL_7039874.1	No prior gene annotation	gi|475573651|gb|EMT16795.1|	hypothetical protein F775_17842 [Aegilops tauschii]	*	*	*	*	*	*
4BL_7040273.1	No prior gene annotation	gi|475447060|gb|EMT01583.1|	hypothetical protein F775_24720 [Aegilops tauschii]	GO:0004775;GO:0044262;GO:0003878;GO:0019643;GO:0042709;EC:6.2.1.5;EC:2.3.3.8	protein far1-related sequence 5	*	*	*	*
4BL_7040402.1	No prior gene annotation	gi|357140311|ref|XP_003571713.1|	PREDICTED: uncharacterized protein LOC100836349 [Brachypodium distachyon]	*	*	*	*	*	*
4BL_7041421.1	With prior gene annotation	gi|474213283|gb|EMS58931.1|	Eukaryotic translation initiation factor 2 subunit 3 [Triticum urartu]	GO:0003743;GO:0005829;GO:0006184;GO:0003924;GO:0005525;GO:0005840;GO:0006446	eukaryotic translation initiation factor 2 subunit 3	K03242	EIF2S3	KOG0466	Translation initiation factor 2, gamma subunit (eIF-2gamma; GTPase)
4BL_7041507.1	No prior gene annotation	gi|474429173|gb|EMS67869.1|	hypothetical protein TRIUR3_29712 [Triticum urartu]	*	*	*	*	*	*
4BL_7042411.2	With prior gene annotation	gi|474174660|gb|EMS57727.1|	hypothetical protein TRIUR3_24735 [Triticum urartu]	*	*	*	*	*	*
4BS_1581163.1	No prior gene annotation	gi|474317550|gb|EMS62180.1|	hypothetical protein TRIUR3_07053 [Triticum urartu]	*	*	K14772	UTP20	*	*
4BS_4859765.1	With prior gene annotation	gi|475588403|gb|EMT20845.1|	hypothetical protein F775_24544 [Aegilops tauschii]	GO:0006468;GO:0005524;GO:0004674;GO:0009069;EC:2.7.11.0	wall-associated receptor kinase 3	*	*	*	*
4BS_4861095.1	With prior gene annotation	gi|473935210|gb|EMS50104.1|	Retrovirus-related Pol polyprotein LINE-1 [Triticum urartu]	GO:0004386;GO:0003964;GO:0003677;GO:0006278;GO:0003723;GO:0005524;GO:0008270;EC:2.7.7.49	retrovirus-related pol polyprotein line-1	*	*	*	*
4BS_4864532.1	With prior gene annotation	gi|473890802|gb|EMS48657.1|	hypothetical protein TRIUR3_10605 [Triticum urartu]	GO:0003824	kinase-like protein tmkl1	*	*	*	*
4BS_4868886.1	With prior gene annotation	gi|108862989|gb|ABG22092.1|	dihydrofolate synthetase/folylpolyglutamate synthetase, putative, expressed [Oryza sativa Japonica Group]	*	*	K01930	FPGS	*	*
4BS_4873910.1	With prior gene annotation	gi|242070839|ref|XP_002450696.1|	hypothetical protein SORBIDRAFT_05g010901 [Sorghum bicolor] &gt;gi|241936539|gb|EES09684.1| hypothetical protein SORBIDRAFT_05g010901 [Sorghum bicolor]	*	*	*	*	*	*
4BS_4876050.1	No prior gene annotation	gi|357167741|ref|XP_003581310.1|	PREDICTED: protein FAR1-RELATED SEQUENCE 5-like [Brachypodium distachyon]	*	*	*	*	*	*
4BS_4880164.1	No prior gene annotation	gi|475538336|gb|EMT09235.1|	hypothetical protein F775_25123 [Aegilops tauschii]	*	*	*	*	*	*
4BS_4880848.1	No prior gene annotation	gi|807780730|gb|AKC91160.1|	alpha-gliadin, partial [Triticum aestivum]	GO:0045735	alpha- partial	*	*	*	*
4BS_4883322.2	With prior gene annotation	gi|475512646|gb|EMT05508.1|	NAC domain-containing protein 68 [Aegilops tauschii]	*	*	*	*	*	*
4BS_4883795.1	No prior gene annotation	gi|475610833|gb|EMT27874.1|	hypothetical protein F775_07195 [Aegilops tauschii]	GO:0016310;GO:0043167;GO:0004672;GO:1901363;GO:0097159	protein far1-related sequence 5	*	*	*	*
4BS_4885512.1	With prior gene annotation	gi|475595544|gb|EMT23071.1|	U-box domain-containing protein 33 [Aegilops tauschii]	GO:0006468;GO:0004672;GO:0004842;GO:0005524;GO:0016567;GO:0000151;GO:0016787;EC:6.3.2.19	u-box domain-containing protein 33	K11838	USP7, UBP15	KOG1863	Ubiquitin carboxyl-terminal hydrolase
4BS_4885978.1	No prior gene annotation	gi|721630651|ref|XP_010230281.1|	PREDICTED: uncharacterized protein LOC100843843 [Brachypodium distachyon]	GO:0005509	uncharacterized protein loc100843843	K12619	XRN2, RAT1	*	*
4BS_4887819.1	No prior gene annotation	gi|258644648|dbj|BAI39897.1|	hAT dimerisation domain-containing protein -like [Oryza sativa Indica Group]	GO:0003676;GO:0009536	hat dimerisation domain-containing	*	*	*	*
4BS_4888449.1	With prior gene annotation	gi|474201675|gb|EMS58509.1|	Serine/arginine-rich splicing factor 7 [Triticum urartu]	*	*	*	*	*	*
4BS_4892030.1	No prior gene annotation	gi|475573326|gb|EMT16723.1|	Putative disease resistance protein RGA4 [Aegilops tauschii]	GO:0004672;GO:0043168;GO:0032559;GO:0032550	disease resistance protein rga4	*	*	*	*
4BS_4892838.1	With prior gene annotation	gi|77555174|gb|ABA97970.1|	retrotransposon protein, putative, unclassified, expressed [Oryza sativa Japonica Group]	GO:0003964;GO:0003677;GO:0006278;GO:0003723;GO:0004190;GO:0006508;GO:0005634;GO:0015074;GO:0006310;EC:2.7.7.49;EC:3.4.23.0	retrotransposon unclassified	*	*	KOG0017	FOG: Transposon-encoded proteins with TYA, reverse transcriptase, integrase domains in various combinations
4BS_4894962.1	With prior gene annotation	gi|474189196|gb|EMS58073.1|	Two-component response regulator ARR12 [Triticum urartu]	GO:0000160;GO:0048731;GO:0000156;GO:0035556;GO:0003677;GO:0003682;GO:0045449;GO:0000785	two-component response regulator	K14491	ARR-B	*	*
4BS_4896512.1	No prior gene annotation	gi|474100660|gb|EMS55243.1|	hypothetical protein TRIUR3_34578 [Triticum urartu]	*	*	*	*	*	*
4BS_4896979.1	With prior gene annotation	gi|8928432|sp|Q9ZRR5.1|TBA3_HORVU	RecName: Full=Tubulin alpha-3 chain &gt;gi|4165488|emb|CAA10663.1| alpha-tubulin 3 [Hordeum vulgare subsp. vulgare] &gt;gi|90289602|gb|ABD92933.1| alpha tubulin-3B [Triticum aestivum] &gt;gi|90289604|gb|ABD92934.1| alpha tubulin-3A [Triticum aestivum] &gt;gi|90289606|gb|ABD92935.1| alpha tubulin-3D [Triticum aestivum] &gt;gi|326511333|dbj|BAJ87680.1| predicted protein [Hordeum vulgare subsp. vulg…	GO:0000226;GO:0071258;GO:0005773;GO:0045298;GO:0009651;GO:0005525;GO:0005618;GO:0006184;GO:0005730;GO:0005829;GO:0005874;GO:0051258;GO:0009506;GO:0003924;GO:0005886;GO:0005200	tubulin alpha-3 chain	K07374	TUBA	KOG1376	Alpha tubulin
4BS_4899547.1	No prior gene annotation	gi|475621522|gb|EMT31507.1|	hypothetical protein F775_26733 [Aegilops tauschii]	*	*	*	*	*	*
4BS_4899950.1	With prior gene annotation	gi|474403156|gb|EMS66249.1|	Alpha-L-arabinofuranosidase 1 [Triticum urartu]	GO:0046556;GO:0016023;GO:0046373;GO:0009117;EC:3.2.1.55	alpha-l-arabinofuranosidase 1-like	K01209	E3.2.1.55, abfA	*	*
4BS_4900297.1	No prior gene annotation	gi|222631344|gb|EEE63476.1|	hypothetical protein OsJ_18290 [Oryza sativa Japonica Group]	*	*	*	*	*	*
4BS_4900363.1	No prior gene annotation	gi|32492359|emb|CAE05990.1|	OSJNBa0004L19.22 [Oryza sativa Japonica Group]	GO:0006259;GO:0003676;GO:0016020;GO:0003824	retrotransposon unclassified	*	*	KOG0017	FOG: Transposon-encoded proteins with TYA, reverse transcriptase, integrase domains in various combinations
4BS_4900363.2	No prior gene annotation	gi|284434698|gb|ADB85398.1|	putative retrotransposon protein [Phyllostachys edulis]	GO:0003964;GO:0006278;GO:0003723;GO:0015074;EC:2.7.7.49	retrotransposon unclassified	*	*	KOG0017	FOG: Transposon-encoded proteins with TYA, reverse transcriptase, integrase domains in various combinations
4BS_4900561.1	No prior gene annotation	gi|162460767|ref|NP_001105581.1|	embryo-sac basal-endosperm layer embryo-surrounding-region precursor [Zea mays] &gt;gi|28569666|emb|CAD24795.1| ZmEBE-1 protein [Zea mays] &gt;gi|28569670|emb|CAD24797.1| ZmEBE-1 protein [Zea mays] &gt;gi|413951335|gb|AFW83984.1| zmEBE-1 protein [Zea mays]	*	*	*	*	*	*
4BS_4901187.1	No prior gene annotation	gi|51091780|dbj|BAD36577.1|	ribosomal protein-like [Oryza sativa Japonica Group] &gt;gi|51091811|dbj|BAD36606.1| ribosomal protein-like [Oryza sativa Japonica Group]	GO:0016772	glutathione s-transferase t3-like	*	*	*	*
4BS_4903184.1	No prior gene annotation	gi|475570676|gb|EMT16082.1|	hypothetical protein F775_23843 [Aegilops tauschii]	*	*	*	*	*	*
4BS_4914659.1	No prior gene annotation	gi|475625407|gb|EMT32961.1|	Transcription factor ICE1 [Aegilops tauschii]	GO:0009987;GO:0009409;GO:0046983;GO:0005634	transcription factor ice1	*	*	*	*
4BS_4916009.1	No prior gene annotation	gi|52353367|gb|AAU43935.1|	unknown protein [Oryza sativa Japonica Group]	*	*	K15172	SUPT5H, SPT5	*	*
4BS_4916704.1	No prior gene annotation	gi|474375424|gb|EMS64170.1|	hypothetical protein TRIUR3_01996 [Triticum urartu]	*	*	*	*	*	*
4BS_4924340.1	With prior gene annotation	gi|474404610|gb|EMS66371.1|	hypothetical protein TRIUR3_12857 [Triticum urartu]	*	*	*	*	*	*
4BS_4924391.1	No prior gene annotation	gi|475550922|gb|EMT11559.1|	hypothetical protein F775_07175 [Aegilops tauschii]	*	*	*	*	*	*
4BS_4926042.1	With prior gene annotation	gi|32488663|emb|CAE03590.1|	OSJNBa0087O24.13 [Oryza sativa Japonica Group]	GO:0006259;GO:0003676;GO:0003824	retrotransposon unclassified	*	*	KOG0017	FOG: Transposon-encoded proteins with TYA, reverse transcriptase, integrase domains in various combinations
4BS_4928470.1	No prior gene annotation	gi|475556641|gb|EMT12681.1|	Group XV phospholipase A2 [Aegilops tauschii]	GO:0006629;GO:0008374;GO:0042967	group xv phospholipase a2	*	*	*	*
4BS_4929306.1	No prior gene annotation	gi|475537822|gb|EMT09151.1|	hypothetical protein F775_21338 [Aegilops tauschii]	*	*	*	*	*	*
4BS_4932893.1	No prior gene annotation	gi|326496148|dbj|BAJ90695.1|	predicted protein [Hordeum vulgare subsp. vulgare]	GO:0003723	pumilio domain-containing-like protein	K14844	PUF6	*	*
4BS_4933089.1	No prior gene annotation	gi|357139467|ref|XP_003571303.1|	PREDICTED: probable pre-mRNA-splicing factor ATP-dependent RNA helicase-like [Brachypodium distachyon]	GO:0005829;GO:0003723;GO:0005739;GO:0009506;GO:0008026;GO:0006200;GO:0005524	probable pre-mrna-splicing factor atp-dependent rna helicase-like	K12818	DHX8, PRP22	KOG0922	DEAH-box RNA helicase
4BS_4935180.1	No prior gene annotation	gi|475570331|gb|EMT16001.1|	hypothetical protein F775_08710 [Aegilops tauschii]	GO:0005634;GO:0003677;GO:0003682;GO:0000785	uncharacterized protein loc100831208	*	*	*	*
4BS_4939949.1	With prior gene annotation	gi|475586079|gb|EMT20219.1|	hypothetical protein F775_19121 [Aegilops tauschii]	*	*	*	*	*	*
4BS_4941123.1	No prior gene annotation	gi|20177617|gb|AAM14672.1|AC097446_1	Putative polyprotein [Oryza sativa Japonica Group]	GO:0006259;GO:0003676	retrotransposon ty3-gypsy subclass	*	*	*	*
4BS_4943146.1	With prior gene annotation	gi|326502102|dbj|BAK06543.1|	predicted protein [Hordeum vulgare subsp. vulgare]	*	*	K10400	KIF15	*	*
4BS_4944699.1	With prior gene annotation	gi|474217246|gb|EMS59129.1|	hypothetical protein TRIUR3_20554 [Triticum urartu]	*	*	*	*	*	*
4BS_4945822.1	No prior gene annotation	gi|473923341|gb|EMS49762.1|	hypothetical protein TRIUR3_19434 [Triticum urartu]	*	*	*	*	*	*
4BS_4946344.1	No prior gene annotation	gi|474273950|gb|EMS60986.1|	hypothetical protein TRIUR3_20151 [Triticum urartu]	*	*	*	*	*	*
4BS_4946352.1	With prior gene annotation	gi|475509473|gb|EMT05188.1|	CBL-interacting protein kinase 17 [Aegilops tauschii]	GO:0006468;GO:0004674;GO:0009651;GO:0005524;GO:0007165;GO:0009737;GO:0005886;GO:0009069;EC:2.7.11.0	cbl-interacting protein kinase 17	K07198	PRKAA, AMPK	KOG0583	Serine/threonine protein kinase
4BS_4946962.1	No prior gene annotation	gi|33146513|dbj|BAC79630.1|	NFkB activating protein-like [Oryza sativa Japonica Group]	GO:0016020;GO:0016192;GO:0009536	golgi transport protein 1	*	*	*	*
4BS_4947037.1	No prior gene annotation	gi|473724113|gb|EMS45008.1|	hypothetical protein TRIUR3_34677 [Triticum urartu]	*	*	*	*	*	*
4BS_4948175.1	No prior gene annotation	gi|475577958|gb|EMT17969.1|	hypothetical protein F775_25006 [Aegilops tauschii]	*	*	*	*	*	*
4BS_4948526.1	No prior gene annotation	gi|473744888|gb|EMS45477.1|	hypothetical protein TRIUR3_32054 [Triticum urartu]	*	*	*	*	*	*
4BS_4949465.1	No prior gene annotation	gi|474108525|gb|EMS55539.1|	hypothetical protein TRIUR3_03017 [Triticum urartu]	*	*	*	*	*	*
4BS_4958013.1	No prior gene annotation	gi|586776061|ref|XP_006857658.1|	hypothetical protein AMTR_s00061p00151020 [Amborella trichopoda] &gt;gi|548861754|gb|ERN19125.1| hypothetical protein AMTR_s00061p00151020 [Amborella trichopoda]	GO:0005945;GO:0003872;GO:0008236;GO:0046835;GO:0005524;GO:0006002;GO:0006096;GO:0006000;GO:0006012;GO:0006013;GO:0006094;GO:0006098;EC:2.7.1.11	atp-dependent 6-phosphofructokinase 2-like	K00850	pfkA, PFK	*	*
4BS_4958340.1	No prior gene annotation	gi|729380857|ref|XP_010550143.1|	PREDICTED: DNA (cytosine-5)-methyltransferase DRM2 [Tarenaya hassleriana] &gt;gi|729380860|ref|XP_010550144.1| PREDICTED: DNA (cytosine-5)-methyltransferase DRM2 [Tarenaya hassleriana] &gt;gi|729380863|ref|XP_010550145.1| PREDICTED: DNA (cytosine-5)-methyltransferase DRM2 [Tarenaya hassleriana] &gt;gi|729380866|ref|XP_010550146.1| PREDICTED: DNA (cytosine-5)-methyltransferase DRM2 [Tarenaya hassl…	GO:0009987;GO:0043170	dna (cytosine-5)-methyltransferase drm2-like	*	*	*	*
4BS_4958733.1	No prior gene annotation	gi|475586229|gb|EMT20255.1|	Myb-related protein Zm1 [Aegilops tauschii]	GO:0003677;GO:0016787;GO:0003682;GO:0000785	gag-pol precursor	*	*	*	*
4BS_4959937.1	No prior gene annotation	gi|474351097|gb|EMS63014.1|	Lysyl-tRNA synthetase [Triticum urartu]	GO:0005829;GO:0003676;GO:0004824;GO:0009506;GO:0005524;GO:0006430;GO:0009085;EC:6.1.1.6	lysyl-trna synthetase	K04567	KARS, lysS	KOG1885	Lysyl-tRNA synthetase (class II)
4BS_4960021.1	With prior gene annotation	gi|721609646|ref|XP_010234619.1|	PREDICTED: uncharacterized protein LOC100830367 [Brachypodium distachyon]	*	*	*	*	*	*
4BS_4960751.1	With prior gene annotation	gi|473799732|gb|EMS46583.1|	hypothetical protein TRIUR3_33937 [Triticum urartu]	*	*	*	*	*	*
4BS_4961178.1	No prior gene annotation	gi|222612692|gb|EEE50824.1|	hypothetical protein OsJ_31232 [Oryza sativa Japonica Group]	GO:0003964;GO:0006278;GO:0003723;GO:0009536;EC:2.7.7.49	retrotransposon unclassified	*	*	*	*
4BS_4961230.1	No prior gene annotation	gi|475514096|gb|EMT05686.1|	hypothetical protein F775_10941 [Aegilops tauschii]	*	*	*	*	*	*
4BS_4961748.1	With prior gene annotation	gi|475502753|gb|EMT04460.1|	hypothetical protein F775_02434 [Aegilops tauschii]	*	*	*	*	*	*
4BS_4961773.1	No prior gene annotation	gi|38345996|emb|CAE01944.2|	OSJNBa0073L13.6 [Oryza sativa Japonica Group]	*	*	*	*	*	*
4BS_4961852.1	With prior gene annotation	gi|475609108|gb|EMT27274.1|	hypothetical protein F775_26606 [Aegilops tauschii]	*	*	*	*	*	*
4BS_4962235.1	No prior gene annotation	gi|326520149|dbj|BAK03999.1|	predicted protein [Hordeum vulgare subsp. vulgare]	*	*	*	*	*	*
4BS_4963232.1	With prior gene annotation	gi|475615965|gb|EMT29612.1|	Aspartic proteinase Asp1 [Aegilops tauschii]	GO:0006508;GO:0004190;EC:3.4.23.0	aspartic proteinase asp1	*	*	KOG1339	Aspartyl protease
4BS_4963302.1	With prior gene annotation	gi|475580659|gb|EMT18656.1|	hypothetical protein F775_24542 [Aegilops tauschii]	*	*	*	*	*	*
4DL_13871393.1	No prior gene annotation	gi|31044099|dbj|BAC15618.2|	unnamed protein product [Oryza sativa Japonica Group]	GO:0016772;GO:0005488;GO:0044238;GO:0043170	retrotransposon unclassified	K18577	EBM	*	*
4DL_14303620.1	No prior gene annotation	gi|474036776|gb|EMS53173.1|	hypothetical protein TRIUR3_22825 [Triticum urartu]	GO:0016772;GO:0005488;GO:0008152	kinase-like protein tmkl1	*	*	*	*
4DL_14310460.1	No prior gene annotation	gi|326520005|dbj|BAK03927.1|	predicted protein [Hordeum vulgare subsp. vulgare]	*	*	*	*	*	*
4DL_14311786.1	No prior gene annotation	gi|475544674|gb|EMT10370.1|	hypothetical protein F775_30747 [Aegilops tauschii]	*	*	*	*	*	*
4DL_14311868.1	With prior gene annotation	gi|474253565|gb|EMS60292.1|	hypothetical protein TRIUR3_07110 [Triticum urartu]	*	*	*	*	*	*
4DL_14316647.1	No prior gene annotation	gi|475496809|gb|EMT03936.1|	Anthocyanin regulatory R-S protein [Aegilops tauschii]	GO:0046983	anthocyanin regulatory r-s protein	*	*	*	*
4DL_14317786.1	No prior gene annotation	gi|475155668|gb|EMT00102.1|	hypothetical protein F775_20736 [Aegilops tauschii]	*	*	*	*	*	*
4DL_14319968.1	No prior gene annotation	gi|475595152|gb|EMT22939.1|	hypothetical protein F775_25310 [Aegilops tauschii]	*	*	*	*	*	*
4DL_14322854.1	No prior gene annotation	gi|475570799|gb|EMT16118.1|	hypothetical protein F775_13289 [Aegilops tauschii]	*	*	*	*	*	*
4DL_14322854.2	No prior gene annotation	gi|475509481|gb|EMT05190.1|	hypothetical protein F775_08846 [Aegilops tauschii]	*	*	*	*	*	*
4DL_14324417.1	No prior gene annotation	gi|473902458|gb|EMS49244.1|	hypothetical protein TRIUR3_10347 [Triticum urartu]	*	*	*	*	*	*
4DL_14337399.1	No prior gene annotation	gi|475523862|gb|EMT06949.1|	hypothetical protein F775_22286 [Aegilops tauschii]	*	*	*	*	*	*
4DL_14350529.1	With prior gene annotation	gi|18568269|gb|AAL76001.1|AF466646_9	putative gag-pol polyprotein [Zea mays]	GO:0006259;GO:0003676;GO:0003824	af466646_9 gag-pol polyprotein	*	*	*	*
4DL_14357403.1	No prior gene annotation	gi|475530536|gb|EMT07916.1|	hypothetical protein F775_24100 [Aegilops tauschii]	*	*	*	*	*	*
4DL_14362926.1	No prior gene annotation	gi|474016537|gb|EMS52740.1|	hypothetical protein TRIUR3_33651 [Triticum urartu]	GO:0003964;GO:0006278;GO:0003723;GO:0008270;GO:0015074;EC:2.7.7.49	gag-pol polyprotein	*	*	*	*
4DL_14366995.1	No prior gene annotation	gi|475543818|gb|EMT10210.1|	Deoxyuridine 5&apos;-triphosphate nucleotidohydrolase [Aegilops tauschii]	GO:0016787;GO:0046080	deoxyuridine 5 -triphosphate nucleotidohydrolase	*	*	*	*
4DL_14374054.1	No prior gene annotation	gi|475526466|gb|EMT07314.1|	hypothetical protein F775_23550 [Aegilops tauschii]	GO:0016788;GO:0008152	uncharacterized protein loc102716964	*	*	*	*
4DL_14378648.1	No prior gene annotation	gi|721667948|ref|XP_010236024.1|	PREDICTED: glutathione S-transferase T2-like [Brachypodium distachyon]	*	*	*	*	*	*
4DL_14392605.1	With prior gene annotation	gi|473732990|gb|EMS45227.1|	hypothetical protein TRIUR3_20427 [Triticum urartu]	*	*	*	*	*	*
4DL_14392880.1	With prior gene annotation	gi|77555695|gb|ABA98491.1|	retrotransposon protein, putative, unclassified [Oryza sativa Japonica Group]	*	*	*	*	*	*
4DL_14393750.1	No prior gene annotation	gi|473951391|gb|EMS50739.1|	hypothetical protein TRIUR3_06143 [Triticum urartu]	*	*	*	*	*	*
4DL_14403379.1	No prior gene annotation	gi|475622034|gb|EMT31714.1|	T-complex protein 1 subunit beta [Aegilops tauschii]	GO:0006457;GO:0046658;GO:0005618;GO:0005524;GO:0051082;GO:0005829	t-complex protein 1 subunit beta	K09494	CCT2	KOG0363	Chaperonin complex component, TCP-1 beta subunit (CCT2)
4DL_14410231.1	No prior gene annotation	gi|242091880|ref|XP_002436430.1|	hypothetical protein SORBIDRAFT_10g002373 [Sorghum bicolor] &gt;gi|241914653|gb|EER87797.1| hypothetical protein SORBIDRAFT_10g002373 [Sorghum bicolor]	*	*	*	*	*	*
4DL_14413244.1	No prior gene annotation	gi|721603976|ref|XP_010230163.1|	PREDICTED: exportin-1-like isoform X1 [Brachypodium distachyon]	GO:0008270;GO:0015074;GO:0008536;GO:0016787;GO:0006886;GO:0005829;GO:0009846;GO:0003676;GO:0009555;GO:0009553;GO:0009506;GO:0005634;GO:0009860	exportin-1-like isoform x1	K14290	XPO1, CRM1	*	*
4DL_14414605.1	No prior gene annotation	gi|475569072|gb|EMT15675.1|	hypothetical protein F775_04564 [Aegilops tauschii]	GO:0009644;GO:0009506;GO:0012502;GO:0050832;GO:0042542;GO:0009408;GO:0010228	bag family molecular chaperone regulator 6 isoform x2	*	*	*	*
4DL_14415829.1	No prior gene annotation	gi|475351912|gb|EMT00424.1|	hypothetical protein F775_07380 [Aegilops tauschii]	*	*	*	*	*	*
4DL_14423930.1	No prior gene annotation	gi|475569071|gb|EMT15674.1|	Putative protein phosphatase 2C 31 [Aegilops tauschii]	GO:0009987;GO:0050789;GO:0008152;GO:0016787	probable protein phosphatase 2c 31-like	*	*	KOG0700	Protein phosphatase 2C/pyruvate dehydrogenase (lipoamide) phosphatase
4DL_14424019.1	No prior gene annotation	gi|721638681|ref|XP_010231466.1|	PREDICTED: uncharacterized protein LOC104582684 isoform X1 [Brachypodium distachyon]	GO:0005488	protein far1-related sequence 5	*	*	*	*
4DL_14426895.1	No prior gene annotation	gi|475598891|gb|EMT24070.1|	Disease resistance protein RGA2 [Aegilops tauschii]	GO:0006952;GO:0043531	disease resistance protein rga2	*	*	*	*
4DL_14429666.1	No prior gene annotation	gi|475612807|gb|EMT28540.1|	Protein FAR1-RELATED SEQUENCE 5 [Aegilops tauschii]	GO:0005488	protein far1-related sequence 5-like	*	*	*	*
4DL_14432681.1	With prior gene annotation	gi|326503310|dbj|BAJ99280.1|	predicted protein [Hordeum vulgare subsp. vulgare]	*	*	*	*	*	*
4DL_14434446.1	No prior gene annotation	gi|475621227|gb|EMT31401.1|	Transmembrane protein 87B [Aegilops tauschii]	GO:0016021;GO:0005794	transmembrane protein 87b	*	*	*	*
4DL_14436662.1	No prior gene annotation	gi|474368073|gb|EMS63647.1|	hypothetical protein TRIUR3_30712 [Triticum urartu]	*	*	*	*	*	*
4DL_14441419.1	No prior gene annotation	gi|238802323|emb|CAP74542.1|	putative TdLSC37 protein [Triticum turgidum subsp. durum]	GO:0044763;GO:0016772;GO:0017111;GO:0000166;GO:0043167;GO:0044424;GO:0003676;GO:0044281;GO:1901564;GO:0006260;EC:3.6.1.15	retrotransposon unclassified	*	*	*	*
4DL_14441861.1	No prior gene annotation	gi|721670052|ref|XP_010236447.1|	PREDICTED: protein FAR1-RELATED SEQUENCE 5-like [Brachypodium distachyon]	GO:0005488	protein far1-related sequence 5-like	*	*	*	*
4DL_14445585.1	No prior gene annotation	gi|475593087|gb|EMT22271.1|	hypothetical protein F775_09556 [Aegilops tauschii]	GO:0016021;GO:0015780	gdp-mannose transporter gonst3-like isoform x2	*	*	KOG1444	Nucleotide-sugar transporter VRG4/SQV-7
4DL_14447185.1	No prior gene annotation	gi|475624868|gb|EMT32781.1|	hypothetical protein F775_02545 [Aegilops tauschii]	*	*	*	*	KOG1901	Uncharacterized high-glucose-regulated protein
4DL_14455488.1	No prior gene annotation	gi|755579189|ref|WP_042516827.1|	hypothetical protein [Lactobacillus brevis] &gt;gi|754297742|gb|KIO93500.1| hypothetical protein QP38_2421 [Lactobacillus brevis]	GO:0003677;GO:0006310	retrotransposon protein	*	*	*	*
4DL_14460995.1	With prior gene annotation	gi|18378607|gb|AAL68641.1|AF458765_1	polyprotein [Oryza sativa Japonica Group]	GO:0016772;GO:0009654;GO:0008270;GO:0003676;GO:0005509;GO:0019898;GO:0009536;GO:0015979;GO:0015074	retrotransposon unclassified	K05674	ABCC10	*	*
4DL_14461468.1	No prior gene annotation	gi|475608348|gb|EMT27007.1|	hypothetical protein F775_08844 [Aegilops tauschii]	*	*	*	*	*	*
4DL_14462345.1	With prior gene annotation	gi|475558389|gb|EMT13078.1|	hypothetical protein F775_16729 [Aegilops tauschii]	*	*	*	*	*	*
4DL_14463667.1	No prior gene annotation	gi|475601417|gb|EMT24817.1|	hypothetical protein F775_00353 [Aegilops tauschii]	*	*	*	*	*	*
4DL_14464320.1	No prior gene annotation	gi|326491725|dbj|BAJ94340.1|	predicted protein [Hordeum vulgare subsp. vulgare]	*	*	*	*	*	*
4DL_14465552.1	With prior gene annotation	gi|475603226|gb|EMT25348.1|	hypothetical protein F775_28157 [Aegilops tauschii]	*	*	*	*	*	*
4DL_14466393.1	No prior gene annotation	gi|475609606|gb|EMT27437.1|	Aspartic proteinase Asp1 [Aegilops tauschii]	GO:0006508;GO:0004190;EC:3.4.23.0	aspartic proteinase asp1	*	*	*	*
4DL_14466693.1	No prior gene annotation	gi|475612807|gb|EMT28540.1|	Protein FAR1-RELATED SEQUENCE 5 [Aegilops tauschii]	GO:0005488	protein far1-related sequence 5	*	*	*	*
4DL_14467396.1	With prior gene annotation	gi|475614871|gb|EMT29224.1|	Putative glycerophosphoryl diester phosphodiesterase 1 [Aegilops tauschii]	GO:0016021;GO:0006468;GO:0044710;GO:0004672;GO:0009941;GO:0005471;GO:0015867;GO:0005524;GO:0008081;GO:0015866;EC:3.1.4.0	glycerophosphoryl diester phosphodiesterase 1	*	*	*	*
4DL_14467541.1	No prior gene annotation	gi|475574695|gb|EMT17060.1|	hypothetical protein F775_29031 [Aegilops tauschii]	*	*	*	*	*	*
4DL_14468504.1	No prior gene annotation	gi|475570132|gb|EMT15940.1|	hypothetical protein F775_08228 [Aegilops tauschii]	*	*	*	*	*	*
4DL_14468859.1	No prior gene annotation	gi|475623925|gb|EMT32416.1|	hypothetical protein F775_24207 [Aegilops tauschii]	*	*	*	*	*	*
4DL_14473364.1	No prior gene annotation	gi|77555174|gb|ABA97970.1|	retrotransposon protein, putative, unclassified, expressed [Oryza sativa Japonica Group]	GO:0003964;GO:0003677;GO:0006278;GO:0003723;GO:0004190;GO:0006508;GO:0006310;EC:2.7.7.49;EC:3.4.23.0	retrotransposon unclassified	*	*	KOG0017	FOG: Transposon-encoded proteins with TYA, reverse transcriptase, integrase domains in various combinations
4DS_1260642.1	With prior gene annotation	gi|475562597|gb|EMT14077.1|	hypothetical protein F775_08050 [Aegilops tauschii]	*	*	*	*	*	*
4DS_1350266.1	No prior gene annotation	gi|475497185|gb|EMT03987.1|	RING-H2 finger protein ATL3A [Aegilops tauschii]	GO:0008270	zinc c3hc4 type family protein	*	*	KOG0800	FOG: Predicted E3 ubiquitin ligase
4DS_1556532.1	No prior gene annotation	gi|474045723|gb|EMS53466.1|	hypothetical protein TRIUR3_28232 [Triticum urartu]	GO:0005488	hypothetical protein TRIUR3_28232 [Triticum urartu]	*	*	*	*
4DS_2148511.1	No prior gene annotation	gi|475604376|gb|EMT25718.1|	Putative serine/threonine-protein kinase [Aegilops tauschii]	GO:0006468;GO:0005524;GO:0004674;GO:0009069;EC:2.7.11.0	serine threonine-protein kinase	*	*	*	*
4DS_2212368.1	No prior gene annotation	gi|475535868|gb|EMT08809.1|	hypothetical protein F775_24585 [Aegilops tauschii]	GO:0008270;GO:0003676	wall-associated receptor kinase 3	*	*	*	*
4DS_2274963.1	With prior gene annotation	gi|475580170|gb|EMT18526.1|	hypothetical protein F775_10653 [Aegilops tauschii]	*	*	*	*	*	*
4DS_2275009.1	With prior gene annotation	gi|475604164|gb|EMT25659.1|	Signal recognition particle 54 kDa protein, chloroplastic [Aegilops tauschii]	GO:0008312;GO:0048500;GO:0005525;GO:0006184;GO:0006614;GO:0003924	signal recognition particle 54 kda chloroplastic	*	*	*	*
4DS_2278556.1	With prior gene annotation	gi|475580413|gb|EMT18588.1|	hypothetical protein F775_05144 [Aegilops tauschii]	GO:0006355	scarecrow-like protein 33-like	*	*	*	*
4DS_2280987.1	No prior gene annotation	gi|474261764|gb|EMS60549.1|	Kinesin-like protein KIF15 [Triticum urartu]	GO:0044763;GO:0043234;GO:0044430;GO:0000166;GO:0015630	kinesin-like protein kif15	*	*	*	*
4DS_2283759.1	No prior gene annotation	gi|475553339|gb|EMT11976.1|	Methionine adenosyltransferase 2 subunit beta [Aegilops tauschii]	GO:0045226;GO:0016740;GO:0055114;GO:0008831;GO:0009225;GO:0019872;GO:0030639;EC:1.1.1.133	methionine adenosyltransferase 2 subunit beta	*	*	*	*
4DS_2284250.1	No prior gene annotation	gi|475597545|gb|EMT23647.1|	hypothetical protein F775_22826 [Aegilops tauschii]	*	*	*	*	*	*
4DS_2285301.2	With prior gene annotation	gi|326504704|dbj|BAK06643.1|	predicted protein [Hordeum vulgare subsp. vulgare]	*	*	*	*	*	*
4DS_2287123.1	No prior gene annotation	gi|474330029|gb|EMS62578.1|	putative glutathione S-transferase GSTU6 [Triticum urartu]	GO:0090305;GO:0003676;GO:0016740;GO:0004527	glutathione s-transferase gstu6	*	*	*	*
4DS_2288189.1	No prior gene annotation	gi|475591212|gb|EMT21684.1|	hypothetical protein F775_05243 [Aegilops tauschii]	*	*	*	*	*	*
4DS_2290589.1	No prior gene annotation	gi|475602827|gb|EMT25231.1|	GPI inositol-deacylase [Aegilops tauschii]	GO:0006505;GO:0016788;GO:0016023;GO:0006886;GO:0016020	gpi inositol-deacylase	*	*	*	*
4DS_2295414.1	No prior gene annotation	gi|545693650|gb|AGW47736.1|	hypothetical protein [Hordeum vulgare subsp. vulgare]	*	*	*	*	*	*
4DS_2295703.1	No prior gene annotation	gi|475606734|gb|EMT26491.1|	hypothetical protein F775_23935 [Aegilops tauschii]	*	*	*	*	*	*
4DS_2296967.1	No prior gene annotation	gi|77555174|gb|ABA97970.1|	retrotransposon protein, putative, unclassified, expressed [Oryza sativa Japonica Group]	GO:0003964;GO:0003677;GO:0006278;GO:0003723;GO:0004190;GO:0006508;GO:0006310;EC:2.7.7.49;EC:3.4.23.0	retrotransposon unclassified	*	*	KOG0017	FOG: Transposon-encoded proteins with TYA, reverse transcriptase, integrase domains in various combinations
4DS_2297513.1	With prior gene annotation	gi|475587988|gb|EMT20722.1|	Serine carboxypeptidase II-3 [Aegilops tauschii]	GO:0004185;GO:0006508;EC:3.4.16.0	serine carboxypeptidase ii-3	K16297	SCPL-II	KOG1282	Serine carboxypeptidases (lysosomal cathepsin A)
4DS_2298222.1	No prior gene annotation	gi|297726629|ref|NP_001175678.1|	Os08g0544300 [Oryza sativa Japonica Group] &gt;gi|255678617|dbj|BAH94406.1| Os08g0544300 [Oryza sativa Japonica Group]	GO:0003677;GO:0009055;GO:0008270;GO:0009536;GO:0015074;GO:0005739;GO:0006310;GO:0022900;GO:0006118	retrotransposon ty1-copia subclass	*	*	*	*
4DS_2299044.1	No prior gene annotation	gi|657371348|gb|KEH17348.1|	hypothetical protein MTR_0021s0160 [Medicago truncatula]	*	*	*	*	*	*
4DS_2302886.1	No prior gene annotation	gi|215398470|gb|ACJ65514.1|	globulin 3 [Triticum aestivum]	GO:0045735;GO:0046872;GO:0016023	globulin-1 s allele	*	*	*	*
4DS_2305570.1	No prior gene annotation	gi|475626090|gb|EMT33196.1|	hypothetical protein F775_52182 [Aegilops tauschii]	*	*	*	*	*	*
4DS_2306010.1	No prior gene annotation	gi|474374707|gb|EMS64106.1|	Diphthamide biosynthesis protein 2 [Triticum urartu]	*	*	*	*	*	*
4DS_2306059.1	No prior gene annotation	gi|440577308|emb|CCI55315.1|	PH01B001I13.11 [Phyllostachys edulis]	GO:0016772;GO:0008270;GO:0015074;GO:0051536;GO:0003676;GO:0097359;GO:0006486;GO:0003980;GO:0016887;GO:0006200;GO:0005524;GO:0005739;EC:3.6.1.3	retrotransposon expressed	*	*	*	*
4DS_2306721.1	With prior gene annotation	gi|475587937|gb|EMT20706.1|	hypothetical protein F775_01182 [Aegilops tauschii]	*	*	*	*	*	*
4DS_2306866.1	No prior gene annotation	gi|474435989|gb|EMS68167.1|	Putative disease resistance protein RGA1 [Triticum urartu]	GO:0006952;GO:0043531	disease resistance protein rga1	*	*	*	*
4DS_2308664.1	No prior gene annotation	gi|475516326|gb|EMT05968.1|	hypothetical protein F775_09954 [Aegilops tauschii]	*	*	*	*	*	*
4DS_2308707.1	No prior gene annotation	gi|475593072|gb|EMT22263.1|	hypothetical protein F775_27856 [Aegilops tauschii]	*	*	K17892	FTRC	*	*
4DS_2309416.1	No prior gene annotation	gi|474074752|gb|EMS54535.1|	hypothetical protein TRIUR3_11755 [Triticum urartu]	GO:0005737;GO:0006355;GO:0003700;GO:0043565;GO:0006950;GO:0005634;GO:0005667;GO:0045449	heat shock transcription factor like protein	K09419	HSFF	*	*
4DS_2311190.1	With prior gene annotation	gi|326513496|dbj|BAJ87767.1|	predicted protein [Hordeum vulgare subsp. vulgare]	*	*	*	*	*	*
4DS_2315287.1	No prior gene annotation	gi|475540755|gb|EMT09665.1|	Homeobox-leucine zipper protein ROC5 [Aegilops tauschii]	GO:0008289;GO:0006355;GO:0043565;GO:0003700;GO:0005634;GO:0005667;GO:0045449	homeobox-leucine zipper protein roc5	K09338	HD-ZIP	KOG0490	Transcription factor, contains HOX domain
4DS_2316182.1	No prior gene annotation	gi|475610745|gb|EMT27840.1|	hypothetical protein F775_00410 [Aegilops tauschii]	*	*	*	*	*	*
4DS_2324378.1	No prior gene annotation	gi|475537707|gb|EMT09118.1|	hypothetical protein F775_24255 [Aegilops tauschii]	GO:0016788;GO:0008152	f-box lrr-repeat protein at3g03360-like	*	*	*	*
4DS_2324416.1	No prior gene annotation	gi|474407423|gb|EMS66606.1|	hypothetical protein TRIUR3_30874 [Triticum urartu]	*	*	*	*	*	*
4DS_2324422.1	With prior gene annotation	gi|474407306|gb|EMS66577.1|	putative glycerophosphoryl diester phosphodiesterase 1 [Triticum urartu]	*	*	*	*	*	*
4DS_2324924.1	With prior gene annotation	gi|474403156|gb|EMS66249.1|	Alpha-L-arabinofuranosidase 1 [Triticum urartu]	GO:0009505;GO:0005773;GO:0009044;GO:0046556;GO:0046373;GO:0048046;GO:0045493;GO:0005982;GO:0005985;GO:0009117;EC:3.2.1.37;EC:3.2.1.55	alpha-l-arabinofuranosidase 1	K01209	E3.2.1.55, abfA	*	*
4DS_2325141.1	With prior gene annotation	gi|475602878|gb|EMT25246.1|	hypothetical protein F775_09906 [Aegilops tauschii]	*	*	*	*	*	*
4DS_2326537.1	With prior gene annotation	gi|475565268|gb|EMT14753.1|	hypothetical protein F775_06205 [Aegilops tauschii]	GO:0009536	uncharacterized protein loc100823517	*	*	*	*
4DS_2326643.1	No prior gene annotation	gi|475461363|gb|EMT02051.1|	hypothetical protein F775_30833 [Aegilops tauschii]	*	*	*	*	*	*
4DS_278301.1	No prior gene annotation	gi|474267777|gb|EMS60748.1|	hypothetical protein TRIUR3_11141 [Triticum urartu]	*	*	*	*	*	*
4DS_782653.1	With prior gene annotation	gi|475365789|gb|EMT00516.1|	hypothetical protein F775_31500 [Aegilops tauschii]	GO:0031087;GO:0042803	mrna-decapping enzyme-like	K12611	DCP1B	KOG2868	Decapping enzyme complex component DCP1
5AL_1883689.1	No prior gene annotation	gi|473952985|gb|EMS50801.1|	hypothetical protein TRIUR3_00902 [Triticum urartu]	*	*	*	*	*	*
5AL_2073122.2	With prior gene annotation	gi|242057559|ref|XP_002457925.1|	hypothetical protein SORBIDRAFT_03g022130 [Sorghum bicolor] &gt;gi|241929900|gb|EES03045.1| hypothetical protein SORBIDRAFT_03g022130 [Sorghum bicolor]	*	*	*	*	*	*
5AL_2236695.1	No prior gene annotation	gi|474150645|gb|EMS56926.1|	hypothetical protein TRIUR3_28501 [Triticum urartu]	GO:0016788;GO:0008152	uncharacterized protein loc100839645	*	*	*	*
5AL_2290212.1	No prior gene annotation	gi|413943018|gb|AFW75667.1|	hypothetical protein ZEAMMB73_410950 [Zea mays]	*	*	*	*	*	*
5AL_2291106.1	No prior gene annotation	gi|474273950|gb|EMS60986.1|	hypothetical protein TRIUR3_20151 [Triticum urartu]	*	*	*	*	*	*
5AL_2671778.1	No prior gene annotation	gi|475564131|gb|EMT14456.1|	hypothetical protein F775_02137 [Aegilops tauschii]	*	*	*	*	*	*
5AL_2673612.1	No prior gene annotation	gi|475621839|gb|EMT31643.1|	Disease resistance protein RPP13 [Aegilops tauschii]	GO:0006915;GO:0006952;GO:0043531;GO:0005524	disease resistance protein rpp13-like	K13457	RPM1, RPS3	*	*
5AL_2680986.1	No prior gene annotation	gi|475612807|gb|EMT28540.1|	Protein FAR1-RELATED SEQUENCE 5 [Aegilops tauschii]	GO:0005488	protein far1-related sequence 5	*	*	*	*
5AL_2689342.1	No prior gene annotation	gi|115456687|ref|NP_001051944.1|	Os03g0855700 [Oryza sativa Japonica Group] &gt;gi|108712184|gb|ABF99979.1| expressed protein [Oryza sativa Japonica Group] &gt;gi|113550415|dbj|BAF13858.1| Os03g0855700 [Oryza sativa Japonica Group]	*	*	K07466	RFA1, RPA1, rpa	*	*
5AL_2700589.1	No prior gene annotation	gi|474244163|gb|EMS59906.1|	hypothetical protein TRIUR3_33110 [Triticum urartu]	GO:0006259;GO:0003676	uncharacterized protein partial	*	*	KOG0017	FOG: Transposon-encoded proteins with TYA, reverse transcriptase, integrase domains in various combinations
5AL_2701154.1	No prior gene annotation	gi|474267116|gb|EMS60732.1|	Zinc finger MYM-type protein 1 [Triticum urartu]	GO:0003676	zinc finger mym-type protein 1-like	*	*	*	*
5AL_2729929.1	No prior gene annotation	gi|54287453|gb|AAV31197.1|	putative polyprotein [Oryza sativa Japonica Group]	GO:0009536;GO:0003677	hat family dimerisation domain containing protein	*	*	*	*
5AL_2729930.1	No prior gene annotation	gi|473861132|gb|EMS47540.1|	hypothetical protein TRIUR3_32747 [Triticum urartu]	*	*	*	*	*	*
5AL_2731177.1	No prior gene annotation	gi|474054041|gb|EMS53725.1|	hypothetical protein TRIUR3_01398 [Triticum urartu]	*	*	*	*	*	*
5AL_2731962.1	No prior gene annotation	gi|475556441|gb|EMT12649.1|	hypothetical protein F775_07836 [Aegilops tauschii]	*	*	*	*	*	*
5AL_2732429.1	No prior gene annotation	gi|18449343|gb|AAL70109.1|AF467542_1	putative aldehyde dehydrogenase WIS1 [Triticum aestivum]	GO:0016620;GO:0050897;GO:0009507;GO:0008270;GO:0072593;GO:0009651;GO:0055114;EC:1.2.1.0	aldehyde dehydrogenase	K00294	E1.2.1.88	*	*
5AL_2733831.1	With prior gene annotation	gi|475613714|gb|EMT28851.1|	Disease resistance RPP8-like protein 3 [Aegilops tauschii]	GO:0006952;GO:0043531;GO:0016301;GO:0016310;GO:0005524;GO:0017111;EC:3.6.1.15	nb-arc domain containing expressed	*	*	*	*
5AL_2735250.1	No prior gene annotation	gi|474399064|gb|EMS65915.1|	hypothetical protein TRIUR3_16671 [Triticum urartu]	*	*	*	*	*	*
5AL_2736155.1	No prior gene annotation	gi|474243757|gb|EMS59894.1|	hypothetical protein TRIUR3_16939 [Triticum urartu]	*	*	*	*	*	*
5AL_2736671.1	No prior gene annotation	gi|573954588|ref|XP_006659538.1|	PREDICTED: phosphatidylinositol/phosphatidylcholine transfer protein SFH6-like isoform X1 [Oryza brachyantha] &gt;gi|573954590|ref|XP_006659539.1| PREDICTED: phosphatidylinositol/phosphatidylcholine transfer protein SFH6-like isoform X2 [Oryza brachyantha]	*	*	*	*	*	*
5AL_2740458.1	No prior gene annotation	gi|326515450|dbj|BAK03638.1|	predicted protein [Hordeum vulgare subsp. vulgare]	GO:0006259;GO:0003676;GO:0005739	retrotransposon unclassified	*	*	*	*
5AL_2740863.1	With prior gene annotation	gi|473900717|gb|EMS49143.1|	hypothetical protein TRIUR3_28028 [Triticum urartu]	*	*	*	*	*	*
5AL_2741717.1	No prior gene annotation	gi|474418822|gb|EMS67372.1|	hypothetical protein TRIUR3_21488 [Triticum urartu]	*	*	*	*	*	*
5AL_2747236.1	No prior gene annotation	gi|475612807|gb|EMT28540.1|	Protein FAR1-RELATED SEQUENCE 5 [Aegilops tauschii]	GO:0008270;GO:0003676	protein far1-related sequence 5	*	*	*	*
5AL_2749325.1	No prior gene annotation	gi|474443894|gb|EMS68532.1|	hypothetical protein TRIUR3_26073 [Triticum urartu]	*	*	*	*	*	*
5AL_2749793.1	No prior gene annotation	gi|475598246|gb|EMT23884.1|	LIM domain and RING finger protein [Aegilops tauschii]	GO:0046872	lim domain and ring finger protein	*	*	*	*
5AL_2753630.1	No prior gene annotation	gi|474380792|gb|EMS64537.1|	hypothetical protein TRIUR3_03657 [Triticum urartu]	*	*	*	*	*	*
5AL_2755044.1	No prior gene annotation	gi|110289426|gb|AAP54661.2|	retrotransposon protein, putative, unclassified [Oryza sativa Japonica Group]	GO:0006333;GO:0003677;GO:0003682;GO:0009536;GO:0006310;GO:0000785	retrotransposon unclassified	*	*	KOG0017	FOG: Transposon-encoded proteins with TYA, reverse transcriptase, integrase domains in various combinations
5AL_2755583.1	No prior gene annotation	gi|474117366|gb|EMS55919.1|	hypothetical protein TRIUR3_12733 [Triticum urartu]	*	*	*	*	*	*
5AL_2756375.1	No prior gene annotation	gi|475578892|gb|EMT18220.1|	hypothetical protein F775_25053 [Aegilops tauschii]	GO:0016772	wall-associated receptor kinase 3	*	*	*	*
5AL_2756579.1	With prior gene annotation	gi|474014221|gb|EMS52657.1|	Coatomer subunit beta&apos;-2 [Triticum urartu]	GO:0006468;GO:0005524;GO:0004674;GO:0005198;GO:0009069;EC:2.7.11.0	coatomer subunit beta -2	K17302	COPB2, SEC27	KOG0276	Vesicle coat complex COPI, beta' subunit
5AL_2758850.1	No prior gene annotation	gi|357140311|ref|XP_003571713.1|	PREDICTED: uncharacterized protein LOC100836349 [Brachypodium distachyon]	*	*	*	*	*	*
5AL_2759224.2	With prior gene annotation	gi|32765549|gb|AAP87284.1|	cytosolic heat shock protein 90 [Hordeum vulgare]	GO:0005829;GO:0005618;GO:0006457;GO:0005730;GO:0009408;GO:0005774;GO:0005524;GO:0071277;GO:0009570;GO:0051082;GO:0005794;GO:0005886;GO:0048046	heat shock protein 90	K04079	htpG, HSP90A	KOG0019	Molecular chaperone (HSP90 family)
5AL_2764810.1	No prior gene annotation	gi|755578332|ref|WP_042516653.1|	hypothetical protein [Lactobacillus brevis]	GO:0003899;GO:0000079;GO:0003677;GO:0071944;GO:0019901;GO:0032549;GO:0005773;GO:0022626;GO:0016020;GO:0006351;GO:0005730;GO:0006144;GO:0006206;EC:2.7.7.6	40s ribosomal protein s5-1	*	*	*	*
5AL_2768143.1	No prior gene annotation	gi|473930044|gb|EMS49924.1|	hypothetical protein TRIUR3_11507 [Triticum urartu]	*	*	*	*	*	*
5AL_2768439.1	No prior gene annotation	gi|474369581|gb|EMS63785.1|	Diacylglycerol kinase [Triticum urartu]	GO:0016301;GO:0003899;GO:0009910;GO:0008283;GO:0032549;GO:0006355;GO:0003677;GO:0006338;GO:0009266;GO:0005730;GO:0006144;GO:0006206;EC:2.7.7.6	diacylglycerol kinase	*	*	*	*
5AL_2770145.1	No prior gene annotation	gi|475599573|gb|EMT24274.1|	hypothetical protein F775_16373 [Aegilops tauschii]	*	*	*	*	*	*
5AL_2773647.1	No prior gene annotation	gi|565396035|ref|XP_006363639.1|	PREDICTED: uncharacterized protein LOC102603354 [Solanum tuberosum]	*	*	*	*	*	*
5AL_2774351.1	No prior gene annotation	gi|475555504|gb|EMT12442.1|	hypothetical protein F775_07994 [Aegilops tauschii]	GO:0000785;GO:0031492;GO:0005634	methyl binding domain109	*	*	*	*
5AL_2778734.1	No prior gene annotation	gi|474288093|gb|EMS61203.1|	hypothetical protein TRIUR3_33069 [Triticum urartu]	GO:0043229;GO:0003677;GO:0005524;GO:0004386;GO:0008152	chromodomain-helicase-dna-binding mi-2-like protein	K11643	CHD4, MI2B	*	*
5AL_2781865.1	No prior gene annotation	gi|474425445|gb|EMS67705.1|	hypothetical protein TRIUR3_27713 [Triticum urartu]	*	*	*	*	*	*
5AL_2782295.1	No prior gene annotation	gi|284434698|gb|ADB85398.1|	putative retrotransposon protein [Phyllostachys edulis]	GO:0003964;GO:0006278;GO:0003723;GO:0015074;EC:2.7.7.49	retrotransposon unclassified	*	*	KOG0017	FOG: Transposon-encoded proteins with TYA, reverse transcriptase, integrase domains in various combinations
5AL_2782818.1	No prior gene annotation	gi|473892385|gb|EMS48836.1|	hypothetical protein TRIUR3_18534 [Triticum urartu]	*	*	*	*	*	*
5AL_2784382.1	No prior gene annotation	gi|474219870|gb|EMS59237.1|	hypothetical protein TRIUR3_20134 [Triticum urartu]	GO:0003824	4-coumarate-- ligase-like protein 7	*	*	*	*
5AL_2786350.1	No prior gene annotation	gi|475501849|gb|EMT04363.1|	Putative disease resistance protein RGA1 [Aegilops tauschii]	GO:0006952;GO:0043531	nbs-lrr disease resistance protein homologue	*	*	*	*
5AL_2787771.1	No prior gene annotation	gi|326521006|dbj|BAJ92866.1|	predicted protein [Hordeum vulgare subsp. vulgare]	*	*	*	*	*	*
5AL_2792447.1	No prior gene annotation	gi|475612807|gb|EMT28540.1|	Protein FAR1-RELATED SEQUENCE 5 [Aegilops tauschii]	*	*	*	*	*	*
5AL_2794027.1	No prior gene annotation	gi|475618210|gb|EMT30383.1|	hypothetical protein F775_24044 [Aegilops tauschii]	GO:0006952;GO:0017148;GO:0030598;EC:3.2.2.22	rrna n-glycosidase (ec ) precursor (b- ) -	*	*	*	*
5AL_2794167.1	No prior gene annotation	gi|474045411|gb|EMS53447.1|	Putative disease resistance RPP13-like protein 3 [Triticum urartu]	GO:0006952;GO:0043531	disease resistance rpp13-like protein 3	K13457	RPM1, RPS3	*	*
5AL_2794167.2	No prior gene annotation	gi|474045410|gb|EMS53446.1|	hypothetical protein TRIUR3_07692 [Triticum urartu]	GO:0005739	f-box domain containing expressed	*	*	*	*
5AL_2794385.1	No prior gene annotation	gi|53981172|gb|AAV24812.1|	putative polyprotein [Oryza sativa Japonica Group]	GO:0044260;GO:0044238	retrotransposon unclassified	*	*	KOG0017	FOG: Transposon-encoded proteins with TYA, reverse transcriptase, integrase domains in various combinations
5AL_2794505.1	With prior gene annotation	gi|27573360|gb|AAO20078.1|	putative polyprotein [Oryza sativa Japonica Group]	GO:0003676;GO:0008270;GO:0015074	retrotransposon unclassified	*	*	*	*
5AL_2797274.1	No prior gene annotation	gi|475625587|gb|EMT33029.1|	Putative ATP-dependent helicase [Aegilops tauschii]	GO:0005524	lupus brain antigen 1-like protein	K10706	SETX, ALS4	*	*
5AL_2797778.1	No prior gene annotation	gi|474072094|gb|EMS54377.1|	hypothetical protein TRIUR3_13667 [Triticum urartu]	*	*	*	*	*	*
5AL_2798310.2	With prior gene annotation	gi|222635925|gb|EEE66057.1|	hypothetical protein OsJ_22054 [Oryza sativa Japonica Group]	GO:0005488;GO:0005739	uncharacterized protein loc102715802	*	*	*	*
5AL_2800816.1	No prior gene annotation	gi|514771872|ref|XP_004967359.1|	PREDICTED: protein NLP3-like [Setaria italica]	GO:0010118;GO:0009414;GO:0042128;GO:0010167	protein nlp3-like	*	*	*	*
5AL_2800838.1	No prior gene annotation	gi|474425445|gb|EMS67705.1|	hypothetical protein TRIUR3_27713 [Triticum urartu]	*	*	*	*	*	*
5AL_2803476.1	With prior gene annotation	gi|474413099|gb|EMS66964.1|	hypothetical protein TRIUR3_12599 [Triticum urartu]	GO:0003682;GO:0000785	uncharacterized protein loc104585095	*	*	*	*
5AL_2805111.1	No prior gene annotation	gi|475570316|gb|EMT15993.1|	hypothetical protein F775_21041 [Aegilops tauschii]	*	*	*	*	*	*
5AL_2805492.1	No prior gene annotation	gi|94502636|ref|YP_588293.1|	chloroplast hypothetical protein [Zea mays subsp. mays] &gt;gi|40795075|gb|AAR91119.1| chloroplast hypothetical protein (mitochondrion) [Zea mays]	GO:0008152;GO:0016787;GO:0005739;GO:0009507	cell wall-associated partial	*	*	*	*
5AL_2806431.1	No prior gene annotation	gi|357436159|ref|XP_003588355.1|	Mitochondrial protein, putative [Medicago truncatula]	GO:0005739	cell wall-associated hydrolase	*	*	*	*
5AL_2808716.1	No prior gene annotation	gi|326515608|dbj|BAK07050.1|	predicted protein [Hordeum vulgare subsp. vulgare]	GO:0003676;GO:0046983	transposon protein ac ds sub-class	*	*	*	*
5AL_2810414.1	No prior gene annotation	gi|475586076|gb|EMT20217.1|	hypothetical protein F775_23856 [Aegilops tauschii]	*	*	*	*	*	*
5AL_2810617.1	No prior gene annotation	gi|474124797|gb|EMS56165.1|	Tryptophan synthase beta chain 2 [Triticum urartu]	*	*	K06001	trpB	*	*
5AL_2810623.2	With prior gene annotation	gi|473799757|gb|EMS46586.1|	U-box domain-containing protein 33 [Triticum urartu]	GO:0006950;GO:0016567;GO:0006468;GO:0005524;GO:0004842;GO:0004674;GO:0000151;GO:0009069;EC:6.3.2.19;EC:2.7.11.0	u-box domain-containing protein 33	*	*	*	*
5AL_2811644.1	No prior gene annotation	gi|326518014|dbj|BAK07259.1|	predicted protein [Hordeum vulgare subsp. vulgare]	*	*	*	*	*	*
5AL_2812566.1	No prior gene annotation	gi|475580659|gb|EMT18656.1|	hypothetical protein F775_24542 [Aegilops tauschii]	*	*	*	*	*	*
5AL_2812650.1	No prior gene annotation	gi|116310101|emb|CAH67121.1|	H0502G05.12 [Oryza sativa Indica Group]	GO:0005488;GO:0043170;GO:0044238;GO:0009536	retrotransposon ty3-gypsy subclass	*	*	KOG0017	FOG: Transposon-encoded proteins with TYA, reverse transcriptase, integrase domains in various combinations
5AL_2812707.1	No prior gene annotation	gi|474427082|gb|EMS67766.1|	hypothetical protein TRIUR3_23939 [Triticum urartu]	GO:0016874	tryptophanyl-trna cytoplasmic	*	*	*	*
5AL_338617.1	No prior gene annotation	gi|475609606|gb|EMT27437.1|	Aspartic proteinase Asp1 [Aegilops tauschii]	GO:0006508;GO:0004190;EC:3.4.23.0	aspartic proteinase asp1	*	*	*	*
5AS_1248354.1	No prior gene annotation	gi|474113842|gb|EMS55755.1|	hypothetical protein TRIUR3_34908 [Triticum urartu]	GO:0009536;GO:0031047	uncharacterized protein loc104584771 isoform x2	*	*	*	*
5AS_1467357.1	No prior gene annotation	gi|293334499|ref|NP_001169914.1|	uncharacterized protein LOC100383811 [Zea mays] &gt;gi|224032353|gb|ACN35252.1| unknown [Zea mays]	GO:0005802;GO:0008152;GO:0005768;GO:0016757	probable galacturonosyltransferase 9-like	*	*	*	*
5AS_1504333.1	With prior gene annotation	gi|284434698|gb|ADB85398.1|	putative retrotransposon protein [Phyllostachys edulis]	GO:0003964;GO:0003677;GO:0006278;GO:0003723;GO:0004190;GO:0006508;GO:0009536;GO:0015074;GO:0006310;GO:0005215;GO:0006810;EC:2.7.7.49;EC:3.4.23.0	retrotransposon unclassified	*	*	KOG0017	FOG: Transposon-encoded proteins with TYA, reverse transcriptase, integrase domains in various combinations
5AS_1522729.1	No prior gene annotation	gi|474246997|gb|EMS60022.1|	DNA-binding protein HEXBP [Triticum urartu]	GO:0003677;GO:0008270	retrotransposon expressed	K09250	CNBP	KOG4400	E3 ubiquitin ligase interacting with arginine methyltransferase
5AS_1523847.1	No prior gene annotation	gi|475544185|gb|EMT10278.1|	Heat shock protein STI [Aegilops tauschii]	*	*	*	*	*	*
5AS_1523885.1	With prior gene annotation	gi|475612807|gb|EMT28540.1|	Protein FAR1-RELATED SEQUENCE 5 [Aegilops tauschii]	*	*	*	*	*	*
5AS_1527004.1	No prior gene annotation	gi|18378607|gb|AAL68641.1|AF458765_1	polyprotein [Oryza sativa Japonica Group]	GO:0071704;GO:0046872;GO:0016787;GO:0044238	retrotransposon unclassified	*	*	*	*
5AS_1532632.2	With prior gene annotation	gi|475614512|gb|EMT29107.1|	hypothetical protein F775_23921 [Aegilops tauschii]	*	*	*	*	*	*
5AS_1533167.1	No prior gene annotation	gi|474163276|gb|EMS57347.1|	hypothetical protein TRIUR3_33569 [Triticum urartu]	GO:0005516	muscle m-line assembly protein unc-89-like	*	*	*	*
5AS_1535047.1	No prior gene annotation	gi|473780498|gb|EMS46051.1|	hypothetical protein TRIUR3_31435 [Triticum urartu]	*	*	*	*	*	*
5AS_1537813.1	With prior gene annotation	gi|358346026|ref|XP_003637074.1|	Cell wall-associated hydrolase, partial [Medicago truncatula]	GO:0008152;GO:0016787;GO:0005739	cell wall-associated hydrolase	*	*	*	*
5AS_1537813.2	With prior gene annotation	gi|358346026|ref|XP_003637074.1|	Cell wall-associated hydrolase, partial [Medicago truncatula]	GO:0008152;GO:0016787;GO:0009507	cell wall-associated hydrolase	*	*	*	*
5AS_1539545.1	No prior gene annotation	gi|474373450|gb|EMS63998.1|	hypothetical protein TRIUR3_02045 [Triticum urartu]	*	*	*	*	*	*
5AS_1539578.1	No prior gene annotation	gi|473936616|gb|EMS50149.1|	Retrovirus-related Pol polyprotein from transposon TNT 1-94 [Triticum urartu]	GO:0016772;GO:0017111;GO:0008270;GO:0003676;GO:0005739;GO:0006796;GO:0000166;GO:0015074;EC:3.6.1.15	retrotransposon expressed	*	*	*	*
5AS_1539760.1	No prior gene annotation	gi|474111011|gb|EMS55590.1|	Tryptophanyl-tRNA synthetase, cytoplasmic [Triticum urartu]	*	*	*	*	*	*
5AS_1542746.1	With prior gene annotation	gi|473945240|gb|EMS50489.1|	hypothetical protein TRIUR3_25132 [Triticum urartu]	*	*	*	*	*	*
5AS_1546940.1	No prior gene annotation	gi|475482391|gb|EMT02959.1|	Vacuolar-sorting receptor 4 [Aegilops tauschii]	GO:0006623;GO:0009940;GO:0016023;GO:0006896;GO:0005886;GO:0005509;GO:0008270;GO:0005783	vacuolar-sorting receptor 1-like	*	*	*	*
5AS_1547336.1	With prior gene annotation	gi|62733846|gb|AAX95955.1|	retrotransposon protein, putative, Ty3-gypsy sub-class [Oryza sativa Japonica Group] &gt;gi|77550301|gb|ABA93098.1| retrotransposon protein, putative, Ty3-gypsy subclass [Oryza sativa Japonica Group]	*	*	*	*	KOG0017	FOG: Transposon-encoded proteins with TYA, reverse transcriptase, integrase domains in various combinations
5AS_1547788.1	No prior gene annotation	gi|475537822|gb|EMT09151.1|	hypothetical protein F775_21338 [Aegilops tauschii]	*	*	*	*	*	*
5AS_1548382.1	With prior gene annotation	gi|474157053|gb|EMS57168.1|	hypothetical protein TRIUR3_17357 [Triticum urartu]	*	*	*	*	*	*
5AS_1548657.1	No prior gene annotation	gi|475569070|gb|EMT15673.1|	RING finger and WD repeat domain-containing protein 3 [Aegilops tauschii]	*	*	K15691	RFWD3	*	*
5AS_1549741.1	No prior gene annotation	gi|242060394|ref|XP_002451486.1|	hypothetical protein SORBIDRAFT_04g002725 [Sorghum bicolor] &gt;gi|241931317|gb|EES04462.1| hypothetical protein SORBIDRAFT_04g002725 [Sorghum bicolor]	GO:0005488;GO:0009536	zinc finger bed domain-containing protein ricesleeper 1-like	*	*	KOG1121	Tam3-transposase (Ac family)
5AS_1549809.1	No prior gene annotation	gi|475462036|gb|EMT02076.1|	Putative PAP-specific phosphatase, mitochondrial [Aegilops tauschii]	GO:0046854	pap-specific mitochondrial	*	*	*	*
5AS_1550045.1	No prior gene annotation	gi|474054651|gb|EMS53760.1|	hypothetical protein TRIUR3_32404 [Triticum urartu]	*	*	*	*	*	*
5AS_1550847.1	No prior gene annotation	gi|10140689|gb|AAG13524.1|AC068924_29	putative non-LTR retroelement reverse transcriptase [Oryza sativa Japonica Group]	GO:0006810;GO:0044763;GO:0017111;GO:0016020;GO:0000166;GO:0003964;GO:0043167;GO:0006278;GO:0003723;GO:0005739;EC:3.6.1.15;EC:2.7.7.49	retrotransposon unclassified	*	*	*	*
5AS_1551072.1	No prior gene annotation	gi|2443320|dbj|BAA22288.1|	polyprotein [Oryza australiensis]	GO:0003677;GO:0006310	reverse transcriptase (pfam: score )	*	*	KOG0017	FOG: Transposon-encoded proteins with TYA, reverse transcriptase, integrase domains in various combinations
5AS_1551394.1	With prior gene annotation	gi|326504986|dbj|BAK02880.1|	predicted protein [Hordeum vulgare subsp. vulgare]	*	*	K14776	DDX10, DBP4	KOG0343	RNA Helicase
5AS_1552086.1	No prior gene annotation	gi|77555174|gb|ABA97970.1|	retrotransposon protein, putative, unclassified, expressed [Oryza sativa Japonica Group]	GO:0003964;GO:0006333;GO:0003677;GO:0003682;GO:0006278;GO:0003723;GO:0004190;GO:0006508;GO:0006310;GO:0000785;EC:2.7.7.49;EC:3.4.23.0	retrotransposon unclassified	*	*	KOG0017	FOG: Transposon-encoded proteins with TYA, reverse transcriptase, integrase domains in various combinations
5AS_1552879.1	No prior gene annotation	gi|474111011|gb|EMS55590.1|	Tryptophanyl-tRNA synthetase, cytoplasmic [Triticum urartu]	*	*	*	*	*	*
5AS_1553944.1	With prior gene annotation	gi|474350262|gb|EMS62950.1|	hypothetical protein TRIUR3_24784 [Triticum urartu]	*	*	*	*	*	*
5BL_10748602.1	With prior gene annotation	gi|357160863|ref|XP_003578901.1|	PREDICTED: CEN-like protein 2-like [Brachypodium distachyon]	GO:0005773;GO:0009910;GO:0031982;GO:0003712;GO:0006623;GO:2001141;GO:0009744;GO:0048510;GO:0010228;GO:0010229;GO:0008429;GO:0090344;GO:0005886;GO:0005634;GO:0005667;GO:0045449	cen-like protein 2-like	*	*	KOG3346	Phosphatidylethanolamine binding protein
5BL_10759224.1	No prior gene annotation	gi|326499055|dbj|BAK06018.1|	predicted protein [Hordeum vulgare subsp. vulgare]	*	*	*	*	*	*
5BL_10784737.1	No prior gene annotation	gi|77551705|gb|ABA94502.1|	Nucleolar protein NOP5, putative [Oryza sativa Japonica Group] &gt;gi|125577616|gb|EAZ18838.1| hypothetical protein OsJ_34376 [Oryza sativa Japonica Group]	*	*	K14565	NOP58	*	*
5BL_10785712.1	With prior gene annotation	gi|475606836|gb|EMT26521.1|	hypothetical protein F775_17204 [Aegilops tauschii]	GO:0005739	hypothetical protein F775_17204 [Aegilops tauschii]	*	*	*	*
5BL_10786821.1	No prior gene annotation	gi|357114552|ref|XP_003559064.1|	PREDICTED: uncharacterized protein LOC100825652 [Brachypodium distachyon]	GO:0000166	disease resistance protein rga3	*	*	*	*
5BL_10787486.1	No prior gene annotation	gi|475404380|gb|EMT00831.1|	Putative disease resistance RPP13-like protein 1 [Aegilops tauschii]	*	*	*	*	*	*
5BL_10790395.1	No prior gene annotation	gi|475580266|gb|EMT18550.1|	hypothetical protein F775_23224 [Aegilops tauschii]	GO:0006511	skp1-like protein 4	*	*	KOG1724	SCF ubiquitin ligase, Skp1 component
5BL_10790781.1	No prior gene annotation	gi|326487404|dbj|BAJ89686.1|	predicted protein [Hordeum vulgare subsp. vulgare]	GO:0020037;GO:0016705;GO:0004497;GO:0005506;GO:0055114	cytochrome p450	*	*	KOG0156	Cytochrome P450 CYP2 subfamily
5BL_10791268.1	With prior gene annotation	gi|475596185|gb|EMT23293.1|	hypothetical protein F775_14151 [Aegilops tauschii]	*	*	*	*	*	*
5BL_10791774.1	With prior gene annotation	gi|475616676|gb|EMT29852.1|	hypothetical protein F775_15145 [Aegilops tauschii]	*	*	*	*	*	*
5BL_10796359.1	No prior gene annotation	gi|475473969|gb|EMT02512.1|	hypothetical protein F775_06174 [Aegilops tauschii]	*	*	*	*	*	*
5BL_10796918.1	No prior gene annotation	gi|475603707|gb|EMT25505.1|	hypothetical protein F775_00978 [Aegilops tauschii]	*	*	*	*	*	*
5BL_10799082.1	No prior gene annotation	gi|475549321|gb|EMT11238.1|	hypothetical protein F775_52061 [Aegilops tauschii]	*	*	*	*	*	*
5BL_10802619.1	No prior gene annotation	gi|357112121|ref|XP_003557858.1|	PREDICTED: protein LTV1 homolog [Brachypodium distachyon]	GO:0055085;GO:0016020	protein ltv1 homolog	K14798	LTV1	KOG2637	Uncharacterized conserved protein
5BL_10803794.1	No prior gene annotation	gi|475599253|gb|EMT24194.1|	hypothetical protein F775_00456 [Aegilops tauschii]	*	*	*	*	*	*
5BL_10804351.1	No prior gene annotation	gi|357131281|ref|XP_003567267.1|	PREDICTED: ABC transporter C family member 3-like [Brachypodium distachyon]	GO:0017111;EC:3.6.1.15	abc transporter c family member 3-like	*	*	KOG0054	Multidrug resistance-associated protein/mitoxantrone resistance protein, ABC superfamily
5BL_10805460.1	No prior gene annotation	gi|475614798|gb|EMT29205.1|	hypothetical protein F775_24312 [Aegilops tauschii]	*	*	*	*	*	*
5BL_10806281.1	No prior gene annotation	gi|473759369|gb|EMS45791.1|	hypothetical protein TRIUR3_32271 [Triticum urartu]	*	*	*	*	*	*
5BL_10807319.1	No prior gene annotation	gi|125559390|gb|EAZ04926.1|	hypothetical protein OsI_27105 [Oryza sativa Indica Group]	GO:0005739;GO:0000166;GO:0008152;GO:0016787	protein msp1	*	*	KOG0737	AAA+-type ATPase
5BL_10808044.1	No prior gene annotation	gi|474054039|gb|EMS53723.1|	hypothetical protein TRIUR3_01396 [Triticum urartu]	*	*	*	*	*	*
5BL_10810828.1	No prior gene annotation	gi|473895845|gb|EMS48988.1|	hypothetical protein TRIUR3_02762 [Triticum urartu]	*	*	*	*	*	*
5BL_10811681.1	With prior gene annotation	gi|326521160|dbj|BAJ96783.1|	predicted protein [Hordeum vulgare subsp. vulgare]	*	*	*	*	*	*
5BL_10812642.1	No prior gene annotation	gi|474255881|gb|EMS60353.1|	hypothetical protein TRIUR3_28637 [Triticum urartu]	*	*	*	*	*	*
5BL_10812729.1	With prior gene annotation	gi|721627027|ref|XP_010229425.1|	PREDICTED: uncharacterized protein LOC100830053 [Brachypodium distachyon]	*	*	*	*	*	*
5BL_10813950.1	No prior gene annotation	gi|473881638|gb|EMS47982.1|	hypothetical protein TRIUR3_27035 [Triticum urartu]	*	*	*	*	*	*
5BL_10822106.1	No prior gene annotation	gi|473904998|gb|EMS49342.1|	hypothetical protein TRIUR3_26951 [Triticum urartu]	GO:0071456;GO:0016298;GO:0009626;GO:0046686;GO:0005737;GO:0051607;GO:0016020;GO:0031408;GO:0016042	patatin group a-3	*	*	*	*
5BL_10824369.1	No prior gene annotation	gi|25553698|dbj|BAC24942.1|	putative far-red impaired response protein [Oryza sativa Japonica Group]	*	*	*	*	*	*
5BL_10828908.1	No prior gene annotation	gi|116317784|emb|CAH65761.1|	H0215A08.3 [Oryza sativa Indica Group]	*	*	*	*	KOG1075	FOG: Reverse transcriptase
5BL_10831910.1	No prior gene annotation	gi|475594655|gb|EMT22753.1|	hypothetical protein F775_25191 [Aegilops tauschii]	*	*	*	*	*	*
5BL_10833852.1	No prior gene annotation	gi|475558619|gb|EMT13134.1|	hypothetical protein F775_25299 [Aegilops tauschii]	*	*	*	*	*	*
5BL_10834424.1	No prior gene annotation	gi|475534215|gb|EMT08528.1|	hypothetical protein F775_24446 [Aegilops tauschii]	*	*	*	*	*	*
5BL_10834802.1	No prior gene annotation	gi|475500967|gb|EMT04292.1|	hypothetical protein F775_19048 [Aegilops tauschii]	*	*	*	*	*	*
5BL_10835715.1	With prior gene annotation	gi|475436851|gb|EMT01336.1|	hypothetical protein F775_26219 [Aegilops tauschii]	GO:0090502;GO:0016075;GO:0004525;GO:0003725;GO:0006396;GO:0051252;EC:3.1.26.3	double-stranded rna-binding protein 8-like	*	*	*	*
5BL_10835765.1	No prior gene annotation	gi|357167741|ref|XP_003581310.1|	PREDICTED: protein FAR1-RELATED SEQUENCE 5-like [Brachypodium distachyon]	*	*	*	*	*	*
5BL_10835823.1	With prior gene annotation	gi|475563812|gb|EMT14383.1|	hypothetical protein F775_07744 [Aegilops tauschii]	*	*	*	*	*	*
5BL_10837865.1	No prior gene annotation	gi|475558179|gb|EMT13016.1|	hypothetical protein F775_08740 [Aegilops tauschii]	*	*	*	*	*	*
5BL_10840474.1	No prior gene annotation	gi|473888055|gb|EMS48306.1|	hypothetical protein TRIUR3_08749 [Triticum urartu]	*	*	*	*	*	*
5BL_10843314.1	With prior gene annotation	gi|475592603|gb|EMT22130.1|	Gibberellin 2-beta-dioxygenase 8 [Aegilops tauschii]	GO:0016491	gibberellin 2-beta-dioxygenase 8	*	*	*	*
5BL_10846609.1	No prior gene annotation	gi|473905114|gb|EMS49360.1|	hypothetical protein TRIUR3_28042 [Triticum urartu]	*	*	*	*	*	*
5BL_10847400.1	No prior gene annotation	gi|474076954|gb|EMS54576.1|	hypothetical protein TRIUR3_24997 [Triticum urartu]	GO:0008152;GO:0003824	uncharacterized protein loc100821910 isoform x1	*	*	*	*
5BL_10850632.1	No prior gene annotation	gi|474002513|gb|EMS52298.1|	Cohesin subunit SA-1 [Triticum urartu]	GO:0045132;GO:0003950;GO:0006355;GO:0003677;GO:0005634;GO:1902589;GO:0006471;EC:2.4.2.30	cohesin subunit sa-1	*	*	*	*
5BL_10850667.1	No prior gene annotation	gi|474296975|gb|EMS61484.1|	BTB/POZ domain-containing protein POB1 [Triticum urartu]	*	*	*	*	*	*
5BL_10850779.1	No prior gene annotation	gi|721617953|ref|XP_010228018.1|	PREDICTED: protein FAR1-RELATED SEQUENCE 5-like [Brachypodium distachyon]	*	*	*	*	*	*
5BL_10853303.1	No prior gene annotation	gi|19881713|gb|AAM01114.1|AC098682_18	Putative retroelement [Oryza sativa Japonica Group] &gt;gi|22725941|gb|AAN04951.1| Putative retroelement [Oryza sativa Japonica Group] &gt;gi|31431112|gb|AAP52934.1| retrotransposon protein, putative, Ty1-copia subclass [Oryza sativa Japonica Group]	GO:0044237;GO:0046872	retrotransposon ty1-copia subclass	*	*	*	*
5BL_10855000.1	No prior gene annotation	gi|218192894|gb|EEC75321.1|	hypothetical protein OsI_11694 [Oryza sativa Indica Group]	GO:0016023;GO:0008152;GO:0008233	ulp1 protease c-terminal catalytic domain containing protein	*	*	*	*
5BL_10855831.1	No prior gene annotation	gi|475594749|gb|EMT22803.1|	hypothetical protein F775_24475 [Aegilops tauschii]	*	*	*	*	*	*
5BL_10856132.1	With prior gene annotation	gi|475475250|gb|EMT02568.1|	hypothetical protein F775_26796 [Aegilops tauschii]	GO:0006855;GO:0016021;GO:0015297;GO:0015238	protein transparent testa 12	*	*	*	*
5BL_10857226.1	No prior gene annotation	gi|475569567|gb|EMT15812.1|	hypothetical protein F775_05471 [Aegilops tauschii]	*	*	*	*	*	*
5BL_10859217.1	No prior gene annotation	gi|475578507|gb|EMT18114.1|	hypothetical protein F775_20409 [Aegilops tauschii]	*	*	*	*	*	*
5BL_10859486.1	No prior gene annotation	gi|474382258|gb|EMS64684.1|	Protein Rf1, mitochondrial [Triticum urartu]	*	*	K17964	LRPPRC	*	*
5BL_10860578.1	No prior gene annotation	gi|475534177|gb|EMT08518.1|	hypothetical protein F775_32897 [Aegilops tauschii]	GO:0005739	uncharacterized protein loc100846643	*	*	*	*
5BL_10863380.1	With prior gene annotation	gi|475527040|gb|EMT07395.1|	hypothetical protein F775_05261 [Aegilops tauschii]	GO:0030036;GO:0005856	low quality protein: scar-like protein 1-like	*	*	*	*
5BL_10864005.1	No prior gene annotation	gi|218200559|gb|EEC82986.1|	hypothetical protein OsI_28021 [Oryza sativa Indica Group]	GO:0006259;GO:0009536	at hook motif-containing	*	*	*	*
5BL_10866619.1	No prior gene annotation	gi|473749992|gb|EMS45593.1|	hypothetical protein TRIUR3_30797 [Triticum urartu]	*	*	*	*	*	*
5BL_10866952.1	No prior gene annotation	gi|474413099|gb|EMS66964.1|	hypothetical protein TRIUR3_12599 [Triticum urartu]	*	*	*	*	*	*
5BL_10868948.1	No prior gene annotation	gi|697163689|ref|XP_009590666.1|	PREDICTED: uncharacterized protein LOC104087811 [Nicotiana tomentosiformis]	GO:0006259	uncharacterized protein loc104087811	*	*	*	*
5BL_10870536.1	No prior gene annotation	gi|514757039|ref|XP_004963682.1|	PREDICTED: uncharacterized protein LOC101781465 [Setaria italica]	GO:0016772;GO:0044238;GO:0003676;GO:0044260	retrotransposon unclassified	*	*	KOG1075	FOG: Reverse transcriptase
5BL_10874928.1	No prior gene annotation	gi|475519117|gb|EMT06284.1|	hypothetical protein F775_18704 [Aegilops tauschii]	*	*	*	*	*	*
5BL_10874944.1	No prior gene annotation	gi|473723591|gb|EMS44990.1|	WD repeat-containing protein 3 [Triticum urartu]	GO:0005730;GO:0008152;GO:0003824	wd repeat-containing protein 3-like	K14556	DIP2, UTP12, WDR3	*	*
5BL_10875520.1	With prior gene annotation	gi|475626417|gb|EMT33338.1|	hypothetical protein F775_25273 [Aegilops tauschii]	*	*	*	*	*	*
5BL_10878860.1	No prior gene annotation	gi|474293631|gb|EMS61398.1|	hypothetical protein TRIUR3_18917 [Triticum urartu]	*	*	*	*	*	*
5BL_10880234.1	With prior gene annotation	gi|475460757|gb|EMT02027.1|	Zinc finger protein 346 [Aegilops tauschii]	GO:0008270;GO:0003676	zinc finger protein 346	*	*	*	*
5BL_10881376.1	No prior gene annotation	gi|170672185|gb|ACB29729.1|	Ulp1 [Triticum monococcum]	*	*	*	*	*	*
5BL_10882172.1	With prior gene annotation	gi|475576647|gb|EMT17600.1|	hypothetical protein F775_07528 [Aegilops tauschii]	*	*	*	*	*	*
5BL_10883676.1	No prior gene annotation	gi|326499055|dbj|BAK06018.1|	predicted protein [Hordeum vulgare subsp. vulgare]	*	*	*	*	*	*
5BL_10884350.1	With prior gene annotation	gi|242049146|ref|XP_002462317.1|	hypothetical protein SORBIDRAFT_02g023750 [Sorghum bicolor] &gt;gi|241925694|gb|EER98838.1| hypothetical protein SORBIDRAFT_02g023750 [Sorghum bicolor]	*	*	*	*	*	*
5BL_10886007.1	No prior gene annotation	gi|32492359|emb|CAE05990.1|	OSJNBa0004L19.22 [Oryza sativa Japonica Group]	GO:0043231;GO:0003676;GO:0006259;GO:0006184;GO:0003924;GO:0005525	retrotransposon unclassified	*	*	*	*
5BL_10886149.1	No prior gene annotation	gi|721625845|ref|XP_010229224.1|	PREDICTED: uncharacterized protein LOC100842009 isoform X3 [Brachypodium distachyon]	*	*	*	*	*	*
5BL_10886418.1	No prior gene annotation	gi|473910101|gb|EMS49500.1|	Receptor-like protein kinase FERONIA [Triticum urartu]	GO:0004713;GO:0018108;GO:0005524;GO:0004674;GO:0009069;EC:2.7.10.0;EC:2.7.11.0	receptor-like protein kinase feronia	K08819	CDK12_13	*	*
5BL_10886904.1	No prior gene annotation	gi|474427858|gb|EMS67818.1|	hypothetical protein TRIUR3_11158 [Triticum urartu]	*	*	*	*	*	*
5BL_10887002.1	No prior gene annotation	gi|475560474|gb|EMT13568.1|	Receptor-like protein kinase [Aegilops tauschii]	GO:0006468;GO:0005524;GO:0004674;GO:0009069;EC:2.7.11.0	receptor-like protein kinase	*	*	*	*
5BL_10890891.1	No prior gene annotation	gi|475489170|gb|EMT03412.1|	hypothetical protein F775_07125 [Aegilops tauschii]	*	*	*	*	*	*
5BL_10891334.1	No prior gene annotation	gi|357128917|ref|XP_003566116.1|	PREDICTED: uncharacterized protein LOC100833674 [Brachypodium distachyon]	GO:0003964;GO:0006278;GO:0003723;GO:0008270;GO:0015074;EC:2.7.7.49	uncharacterized protein loc100833674	*	*	KOG0017	FOG: Transposon-encoded proteins with TYA, reverse transcriptase, integrase domains in various combinations
5BL_10892771.1	No prior gene annotation	gi|475482998|gb|EMT03018.1|	hypothetical protein F775_23746 [Aegilops tauschii]	GO:0016049;GO:0031225;GO:0010215	hypothetical protein F775_23746 [Aegilops tauschii]	*	*	*	*
5BL_10893619.1	No prior gene annotation	gi|475473971|gb|EMT02514.1|	Aspartic proteinase nepenthesin-1 [Aegilops tauschii]	*	*	*	*	*	*
5BL_10893945.1	No prior gene annotation	gi|475558175|gb|EMT13012.1|	hypothetical protein F775_22732 [Aegilops tauschii]	*	*	*	*	*	*
5BL_10893946.1	No prior gene annotation	gi|473937093|gb|EMS50197.1|	hypothetical protein TRIUR3_14095 [Triticum urartu]	*	*	*	*	*	*
5BL_10898191.1	No prior gene annotation	gi|474323868|gb|EMS62401.1|	Ubiquitin carboxyl-terminal hydrolase 9 [Triticum urartu]	*	*	*	*	*	*
5BL_10899710.1	No prior gene annotation	gi|475618210|gb|EMT30383.1|	hypothetical protein F775_24044 [Aegilops tauschii]	GO:0006952;GO:0017148;GO:0030598;EC:3.2.2.22	rrna n-glycosidase (ec ) precursor (b- ) -	*	*	*	*
5BL_10902422.1	With prior gene annotation	gi|475565785|gb|EMT14867.1|	hypothetical protein F775_13515 [Aegilops tauschii]	*	*	*	*	*	*
5BL_10902634.1	No prior gene annotation	gi|475542832|gb|EMT10039.1|	hypothetical protein F775_00540 [Aegilops tauschii]	*	*	*	*	*	*
5BL_10903754.1	With prior gene annotation	gi|326515450|dbj|BAK03638.1|	predicted protein [Hordeum vulgare subsp. vulgare]	GO:0005739	reverse transcriptase	*	*	KOG1075	FOG: Reverse transcriptase
5BL_10906147.1	With prior gene annotation	gi|474119799|gb|EMS56012.1|	hypothetical protein TRIUR3_05305 [Triticum urartu]	*	*	*	*	*	*
5BL_10907462.1	With prior gene annotation	gi|474365325|gb|EMS63429.1|	hypothetical protein TRIUR3_14052 [Triticum urartu]	*	*	K13171	SRRM1, SRM160	*	*
5BL_10908545.1	With prior gene annotation	gi|474183528|gb|EMS57829.1|	WD repeat-containing protein 43 [Triticum urartu]	GO:0005488	uncharacterized protein loc100834814	*	*	*	*
5BL_10909900.1	With prior gene annotation	gi|475569456|gb|EMT15766.1|	Disease resistance protein RPM1 [Aegilops tauschii]	GO:0016310;GO:0004672;GO:0043168;GO:0032559;GO:0032550	disease resistance rpp13-like protein 4	*	*	*	*
5BL_10910356.1	No prior gene annotation	gi|475499141|gb|EMT04139.1|	hypothetical protein F775_03799 [Aegilops tauschii]	*	*	*	*	*	*
5BL_10917588.1	No prior gene annotation	gi|475473971|gb|EMT02514.1|	Aspartic proteinase nepenthesin-1 [Aegilops tauschii]	GO:0006508;GO:0004190;EC:3.4.23.0	aspartic proteinase nepenthesin-1	*	*	*	*
5BL_10917663.1	No prior gene annotation	gi|475618954|gb|EMT30603.1|	DAZ-associated protein 1 [Aegilops tauschii]	GO:0003676;GO:0000166	daz-associated protein 1	K14411	MSI	KOG0118	FOG: RRM domain
5BL_10918372.1	With prior gene annotation	gi|721628423|ref|XP_010229757.1|	PREDICTED: putative protein FAR1-RELATED SEQUENCE 10 [Brachypodium distachyon]	GO:0005488	protein far1-related sequence 5	*	*	*	*
5BL_10918480.1	No prior gene annotation	gi|38346427|emb|CAD40214.2|	OSJNBa0019J05.12 [Oryza sativa Japonica Group]	GO:0003964;GO:0003677;GO:0006278;GO:0003723;GO:0004190;GO:0006508;GO:0016020;GO:0006310;EC:2.7.7.49;EC:3.4.23.0	retrotransposon unclassified	*	*	KOG0017	FOG: Transposon-encoded proteins with TYA, reverse transcriptase, integrase domains in various combinations
5BL_10918483.1	No prior gene annotation	gi|475530598|gb|EMT07921.1|	Wall-associated receptor kinase 3 [Aegilops tauschii]	GO:0005488;GO:0016301	wall-associated receptor kinase 3	*	*	*	*
5BL_10918860.1	No prior gene annotation	gi|326493944|dbj|BAJ85434.1|	predicted protein [Hordeum vulgare subsp. vulgare]	*	*	*	*	*	*
5BL_10919356.1	No prior gene annotation	gi|475613064|gb|EMT28635.1|	B3 domain-containing protein [Aegilops tauschii]	GO:0006355;GO:0003677;GO:0005634	b3 domain-containing protein	*	*	*	*
5BL_10920100.1	No prior gene annotation	gi|475567961|gb|EMT15383.1|	hypothetical protein F775_00044 [Aegilops tauschii]	*	*	*	*	*	*
5BL_10920249.1	With prior gene annotation	gi|475554629|gb|EMT12265.1|	hypothetical protein F775_23973 [Aegilops tauschii]	*	*	*	*	*	*
5BL_10920815.1	No prior gene annotation	gi|475584921|gb|EMT19905.1|	hypothetical protein F775_01816 [Aegilops tauschii]	GO:0009536;GO:0016020	uncharacterized protein loc100840463	K07052	K07052	*	*
5BL_10921412.1	With prior gene annotation	gi|57118005|gb|AAW34134.1|	cysteine protease gp2a [Zingiber officinale]	*	*	K16292	CEP, CYSEP	KOG1543	Cysteine proteinase Cathepsin L
5BL_10922111.1	With prior gene annotation	gi|475561879|gb|EMT13866.1|	hypothetical protein F775_08529 [Aegilops tauschii]	*	*	*	*	*	*
5BL_10923343.1	No prior gene annotation	gi|357137094|ref|XP_003570136.1|	PREDICTED: AP-2 complex subunit mu-like isoform 2 [Brachypodium distachyon]	GO:0006810	ap-2 complex subunit mu	K11826	AP2M1	KOG0938	Adaptor complexes medium subunit family
5BL_10923515.1	No prior gene annotation	gi|474323981|gb|EMS62417.1|	Globulin-1 S allele [Triticum urartu]	GO:0016023;GO:0045735	globulin-1 s allele	*	*	*	*
5BL_10923782.1	No prior gene annotation	gi|721628423|ref|XP_010229757.1|	PREDICTED: putative protein FAR1-RELATED SEQUENCE 10 [Brachypodium distachyon]	*	*	*	*	*	*
5BL_10924090.1	No prior gene annotation	gi|473971106|gb|EMS51458.1|	hypothetical protein TRIUR3_04166 [Triticum urartu]	*	*	*	*	*	*
5BL_10924402.1	No prior gene annotation	gi|721670365|ref|XP_010236532.1|	PREDICTED: ubiquitin-like-specific protease ESD4 [Brachypodium distachyon]	*	*	*	*	*	*
5BL_10924917.1	With prior gene annotation	gi|475390840|gb|EMT00716.1|	Protein FAR-RED ELONGATED HYPOCOTYL 3 [Aegilops tauschii]	GO:0005488	protein far-red elongated hypocotyl 3	*	*	*	*
5BL_10925571.1	No prior gene annotation	gi|514817023|ref|XP_004983243.1|	PREDICTED: uncharacterized protein LOC101776066 [Setaria italica]	*	*	*	*	*	*
5BL_10925596.1	No prior gene annotation	gi|473881046|gb|EMS47966.1|	hypothetical protein TRIUR3_29965 [Triticum urartu]	*	*	*	*	*	*
5BL_10925705.1	No prior gene annotation	gi|475610966|gb|EMT27924.1|	hypothetical protein F775_20356 [Aegilops tauschii]	*	*	*	*	*	*
5BL_10926818.1	With prior gene annotation	gi|475475250|gb|EMT02568.1|	hypothetical protein F775_26796 [Aegilops tauschii]	GO:0006855;GO:0016021;GO:0015297;GO:0015238	protein transparent testa 12	*	*	*	*
5BL_10926832.1	No prior gene annotation	gi|475618210|gb|EMT30383.1|	hypothetical protein F775_24044 [Aegilops tauschii]	*	*	*	*	*	*
5BL_10926855.1	No prior gene annotation	gi|77555174|gb|ABA97970.1|	retrotransposon protein, putative, unclassified, expressed [Oryza sativa Japonica Group]	GO:0006259;GO:0003676;GO:0003824	retrotransposon expressed	*	*	KOG0017	FOG: Transposon-encoded proteins with TYA, reverse transcriptase, integrase domains in various combinations
5BL_1517079.1	No prior gene annotation	gi|474397075|gb|EMS65777.1|	hypothetical protein TRIUR3_03238 [Triticum urartu]	*	*	*	*	*	*
5BL_3570320.1	No prior gene annotation	gi|475435021|gb|EMT01298.1|	hypothetical protein F775_24950 [Aegilops tauschii]	GO:0071704;GO:0009536;GO:0006796	6-phosphofructokinase 2	K00850	pfkA, PFK	*	*
5BS_2238125.1	No prior gene annotation	gi|473923341|gb|EMS49762.1|	hypothetical protein TRIUR3_19434 [Triticum urartu]	*	*	*	*	*	*
5BS_2238132.1	No prior gene annotation	gi|357168300|ref|XP_003581581.1|	PREDICTED: uncharacterized protein LOC100828767 [Brachypodium distachyon]	GO:0005488;GO:0016023	transposon mutator sub-class	*	*	*	*
5BS_2240909.1	With prior gene annotation	gi|473736008|gb|EMS45270.1|	Wall-associated receptor kinase 3 [Triticum urartu]	GO:0030247;GO:0005509;GO:0006468;GO:0005524;GO:0004674;GO:0009069;EC:2.7.11.0	wall-associated receptor kinase 3	K04733	IRAK4	*	*
5BS_2242137.1	No prior gene annotation	gi|474172218|gb|EMS57641.1|	Retrovirus-related Pol polyprotein from transposon TNT 1-94 [Triticum urartu]	GO:0003676;GO:0015074	retrovirus-related pol polyprotein from transposon tnt 1-94	*	*	*	*
5BS_2242538.1	No prior gene annotation	gi|474438538|gb|EMS68298.1|	RuBisCO large subunit-binding protein subunit beta, chloroplastic [Triticum urartu]	*	*	K04077	groEL, HSPD1	*	*
5BS_2242671.1	With prior gene annotation	gi|283806367|dbj|BAI66425.1|	2-oxoisovalerate dehydrogenase [Triticum aestivum]	GO:0009744;GO:0016624;GO:0009646;GO:0043617;GO:0005739;GO:0055114;EC:1.2.4.0	2-oxoisovalerate dehydrogenase alpha mitochondrial expressed	K00166	BCKDHA, bkdA1	KOG1182	Branched chain alpha-keto acid dehydrogenase complex, alpha subunit
5BS_2244027.1	With prior gene annotation	gi|475533520|gb|EMT08400.1|	hypothetical protein F775_23823 [Aegilops tauschii]	*	*	*	*	KOG4177	Ankyrin
5BS_2245058.1	With prior gene annotation	gi|475476666|gb|EMT02632.1|	hypothetical protein F775_25946 [Aegilops tauschii]	GO:0006952	uncharacterized protein loc100824735	*	*	*	*
5BS_2246571.1	No prior gene annotation	gi|326516004|dbj|BAJ88025.1|	predicted protein [Hordeum vulgare subsp. vulgare] &gt;gi|326518336|dbj|BAJ88197.1| predicted protein [Hordeum vulgare subsp. vulgare] &gt;gi|326527311|dbj|BAK04597.1| predicted protein [Hordeum vulgare subsp. vulgare] &gt;gi|326531758|dbj|BAJ97883.1| predicted protein [Hordeum vulgare subsp. vulgare]	GO:0033554;GO:0009266	predicted protein [Hordeum vulgare subsp. vulgare]	*	*	*	*
5BS_2247443.1	No prior gene annotation	gi|77555174|gb|ABA97970.1|	retrotransposon protein, putative, unclassified, expressed [Oryza sativa Japonica Group]	GO:0003964;GO:0003677;GO:0006278;GO:0003723;GO:0004190;GO:0006508;GO:0006310;EC:2.7.7.49;EC:3.4.23.0	retrotransposon expressed	*	*	KOG0017	FOG: Transposon-encoded proteins with TYA, reverse transcriptase, integrase domains in various combinations
5BS_2247669.1	No prior gene annotation	gi|326513731|dbj|BAJ87884.1|	predicted protein [Hordeum vulgare subsp. vulgare]	GO:0005488	universal minicircle sequence binding protein	K09250	CNBP	KOG4400	E3 ubiquitin ligase interacting with arginine methyltransferase
5BS_2248214.1	No prior gene annotation	gi|326533570|dbj|BAK05316.1|	predicted protein [Hordeum vulgare subsp. vulgare]	GO:0005829;GO:0006432;GO:0005524;GO:0004826;GO:0000287;GO:0000049;GO:0000162;GO:0006571;GO:0009094;GO:0009328;EC:6.1.1.20	phenylalanyl-trna synthetase beta chain	K01890	FARSB, pheT	KOG2472	Phenylalanyl-tRNA synthetase beta subunit
5BS_2250056.1	No prior gene annotation	gi|77555174|gb|ABA97970.1|	retrotransposon protein, putative, unclassified, expressed [Oryza sativa Japonica Group]	GO:0003964;GO:0006333;GO:0003677;GO:0003682;GO:0006278;GO:0003723;GO:0004190;GO:0006508;GO:0006310;GO:0000785;EC:2.7.7.49;EC:3.4.23.0	retrotransposon unclassified	*	*	KOG0017	FOG: Transposon-encoded proteins with TYA, reverse transcriptase, integrase domains in various combinations
5BS_2255316.1	With prior gene annotation	gi|474163276|gb|EMS57347.1|	hypothetical protein TRIUR3_33569 [Triticum urartu]	GO:0005516	muscle m-line assembly protein unc-89-like	*	*	*	*
5BS_2257017.1	No prior gene annotation	gi|474175186|gb|EMS57766.1|	hypothetical protein TRIUR3_34620 [Triticum urartu]	*	*	*	*	*	*
5BS_2259076.1	No prior gene annotation	gi|475590784|gb|EMT21573.1|	Putative serine protease do-like htrA [Aegilops tauschii]	GO:0008233;GO:0006508	serine protease do-like htra	*	*	KOG1320	Serine protease
5BS_2260362.1	No prior gene annotation	gi|475607714|gb|EMT26798.1|	hypothetical protein F775_06076 [Aegilops tauschii]	*	*	K10268	FBXL2_20	KOG1947	Leucine rich repeat proteins, some proteins contain F-box
5BS_2260651.1	No prior gene annotation	gi|242044494|ref|XP_002460118.1|	hypothetical protein SORBIDRAFT_02g023020 [Sorghum bicolor] &gt;gi|241923495|gb|EER96639.1| hypothetical protein SORBIDRAFT_02g023020 [Sorghum bicolor]	GO:0005488	transposon mutator sub-class	*	*	*	*
5BS_2261259.1	No prior gene annotation	gi|77554891|gb|ABA97687.1|	retrotransposon protein, putative, unclassified [Oryza sativa Japonica Group]	*	*	*	*	KOG1075	FOG: Reverse transcriptase
5BS_2262450.1	No prior gene annotation	gi|475567771|gb|EMT15343.1|	hypothetical protein F775_33149 [Aegilops tauschii]	*	*	K03687	GRPE	*	*
5BS_2263285.1	No prior gene annotation	gi|475541902|gb|EMT09869.1|	hypothetical protein F775_02566 [Aegilops tauschii]	*	*	*	*	*	*
5BS_2266340.1	No prior gene annotation	gi|475597554|gb|EMT23649.1|	Protein argonaute 1B [Aegilops tauschii]	GO:0003676	protein argonaute 1b	K11593	ELF2C, AGO	KOG1041	Translation initiation factor 2C (eIF-2C) and related proteins
5BS_2268369.1	No prior gene annotation	gi|374086126|gb|AEY82456.1|	unknown protein [Triticum aestivum]	GO:0051788;GO:0035266;GO:0008026;GO:0005773;GO:0010078;GO:0010311;GO:0090351;GO:0048829;GO:0043531;GO:0005829;GO:0060968;GO:0003676;GO:0043161;GO:0009965;GO:0009933;GO:0007292;GO:0048232;GO:0046686;GO:0009408;GO:0008233;GO:0006200;GO:0005886;GO:0006952;GO:0005524;GO:0043248	disease resistance protein rga4	*	*	*	*
5BS_2270873.1	No prior gene annotation	gi|326498003|dbj|BAJ94864.1|	predicted protein [Hordeum vulgare subsp. vulgare]	GO:0005829;GO:0003824;GO:0005992	probable -trehalose-phosphate synthase	K16055	TPS	KOG1050	Trehalose-6-phosphate synthase component TPS1 and related subunits
5BS_2274174.1	With prior gene annotation	gi|116309424|emb|CAH66499.1|	H0321H01.8 [Oryza sativa Indica Group]	GO:0006259;GO:0003676;GO:0003824	retrotransposon unclassified	*	*	KOG0017	FOG: Transposon-encoded proteins with TYA, reverse transcriptase, integrase domains in various combinations
5BS_2274833.1	No prior gene annotation	gi|473951380|gb|EMS50737.1|	hypothetical protein TRIUR3_28317 [Triticum urartu]	*	*	*	*	*	*
5BS_2275541.1	No prior gene annotation	gi|473993302|gb|EMS51950.1|	5-methyltetrahydropteroyltriglutamate--homocysteine methyltransferase [Triticum urartu] &gt;gi|475526839|gb|EMT07372.1| 5-methyltetrahydropteroyltriglutamate--homocysteine methyltransferase [Aegilops tauschii]	GO:0005829;GO:0005507;GO:0009086;GO:0008705;GO:0008270;GO:0005777;GO:0009651;GO:0009506;GO:0009941;GO:0003871;GO:0032259;GO:0005774;GO:0009570;GO:0010043;GO:0046686;GO:0005886;GO:0048046;EC:2.1.1.13;EC:2.1.1.14	5-methyltetrahydropteroyltriglutamate-homocysteine expressed	K00549	metE	KOG2263	Methionine synthase II (cobalamin-independent)
5BS_2281052.1	No prior gene annotation	gi|475451112|gb|EMT01697.1|	hypothetical protein F775_23406 [Aegilops tauschii]	*	*	*	*	*	*
5BS_2281052.2	No prior gene annotation	gi|25553698|dbj|BAC24942.1|	putative far-red impaired response protein [Oryza sativa Japonica Group]	*	*	*	*	*	*
5BS_2283266.1	No prior gene annotation	gi|473890009|gb|EMS48572.1|	Disease resistance RPP13-like protein 4 [Triticum urartu]	*	*	*	*	*	*
5BS_2286006.1	No prior gene annotation	gi|475552398|gb|EMT11777.1|	Ring finger and transmembrane domain-containing protein 2 [Aegilops tauschii]	*	*	*	*	*	*
5BS_2288971.1	No prior gene annotation	gi|475534014|gb|EMT08494.1|	hypothetical protein F775_05279 [Aegilops tauschii]	GO:0008270;GO:0003676	hypothetical protein F775_05279 [Aegilops tauschii]	*	*	*	*
5BS_2289025.1	No prior gene annotation	gi|473837337|gb|EMS47217.1|	Putative vacuolar protein sorting-associated protein 13A [Triticum urartu]	*	*	*	*	*	*
5BS_2289270.1	With prior gene annotation	gi|357150684|ref|XP_003575542.1|	PREDICTED: uncharacterized protein LOC100842365 [Brachypodium distachyon]	GO:0009536	uncharacterized protein loc100842365	*	*	*	*
5BS_2289562.1	No prior gene annotation	gi|475448168|gb|EMT01620.1|	hypothetical protein F775_32750 [Aegilops tauschii]	*	*	*	*	*	*
5BS_2293915.1	No prior gene annotation	gi|296033916|gb|ADG84876.1|	Tsn1 [Aegilops speltoides] &gt;gi|296033918|gb|ADG84877.1| Tsn1 [Aegilops speltoides]	GO:0016310;GO:0004672;GO:0043168;GO:0032559;GO:0032550	tsn1	*	*	KOG0619	FOG: Leucine rich repeat
5BS_2294496.1	With prior gene annotation	gi|474063421|gb|EMS54055.1|	Autophagy-related protein 2 [Triticum urartu]	GO:0008146;GO:0044237;EC:2.8.2.0	autophagy-related protein 2	K18577	EBM	*	*
5BS_2294496.2	With prior gene annotation	gi|475612032|gb|EMT28281.1|	hypothetical protein F775_30487 [Aegilops tauschii]	GO:0044765;GO:0050896;GO:0016020;GO:0009536	crt homolog 1-like	*	*	*	*
5BS_2294745.1	No prior gene annotation	gi|475556042|gb|EMT12562.1|	hypothetical protein F775_06542 [Aegilops tauschii]	GO:0000256;GO:0008270;GO:0030983;GO:0050897;GO:0005524;GO:0006298;GO:0004038;GO:0010136;GO:0006995;GO:0005783;GO:0006144;EC:3.5.2.5	probable allantoinase partial	K01466	allB	*	*
5BS_2295803.1	With prior gene annotation	gi|326513496|dbj|BAJ87767.1|	predicted protein [Hordeum vulgare subsp. vulgare]	*	*	*	*	*	*
5BS_2295989.1	No prior gene annotation	gi|475536447|gb|EMT08919.1|	Cytokinin-O-glucosyltransferase 2 [Aegilops tauschii]	GO:0044238;GO:0016758;GO:0010467;EC:2.4.1.0	cytokinin-o-glucosyltransferase 2	*	*	*	*
5BS_2296387.1	No prior gene annotation	gi|474317550|gb|EMS62180.1|	hypothetical protein TRIUR3_07053 [Triticum urartu]	GO:0006468;GO:0005524;GO:0004674;GO:0009069;EC:2.7.11.0	wall-associated receptor kinase 3	*	*	*	*
5BS_2296511.1	No prior gene annotation	gi|295881157|gb|ADG56510.1|	putative receptor-like kinase [Hordeum vulgare subsp. vulgare]	*	*	*	*	*	*
5BS_2297109.1	No prior gene annotation	gi|77555575|gb|ABA98371.1|	retrotransposon protein, putative, Ty3-gypsy subclass [Oryza sativa Japonica Group]	GO:0006259;GO:0046872;GO:0003676;GO:0070011	retrotransposon ty3-gypsy subclass	*	*	KOG0017	FOG: Transposon-encoded proteins with TYA, reverse transcriptase, integrase domains in various combinations
5BS_585806.1	No prior gene annotation	gi|475521019|gb|EMT06567.1|	hypothetical protein F775_15408 [Aegilops tauschii]	*	*	*	*	*	*
5BS_88909.1	With prior gene annotation	gi|473954011|gb|EMS50840.1|	Putative lipoyltransferase-like protein, chloroplastic [Triticum urartu]	GO:0016874;GO:0016415;GO:0006464;GO:0009536;GO:0009107;GO:0042967	lipoyltransferase-like chloroplastic	K03801	lipB	KOG0325	Lipoyltransferase
5BS_915694.1	No prior gene annotation	gi|475594655|gb|EMT22753.1|	hypothetical protein F775_25191 [Aegilops tauschii]	*	*	*	*	*	*
5DL_1129910.1	No prior gene annotation	gi|474432880|gb|EMS68060.1|	hypothetical protein TRIUR3_12101 [Triticum urartu]	GO:0005488	kinesin-5- partial	K10405	KIFC1	*	*
5DL_141591.1	With prior gene annotation	gi|475527040|gb|EMT07395.1|	hypothetical protein F775_05261 [Aegilops tauschii]	GO:0030036;GO:0005856	low quality protein: scar-like protein 1-like	*	*	*	*
5DL_1745294.1	No prior gene annotation	gi|475538874|gb|EMT09321.1|	hypothetical protein F775_05552 [Aegilops tauschii]	*	*	*	*	*	*
5DL_2510376.1	With prior gene annotation	gi|475537324|gb|EMT09052.1|	hypothetical protein F775_20126 [Aegilops tauschii]	*	*	*	*	*	*
5DL_3949778.1	No prior gene annotation	gi|475526046|gb|EMT07255.1|	hypothetical protein F775_03010 [Aegilops tauschii]	*	*	*	*	*	*
5DL_4465812.1	No prior gene annotation	gi|475534940|gb|EMT08667.1|	hypothetical protein F775_25298 [Aegilops tauschii]	*	*	*	*	*	*
5DL_4466616.1	No prior gene annotation	gi|475576425|gb|EMT17540.1|	hypothetical protein F775_05636 [Aegilops tauschii]	GO:0046872	hypothetical protein F775_05636 [Aegilops tauschii]	*	*	*	*
5DL_4474330.1	No prior gene annotation	gi|475552672|gb|EMT11834.1|	hypothetical protein F775_24670 [Aegilops tauschii]	GO:0005829;GO:0005777;GO:0005634	hyaluronan mrna binding family	K13199	SERBP1	*	*
5DL_4488644.1	No prior gene annotation	gi|475592958|gb|EMT22243.1|	hypothetical protein F775_04744 [Aegilops tauschii]	GO:0009536	uncharacterized protein loc100825490	*	*	*	*
5DL_4489618.1	No prior gene annotation	gi|116309112|emb|CAH66217.1|	OSIGBa0157N01.3 [Oryza sativa Indica Group]	GO:0006468;GO:0004674;GO:0016023;GO:0005524;GO:0048544;GO:0016020;GO:0009069;EC:2.7.11.0	g-type lectin s-receptor-like serine threonine-protein kinase sd2-5-like	*	*	*	*
5DL_4490075.1	No prior gene annotation	gi|474169996|gb|EMS57567.1|	hypothetical protein TRIUR3_10405 [Triticum urartu]	*	*	*	*	*	*
5DL_4490131.1	No prior gene annotation	gi|474234671|gb|EMS59554.1|	hypothetical protein TRIUR3_01195 [Triticum urartu]	GO:0005488	protein far1-related sequence 5-like	K17604	ZSWIM3	*	*
5DL_4490914.1	With prior gene annotation	gi|475577699|gb|EMT17890.1|	hypothetical protein F775_42624 [Aegilops tauschii]	GO:0008536;GO:0005737;GO:0005634	spry-domain family protein	*	*	*	*
5DL_4495347.1	With prior gene annotation	gi|413945959|gb|AFW78608.1|	hypothetical protein ZEAMMB73_489507 [Zea mays]	GO:0044444;GO:0006508;GO:0008234;GO:0043231	cysteine proteinase rd21a-like	*	*	KOG1543	Cysteine proteinase Cathepsin L
5DL_4495709.1	No prior gene annotation	gi|475596992|gb|EMT23504.1|	hypothetical protein F775_07586 [Aegilops tauschii]	GO:0000786;GO:0006355;GO:0003677;GO:0006334;GO:0005634	hypothetical protein F775_07586 [Aegilops tauschii]	*	*	*	*
5DL_4496574.1	With prior gene annotation	gi|475611135|gb|EMT27990.1|	Putative serine/threonine-protein kinase NAK [Aegilops tauschii]	GO:0006952;GO:0006468;GO:0004674;GO:0009620;GO:0009536;GO:0005524;GO:0005634;GO:0009069;EC:2.7.11.0	serine threonine kinase-like protein abc1036	*	*	*	*
5DL_4497183.1	No prior gene annotation	gi|57863925|gb|AAS55774.2|	putative polyprotein [Oryza sativa Japonica Group]	GO:0003723;GO:0006310;GO:0009401;GO:0006278;GO:0003964;GO:0004523;GO:0003677;GO:0005351;GO:0051252;EC:2.7.7.49;EC:3.1.26.4	uncharacterized protein partial	*	*	*	*
5DL_4497537.1	With prior gene annotation	gi|475520790|gb|EMT06529.1|	hypothetical protein F775_42255 [Aegilops tauschii]	*	*	*	*	*	*
5DL_4498206.1	No prior gene annotation	gi|473753867|gb|EMS45648.1|	hypothetical protein TRIUR3_28157 [Triticum urartu]	*	*	*	*	*	*
5DL_4498819.1	With prior gene annotation	gi|474242977|gb|EMS59883.1|	hypothetical protein TRIUR3_15451 [Triticum urartu]	GO:0005488	protein far1-related sequence 3	*	*	*	*
5DL_4499584.1	With prior gene annotation	gi|475619699|gb|EMT30844.1|	hypothetical protein F775_02787 [Aegilops tauschii]	*	*	*	*	*	*
5DL_4501286.1	With prior gene annotation	gi|475523915|gb|EMT06956.1|	Putative protease Do-like 14 [Aegilops tauschii]	GO:0008233;GO:0006508	serine protease htra3-like isoform x1	*	*	*	*
5DL_4502182.1	No prior gene annotation	gi|474387347|gb|EMS65054.1|	hypothetical protein TRIUR3_08740 [Triticum urartu]	*	*	*	*	*	*
5DL_4502472.1	No prior gene annotation	gi|475540034|gb|EMT09532.1|	hypothetical protein F775_11851 [Aegilops tauschii]	*	*	*	*	*	*
5DL_4504427.1	No prior gene annotation	gi|475475253|gb|EMT02571.1|	hypothetical protein F775_05722 [Aegilops tauschii]	GO:0006855;GO:0016021;GO:0015297;GO:0015238	protein transparent testa 12	*	*	*	*
5DL_4506481.1	With prior gene annotation	gi|19225003|gb|AAL86479.1|AC077693_18	putative transposase [Oryza sativa Japonica Group]	GO:0003676;GO:0046983	zinc finger mym-type protein 1-like	*	*	*	*
5DL_4508109.1	No prior gene annotation	gi|475581825|gb|EMT18955.1|	hypothetical protein F775_24193 [Aegilops tauschii]	GO:0008017;GO:0051013;GO:0008352;GO:0005874;GO:0045298	katanin p80 wd40 repeat-containing subunit b1 homolog isoform x4	K18643	KATNB1	*	*
5DL_4511137.1	With prior gene annotation	gi|475613714|gb|EMT28851.1|	Disease resistance RPP8-like protein 3 [Aegilops tauschii]	GO:0006952;GO:0043531;GO:0016301;GO:0016310;GO:0005524;GO:0017111;EC:3.6.1.15	nb-arc domain containing expressed	*	*	*	*
5DL_4512024.1	With prior gene annotation	gi|475626417|gb|EMT33338.1|	hypothetical protein F775_25273 [Aegilops tauschii]	*	*	*	*	*	*
5DL_4512156.1	No prior gene annotation	gi|475500967|gb|EMT04292.1|	hypothetical protein F775_19048 [Aegilops tauschii]	*	*	*	*	*	*
5DL_4512562.1	No prior gene annotation	gi|475473970|gb|EMT02513.1|	hypothetical protein F775_27380 [Aegilops tauschii]	*	*	*	*	*	*
5DL_4512738.1	With prior gene annotation	gi|475553451|gb|EMT12012.1|	hypothetical protein F775_09837 [Aegilops tauschii]	*	*	*	*	*	*
5DL_4515054.3	With prior gene annotation	gi|475609690|gb|EMT27475.1|	Lysyl-tRNA synthetase [Aegilops tauschii]	GO:0003676;GO:0004824;GO:0005524;GO:0006430;GO:0005737;GO:0009085;EC:6.1.1.6	lysyl-trna synthetase	*	*	KOG0619	FOG: Leucine rich repeat
5DL_4515058.1	No prior gene annotation	gi|357128873|ref|XP_003566094.1|	PREDICTED: protein FAR1-RELATED SEQUENCE 5-like [Brachypodium distachyon]	*	*	K17604	ZSWIM3	*	*
5DL_4515381.1	With prior gene annotation	gi|475515563|gb|EMT05870.1|	hypothetical protein F775_08452 [Aegilops tauschii]	*	*	*	*	*	*
5DL_4519870.1	With prior gene annotation	gi|475559976|gb|EMT13459.1|	hypothetical protein F775_31200 [Aegilops tauschii]	GO:0009744;GO:0006979;GO:0009058;GO:0009725;GO:0005524;GO:0016021	hypothetical protein F775_31200 [Aegilops tauschii]	K07297	ADIPOR	*	*
5DL_4522111.1	No prior gene annotation	gi|475529992|gb|EMT07844.1|	hypothetical protein F775_06902 [Aegilops tauschii]	*	*	*	*	*	*
5DL_4522697.1	No prior gene annotation	gi|326492704|dbj|BAJ90208.1|	predicted protein [Hordeum vulgare subsp. vulgare]	GO:0031011	uncharacterized protein loc100840097	*	*	*	*
5DL_4523820.1	With prior gene annotation	gi|475557911|gb|EMT12946.1|	hypothetical protein F775_24759 [Aegilops tauschii]	GO:0003899;GO:0006351;GO:0005730;GO:0006144;GO:0006206;EC:2.7.7.6	dna-directed rna polymerase iii subunit rpc8-like	K03022	RPC25, POLR3H	*	*
5DL_4524362.1	With prior gene annotation	gi|475474469|gb|EMT02532.1|	hypothetical protein F775_00914 [Aegilops tauschii]	GO:0016023;GO:0005739	f-box fbd lrr-repeat protein at4g03220-like	*	*	*	*
5DL_4524687.1	No prior gene annotation	gi|302809982|ref|XP_002986683.1|	hypothetical protein SELMODRAFT_158184 [Selaginella moellendorffii] &gt;gi|300145571|gb|EFJ12246.1| hypothetical protein SELMODRAFT_158184 [Selaginella moellendorffii]	GO:0044699	4-hydroxy-3-methylbut-2-en-1-yl diphosphate synthase	K03526	E1.17.7.1, gcpE, ispG	*	*
5DL_4526286.1	No prior gene annotation	gi|721669949|ref|XP_003571395.2|	PREDICTED: uncharacterized protein LOC100824808 [Brachypodium distachyon]	GO:0005488	uncharacterized protein loc100824808	*	*	*	*
5DL_4528925.1	No prior gene annotation	gi|475596888|gb|EMT23480.1|	hypothetical protein F775_25316 [Aegilops tauschii]	*	*	*	*	*	*
5DL_4531222.1	With prior gene annotation	gi|475600046|gb|EMT24414.1|	hypothetical protein F775_24276 [Aegilops tauschii]	*	*	*	*	*	*
5DL_4533387.1	With prior gene annotation	gi|475619454|gb|EMT30778.1|	hypothetical protein F775_03347 [Aegilops tauschii]	GO:0008270	uncharacterized protein loc104584781	*	*	*	*
5DL_4534283.2	With prior gene annotation	gi|475625496|gb|EMT32992.1|	Aspartic proteinase nepenthesin-2 [Aegilops tauschii]	GO:0006508;GO:0004190;EC:3.4.23.0	aspartic proteinase nepenthesin-1	*	*	*	*
5DL_4543262.1	No prior gene annotation	gi|326491427|dbj|BAJ94191.1|	predicted protein [Hordeum vulgare subsp. vulgare] &gt;gi|326492694|dbj|BAJ90203.1| predicted protein [Hordeum vulgare subsp. vulgare]	*	*	*	*	*	*
5DL_4543496.1	With prior gene annotation	gi|474014221|gb|EMS52657.1|	Coatomer subunit beta&apos;-2 [Triticum urartu]	GO:0006468;GO:0005524;GO:0004674;GO:0005198;GO:0009069;EC:2.7.11.0	coatomer subunit beta -3	K17302	COPB2, SEC27	KOG0276	Vesicle coat complex COPI, beta' subunit
5DL_4543582.1	No prior gene annotation	gi|721620167|ref|XP_010228334.1|	PREDICTED: zinc finger BED domain-containing protein RICESLEEPER 3-like [Brachypodium distachyon]	GO:0003676;GO:0046983;GO:0009536	hat family dimerisation domain containing protein	*	*	*	*
5DL_4545843.1	With prior gene annotation	gi|475591517|gb|EMT21774.1|	Putative disease resistance protein RGA3 [Aegilops tauschii]	GO:0006952;GO:0043531;GO:0005739	disease resistance protein rga3	*	*	KOG0619	FOG: Leucine rich repeat
5DL_4546269.1	No prior gene annotation	gi|475603710|gb|EMT25506.1|	Putative protein phosphatase 2C 53 [Aegilops tauschii]	GO:0004721;GO:0016023;GO:0006470;EC:3.1.3.16	protein phosphatase 2c	K14497	PP2C	*	*
5DL_4547234.1	No prior gene annotation	gi|475552326|gb|EMT11769.1|	hypothetical protein F775_10072 [Aegilops tauschii]	GO:0006139;GO:0000166;GO:0003824	retrotransposon protein	*	*	*	*
5DL_4550473.1	With prior gene annotation	gi|475614798|gb|EMT29205.1|	hypothetical protein F775_24312 [Aegilops tauschii]	*	*	*	*	*	*
5DL_4551632.1	No prior gene annotation	gi|474190752|gb|EMS58130.1|	Histone-lysine N-methyltransferase NSD3 [Triticum urartu]	GO:0008270;GO:0008168;GO:0032259;EC:2.1.1.0	histone-lysine n-methyltransferase nsd3	*	*	*	*
5DL_4555360.1	No prior gene annotation	gi|475582262|gb|EMT19079.1|	hypothetical protein F775_25216 [Aegilops tauschii]	*	*	*	*	*	*
5DL_4556148.1	With prior gene annotation	gi|475585611|gb|EMT20103.1|	hypothetical protein F775_07370 [Aegilops tauschii]	GO:0003682;GO:0000785	agenet domain-containing family protein	*	*	*	*
5DL_4559352.1	No prior gene annotation	gi|474051357|gb|EMS53660.1|	Zinc finger Ran-binding domain-containing protein 3 [Triticum urartu]	GO:0004386;GO:0003677;GO:0005524;GO:0008152	uncharacterized protein loc100830077	*	*	*	*
5DL_4560046.1	No prior gene annotation	gi|475623020|gb|EMT32063.1|	Putative disease resistance protein [Aegilops tauschii]	GO:0006952;GO:0043531;GO:0006468;GO:0005524;GO:0004674;GO:0009069;EC:2.7.11.0	disease resistance protein	K13459	RPS2	KOG0619	FOG: Leucine rich repeat
5DL_4560939.1	No prior gene annotation	gi|475555504|gb|EMT12442.1|	hypothetical protein F775_07994 [Aegilops tauschii]	GO:0000785;GO:0031492;GO:0005634	methyl binding domain109	*	*	*	*
5DL_4562730.1	No prior gene annotation	gi|475585825|gb|EMT20144.1|	hypothetical protein F775_24249 [Aegilops tauschii]	*	*	*	*	*	*
5DL_4563046.1	With prior gene annotation	gi|475585435|gb|EMT20060.1|	Zinc finger protein 385D [Aegilops tauschii]	GO:0008270;GO:0003676	uncharacterized protein loc100829225	*	*	*	*
5DL_4564423.1	With prior gene annotation	gi|475580659|gb|EMT18656.1|	hypothetical protein F775_24542 [Aegilops tauschii]	GO:0005971;GO:0006260;GO:0005524;GO:0004748;GO:0055114;GO:0006144;GO:0006206;GO:0009186;EC:1.17.4.1	ribonucleoside-diphosphate reductase large subunit	K10807	RRM1	*	*
5DL_4567205.1	With prior gene annotation	gi|473804489|gb|EMS46677.1|	hypothetical protein TRIUR3_31243 [Triticum urartu]	GO:0003824;GO:0008152	uncharacterized protein loc100824276	*	*	*	*
5DL_4567427.1	No prior gene annotation	gi|475410912|gb|EMT00912.1|	hypothetical protein F775_24130 [Aegilops tauschii]	*	*	*	*	*	*
5DL_4568622.1	No prior gene annotation	gi|225600|prf||1307187A	ORF,upstream	GO:0016758;GO:0008152;EC:2.4.1.0	cyanohydrin beta-glucosyltransferase	*	*	*	*
5DL_4572104.1	No prior gene annotation	gi|475512559|gb|EMT05503.1|	Chemocyanin [Aegilops tauschii]	GO:0005507;GO:0016023;GO:0009055;GO:0048653;GO:0048046;GO:0009856;GO:0006118	basic blue	*	*	*	*
5DL_4572136.1	With prior gene annotation	gi|474032786|gb|EMS52997.1|	hypothetical protein TRIUR3_23801 [Triticum urartu]	GO:0006457;GO:0009506;GO:0005886;GO:0005524;GO:0051082;GO:0005829	t-complex protein 1 subunit epsilon	K09497	CCT5	KOG0357	Chaperonin complex component, TCP-1 epsilon subunit (CCT5)
5DL_4574815.1	No prior gene annotation	gi|475566519|gb|EMT15044.1|	Homeobox-leucine zipper protein ROC5 [Aegilops tauschii]	GO:0006355;GO:0003700;GO:0043565;GO:0008289;GO:0005634;GO:0005667;GO:0045449	homeobox-leucine zipper protein roc6-like	K09338	HD-ZIP	KOG0490	Transcription factor, contains HOX domain
5DL_4576261.1	With prior gene annotation	gi|473891793|gb|EMS48767.1|	BTB/POZ and MATH domain-containing protein 1 [Triticum urartu]	*	*	K10523	SPOP	KOG1987	Speckle-type POZ protein SPOP and related proteins with TRAF, MATH and BTB/POZ domains
5DL_4577431.1	No prior gene annotation	gi|475620610|gb|EMT31172.1|	hypothetical protein F775_11872 [Aegilops tauschii]	*	*	*	*	*	*
5DL_4579671.1	No prior gene annotation	gi|475559017|gb|EMT13247.1|	hypothetical protein F775_18098 [Aegilops tauschii]	*	*	*	*	*	*
5DL_4582615.1	No prior gene annotation	gi|475509016|gb|EMT05154.1|	Cysteine-rich receptor-like protein kinase 41 [Aegilops tauschii]	GO:0016310;GO:0004672;GO:0000166	cysteine-rich receptor-like protein kinase 41	K04733	IRAK4	*	*
5DL_4582882.1	No prior gene annotation	gi|475607304|gb|EMT26665.1|	hypothetical protein F775_06705 [Aegilops tauschii]	*	*	*	*	*	*
5DL_4592808.1	No prior gene annotation	gi|475596577|gb|EMT23405.1|	hypothetical protein F775_02190 [Aegilops tauschii]	GO:0005739	f-box domain containing expressed	*	*	*	*
5DL_4592881.1	No prior gene annotation	gi|475567004|gb|EMT15164.1|	hypothetical protein F775_02290 [Aegilops tauschii]	*	*	*	*	*	*
5DL_4595711.1	With prior gene annotation	gi|475542833|gb|EMT10040.1|	Putative LRR receptor-like serine/threonine-protein kinase [Aegilops tauschii]	GO:0006468;GO:0005524;GO:0016021;GO:0004674;GO:0009069;EC:2.7.11.0	lrr receptor-like serine threonine-protein kinase	*	*	*	*
5DL_4600946.1	No prior gene annotation	gi|475581685|gb|EMT18913.1|	hypothetical protein F775_08851 [Aegilops tauschii]	GO:0006468;GO:0005524;GO:0004674;GO:0009069;EC:2.7.11.0	uncharacterized protein loc100838883	*	*	*	*
5DL_4601143.1	No prior gene annotation	gi|475527247|gb|EMT07428.1|	hypothetical protein F775_17531 [Aegilops tauschii]	*	*	*	*	*	*
5DL_4603701.1	No prior gene annotation	gi|475615391|gb|EMT29426.1|	hypothetical protein F775_24379 [Aegilops tauschii]	*	*	*	*	*	*
5DL_4604052.1	With prior gene annotation	gi|475598245|gb|EMT23883.1|	hypothetical protein F775_22182 [Aegilops tauschii]	*	*	*	*	*	*
5DL_4604746.1	No prior gene annotation	gi|475606180|gb|EMT26316.1|	Disease resistance protein RPP13 [Aegilops tauschii]	GO:0006952;GO:0043531	disease resistance protein rpm1	K13457	RPM1, RPS3	KOG0619	FOG: Leucine rich repeat
5DL_4604762.1	No prior gene annotation	gi|474069754|gb|EMS54294.1|	Low affinity sulfate transporter 3 [Triticum urartu]	GO:0016021;GO:1902358;GO:0008271	low affinity sulfate transporter 3-like	K17469	SULTR2	*	*
5DL_4605034.1	No prior gene annotation	gi|475522239|gb|EMT06716.1|	Disease resistance protein RPM1 [Aegilops tauschii]	GO:0006952;GO:0043531	disease resistance protein rpm1	K13457	RPM1, RPS3	KOG0619	FOG: Leucine rich repeat
5DL_4605730.1	With prior gene annotation	gi|475470687|gb|EMT02385.1|	hypothetical protein F775_30317 [Aegilops tauschii]	*	*	*	*	*	*
5DL_4605776.1	No prior gene annotation	gi|475537323|gb|EMT09051.1|	hypothetical protein F775_20125 [Aegilops tauschii]	*	*	*	*	*	*
5DL_4605947.1	No prior gene annotation	gi|475590876|gb|EMT21588.1|	hypothetical protein F775_24699 [Aegilops tauschii]	*	*	*	*	*	*
5DL_4606008.1	No prior gene annotation	gi|89887334|gb|ABD78322.1|	polyprotein [Primula vulgaris]	GO:0003676;GO:0044260;GO:0009536;GO:0090304	retrotransposon unclassified	*	*	KOG0017	FOG: Transposon-encoded proteins with TYA, reverse transcriptase, integrase domains in various combinations
5DL_4606581.1	No prior gene annotation	gi|242090069|ref|XP_002440867.1|	hypothetical protein SORBIDRAFT_09g009990 [Sorghum bicolor] &gt;gi|241946152|gb|EES19297.1| hypothetical protein SORBIDRAFT_09g009990 [Sorghum bicolor]	GO:0005488;GO:0044260;GO:0090304;GO:0016740	retrotransposon unclassified	*	*	*	*
5DL_4606862.1	No prior gene annotation	gi|475599199|gb|EMT24172.1|	Putative pentatricopeptide repeat-containing protein [Aegilops tauschii]	*	*	*	*	*	*
5DL_4608379.1	No prior gene annotation	gi|38346992|emb|CAD40278.2|	OSJNBb0062H02.17 [Oryza sativa Japonica Group] &gt;gi|38347666|emb|CAE05600.2| OSJNBa0054D14.1 [Oryza sativa Japonica Group]	GO:0003964;GO:0003677;GO:0006278;GO:0003723;GO:0004190;GO:0006508;GO:0006310;EC:2.7.7.49;EC:3.4.23.0	retrotransposon unclassified	*	*	KOG0017	FOG: Transposon-encoded proteins with TYA, reverse transcriptase, integrase domains in various combinations
5DL_4608770.1	With prior gene annotation	gi|474267777|gb|EMS60748.1|	hypothetical protein TRIUR3_11141 [Triticum urartu]	*	*	*	*	*	*
5DL_953728.1	No prior gene annotation	gi|475621839|gb|EMT31643.1|	Disease resistance protein RPP13 [Aegilops tauschii]	GO:0006915;GO:0006952;GO:0043531;GO:0005524	disease resistance protein rpp13-like	K13457	RPM1, RPS3	*	*
5DS_2173627.1	No prior gene annotation	gi|475561762|gb|EMT13833.1|	hypothetical protein F775_08997 [Aegilops tauschii]	*	*	*	*	*	*
5DS_2731823.1	No prior gene annotation	gi|473795796|gb|EMS46491.1|	Lysine-specific demethylase 5D [Triticum urartu]	*	*	*	*	*	*
5DS_2732765.1	With prior gene annotation	gi|475573480|gb|EMT16762.1|	hypothetical protein F775_25244 [Aegilops tauschii]	GO:0045893;GO:0009941;GO:0009611;GO:0048046;GO:0010319;GO:0016020;GO:0005840;GO:0010297;GO:0005773;GO:0042631;GO:0042742;GO:0045727;GO:0005996;GO:0005777;GO:0008234;GO:0009570;GO:0009658;GO:0009409;GO:0032544;GO:0009506;GO:0006508;GO:0007623	hypothetical protein F775_25244 [Aegilops tauschii]	*	*	*	*
5DS_2734195.1	No prior gene annotation	gi|326513731|dbj|BAJ87884.1|	predicted protein [Hordeum vulgare subsp. vulgare]	GO:0005488	universal minicircle sequence binding protein	K09250	CNBP	KOG4400	E3 ubiquitin ligase interacting with arginine methyltransferase
5DS_2737157.1	No prior gene annotation	gi|475586257|gb|EMT20261.1|	hypothetical protein F775_08187 [Aegilops tauschii]	*	*	*	*	*	*
5DS_2745675.1	No prior gene annotation	gi|475534641|gb|EMT08606.1|	Coleoptile phototropism protein 1 [Aegilops tauschii]	GO:0009958;GO:0071944;GO:0009908	coleoptile phototropism protein 1	*	*	*	*
5DS_2748611.1	No prior gene annotation	gi|475380924|gb|EMT00637.1|	hypothetical protein F775_18380 [Aegilops tauschii]	GO:0005739	f-box only protein 7	*	*	*	*
5DS_2750306.1	No prior gene annotation	gi|52353388|gb|AAU43956.1|	unknown protein [Oryza sativa Japonica Group] &gt;gi|52353503|gb|AAU44069.1| putative polyprotein [Oryza sativa Japonica Group]	GO:0003676;GO:0009055;GO:0008270;GO:0015074;GO:0009536;GO:0022900;GO:0006118	retrotransposon ty1-copia subclass	*	*	*	*
5DS_2751319.1	No prior gene annotation	gi|475461363|gb|EMT02051.1|	hypothetical protein F775_30833 [Aegilops tauschii]	*	*	*	*	*	*
5DS_2751621.1	With prior gene annotation	gi|475552222|gb|EMT11745.1|	hypothetical protein F775_32707 [Aegilops tauschii]	*	*	K10268	FBXL2_20	*	*
5DS_2752661.1	With prior gene annotation	gi|242070839|ref|XP_002450696.1|	hypothetical protein SORBIDRAFT_05g010901 [Sorghum bicolor] &gt;gi|241936539|gb|EES09684.1| hypothetical protein SORBIDRAFT_05g010901 [Sorghum bicolor]	GO:0046872;GO:0008152;GO:0003824	retrotransposon unclassified	*	*	*	*
5DS_2752713.1	With prior gene annotation	gi|475585825|gb|EMT20144.1|	hypothetical protein F775_24249 [Aegilops tauschii]	*	*	*	*	*	*
5DS_2757061.1	No prior gene annotation	gi|475537822|gb|EMT09151.1|	hypothetical protein F775_21338 [Aegilops tauschii]	*	*	*	*	*	*
5DS_2758062.1	With prior gene annotation	gi|475561321|gb|EMT13759.1|	hypothetical protein F775_05763 [Aegilops tauschii]	*	*	*	*	*	*
5DS_2758260.1	No prior gene annotation	gi|475539546|gb|EMT09432.1|	hypothetical protein F775_24796 [Aegilops tauschii]	*	*	*	*	*	*
5DS_2760423.1	With prior gene annotation	gi|475614045|gb|EMT28965.1|	Putative disease resistance RPP13-like protein 1 [Aegilops tauschii]	GO:0006952;GO:0043531;GO:0016023	disease resistance protein rga2	*	*	*	*
5DS_2763924.1	With prior gene annotation	gi|474367760|gb|EMS63596.1|	Cucumisin [Triticum urartu]	GO:0042802;GO:0004252;GO:0016023;GO:0005576;GO:0006508;GO:0043086;EC:3.4.21.0	subtilisin-like protease-like	*	*	*	*
5DS_2764692.1	No prior gene annotation	gi|475489721|gb|EMT03453.1|	hypothetical protein F775_52371 [Aegilops tauschii]	*	*	*	*	*	*
5DS_2768529.1	No prior gene annotation	gi|77552759|gb|ABA95556.1|	hypothetical protein LOC_Os11g47400 [Oryza sativa Japonica Group]	*	*	*	*	*	*
5DS_2771022.1	No prior gene annotation	gi|475541902|gb|EMT09869.1|	hypothetical protein F775_02566 [Aegilops tauschii]	*	*	*	*	*	*
5DS_2771955.1	No prior gene annotation	gi|475580293|gb|EMT18563.1|	hypothetical protein F775_06768 [Aegilops tauschii]	*	*	K14772	UTP20	*	*
5DS_2773129.1	With prior gene annotation	gi|475513286|gb|EMT05602.1|	hypothetical protein F775_19406 [Aegilops tauschii]	*	*	*	*	*	*
5DS_2774698.1	With prior gene annotation	gi|475530186|gb|EMT07871.1|	hypothetical protein F775_09045 [Aegilops tauschii]	*	*	*	*	*	*
5DS_2775109.1	No prior gene annotation	gi|474395624|gb|EMS65679.1|	hypothetical protein TRIUR3_32410 [Triticum urartu]	*	*	*	*	*	*
5DS_2778860.1	No prior gene annotation	gi|326491725|dbj|BAJ94340.1|	predicted protein [Hordeum vulgare subsp. vulgare]	*	*	*	*	*	*
5DS_2780471.1	No prior gene annotation	gi|115475501|ref|NP_001061347.1|	Os08g0243600 [Oryza sativa Japonica Group] &gt;gi|32352164|dbj|BAC78575.1| hypothetical protein [Oryza sativa Japonica Group] &gt;gi|40253495|dbj|BAD05444.1| putative HAD-superfamily hydrolase [Oryza sativa Japonica Group] &gt;gi|40253698|dbj|BAD05640.1| putative HAD-superfamily hydrolase [Oryza sativa Japonica Group] &gt;gi|113623316|dbj|BAF23261.1| Os08g0243600 [Oryza sativa Japonica Group] &gt…	*	*	K17623	HDHD1	*	*
5DS_2781001.1	No prior gene annotation	gi|475569136|gb|EMT15697.1|	hypothetical protein F775_24027 [Aegilops tauschii]	*	*	*	*	*	*
5DS_2781035.1	No prior gene annotation	gi|475553285|gb|EMT11958.1|	hypothetical protein F775_25305 [Aegilops tauschii]	*	*	*	*	*	*
5DS_2781602.1	No prior gene annotation	gi|475583060|gb|EMT19337.1|	Disease resistance protein RPM1 [Aegilops tauschii]	GO:0006952;GO:0043531;GO:0016023	disease resistance protein rpm1	K13457	RPM1, RPS3	KOG0619	FOG: Leucine rich repeat
5DS_2782559.1	No prior gene annotation	gi|326526405|dbj|BAJ97219.1|	predicted protein [Hordeum vulgare subsp. vulgare]	GO:0009505;GO:0016798;GO:0016023;GO:0009826;GO:0008152;GO:0016020	heparanase-like protein 1-like isoform 2	K07964	HPSE	*	*
5DS_2783134.1	No prior gene annotation	gi|284434698|gb|ADB85398.1|	putative retrotransposon protein [Phyllostachys edulis]	GO:0003964;GO:0003677;GO:0006278;GO:0003723;GO:0004190;GO:0006508;GO:0009536;GO:0015074;GO:0006310;GO:0005215;GO:0006810;EC:2.7.7.49;EC:3.4.23.0	retrotransposon unclassified	*	*	KOG0017	FOG: Transposon-encoded proteins with TYA, reverse transcriptase, integrase domains in various combinations
5DS_508948.1	No prior gene annotation	gi|474365325|gb|EMS63429.1|	hypothetical protein TRIUR3_14052 [Triticum urartu]	*	*	K13171	SRRM1, SRM160	*	*
6AL_5743317.1	No prior gene annotation	gi|474096848|gb|EMS55078.1|	hypothetical protein TRIUR3_26163 [Triticum urartu]	*	*	*	*	*	*
6AL_5745511.1	No prior gene annotation	gi|474368073|gb|EMS63647.1|	hypothetical protein TRIUR3_30712 [Triticum urartu]	*	*	*	*	*	*
6AL_5746691.1	With prior gene annotation	gi|475564815|gb|EMT14617.1|	hypothetical protein F775_23517 [Aegilops tauschii]	*	*	*	*	*	*
6AL_5750387.1	With prior gene annotation	gi|474383794|gb|EMS64777.1|	hypothetical protein TRIUR3_11757 [Triticum urartu]	*	*	*	*	*	*
6AL_5751501.1	With prior gene annotation	gi|473996973|gb|EMS52108.1|	UPF0559 protein [Triticum urartu]	*	*	*	*	*	*
6AL_5751519.1	No prior gene annotation	gi|474427488|gb|EMS67784.1|	hypothetical protein TRIUR3_34563 [Triticum urartu]	*	*	*	*	*	*
6AL_5751960.1	No prior gene annotation	gi|475479455|gb|EMT02786.1|	hypothetical protein F775_24701 [Aegilops tauschii]	*	*	K14565	NOP58	KOG2572	Ribosome biogenesis protein - Nop58p/Nop5p
6AL_5757748.1	No prior gene annotation	gi|326517152|dbj|BAJ99942.1|	predicted protein [Hordeum vulgare subsp. vulgare]	*	*	*	*	*	*
6AL_5757967.1	No prior gene annotation	gi|326532290|dbj|BAK05074.1|	predicted protein [Hordeum vulgare subsp. vulgare]	*	*	K00485	FMO	*	*
6AL_5757967.2	No prior gene annotation	gi|18378613|gb|AAL68644.1|AF458768_1	polyprotein [Oryza sativa Japonica Group]	GO:0003964;GO:0003677;GO:0006278;GO:0003723;GO:0004190;GO:0006508;GO:0006310;EC:2.7.7.49;EC:3.4.23.0	retrotransposon unclassified	*	*	KOG0017	FOG: Transposon-encoded proteins with TYA, reverse transcriptase, integrase domains in various combinations
6AL_5758699.1	No prior gene annotation	gi|326504754|dbj|BAK06668.1|	predicted protein [Hordeum vulgare subsp. vulgare]	GO:0009908;GO:0006355;GO:0003677;GO:0030154;GO:0046983;GO:0003700;GO:0005737;GO:0005634;GO:0005667;GO:0045449	mads-box transcription factor 29	K09264	K09264	KOG0014	MADS box transcription factor
6AL_5763040.1	No prior gene annotation	gi|474413322|gb|EMS67007.1|	hypothetical protein TRIUR3_27685 [Triticum urartu]	*	*	K12606	RCD1, CNOT9, CAF40	KOG3036	Protein involved in cell differentiation/sexual development
6AL_5765847.1	No prior gene annotation	gi|473957510|gb|EMS50974.1|	putative protein phosphatase 2C 64 [Triticum urartu]	GO:0003824;GO:0008152	protein phosphatase 2c 64	*	*	*	*
6AL_5769604.1	No prior gene annotation	gi|475582262|gb|EMT19079.1|	hypothetical protein F775_25216 [Aegilops tauschii]	*	*	*	*	*	*
6AL_5769858.2	With prior gene annotation	gi|474212342|gb|EMS58900.1|	hypothetical protein TRIUR3_15961 [Triticum urartu]	GO:0008270	uncharacterized protein loc100825015	*	*	*	*
6AL_5771110.1	No prior gene annotation	gi|475558942|gb|EMT13224.1|	hypothetical protein F775_01385 [Aegilops tauschii]	*	*	*	*	*	*
6AL_5775869.1	No prior gene annotation	gi|68036606|gb|AAY84877.1|	nuclear transportin [Triticum aestivum]	*	*	K15436	TRPO3, MTR10	*	*
6AL_5779628.1	With prior gene annotation	gi|474396599|gb|EMS65757.1|	hypothetical protein TRIUR3_13382 [Triticum urartu]	*	*	*	*	*	*
6AL_5780278.1	No prior gene annotation	gi|31432119|gb|AAP53789.1|	retrotransposon protein, putative, unclassified [Oryza sativa Japonica Group]	GO:0006259;GO:0003676	retrotransposon unclassified	*	*	*	*
6AL_5787693.1	No prior gene annotation	gi|473872898|gb|EMS47766.1|	hypothetical protein TRIUR3_09309 [Triticum urartu]	*	*	K09595	HM13	*	*
6AL_5791660.1	No prior gene annotation	gi|475592604|gb|EMT22131.1|	hypothetical protein F775_17885 [Aegilops tauschii]	*	*	*	*	*	*
6AL_5793380.1	No prior gene annotation	gi|475499166|gb|EMT04140.1|	hypothetical protein F775_24947 [Aegilops tauschii]	*	*	*	*	*	*
6AL_5794013.1	No prior gene annotation	gi|474392148|gb|EMS65462.1|	hypothetical protein TRIUR3_26679 [Triticum urartu]	*	*	*	*	*	*
6AL_5795703.1	No prior gene annotation	gi|474436177|gb|EMS68187.1|	hypothetical protein TRIUR3_11000 [Triticum urartu]	*	*	*	*	*	*
6AL_5795768.1	No prior gene annotation	gi|474420618|gb|EMS67524.1|	Mitogen-activated protein kinase kinase kinase 1 [Triticum urartu]	GO:0006468;GO:0005524;GO:0004674;GO:0009069;EC:2.7.11.0	mitogen-activated protein kinase kinase kinase yoda-like	*	*	KOG0198	MEKK and related serine/threonine protein kinases
6AL_5797135.1	No prior gene annotation	gi|474378228|gb|EMS64341.1|	hypothetical protein TRIUR3_05149 [Triticum urartu]	*	*	K15199	GTF3C1	*	*
6AL_5798616.1	No prior gene annotation	gi|242083024|ref|XP_002441937.1|	hypothetical protein SORBIDRAFT_08g005170 [Sorghum bicolor] &gt;gi|241942630|gb|EES15775.1| hypothetical protein SORBIDRAFT_08g005170 [Sorghum bicolor]	GO:0003676	uncharacterized protein loc101219957	*	*	*	*
6AL_5800399.1	No prior gene annotation	gi|474369389|gb|EMS63727.1|	putative serine/threonine-protein kinase yakA [Triticum urartu]	GO:0009506;GO:0006468;GO:0005524;GO:0005829;GO:0004674;GO:0009737;GO:0009069;EC:2.7.11.0	protein kinase	K18670	YAK1	KOG0667	Dual-specificity tyrosine-phosphorylation regulated kinase
6AL_5802200.1	No prior gene annotation	gi|474262004|gb|EMS60555.1|	hypothetical protein TRIUR3_26525 [Triticum urartu]	*	*	*	*	*	*
6AL_5802610.1	No prior gene annotation	gi|473993721|gb|EMS51974.1|	hypothetical protein TRIUR3_24806 [Triticum urartu]	*	*	*	*	*	*
6AL_5805814.1	No prior gene annotation	gi|302792236|ref|XP_002977884.1|	hypothetical protein SELMODRAFT_228494 [Selaginella moellendorffii] &gt;gi|302795360|ref|XP_002979443.1| hypothetical protein SELMODRAFT_271384 [Selaginella moellendorffii] &gt;gi|300152691|gb|EFJ19332.1| hypothetical protein SELMODRAFT_271384 [Selaginella moellendorffii] &gt;gi|300154587|gb|EFJ21222.1| hypothetical protein SELMODRAFT_228494 [Selaginella moellendorffii]	GO:0016021;GO:0016192	kda vesicle transport protein	K08517	SEC22	*	*
6AL_5811103.1	No prior gene annotation	gi|473957109|gb|EMS50948.1|	hypothetical protein TRIUR3_34749 [Triticum urartu]	GO:0005789;GO:0006659;GO:0005634	phosphatidylserine synthase 2	K08730	PTDSS2	*	*
6AL_5815060.1	With prior gene annotation	gi|474036628|gb|EMS53147.1|	hypothetical protein TRIUR3_00939 [Triticum urartu]	*	*	*	*	*	*
6AL_5815260.2	With prior gene annotation	gi|475621599|gb|EMT31536.1|	hypothetical protein F775_02374 [Aegilops tauschii]	*	*	*	*	*	*
6AL_5815713.1	No prior gene annotation	gi|473996812|gb|EMS52095.1|	hypothetical protein TRIUR3_29319 [Triticum urartu]	*	*	*	*	*	*
6AL_5816450.1	No prior gene annotation	gi|473904506|gb|EMS49283.1|	Single-stranded DNA-binding protein, mitochondrial [Triticum urartu]	GO:0003697;GO:0006260	single-stranded dna-binding mitochondrial	*	*	*	*
6AL_5816904.1	With prior gene annotation	gi|475533036|gb|EMT08325.1|	hypothetical protein F775_19408 [Aegilops tauschii]	*	*	*	*	*	*
6AL_5819665.1	No prior gene annotation	gi|473993295|gb|EMS51949.1|	hypothetical protein TRIUR3_03638 [Triticum urartu]	*	*	*	*	*	*
6AL_5821042.1	No prior gene annotation	gi|475592272|gb|EMT22028.1|	Cysteine-rich receptor-like protein kinase 41 [Aegilops tauschii]	*	*	*	*	*	*
6AL_5823975.1	No prior gene annotation	gi|475503390|gb|EMT04535.1|	ABC transporter C family member 3 [Aegilops tauschii]	GO:0000325;GO:0005774;GO:0048046;GO:0043190;GO:0051707;GO:0015431;GO:0010290;GO:0009506;GO:0055085;GO:0006200;GO:0005524	abc transporter c family member 3	*	*	KOG0054	Multidrug resistance-associated protein/mitoxantrone resistance protein, ABC superfamily
6AL_5825070.1	With prior gene annotation	gi|474088477|gb|EMS54762.1|	hypothetical protein TRIUR3_22412 [Triticum urartu]	*	*	*	*	*	*
6AL_5826566.1	No prior gene annotation	gi|474043788|gb|EMS53425.1|	Myb family transcription factor APL [Triticum urartu]	GO:0003677;GO:0003682;GO:0000785	myb family transcription factor apl	*	*	*	*
6AL_5827541.1	No prior gene annotation	gi|297607642|ref|NP_001060325.2|	Os07g0624100 [Oryza sativa Japonica Group] &gt;gi|255677983|dbj|BAF22239.2| Os07g0624100 [Oryza sativa Japonica Group]	GO:0005488	bed zinc finger family expressed	*	*	*	*
6AL_5829565.1	With prior gene annotation	gi|514722171|ref|XP_004954924.1|	PREDICTED: uncharacterized protein LOC101756955 [Setaria italica]	GO:0003964;GO:0006278;GO:0003723;GO:0016020;EC:2.7.7.49	retrotransposon unclassified	*	*	KOG1075	FOG: Reverse transcriptase
6AL_5830761.1	With prior gene annotation	gi|475466640|gb|EMT02208.1|	Putative disease resistance protein RGA4 [Aegilops tauschii]	GO:0006952;GO:0043531	disease resistance protein rga2	*	*	*	*
6AL_5831541.1	No prior gene annotation	gi|218195535|gb|EEC77962.1|	hypothetical protein OsI_17322 [Oryza sativa Indica Group]	*	*	*	*	KOG1075	FOG: Reverse transcriptase
6AL_5831661.1	No prior gene annotation	gi|475572550|gb|EMT16523.1|	hypothetical protein F775_22627 [Aegilops tauschii]	*	*	*	*	*	*
6AL_5832112.1	No prior gene annotation	gi|474401754|gb|EMS66126.1|	hypothetical protein TRIUR3_14505 [Triticum urartu]	*	*	*	*	*	*
6AL_5832552.1	No prior gene annotation	gi|474205215|gb|EMS58697.1|	Serine carboxypeptidase-like 18 [Triticum urartu]	GO:0043231;GO:0010467;GO:0090304;GO:0050896;GO:0034645;GO:0003824;GO:0005488	serine carboxypeptidase-like 18	*	*	*	*
6AL_5832729.1	With prior gene annotation	gi|475607854|gb|EMT26845.1|	Alpha-aminoadipic semialdehyde synthase [Aegilops tauschii]	GO:0019477;GO:0047130;GO:0005829;GO:0055114;GO:0080167;GO:0009085;EC:1.5.1.8	alpha-aminoadipic semialdehyde synthase	K14157	AASS	KOG0172	Lysine-ketoglutarate reductase/saccharopine dehydrogenase
6AL_5834446.1	No prior gene annotation	gi|474277461|gb|EMS61137.1|	hypothetical protein TRIUR3_31741 [Triticum urartu]	GO:0005488	uncharacterized protein loc104582872 isoform x2	*	*	*	*
6AL_5835041.1	With prior gene annotation	gi|475575578|gb|EMT17311.1|	hypothetical protein F775_32684 [Aegilops tauschii]	GO:0019013;GO:0030529;GO:0005739;GO:0016363	u3 small nucleolar ribonucleoprotein protein imp4-like	K14561	IMP4	KOG2781	U3 small nucleolar ribonucleoprotein (snoRNP) component
6AL_5835219.1	With prior gene annotation	gi|326487882|dbj|BAJ89780.1|	predicted protein [Hordeum vulgare subsp. vulgare]	*	*	*	*	*	*
6AL_5835349.1	No prior gene annotation	gi|475559238|gb|EMT13292.1|	Speckle-type POZ protein-like protein [Aegilops tauschii]	*	*	*	*	*	*
6AS_2620270.1	No prior gene annotation	gi|474255310|gb|EMS60345.1|	hypothetical protein TRIUR3_24016 [Triticum urartu]	*	*	*	*	*	*
6AS_3277750.1	With prior gene annotation	gi|77555174|gb|ABA97970.1|	retrotransposon protein, putative, unclassified, expressed [Oryza sativa Japonica Group]	GO:0003964;GO:0006278;GO:0003723;GO:0005634;GO:0015074;EC:2.7.7.49	retrotransposon unclassified	*	*	KOG0017	FOG: Transposon-encoded proteins with TYA, reverse transcriptase, integrase domains in various combinations
6AS_3507354.1	No prior gene annotation	gi|474239379|gb|EMS59752.1|	hypothetical protein TRIUR3_30284 [Triticum urartu]	*	*	*	*	*	*
6AS_4337324.1	With prior gene annotation	gi|326515834|dbj|BAK07163.1|	predicted protein [Hordeum vulgare subsp. vulgare]	GO:0003676;GO:0008270	retrotransposon unclassified	*	*	*	*
6AS_4338888.1	No prior gene annotation	gi|473930258|gb|EMS49947.1|	hypothetical protein TRIUR3_19780 [Triticum urartu]	*	*	*	*	*	*
6AS_4342399.1	No prior gene annotation	gi|473748020|gb|EMS45548.1|	hypothetical protein TRIUR3_22866 [Triticum urartu]	*	*	*	*	*	*
6AS_4347451.1	No prior gene annotation	gi|473861219|gb|EMS47547.1|	hypothetical protein TRIUR3_32621 [Triticum urartu]	*	*	*	*	*	*
6AS_4347906.1	No prior gene annotation	gi|473777557|gb|EMS45995.1|	Bet1-like SNARE 1-1 [Triticum urartu]	GO:0005484;GO:0005634;GO:0005886;GO:0006810	bet1-like snare 1-1-like	K08504	BET1	*	*
6AS_4350592.1	No prior gene annotation	gi|326491725|dbj|BAJ94340.1|	predicted protein [Hordeum vulgare subsp. vulgare]	*	*	*	*	*	*
6AS_4353127.1	With prior gene annotation	gi|721687135|ref|XP_010239160.1|	PREDICTED: uncharacterized protein LOC104584986 [Brachypodium distachyon]	*	*	*	*	*	*
6AS_4354434.1	No prior gene annotation	gi|222616325|gb|EEE52457.1|	hypothetical protein OsJ_34617 [Oryza sativa Japonica Group]	GO:0003676	hat family dimerisation domain containing protein	*	*	KOG1121	Tam3-transposase (Ac family)
6AS_4354750.1	No prior gene annotation	gi|384236267|gb|AFH74441.1|	alpha-gliadin [Triticum dicoccoides]	GO:0045735	alpha- partial	*	*	*	*
6AS_4356783.1	No prior gene annotation	gi|473728851|gb|EMS45138.1|	hypothetical protein TRIUR3_20394 [Triticum urartu]	*	*	*	*	*	*
6AS_4356817.1	No prior gene annotation	gi|440577308|emb|CCI55315.1|	PH01B001I13.11 [Phyllostachys edulis]	*	*	*	*	*	*
6AS_4357513.1	No prior gene annotation	gi|474346940|gb|EMS62893.1|	hypothetical protein TRIUR3_22011 [Triticum urartu]	*	*	*	*	*	*
6AS_4359741.1	No prior gene annotation	gi|474043428|gb|EMS53373.1|	hypothetical protein TRIUR3_33752 [Triticum urartu]	GO:0004830;GO:0006436;GO:0005524;GO:0005737;GO:0006568;EC:6.1.1.2	tryptophanyl-trna cytoplasmic	*	*	*	*
6AS_4359998.1	No prior gene annotation	gi|473999950|gb|EMS52219.1|	putative L-ascorbate peroxidase 3 [Triticum urartu]	GO:0009536;GO:0016491;GO:0016020	probable l-ascorbate peroxidase 3-like	K00434	E1.11.1.11	*	*
6AS_4364446.1	No prior gene annotation	gi|475516909|gb|EMT06043.1|	hypothetical protein F775_19948 [Aegilops tauschii]	GO:0005507;GO:0009055;GO:0006118	hypothetical protein F775_19948 [Aegilops tauschii]	*	*	*	*
6AS_4368231.1	No prior gene annotation	gi|10140673|gb|AAG13508.1|AC068924_13	putative gag-pol polyprotein [Oryza sativa Japonica Group]	GO:0003964;GO:0003677;GO:0006278;GO:0003723;GO:0004190;GO:0006508;GO:0006310;EC:2.7.7.49;EC:3.4.23.0	ac068924_13 gag-pol polyprotein	*	*	KOG0017	FOG: Transposon-encoded proteins with TYA, reverse transcriptase, integrase domains in various combinations
6AS_4370244.1	No prior gene annotation	gi|473892821|gb|EMS48871.1|	hypothetical protein TRIUR3_21442 [Triticum urartu]	*	*	*	*	*	*
6AS_4371089.1	With prior gene annotation	gi|474379498|gb|EMS64448.1|	Tyrosine-sulfated glycopeptide receptor 1 [Triticum urartu]	GO:0006468;GO:0005524;GO:0016021;GO:0004674;GO:0009069;EC:2.7.11.0	leucine-rich repeat receptor-like kinase	*	*	KOG0619	FOG: Leucine rich repeat
6AS_4371745.1	No prior gene annotation	gi|475582262|gb|EMT19079.1|	hypothetical protein F775_25216 [Aegilops tauschii]	*	*	*	*	*	*
6AS_4372684.1	No prior gene annotation	gi|475594692|gb|EMT22775.1|	Serine/threonine-protein kinase CTR1 [Aegilops tauschii]	GO:0016772	serine threonine-protein kinase ctr1	*	*	*	*
6AS_4372778.1	No prior gene annotation	gi|475623458|gb|EMT32224.1|	hypothetical protein F775_24479 [Aegilops tauschii]	*	*	*	*	*	*
6AS_4375386.1	With prior gene annotation	gi|475437198|gb|EMT01347.1|	Tyrosine-sulfated glycopeptide receptor 1 [Aegilops tauschii]	GO:0006468;GO:0005524;GO:0016021;GO:0004674;GO:0009069;EC:2.7.11.0	tyrosine-sulfated glycopeptide receptor 1	*	*	*	*
6AS_4376731.1	No prior gene annotation	gi|721649865|ref|XP_010233213.1|	PREDICTED: uncharacterized protein LOC100821800 [Brachypodium distachyon]	*	*	*	*	*	*
6AS_4377332.1	No prior gene annotation	gi|474158783|gb|EMS57204.1|	hypothetical protein TRIUR3_27372 [Triticum urartu]	*	*	*	*	*	*
6AS_4378831.1	No prior gene annotation	gi|413933568|gb|AFW68119.1|	hypothetical protein ZEAMMB73_127216 [Zea mays]	GO:0006355;GO:0005634	not1 n-terminal protein	K12580	CNOT3, NOT3	KOG2150	CCR4-NOT transcriptional regulation complex, NOT5 subunit
6AS_4382546.1	No prior gene annotation	gi|474007277|gb|EMS52446.1|	hypothetical protein TRIUR3_26408 [Triticum urartu]	*	*	*	*	*	*
6AS_4383892.1	No prior gene annotation	gi|473798829|gb|EMS46537.1|	Helicase protein MOM1 [Triticum urartu]	GO:0008152;GO:0004386;GO:0005634;GO:0008270	helicase protein mom1	*	*	*	*
6AS_4385870.1	No prior gene annotation	gi|474128331|gb|EMS56314.1|	hypothetical protein TRIUR3_35199 [Triticum urartu]	*	*	*	*	*	*
6AS_4388193.1	No prior gene annotation	gi|475525089|gb|EMT07106.1|	E3 ubiquitin-protein ligase CIP8 [Aegilops tauschii]	GO:0006810;GO:0008270;GO:0016020;GO:0016874;GO:0016491;GO:0043531;GO:0005509;GO:0005730;GO:0006468;GO:0004674;GO:0048235;GO:0005215;GO:0055114;GO:0003856;GO:0048574;GO:0006952;GO:0005524;GO:0009069;GO:0000162;GO:0006571;GO:0009094;EC:2.7.11.0;EC:4.2.3.4	e3 ubiquitin-protein ligase cip8	*	*	*	*
6AS_4389951.1	No prior gene annotation	gi|474109131|gb|EMS55574.1|	hypothetical protein TRIUR3_18223 [Triticum urartu]	GO:0003899;GO:0003677;GO:0006351;GO:0032549;GO:0009507;GO:0005730;GO:0006144;GO:0006206;EC:2.7.7.6	rna polymerase beta subunit	K03043	rpoB	KOG0216	RNA polymerase I, second largest subunit
6AS_4390912.1	No prior gene annotation	gi|474321064|gb|EMS62309.1|	LRR receptor-like serine/threonine-protein kinase EFR [Triticum urartu]	*	*	*	*	*	*
6AS_4390926.1	With prior gene annotation	gi|473923341|gb|EMS49762.1|	hypothetical protein TRIUR3_19434 [Triticum urartu]	*	*	*	*	*	*
6AS_4391102.1	No prior gene annotation	gi|474009092|gb|EMS52504.1|	hypothetical protein TRIUR3_07093 [Triticum urartu]	*	*	*	*	*	*
6AS_4391102.2	No prior gene annotation	gi|474009091|gb|EMS52503.1|	hypothetical protein TRIUR3_07092 [Triticum urartu]	*	*	*	*	*	*
6AS_4391489.1	With prior gene annotation	gi|474054448|gb|EMS53750.1|	hypothetical protein TRIUR3_10251 [Triticum urartu]	*	*	*	*	*	*
6AS_4394057.2	With prior gene annotation	gi|475623926|gb|EMT32417.1|	hypothetical protein F775_24208 [Aegilops tauschii]	GO:0005643;GO:0006606;GO:0019013;GO:0008152;GO:0016758;EC:2.4.1.0	anthocyanidin -o-glucosyltransferase	K09291	TPR, MLP1, MLP2	*	*
6AS_4394893.1	No prior gene annotation	gi|326515858|dbj|BAK07175.1|	predicted protein [Hordeum vulgare subsp. vulgare] &gt;gi|326532270|dbj|BAK05064.1| predicted protein [Hordeum vulgare subsp. vulgare]	*	*	*	*	*	*
6AS_4397931.1	No prior gene annotation	gi|326507912|dbj|BAJ86699.1|	predicted protein [Hordeum vulgare subsp. vulgare]	GO:0005739	pentatricopeptide repeat-containing protein	*	*	*	*
6AS_4400158.1	With prior gene annotation	gi|475625158|gb|EMT32871.1|	Cysteine synthase, chloroplastic/chromoplastic [Aegilops tauschii]	GO:0005739;GO:0009941;GO:0005768;GO:0080145;GO:0005802;GO:0006535;GO:0046686;GO:0030170;GO:0004124;GO:0005794;GO:0048046;GO:0009333;EC:2.5.1.47	cysteine chloroplastic chromoplastic	K01738	cysK	KOG1252	Cystathionine beta-synthase and related enzymes
6AS_4402212.2	With prior gene annotation	gi|475621522|gb|EMT31507.1|	hypothetical protein F775_26733 [Aegilops tauschii]	*	*	*	*	*	*
6AS_4403722.1	No prior gene annotation	gi|20302473|emb|CAD30025.1|	ferredoxin-NADP(H) oxidoreductase [Triticum aestivum]	*	*	K02641	petH	*	*
6AS_4407388.1	No prior gene annotation	gi|474301854|gb|EMS61629.1|	Deoxyuridine 5&apos;-triphosphate nucleotidohydrolase [Triticum urartu]	GO:0005488;GO:0016787;GO:0046080	deoxyuridine 5 -triphosphate nucleotidohydrolase	K01520	dut, DUT	KOG3370	dUTPase
6AS_4408213.1	No prior gene annotation	gi|514722171|ref|XP_004954924.1|	PREDICTED: uncharacterized protein LOC101756955 [Setaria italica]	GO:0003964;GO:0006278;GO:0003723;GO:0016020;GO:0009536;EC:2.7.7.49	retrotransposon unclassified	*	*	*	*
6AS_4415581.1	No prior gene annotation	gi|474366342|gb|EMS63500.1|	hypothetical protein TRIUR3_31077 [Triticum urartu]	*	*	*	*	*	*
6AS_4415770.1	No prior gene annotation	gi|474273402|gb|EMS60957.1|	hypothetical protein TRIUR3_11299 [Triticum urartu]	GO:0005975;GO:0004553;EC:3.2.1.0	endoglucanase 11	*	*	*	*
6AS_4419354.1	With prior gene annotation	gi|242071781|ref|XP_002451167.1|	hypothetical protein SORBIDRAFT_05g025250 [Sorghum bicolor] &gt;gi|241937010|gb|EES10155.1| hypothetical protein SORBIDRAFT_05g025250 [Sorghum bicolor]	*	*	*	*	*	*
6AS_4421620.1	No prior gene annotation	gi|475531027|gb|EMT08007.1|	hypothetical protein F775_25181 [Aegilops tauschii]	*	*	*	*	*	*
6AS_4425792.1	With prior gene annotation	gi|514708280|ref|XP_004951497.1|	PREDICTED: putative pleiotropic drug resistance protein 7-like [Setaria italica]	GO:0006810;GO:0016021;GO:0006200;GO:0005524;GO:0016887;EC:3.6.1.3	pdr-like abc transporter	*	*	KOG0065	Pleiotropic drug resistance proteins (PDR1-15), ABC superfamily
6AS_4425983.1	No prior gene annotation	gi|77554308|gb|ABA97104.1|	retrotransposon protein, putative, unclassified [Oryza sativa Japonica Group]	GO:0003964;GO:0003677;GO:0006278;GO:0003723;GO:0004190;GO:0006508;GO:0006310;EC:2.7.7.49;EC:3.4.23.0	retrotransposon unclassified	*	*	KOG0017	FOG: Transposon-encoded proteins with TYA, reverse transcriptase, integrase domains in various combinations
6AS_4427582.1	No prior gene annotation	gi|413926514|gb|AFW66446.1|	ubiquitin2 [Zea mays] &gt;gi|413935669|gb|AFW70220.1| polyubiquitin-like protein [Zea mays]	GO:0010224;GO:0005773;GO:0009751	polyubiquitin-like protein	K08770	UBC	KOG0001	Ubiquitin and ubiquitin-like proteins
6AS_4427804.1	No prior gene annotation	gi|474273402|gb|EMS60957.1|	hypothetical protein TRIUR3_11299 [Triticum urartu]	GO:0005975;GO:0004553;EC:3.2.1.0	endoglucanase 11	*	*	*	*
6AS_4428441.1	No prior gene annotation	gi|475600670|gb|EMT24605.1|	Somatic embryogenesis receptor kinase 2 [Aegilops tauschii]	GO:0016772;GO:0000775;GO:0007067;GO:0016020	kinetochore protein nuf2	K11548	NUF2, CDCA1	*	*
6AS_4429481.1	No prior gene annotation	gi|475622738|gb|EMT31963.1|	hypothetical protein F775_52684 [Aegilops tauschii]	GO:0008270;GO:0003676	hypothetical protein F775_52684 [Aegilops tauschii]	*	*	*	*
6AS_4430026.1	No prior gene annotation	gi|474039661|gb|EMS53247.1|	hypothetical protein TRIUR3_09115 [Triticum urartu]	*	*	*	*	*	*
6AS_4430195.1	No prior gene annotation	gi|475451112|gb|EMT01697.1|	hypothetical protein F775_23406 [Aegilops tauschii]	*	*	*	*	*	*
6AS_4431098.1	With prior gene annotation	gi|62701835|gb|AAX92908.1|	transposon protein, putative, ping/pong/SNOOPY sub-class [Oryza sativa Japonica Group]	*	*	*	*	*	*
6AS_4431280.1	No prior gene annotation	gi|473964983|gb|EMS51227.1|	putative alpha-galactosidase B [Triticum urartu]	GO:0005618;GO:0005975;GO:0004553;EC:3.2.1.0	alpha-galactosidase b	*	*	*	*
6AS_4431389.1	No prior gene annotation	gi|18568269|gb|AAL76001.1|AF466646_9	putative gag-pol polyprotein [Zea mays]	GO:0003964;GO:0003677;GO:0006278;GO:0003723;GO:0004190;GO:0006508;GO:0006310;EC:2.7.7.49;EC:3.4.23.0	retrotransposon unclassified	*	*	KOG0017	FOG: Transposon-encoded proteins with TYA, reverse transcriptase, integrase domains in various combinations
6AS_4431389.2	No prior gene annotation	gi|514721075|ref|XP_004954645.1|	PREDICTED: uncharacterized protein LOC101755730 [Setaria italica]	GO:0016772;GO:0044238;GO:0043170	uncharacterized protein loc101755730	*	*	*	*
6AS_4431958.1	No prior gene annotation	gi|721613599|ref|XP_010240636.1|	PREDICTED: polyubiquitin isoform X1 [Brachypodium distachyon] &gt;gi|721613705|ref|XP_010240784.1| PREDICTED: polyubiquitin isoform X1 [Brachypodium distachyon]	GO:0005730;GO:0009751;GO:0010224;GO:0005618;GO:0005774	polyubiquitin isoform x1	K08770	UBC	KOG0001	Ubiquitin and ubiquitin-like proteins
6AS_4432023.1	No prior gene annotation	gi|475551391|gb|EMT11631.1|	Pentatricopeptide repeat-containing protein [Aegilops tauschii]	GO:0005739	pentatricopeptide repeat-containing protein	*	*	*	*
6BL_1163684.1	No prior gene annotation	gi|475611556|gb|EMT28125.1|	B3 domain-containing protein [Aegilops tauschii]	GO:0006355;GO:0003677;GO:0005634	b3 domain-containing protein	*	*	*	*
6BL_2512459.1	No prior gene annotation	gi|326498185|dbj|BAJ94955.1|	predicted protein [Hordeum vulgare subsp. vulgare]	*	*	*	*	*	*
6BL_2995104.1	No prior gene annotation	gi|326533466|dbj|BAK05264.1|	predicted protein [Hordeum vulgare subsp. vulgare]	GO:0005488	protein far1-related sequence 5	*	*	*	*
6BL_4211861.2	With prior gene annotation	gi|475623884|gb|EMT32405.1|	Putative disease resistance protein [Aegilops tauschii]	*	*	*	*	*	*
6BL_4216731.1	No prior gene annotation	gi|593795806|ref|XP_007160941.1|	hypothetical protein PHAVU_001G030000g [Phaseolus vulgaris] &gt;gi|561034405|gb|ESW32935.1| hypothetical protein PHAVU_001G030000g [Phaseolus vulgaris]	GO:0006422;GO:0005524;GO:0004815;GO:0005737;GO:0006522;GO:0006531;EC:6.1.1.12	aspartate--trna cytoplasmic-like	K01876	DARS, aspS	*	*
6BL_4218852.1	No prior gene annotation	gi|474051177|gb|EMS53653.1|	hypothetical protein TRIUR3_34795 [Triticum urartu]	*	*	*	*	*	*
6BL_4252406.1	No prior gene annotation	gi|474022944|gb|EMS52952.1|	hypothetical protein TRIUR3_33653 [Triticum urartu]	*	*	K07466	RFA1, RPA1, rpa	*	*
6BL_4254499.1	No prior gene annotation	gi|224078880|ref|XP_002305664.1|	hypothetical protein POPTR_0004s03600g [Populus trichocarpa] &gt;gi|222848628|gb|EEE86175.1| hypothetical protein POPTR_0004s03600g [Populus trichocarpa]	GO:0016020;GO:0005783;GO:0015002;GO:0055114	transmembrane protein 184c-like	*	*	*	*
6BL_4259351.1	No prior gene annotation	gi|326533466|dbj|BAK05264.1|	predicted protein [Hordeum vulgare subsp. vulgare]	GO:0008270	protein far1-related sequence 5	*	*	*	*
6BL_4264044.1	No prior gene annotation	gi|474449887|gb|EMS68824.1|	hypothetical protein TRIUR3_35041 [Triticum urartu]	GO:0042802;GO:0004252;GO:0016491;GO:0017069;GO:0006508;GO:0043086;GO:0016758;EC:3.4.21.0;EC:2.4.1.0	subtilisin-like protease	*	*	*	*
6BL_4268768.1	No prior gene annotation	gi|38424032|dbj|BAD01692.1|	helicase-like protein [Oryza sativa Japonica Group] &gt;gi|38637630|dbj|BAD03910.1| helicase-like protein [Oryza sativa Japonica Group]	GO:0044763;GO:0044710;GO:0006259;GO:0016023;GO:0004386	helicase-like protein	K15255	PIF1	*	*
6BL_4271276.1	No prior gene annotation	gi|475488651|gb|EMT03384.1|	DEAD-box ATP-dependent RNA helicase 37 [Aegilops tauschii]	GO:0043231;GO:0097159;GO:0004386;GO:0008152;GO:1901363	dead-box atp-dependent rna helicase 37	*	*	*	*
6BL_4285744.1	No prior gene annotation	gi|326520778|dbj|BAJ92752.1|	predicted protein [Hordeum vulgare subsp. vulgare] &gt;gi|326521378|dbj|BAJ96892.1| predicted protein [Hordeum vulgare subsp. vulgare]	GO:0005829;GO:0008270;GO:0004842;GO:0016567;GO:0009788;EC:6.3.2.19	abi3-interacting protein 2-1 protein	K16274	AIP2	*	*
6BL_4287308.1	No prior gene annotation	gi|55168168|gb|AAV44035.1|	putative helicase [Oryza sativa Japonica Group]	*	*	*	*	*	*
6BL_4295504.2	With prior gene annotation	gi|78708690|gb|ABB47665.1|	retrotransposon protein, putative, unclassified, expressed [Oryza sativa Japonica Group] &gt;gi|78708691|gb|ABB47666.1| retrotransposon protein, putative, unclassified, expressed [Oryza sativa Japonica Group]	GO:0051536;GO:0008270;GO:0003676;GO:0005739;GO:0006200;GO:0005524;GO:0016887;GO:0015074;EC:3.6.1.3	retrotransposon expressed	*	*	*	*
6BL_4310551.1	No prior gene annotation	gi|474063840|gb|EMS54076.1|	Serine/threonine-protein kinase HT1 [Triticum urartu]	GO:0016772;GO:0031167;GO:0044710;GO:0000413;GO:0006457;GO:0097159;GO:0005975;GO:0003755;GO:1901363;GO:0016787;GO:0008168;EC:5.2.1.8;EC:2.1.1.0	serine threonine-protein kinase ht1	K17108	GBA2	*	*
6BL_4324893.1	No prior gene annotation	gi|475513201|gb|EMT05591.1|	hypothetical protein F775_08313 [Aegilops tauschii]	*	*	*	*	*	*
6BL_4325270.1	No prior gene annotation	gi|474373842|gb|EMS64062.1|	hypothetical protein TRIUR3_19764 [Triticum urartu]	GO:0016787;GO:0000166	hypothetical protein TRIUR3_19764 [Triticum urartu]	*	*	*	*
6BL_4334739.1	No prior gene annotation	gi|747044766|ref|XP_011090689.1|	PREDICTED: protein transport Sec1a-like [Sesamum indicum]	GO:0006904;GO:0044464	snare-interacting protein keule	K15292	STXBP1, MUNC18-1	*	*
6BL_4354652.1	No prior gene annotation	gi|413951394|gb|AFW84043.1|	hypothetical protein ZEAMMB73_215472 [Zea mays]	GO:0009229;GO:0006772;GO:0004788;GO:0016301;GO:0016310;GO:0016746;GO:0005524;EC:2.7.6.2	tafazzin isoform-like	K13511	TAZ	*	*
6BL_4355215.1	No prior gene annotation	gi|475599942|gb|EMT24375.1|	hypothetical protein F775_03850 [Aegilops tauschii]	GO:0003677;GO:0003682;GO:0000785	uncharacterized protein loc100844290	*	*	*	*
6BL_4355864.1	No prior gene annotation	gi|475598706|gb|EMT24011.1|	hypothetical protein F775_22230 [Aegilops tauschii]	*	*	*	*	*	*
6BL_4362149.1	No prior gene annotation	gi|54290217|dbj|BAD61105.1|	unknown protein [Oryza sativa Japonica Group] &gt;gi|125569041|gb|EAZ10556.1| hypothetical protein OsJ_00390 [Oryza sativa Japonica Group]	GO:0005488;GO:0005739	retrotransposon protein	*	*	*	*
6BL_4368002.1	No prior gene annotation	gi|475510962|gb|EMT05343.1|	hypothetical protein F775_01493 [Aegilops tauschii]	GO:0008270	uncharacterized protein loc100825015	*	*	*	*
6BL_4370498.1	No prior gene annotation	gi|326517766|dbj|BAK03801.1|	predicted protein [Hordeum vulgare subsp. vulgare]	GO:0016023;GO:0004497;GO:0005506;GO:0020037;GO:0016705;GO:0055114	cytochrome p450 87a3	*	*	*	*
6BL_4371419.1	No prior gene annotation	gi|284434698|gb|ADB85398.1|	putative retrotransposon protein [Phyllostachys edulis]	GO:0003964;GO:0006278;GO:0003723;GO:0015074;EC:2.7.7.49	retrotransposon unclassified	*	*	KOG0017	FOG: Transposon-encoded proteins with TYA, reverse transcriptase, integrase domains in various combinations
6BL_4375186.1	No prior gene annotation	gi|125551795|gb|EAY97504.1|	hypothetical protein OsI_19430 [Oryza sativa Indica Group]	*	*	K07407	E3.2.1.22B, galA, rafA	*	*
6BL_4376322.1	No prior gene annotation	gi|721628423|ref|XP_010229757.1|	PREDICTED: putative protein FAR1-RELATED SEQUENCE 10 [Brachypodium distachyon]	*	*	*	*	*	*
6BL_4378418.2	With prior gene annotation	gi|475407356|gb|EMT00866.1|	hypothetical protein F775_03998 [Aegilops tauschii]	*	*	*	*	*	*
6BL_4379863.1	No prior gene annotation	gi|474270445|gb|EMS60854.1|	hypothetical protein TRIUR3_29662 [Triticum urartu]	GO:0007049;GO:0048478;GO:0006974;GO:0005634	hypothetical protein TRIUR3_29662 [Triticum urartu]	*	*	*	*
6BL_4391935.1	No prior gene annotation	gi|755579059|ref|WP_042516794.1|	hypothetical protein [Lactobacillus brevis]	GO:0009987;GO:0005488	probable atp-dependent rna helicase ddx11	K01785	galM, GALM	*	*
6BL_4394640.1	No prior gene annotation	gi|225381080|gb|ACN88793.1|	putative polyprotein, partial [Secale cereale]	GO:0003676;GO:0003824;GO:0015074;GO:0009536	retrotransposon unclassified	*	*	*	*
6BL_4395057.1	No prior gene annotation	gi|218195535|gb|EEC77962.1|	hypothetical protein OsI_17322 [Oryza sativa Indica Group]	GO:0003676	retrotransposon unclassified	*	*	*	*
6BL_4395194.1	No prior gene annotation	gi|473983900|gb|EMS51643.1|	Spastin [Triticum urartu]	GO:0005524;GO:0017111;GO:0008152;GO:0048235;EC:3.6.1.15	spermatogenesis-associated protein 5-like isoform x2	*	*	*	*
6BL_4395251.1	No prior gene annotation	gi|474308741|gb|EMS61836.1|	hypothetical protein TRIUR3_20374 [Triticum urartu]	*	*	*	*	*	*
6BL_4396029.1	No prior gene annotation	gi|514823739|ref|XP_004986529.1|	PREDICTED: uncharacterized protein LOC101776088 [Setaria italica]	GO:0003676	uncharacterized protein loc101776088	*	*	*	*
6BL_4398329.1	No prior gene annotation	gi|38345241|emb|CAD41085.2|	OSJNBb0011N17.2 [Oryza sativa Japonica Group]	GO:0046872	retrotransposon unclassified	*	*	*	*
6BL_4399305.1	No prior gene annotation	gi|414864612|tpg|DAA43169.1|	TPA: putative protein kinase superfamily protein isoform 1 [Zea mays] &gt;gi|414864613|tpg|DAA43170.1| TPA: putative protein kinase superfamily protein isoform 2 [Zea mays]	GO:0009941;GO:0006468;GO:0005524;GO:0004674;GO:0009069;EC:2.7.11.0	serine threonine-protein kinase pbs1-like	*	*	*	*
6BL_4399591.1	With prior gene annotation	gi|78708690|gb|ABB47665.1|	retrotransposon protein, putative, unclassified, expressed [Oryza sativa Japonica Group] &gt;gi|78708691|gb|ABB47666.1| retrotransposon protein, putative, unclassified, expressed [Oryza sativa Japonica Group]	GO:0051536;GO:0008270;GO:0003676;GO:0005739;GO:0006200;GO:0005524;GO:0016887;GO:0015074;EC:3.6.1.3	retrotransposon expressed	*	*	*	*
6BL_4400042.1	No prior gene annotation	gi|357121180|ref|XP_003562299.1|	PREDICTED: probable protein transport Sec1a-like [Brachypodium distachyon]	*	*	K15292	STXBP1, MUNC18-1	*	*
6BL_4400953.1	No prior gene annotation	gi|475623926|gb|EMT32417.1|	hypothetical protein F775_24208 [Aegilops tauschii]	GO:0016311;GO:0016791;GO:0016758;GO:0009507;EC:3.1.3.0;EC:2.4.1.0	phosphoglycolate phosphatase precursor	K01101	E3.1.3.41	*	*
6BS_1827050.1	No prior gene annotation	gi|326514058|dbj|BAJ92179.1|	predicted protein [Hordeum vulgare subsp. vulgare]	*	*	*	*	KOG2405	Predicted 3'-5' exonuclease
6BS_1991001.1	No prior gene annotation	gi|475589168|gb|EMT21086.1|	hypothetical protein F775_24854 [Aegilops tauschii]	*	*	*	*	*	*
6BS_2897063.1	No prior gene annotation	gi|473906889|gb|EMS49407.1|	Protein FAR1-RELATED SEQUENCE 5 [Triticum urartu]	*	*	*	*	*	*
6BS_2909579.1	No prior gene annotation	gi|474423107|gb|EMS67571.1|	hypothetical protein TRIUR3_00954 [Triticum urartu]	*	*	*	*	*	*
6BS_2931980.1	No prior gene annotation	gi|91795223|gb|ABE60891.1|	putative polyprotein [Oryza sativa Japonica Group]	GO:0006259;GO:0003676	retrotransposon ty3-gypsy subclass	*	*	KOG0017	FOG: Transposon-encoded proteins with TYA, reverse transcriptase, integrase domains in various combinations
6BS_2932889.1	No prior gene annotation	gi|473960759|gb|EMS51081.1|	hypothetical protein TRIUR3_04669 [Triticum urartu]	*	*	*	*	*	*
6BS_2933247.1	No prior gene annotation	gi|156090129|gb|ABU48662.1|	G protein alpha subunit [Sorghum bicolor]	GO:0009789;GO:0004871;GO:0005095;GO:0043086;GO:0009749;GO:0042127;GO:0051020;GO:0009740;GO:0005834;GO:0005525;GO:0005789;GO:0006184;GO:0006571;GO:0046872;GO:0031683;GO:0009094;GO:0016247;GO:0009845;GO:0010244;GO:0008219;GO:0001664;GO:0009788;GO:0009506;GO:0072593;GO:0007188;GO:0003924;GO:0001789;GO:0009785;GO:0010027;GO:0005742;GO:0006810	g protein alpha subunit	K04640	GNA	*	*
6BS_2938763.1	No prior gene annotation	gi|474124970|gb|EMS56186.1|	hypothetical protein TRIUR3_02695 [Triticum urartu]	*	*	*	*	*	*
6BS_2942371.1	No prior gene annotation	gi|473945264|gb|EMS50493.1|	hypothetical protein TRIUR3_08291 [Triticum urartu]	*	*	*	*	*	*
6BS_2948846.1	No prior gene annotation	gi|475533313|gb|EMT08365.1|	Endoglucanase 11 [Aegilops tauschii]	GO:0005975;GO:0004553;EC:3.2.1.0	endoglucanase 11	*	*	*	*
6BS_2952117.1	No prior gene annotation	gi|475593926|gb|EMT22539.1|	Disease resistance protein RGA2 [Aegilops tauschii]	GO:0006952;GO:0043531	disease resistance protein rga2	*	*	*	*
6BS_2953126.1	No prior gene annotation	gi|475571489|gb|EMT16268.1|	Lysine-specific demethylase 5B [Aegilops tauschii]	GO:0048731;GO:0008270;GO:0032259;GO:0016573;GO:0008168;GO:0005634;EC:2.1.1.0	lysine-specific demethylase 5b	*	*	KOG1246	DNA-binding protein jumonji/RBP2/SMCY, contains JmjC domain
6BS_2957250.1	No prior gene annotation	gi|475603351|gb|EMT25394.1|	hypothetical protein F775_12488 [Aegilops tauschii]	*	*	*	*	*	*
6BS_2957633.1	No prior gene annotation	gi|475621963|gb|EMT31689.1|	Disease resistance protein RPM1 [Aegilops tauschii]	*	*	K13457	RPM1, RPS3	KOG0619	FOG: Leucine rich repeat
6BS_2959078.1	No prior gene annotation	gi|475492891|gb|EMT03677.1|	hypothetical protein F775_05966 [Aegilops tauschii]	*	*	*	*	*	*
6BS_2972598.1	No prior gene annotation	gi|383210739|dbj|BAM08452.1|	alpha/beta-gliadin [Triticum aestivum]	GO:0045735	alpha beta-gliadin	*	*	*	*
6BS_2977496.1	With prior gene annotation	gi|474193962|gb|EMS58288.1|	hypothetical protein TRIUR3_03224 [Triticum urartu]	*	*	*	*	*	*
6BS_2981309.1	No prior gene annotation	gi|474397803|gb|EMS65827.1|	hypothetical protein TRIUR3_33044 [Triticum urartu]	*	*	*	*	*	*
6BS_2983960.1	No prior gene annotation	gi|99866720|gb|ABF67934.1|	Opie3 pol polyprotein [Zea mays]	GO:0005488;GO:0005739	opie3 pol protein	*	*	*	*
6BS_2986295.1	No prior gene annotation	gi|475579386|gb|EMT18332.1|	Disease resistance protein RGA2 [Aegilops tauschii]	GO:0006952;GO:0043531;GO:0004672;GO:0006468;GO:0005524	disease resistance protein rga2	*	*	*	*
6BS_2986551.1	With prior gene annotation	gi|51873297|gb|AAU12610.1|	putative leucine-rich repeat receptor-like kinase [Oryza sativa Indica Group] &gt;gi|76364053|gb|ABA41562.1| putative leucine-rich repeat receptor-like kinase [Oryza sativa Indica Group]	GO:0006468;GO:0005524;GO:0016021;GO:0004674;GO:0009069;EC:2.7.11.0	leucine-rich repeat receptor-like kinase	*	*	*	*
6BS_2993808.1	No prior gene annotation	gi|573911992|ref|XP_006643712.1|	PREDICTED: eukaryotic translation initiation factor 3 subunit A-like [Oryza brachyantha]	GO:0003743;GO:0001731;GO:0005829;GO:0016282;GO:0005852;GO:0033290;GO:0006446;GO:0005886;GO:0005840	eukaryotic translation initiation factor 3 subunit a-like	K03254	EIF3A	KOG2072	Translation initiation factor 3, subunit a (eIF-3a)
6BS_2996132.1	With prior gene annotation	gi|474015374|gb|EMS52668.1|	Disease resistance protein RPM1 [Triticum urartu]	*	*	*	*	*	*
6BS_2997322.1	No prior gene annotation	gi|807780910|gb|AKC91250.1|	alpha-gliadin, partial [Triticum macha]	GO:0045735	alpha- partial	*	*	*	*
6BS_3002019.1	No prior gene annotation	gi|474391688|gb|EMS65378.1|	Receptor-like protein 12 [Triticum urartu]	*	*	*	*	*	*
6BS_3005528.1	No prior gene annotation	gi|475619706|gb|EMT30846.1|	hypothetical protein F775_09166 [Aegilops tauschii]	GO:0008270;GO:0003676	protein far1-related sequence 5	*	*	*	*
6BS_3006953.1	No prior gene annotation	gi|475590173|gb|EMT21399.1|	hypothetical protein F775_21947 [Aegilops tauschii]	*	*	*	*	*	*
6BS_3010688.1	No prior gene annotation	gi|475620728|gb|EMT31224.1|	hypothetical protein F775_00031 [Aegilops tauschii]	GO:0008270;GO:0003676	hypothetical protein F775_00031 [Aegilops tauschii]	K09874	NIP	*	*
6BS_3012643.1	No prior gene annotation	gi|475617056|gb|EMT29978.1|	hypothetical protein F775_01547 [Aegilops tauschii]	*	*	*	*	*	*
6BS_3015215.1	No prior gene annotation	gi|473900515|gb|EMS49138.1|	hypothetical protein TRIUR3_05176 [Triticum urartu]	*	*	*	*	*	*
6BS_3017544.1	No prior gene annotation	gi|326524265|dbj|BAK00516.1|	predicted protein [Hordeum vulgare subsp. vulgare]	*	*	*	*	*	*
6BS_3017583.1	No prior gene annotation	gi|475614497|gb|EMT29101.1|	hypothetical protein F775_21812 [Aegilops tauschii]	GO:0003723;GO:0006278;GO:0003964;GO:0044424;EC:2.7.7.49	protein iq-domain 32	*	*	*	*
6BS_3017750.1	No prior gene annotation	gi|475606467|gb|EMT26404.1|	hypothetical protein F775_22885 [Aegilops tauschii]	*	*	*	*	*	*
6BS_3021764.1	No prior gene annotation	gi|326488089|dbj|BAJ89883.1|	predicted protein [Hordeum vulgare subsp. vulgare]	*	*	*	*	*	*
6BS_3024452.1	No prior gene annotation	gi|357130096|ref|XP_003566692.1|	PREDICTED: disease resistance protein RPM1-like [Brachypodium distachyon]	GO:0006952;GO:0043531	disease resistance protein rpm1	*	*	*	*
6BS_3026159.2	With prior gene annotation	gi|284434698|gb|ADB85398.1|	putative retrotransposon protein [Phyllostachys edulis]	GO:0003964;GO:0006278;GO:0003723;GO:0015074;EC:2.7.7.49	retrotransposon unclassified	*	*	KOG0017	FOG: Transposon-encoded proteins with TYA, reverse transcriptase, integrase domains in various combinations
6BS_3029128.1	No prior gene annotation	gi|21672081|gb|AAM74443.1|AC124213_1	Putative nucleic acid binding protein [Oryza sativa Japonica Group]	*	*	*	*	*	*
6BS_3029338.1	No prior gene annotation	gi|704307978|ref|XP_010165032.1|	PREDICTED: uncharacterized protein LOC104523989, partial [Caprimulgus carolinensis]	GO:0006259;GO:0046872;GO:0003676;GO:0005739	uncharacterized protein partial	*	*	*	*
6BS_3031245.1	No prior gene annotation	gi|284434486|gb|ADB85257.1|	putative retrotransposon protein [Phyllostachys edulis]	GO:0003676;GO:0006468;GO:0005524;GO:0004674;GO:0015074;GO:0009069;EC:2.7.11.0	retrotransposon protein	*	*	*	*
6BS_3032207.1	No prior gene annotation	gi|357141517|ref|XP_003572253.1|	PREDICTED: uncharacterized protein LOC100846826 [Brachypodium distachyon]	*	*	*	*	*	*
6BS_3037636.1	No prior gene annotation	gi|474273402|gb|EMS60957.1|	hypothetical protein TRIUR3_11299 [Triticum urartu]	GO:0005975;GO:0004553;EC:3.2.1.0	endoglucanase 11	*	*	*	*
6BS_3040422.1	No prior gene annotation	gi|154268832|gb|ABS72153.1|	alpha gliadin [Lophopyrum elongatum]	GO:0045735	alpha beta-gliadin	*	*	*	*
6BS_3042500.1	No prior gene annotation	gi|474013075|gb|EMS52655.1|	hypothetical protein TRIUR3_31263 [Triticum urartu]	*	*	*	*	*	*
6BS_3043311.1	No prior gene annotation	gi|474377102|gb|EMS64272.1|	hypothetical protein TRIUR3_12589 [Triticum urartu]	*	*	*	*	*	*
6BS_3043906.1	With prior gene annotation	gi|473891970|gb|EMS48794.1|	hypothetical protein TRIUR3_06511 [Triticum urartu]	GO:0016021	peroxisomal membrane protein 2	K13348	MPV17	*	*
6BS_3043959.1	No prior gene annotation	gi|326513496|dbj|BAJ87767.1|	predicted protein [Hordeum vulgare subsp. vulgare]	GO:0008270;GO:0003676	protein far1-related sequence 5	*	*	*	*
6BS_3044809.1	No prior gene annotation	gi|475609129|gb|EMT27282.1|	Putative disease resistance protein [Aegilops tauschii]	GO:0043168;GO:0008152;GO:0003824;GO:0032559;GO:0032550	disease resistance protein	K13459	RPS2	KOG0619	FOG: Leucine rich repeat
6BS_3045102.1	With prior gene annotation	gi|475623643|gb|EMT32306.1|	Putative LRR receptor-like serine/threonine-protein kinase [Aegilops tauschii]	GO:0016023;GO:0006468;GO:0005524;GO:0016021;GO:0004674;GO:0009069;EC:2.7.11.0	lrr receptor-like serine threonine-protein kinase	*	*	*	*
6BS_3046196.1	No prior gene annotation	gi|154268836|gb|ABS72155.1|	alpha gliadin [Lophopyrum elongatum]	GO:0045735	alpha beta-gliadin	*	*	*	*
6BS_3046464.1	With prior gene annotation	gi|474308075|gb|EMS61807.1|	Wall-associated receptor kinase 5 [Triticum urartu]	GO:0030247;GO:0005509;GO:0006468;GO:0005524;GO:0004674;GO:0009069;EC:2.7.11.0	wall-associated receptor kinase 3-like	*	*	*	*
6BS_3049023.1	No prior gene annotation	gi|222622030|gb|EEE56162.1|	hypothetical protein OsJ_05065 [Oryza sativa Japonica Group]	GO:0005488	uncharacterized protein loc104583906	*	*	*	*
6BS_3049550.1	No prior gene annotation	gi|721641246|ref|XP_010231831.1|	PREDICTED: disease resistance protein RPM1-like [Brachypodium distachyon]	GO:0006952;GO:0043531	disease resistance protein rpm1	*	*	*	*
6BS_438868.1	No prior gene annotation	gi|474062575|gb|EMS54017.1|	hypothetical protein TRIUR3_18635 [Triticum urartu]	*	*	*	*	*	*
6BS_707396.1	No prior gene annotation	gi|474392263|gb|EMS65486.1|	PHD finger protein rhinoceros [Triticum urartu]	GO:0008270	phd finger protein rhinoceros	K11380	NTO1	*	*
6DL_1120622.1	No prior gene annotation	gi|475612807|gb|EMT28540.1|	Protein FAR1-RELATED SEQUENCE 5 [Aegilops tauschii]	GO:0005488	protein far1-related sequence 5	*	*	*	*
6DL_1355539.1	No prior gene annotation	gi|115466276|ref|NP_001056737.1|	Os06g0138100 [Oryza sativa Japonica Group] &gt;gi|75252001|sp|Q5VPG8.1|MSRA5_ORYSJ RecName: Full=Peptide methionine sulfoxide reductase A5; Short=OsMSRA5; AltName: Full=Peptide-methionine (S)-S-oxide reductase; Short=Peptide Met(O) reductase; AltName: Full=Protein-methionine-S-oxide reductase; Flags: Precursor [Oryza sativa Japonica Group] &gt;gi|55296461|dbj|BAD68657.1| putative methionine sulfo…	*	*	K07304	msrA	*	*
6DL_2345248.1	No prior gene annotation	gi|475463862|gb|EMT02139.1|	hypothetical protein F775_44034 [Aegilops tauschii]	*	*	*	*	*	*
6DL_2362522.1	With prior gene annotation	gi|475583399|gb|EMT19438.1|	hypothetical protein F775_09745 [Aegilops tauschii]	*	*	*	*	*	*
6DL_2569381.1	No prior gene annotation	gi|475601330|gb|EMT24794.1|	hypothetical protein F775_10207 [Aegilops tauschii]	*	*	*	*	*	*
6DL_2611900.1	With prior gene annotation	gi|326488087|dbj|BAJ89882.1|	predicted protein [Hordeum vulgare subsp. vulgare] &gt;gi|326530324|dbj|BAJ97588.1| predicted protein [Hordeum vulgare subsp. vulgare]	*	*	*	*	*	*
6DL_2639207.1	No prior gene annotation	gi|474153698|gb|EMS57030.1|	hypothetical protein TRIUR3_34634 [Triticum urartu]	GO:0043231	uncharacterized protein loc101762622	*	*	*	*
6DL_295327.1	With prior gene annotation	gi|475554226|gb|EMT12189.1|	Ubiquitin carboxyl-terminal hydrolase 4 [Aegilops tauschii]	GO:0006511;GO:0008234	ubiquitin carboxyl-terminal hydrolase 4	K11842	USP12_46	KOG1864	Ubiquitin-specific protease
6DL_3107470.1	No prior gene annotation	gi|473888536|gb|EMS48364.1|	Cold shock protein CS66 [Triticum urartu]	GO:0006950;GO:0009415	dehydrin 5	*	*	*	*
[truncated: 1,029 more rows]
