# Supplementary material for: Single-molecule real-time transcript sequencing facilitates common wheat genome annotation and grain transcriptome research
Source: BMC Genomics. 2015 Dec 9;16:1039. doi: 10.1186/s12864-015-2257-y (PMC4673716; doi:10.1186/s12864-015-2257-y)
Supplement: Additional file 7: — Summary of 22,768 unique transcripts represented by 91,881 high-quality G1 FLNC reads. (XLS 1122 kb) [file 12864_2015_2257_MOESM7_ESM.xls]

## Sheet: Sheet1
Additional file 7: Summary of 22,768 unique transcripts represented by 91,881 high-quality G1 FLNC reads
Transcript*	Confirming known, or newly discovered, transcript	Corresponding genomic locus**	Representative FLNC read
1AL_126384.1.1	Confirming known	Traes_1AL_C7C412713	m140526_170016_42199_c100632732550000001823123009121493_s1_X0/83800/28_1752_CCS
1AL_1308330.1.1	Confirming known	Traes_1AL_6D1C60CD2	m140526_143950_42199_c100632732550000001823123009121492_s1_X0/44517/32_1861_CCS
1AL_1340463.1.1	Confirming known	Traes_1AL_ECA269DA3	m140526_192054_42199_c100632732550000001823123009121494_s1_X0/94519/31_2846_CCS
1AL_1679626.1.1	Newly discovered	Traes_1AL_A37D78764	m140527_015726_42199_c100632732550000001823123009121496_s1_X0/13593/30_2544_CCS
1AL_1710705.1.1	Confirming known	Traes_1AL_F0E7813B2	m140526_170016_42199_c100632732550000001823123009121493_s1_X0/67672/31_1530_CCS
1AL_1834170.1.1	Newly discovered	1AL_1834170.1	m140527_051317_42199_c100632732550000001823123009121497_s1_X0/57750/3736_50_CCS
1AL_1834170.1.2	Newly discovered	1AL_1834170.1	m140526_223619_42199_c100632732550000001823123009121495_s1_X0/45119/3453_63_CCS
1AL_1834170.1.3	Newly discovered	1AL_1834170.1	m140527_015726_42199_c100632732550000001823123009121496_s1_X0/89008/32_3080_CCS
1AL_1834170.1.4	Newly discovered	1AL_1834170.1	m140526_223619_42199_c100632732550000001823123009121495_s1_X0/123691/2625_56_CCS
1AL_1879687.1.1	Confirming known	Traes_1AL_1DD0385D1	m140526_143950_42199_c100632732550000001823123009121492_s1_X0/15843/1493_55_CCS
1AL_1926493.1.1	Confirming known	Traes_1AL_206AE5B76	m140526_143950_42199_c100632732550000001823123009121492_s1_X0/106336/31_1891_CCS
1AL_2005105.1.1	Newly discovered	Traes_1AL_E8C262A2A	m140526_223619_42199_c100632732550000001823123009121495_s1_X0/135272/2752_54_CCS
1AL_2005105.1.2	Confirming known	Traes_1AL_E8C262A2A	m140526_143950_42199_c100632732550000001823123009121492_s1_X0/27145/1837_60_CCS
1AL_2024207.1.1	Newly discovered	Traes_1AL_7DE510AA8	m140526_121759_42199_c100632732550000001823123009121491_s1_X0/111880/31_1837_CCS
1AL_2024207.1.2	Confirming known	Traes_1AL_7DE510AA8	m140526_170016_42199_c100632732550000001823123009121493_s1_X0/34784/31_2047_CCS
1AL_2104236.1.1	Newly discovered	1AL_2104236.1	m140526_121759_42199_c100632732550000001823123009121491_s1_X0/4577/32_1752_CCS
1AL_2107561.1.1	Newly discovered	Traes_1AL_1295C7F39	m140526_095907_42199_c100632732550000001823123009121490_s1_X0/18537/28_1661_CCS
1AL_2107561.1.2	Confirming known	Traes_1AL_1295C7F39	m140526_170016_42199_c100632732550000001823123009121493_s1_X0/125818/30_2037_CCS
1AL_2231508.1.1	Newly discovered	Traes_1AL_5E28F07C7	m140526_192054_42199_c100632732550000001823123009121494_s1_X0/34750/30_3112_CCS
1AL_2231508.1.2	Newly discovered	Traes_1AL_5E28F07C7	m140526_143950_42199_c100632732550000001823123009121492_s1_X0/122223/2274_45_CCS
1AL_2555313.1.1	Newly discovered	Traes_1AL_C4FA8404A	m140527_015726_42199_c100632732550000001823123009121496_s1_X0/69054/2686_61_CCS
1AL_2555313.1.2	Confirming known	Traes_1AL_C4FA8404A	m140526_192054_42199_c100632732550000001823123009121494_s1_X0/146708/33_2697_CCS
1AL_2580763.1.1	Confirming known	Traes_1AL_5C1CB556A	m140526_223619_42199_c100632732550000001823123009121495_s1_X0/87239/30_3921_CCS
1AL_2688336.1.1	Newly discovered	1AL_2688336.1	m140526_095907_42199_c100632732550000001823123009121490_s1_X0/121766/31_2039_CCS
1AL_2702486.1.1	Newly discovered	1AL_2702486.1	m140526_143950_42199_c100632732550000001823123009121492_s1_X0/153269/31_2102_CCS
1AL_2752572.1.1	Confirming known	Traes_1AL_4F38F3938	m140526_192054_42199_c100632732550000001823123009121494_s1_X0/66199/2451_58_CCS
1AL_2752572.2.1	Confirming known	Traes_1AL_9B7A3A5BD	m140527_015726_42199_c100632732550000001823123009121496_s1_X0/57458/31_2736_CCS
1AL_276808.1.3	Newly discovered	Traes_1AL_CD9408167	m140526_192054_42199_c100632732550000001823123009121494_s1_X0/151485/31_2444_CCS
1AL_276808.1.1	Confirming known	Traes_1AL_CD9408167	m140527_015726_42199_c100632732550000001823123009121496_s1_X0/126819/2850_60_CCS
1AL_276808.1.2	Confirming known	Traes_1AL_CD9408167	m140526_192054_42199_c100632732550000001823123009121494_s1_X0/97712/30_2589_CCS
1AL_276808.1.4	Confirming known	Traes_1AL_CD9408167	m140527_051317_42199_c100632732550000001823123009121497_s1_X0/35767/3071_61_CCS
1AL_2770634.1.1	Confirming known	Traes_1AL_114B29053	m140526_170016_42199_c100632732550000001823123009121493_s1_X0/15117/30_1993_CCS
1AL_2797475.1.1	Confirming known	Traes_1AL_4905637FC	m140526_095907_42199_c100632732550000001823123009121490_s1_X0/99303/22_1764_CCS
1AL_2809041.1.1	Confirming known	Traes_1AL_F9916E98B	m140526_095907_42199_c100632732550000001823123009121490_s1_X0/89861/30_1785_CCS
1AL_2820272.1.1	Confirming known	Traes_1AL_4371A203C	m140527_015726_42199_c100632732550000001823123009121496_s1_X0/115010/2785_58_CCS
1AL_2820272.1.2	Confirming known	Traes_1AL_4371A203C	m140526_170016_42199_c100632732550000001823123009121493_s1_X0/148975/30_2104_CCS
1AL_2959292.1.1	Confirming known	Traes_1AL_9C9EE44BB	m140527_015726_42199_c100632732550000001823123009121496_s1_X0/55557/29_2898_CCS
1AL_3040699.1.1	Newly discovered	Traes_1AL_EB4C95189	m140526_143950_42199_c100632732550000001823123009121492_s1_X0/96642/1757_56_CCS
1AL_3134597.1.1	Newly discovered	Traes_1AL_65C9051D9;Traes_1AL_9ABFCBB57	m140526_121759_42199_c100632732550000001823123009121491_s1_X0/108453/1976_60_CCS
1AL_3178354.1.1	Confirming known	Traes_1AL_60E2BFEA71	m140526_095907_42199_c100632732550000001823123009121490_s1_X0/88967/31_2198_CCS
1AL_322193.1.1	Newly discovered	Traes_1AL_282B8F3D9	m140526_121759_42199_c100632732550000001823123009121491_s1_X0/156090/1598_57_CCS
1AL_3228949.1.1	Confirming known	Traes_1AL_6C8AFF407	m140526_095907_42199_c100632732550000001823123009121490_s1_X0/115094/30_1738_CCS
1AL_3235171.1.1	Confirming known	Traes_1AL_CC4156AAE	m140526_121759_42199_c100632732550000001823123009121491_s1_X0/72225/1856_57_CCS
1AL_328874.1.1	Newly discovered	Traes_1AL_1D67DFF81;Traes_1AL_4B2CAEDE1	m140526_170016_42199_c100632732550000001823123009121493_s1_X0/49792/1767_55_CCS
1AL_328874.1.2	Newly discovered	Traes_1AL_1D67DFF81;Traes_1AL_4B2CAEDE1	m140526_170016_42199_c100632732550000001823123009121493_s1_X0/80271/1783_60_CCS
1AL_3305226.1.3	Newly discovered	Traes_1AL_C4A651390	m140527_015726_42199_c100632732550000001823123009121496_s1_X0/150740/3091_53_CCS
1AL_3305226.1.1	Confirming known	Traes_1AL_C4A651390	m140527_015726_42199_c100632732550000001823123009121496_s1_X0/32867/2726_48_CCS
1AL_3305226.1.2	Confirming known	Traes_1AL_C4A651390	m140526_192054_42199_c100632732550000001823123009121494_s1_X0/21621/3291_60_CCS
1AL_3353086.1.1	Confirming known	Traes_1AL_2F26F5C45	m140526_143950_42199_c100632732550000001823123009121492_s1_X0/12974/31_1999_CCS
1AL_3353086.1.2	Confirming known	Traes_1AL_2F26F5C45	m140526_170016_42199_c100632732550000001823123009121493_s1_X0/88419/31_1437_CCS
1AL_3418167.1.1	Confirming known	Traes_1AL_C5C626CD4	m140527_015726_42199_c100632732550000001823123009121496_s1_X0/61143/30_2621_CCS
1AL_3475379.1.1	Confirming known	Traes_1AL_7A7AF6EBA	m140526_223619_42199_c100632732550000001823123009121495_s1_X0/23945/32_3506_CCS
1AL_3767668.1.1	Newly discovered	1AL_3767668.1	m140526_170016_42199_c100632732550000001823123009121493_s1_X0/105181/2005_59_CCS
1AL_3804553.1.1	Confirming known	Traes_1AL_7EAFBE83A	m140527_015726_42199_c100632732550000001823123009121496_s1_X0/30440/2672_61_CCS
1AL_3817390.1.1	Confirming known	Traes_1AL_BF9EF0CC9	m140527_051317_42199_c100632732550000001823123009121497_s1_X0/74086/32_3449_CCS
1AL_3840870.1.1	Newly discovered	1AL_3840870.1	m140526_170016_42199_c100632732550000001823123009121493_s1_X0/85631/1831_58_CCS
1AL_3840888.1.1	Confirming known	Traes_1AL_E195290EF	m140526_121759_42199_c100632732550000001823123009121491_s1_X0/103288/32_1628_CCS
1AL_3841495.1.1	Confirming known	Traes_1AL_7E3623F89	m140526_143950_42199_c100632732550000001823123009121492_s1_X0/130247/31_1903_CCS
1AL_3844977.1.1	Confirming known	Traes_1AL_90926AFC3	m140526_170016_42199_c100632732550000001823123009121493_s1_X0/161275/2036_65_CCS
1AL_3845214.1.1	Confirming known	Traes_1AL_E0F69742D	m140526_121759_42199_c100632732550000001823123009121491_s1_X0/118566/31_1722_CCS
1AL_3846388.1.1	Confirming known	Traes_1AL_CC4ADB0E4	m140526_143950_42199_c100632732550000001823123009121492_s1_X0/132993/31_1647_CCS
1AL_3846534.1.1	Newly discovered	1AL_3846534.1	m140526_121759_42199_c100632732550000001823123009121491_s1_X0/136039/2389_56_CCS
1AL_3848668.1.1	Confirming known	Traes_1AL_C73885878	m140526_223619_42199_c100632732550000001823123009121495_s1_X0/42924/2709_57_CCS
1AL_3848668.1.2	Confirming known	Traes_1AL_C73885878	m140526_223619_42199_c100632732550000001823123009121495_s1_X0/69457/31_2505_CCS
1AL_3848668.1.3	Confirming known	Traes_1AL_C73885878	m140526_192054_42199_c100632732550000001823123009121494_s1_X0/22472/2590_52_CCS
1AL_3851454.1.1	Confirming known	Traes_1AL_7C15494B7	m140526_143950_42199_c100632732550000001823123009121492_s1_X0/93940/1616_66_CCS
1AL_3852177.1.1	Confirming known	Traes_1AL_B9A38E127	m140526_121759_42199_c100632732550000001823123009121491_s1_X0/30918/31_1727_CCS
1AL_3853056.1.1	Confirming known	Traes_1AL_3493FCCBE	m140526_143950_42199_c100632732550000001823123009121492_s1_X0/121833/1580_54_CCS
1AL_3869215.1.1	Confirming known	Traes_1AL_164CE7443	m140526_095907_42199_c100632732550000001823123009121490_s1_X0/66306/1592_58_CCS
1AL_3870219.1.1	Newly discovered	1AL_3870219.1	m140526_095907_42199_c100632732550000001823123009121490_s1_X0/30154/1781_71_CCS
1AL_3870255.1.1	Confirming known	Traes_1AL_0AFB4491D	m140526_223619_42199_c100632732550000001823123009121495_s1_X0/102808/31_3087_CCS
1AL_3870269.1.1	Confirming known	Traes_1AL_5014A59E1	m140526_170016_42199_c100632732550000001823123009121493_s1_X0/97126/1176_58_CCS
1AL_3870826.1.1	Confirming known	Traes_1AL_B39515B38	m140526_121759_42199_c100632732550000001823123009121491_s1_X0/53166/1776_56_CCS
1AL_3871075.1.1	Confirming known	Traes_1AL_A9FB6BF52	m140526_223619_42199_c100632732550000001823123009121495_s1_X0/88401/31_3643_CCS
1AL_3871075.1.2	Confirming known	Traes_1AL_A9FB6BF52	m140526_170016_42199_c100632732550000001823123009121493_s1_X0/149506/31_1611_CCS
1AL_3871189.1.1	Newly discovered	Traes_1AL_232723873	m140526_095907_42199_c100632732550000001823123009121490_s1_X0/80668/31_1749_CCS
1AL_3871189.1.2	Confirming known	Traes_1AL_232723873	m140527_051317_42199_c100632732550000001823123009121497_s1_X0/6302/2504_56_CCS
1AL_3871382.1.1	Newly discovered	Traes_1AL_DE32FBCFA	m140526_143950_42199_c100632732550000001823123009121492_s1_X0/140315/36_2129_CCS
1AL_3871382.1.2	Confirming known	Traes_1AL_DE32FBCFA	m140526_121759_42199_c100632732550000001823123009121491_s1_X0/25163/30_1942_CCS
1AL_3871400.1.1	Confirming known	Traes_1AL_79B8C6F15	m140526_143950_42199_c100632732550000001823123009121492_s1_X0/35402/31_1551_CCS
1AL_3871533.1.1	Newly discovered	1AL_3871533.1	m140526_170016_42199_c100632732550000001823123009121493_s1_X0/54398/1716_46_CCS
1AL_3871533.1.2	Newly discovered	1AL_3871533.1	m140527_015726_42199_c100632732550000001823123009121496_s1_X0/105659/2600_58_CCS
1AL_3871533.1.3	Newly discovered	1AL_3871533.1	m140526_223619_42199_c100632732550000001823123009121495_s1_X0/14379/30_3387_CCS
1AL_3871793.1.1	Confirming known	Traes_1AL_F531B8796	m140526_223619_42199_c100632732550000001823123009121495_s1_X0/50212/2734_65_CCS
1AL_3871814.1.1	Newly discovered	1AL_3871814.1	m140526_143950_42199_c100632732550000001823123009121492_s1_X0/136904/1215_61_CCS
1AL_3871872.1.1	Newly discovered	Traes_1AL_ABEA95ABE	m140527_015726_42199_c100632732550000001823123009121496_s1_X0/111322/30_2600_CCS
1AL_3871872.1.2	Newly discovered	Traes_1AL_ABEA95ABE	m140526_192054_42199_c100632732550000001823123009121494_s1_X0/80597/3223_53_CCS
1AL_3871872.1.3	Newly discovered	Traes_1AL_ABEA95ABE	m140527_051317_42199_c100632732550000001823123009121497_s1_X0/151819/2778_56_CCS
1AL_3872259.1.1	Newly discovered	Traes_1AL_5450D9C86	m140526_192054_42199_c100632732550000001823123009121494_s1_X0/643/30_3170_CCS
1AL_3872259.1.2	Confirming known	Traes_1AL_5450D9C86	m140526_143950_42199_c100632732550000001823123009121492_s1_X0/35648/28_1627_CCS
1AL_3872654.1.1	Confirming known	Traes_1AL_ECA71C310	m140526_095907_42199_c100632732550000001823123009121490_s1_X0/150844/31_1755_CCS
1AL_3873805.1.1	Confirming known	Traes_1AL_CF205C38E	m140526_170016_42199_c100632732550000001823123009121493_s1_X0/158031/1750_55_CCS
1AL_3873934.1.1	Confirming known	Traes_1AL_DB9F37452	m140526_143950_42199_c100632732550000001823123009121492_s1_X0/40234/29_1433_CCS
1AL_3874068.1.1	Confirming known	Traes_1AL_C3A174FCB	m140527_051317_42199_c100632732550000001823123009121497_s1_X0/47454/3081_83_CCS
1AL_3874241.1.2	Newly discovered	Traes_1AL_782F09647	m140526_223619_42199_c100632732550000001823123009121495_s1_X0/90491/2852_56_CCS
1AL_3874241.1.1	Confirming known	Traes_1AL_782F09647	m140526_223619_42199_c100632732550000001823123009121495_s1_X0/94738/31_2660_CCS
1AL_3874241.1.3	Confirming known	Traes_1AL_782F09647	m140527_015726_42199_c100632732550000001823123009121496_s1_X0/57206/2992_57_CCS
1AL_3874841.1.1	Confirming known	Traes_1AL_090571678	m140526_170016_42199_c100632732550000001823123009121493_s1_X0/133069/1285_58_CCS
1AL_3875020.1.1	Newly discovered	Traes_1AL_4BC2EC094	m140526_170016_42199_c100632732550000001823123009121493_s1_X0/107327/1857_62_CCS
1AL_3875020.1.2	Confirming known	Traes_1AL_4BC2EC094	m140526_121759_42199_c100632732550000001823123009121491_s1_X0/128556/31_1463_CCS
1AL_3875398.1.1	Newly discovered	Traes_1AL_954898895	m140526_095907_42199_c100632732550000001823123009121490_s1_X0/140415/31_1748_CCS
1AL_3875734.1.1	Confirming known	Traes_1AL_0412EEF93	m140526_170016_42199_c100632732550000001823123009121493_s1_X0/103155/31_2272_CCS
1AL_3876226.1.1	Confirming known	Traes_1AL_D4634EE31	m140526_170016_42199_c100632732550000001823123009121493_s1_X0/157369/32_2020_CCS
1AL_3876593.1.1	Confirming known	Traes_1AL_9C2D7A0A6	m140527_015726_42199_c100632732550000001823123009121496_s1_X0/88106/30_3140_CCS
1AL_3876661.1.1	Confirming known	Traes_1AL_095416BC0	m140526_192054_42199_c100632732550000001823123009121494_s1_X0/126626/3461_62_CCS
1AL_3876672.1.2	Newly discovered	Traes_1AL_4273DEC3A	m140526_121759_42199_c100632732550000001823123009121491_s1_X0/43361/1635_54_CCS
1AL_3876672.1.1	Confirming known	Traes_1AL_4273DEC3A	m140526_143950_42199_c100632732550000001823123009121492_s1_X0/41075/32_2012_CCS
1AL_3876779.1.1	Newly discovered	Traes_1AL_EAA953F21	m140526_223619_42199_c100632732550000001823123009121495_s1_X0/105697/2693_57_CCS
1AL_3876779.1.2	Newly discovered	Traes_1AL_EAA953F21	m140526_192054_42199_c100632732550000001823123009121494_s1_X0/41429/31_2867_CCS
1AL_3876779.1.3	Confirming known	Traes_1AL_EAA953F21	m140527_051317_42199_c100632732550000001823123009121497_s1_X0/138872/30_3401_CCS
1AL_3877167.1.1	Confirming known	Traes_1AL_12ECA411F	m140526_170016_42199_c100632732550000001823123009121493_s1_X0/49518/30_1958_CCS
1AL_3877640.1.1	Confirming known	Traes_1AL_FFCC35B9C	m140526_121759_42199_c100632732550000001823123009121491_s1_X0/73579/31_1689_CCS
1AL_3877640.2.1	Confirming known	Traes_1AL_68DD2EA1E	m140526_170016_42199_c100632732550000001823123009121493_s1_X0/99988/1778_60_CCS
1AL_3877657.1.1	Confirming known	Traes_1AL_B889C5671	m140526_143950_42199_c100632732550000001823123009121492_s1_X0/88429/31_1823_CCS
1AL_3877713.1.1	Confirming known	Traes_1AL_486E54C74	m140527_051317_42199_c100632732550000001823123009121497_s1_X0/57514/2694_57_CCS
1AL_3877961.1.1	Confirming known	Traes_1AL_5E9E6239D	m140527_051317_42199_c100632732550000001823123009121497_s1_X0/108809/27_2894_CCS
1AL_3878295.1.1	Confirming known	Traes_1AL_B9D6B88FB	m140526_223619_42199_c100632732550000001823123009121495_s1_X0/71491/32_3165_CCS
1AL_3878295.1.2	Confirming known	Traes_1AL_B9D6B88FB	m140527_015726_42199_c100632732550000001823123009121496_s1_X0/65692/3171_59_CCS
1AL_3878639.1.1	Confirming known	Traes_1AL_54089444F	m140526_170016_42199_c100632732550000001823123009121493_s1_X0/73366/31_2334_CCS
1AL_3878639.1.2	Confirming known	Traes_1AL_54089444F	m140527_015726_42199_c100632732550000001823123009121496_s1_X0/75814/2914_60_CCS
1AL_3878916.1.1	Confirming known	Traes_1AL_F636EC6F4	m140526_192054_42199_c100632732550000001823123009121494_s1_X0/158369/31_2708_CCS
1AL_3879742.1.2	Newly discovered	Traes_1AL_AC276011F	m140526_192054_42199_c100632732550000001823123009121494_s1_X0/142044/2908_71_CCS
1AL_3879742.1.1	Confirming known	Traes_1AL_AC276011F	m140527_051317_42199_c100632732550000001823123009121497_s1_X0/123415/31_3442_CCS
1AL_3879871.1.1	Confirming known	Traes_1AL_E1C8383E4	m140526_143950_42199_c100632732550000001823123009121492_s1_X0/141659/1714_57_CCS
1AL_3880508.1.1	Confirming known	Traes_1AL_92C17ACCD	m140526_223619_42199_c100632732550000001823123009121495_s1_X0/64331/3185_76_CCS
1AL_3880508.1.2	Confirming known	Traes_1AL_92C17ACCD	m140526_192054_42199_c100632732550000001823123009121494_s1_X0/82509/32_3168_CCS
1AL_3880897.1.1	Confirming known	Traes_1AL_A01FE66D3	m140526_121759_42199_c100632732550000001823123009121491_s1_X0/57961/1790_67_CCS
1AL_3881135.1.1	Confirming known	Traes_1AL_531221678	m140527_015726_42199_c100632732550000001823123009121496_s1_X0/124065/3771_54_CCS
1AL_3881243.1.1	Confirming known	Traes_1AL_A4B5C1474	m140526_095907_42199_c100632732550000001823123009121490_s1_X0/64164/1762_55_CCS
1AL_3881307.1.1	Confirming known	Traes_1AL_E3E2C2A18	m140526_223619_42199_c100632732550000001823123009121495_s1_X0/77739/2871_68_CCS
1AL_3881307.1.2	Confirming known	Traes_1AL_E3E2C2A18	m140527_051317_42199_c100632732550000001823123009121497_s1_X0/27519/30_3158_CCS
1AL_3881408.1.1	Confirming known	Traes_1AL_CC2C419C4	m140527_051317_42199_c100632732550000001823123009121497_s1_X0/70883/30_2374_CCS
1AL_3881487.1.1	Confirming known	Traes_1AL_E7F4CC5A1	m140526_121759_42199_c100632732550000001823123009121491_s1_X0/135436/1559_55_CCS
1AL_3882246.1.1	Confirming known	Traes_1AL_6F832D98C	m140526_121759_42199_c100632732550000001823123009121491_s1_X0/48760/29_1979_CCS
1AL_3882294.1.1	Newly discovered	Traes_1AL_8E748B634	m140526_223619_42199_c100632732550000001823123009121495_s1_X0/55961/28_3420_CCS
1AL_3882538.1.1	Confirming known	Traes_1AL_99C0FB6F6	m140527_051317_42199_c100632732550000001823123009121497_s1_X0/143481/33_2948_CCS
1AL_3882683.1.1	Confirming known	Traes_1AL_97A25D0F6	m140527_015726_42199_c100632732550000001823123009121496_s1_X0/22162/31_3379_CCS
1AL_3882773.1.1	Confirming known	Traes_1AL_E5224B6EA	m140527_015726_42199_c100632732550000001823123009121496_s1_X0/87819/31_4033_CCS
1AL_3882916.1.1	Newly discovered	1AL_3882916.1	m140526_095907_42199_c100632732550000001823123009121490_s1_X0/96333/32_2293_CCS
1AL_3883001.1.1	Confirming known	Traes_1AL_097DB7389	m140527_015726_42199_c100632732550000001823123009121496_s1_X0/102016/2652_60_CCS
1AL_3883001.1.2	Confirming known	Traes_1AL_097DB7389	m140526_192054_42199_c100632732550000001823123009121494_s1_X0/108179/3394_50_CCS
1AL_3883106.1.1	Confirming known	Traes_1AL_7DF31F8B6	m140526_170016_42199_c100632732550000001823123009121493_s1_X0/13278/1860_72_CCS
1AL_3883106.2.1	Newly discovered	Traes_1AL_717D7D16F	m140526_121759_42199_c100632732550000001823123009121491_s1_X0/146052/27_1724_CCS
1AL_3883106.2.2	Confirming known	Traes_1AL_717D7D16F	m140526_223619_42199_c100632732550000001823123009121495_s1_X0/9469/30_3175_CCS
1AL_3883250.1.1	Confirming known	Traes_1AL_DD4604320	m140526_095907_42199_c100632732550000001823123009121490_s1_X0/158181/2299_59_CCS
1AL_3883250.2.1	Confirming known	Traes_1AL_C1EF04361	m140526_170016_42199_c100632732550000001823123009121493_s1_X0/146099/31_1898_CCS
1AL_3883298.1.1	Confirming known	Traes_1AL_B6F713FA8	m140526_223619_42199_c100632732550000001823123009121495_s1_X0/124976/2537_59_CCS
1AL_3883475.1.1	Confirming known	Traes_1AL_A36D5020D	m140526_192054_42199_c100632732550000001823123009121494_s1_X0/143045/3185_57_CCS
1AL_3883760.1.1	Confirming known	Traes_1AL_3D34ABA52	m140526_121759_42199_c100632732550000001823123009121491_s1_X0/30736/1062_64_CCS
1AL_3884150.1.1	Confirming known	Traes_1AL_968B97E50	m140526_192054_42199_c100632732550000001823123009121494_s1_X0/23159/32_2599_CCS
1AL_3884150.1.2	Confirming known	Traes_1AL_968B97E50	m140527_051317_42199_c100632732550000001823123009121497_s1_X0/135976/30_2465_CCS
1AL_3884182.1.1	Confirming known	Traes_1AL_1CB3A83EE	m140527_051317_42199_c100632732550000001823123009121497_s1_X0/34213/2385_55_CCS
1AL_3884182.1.2	Confirming known	Traes_1AL_1CB3A83EE	m140526_121759_42199_c100632732550000001823123009121491_s1_X0/101730/31_2424_CCS
1AL_3884497.1.1	Newly discovered	1AL_3884497.1	m140526_223619_42199_c100632732550000001823123009121495_s1_X0/96275/31_2600_CCS
1AL_3884776.1.1	Confirming known	Traes_1AL_E5D710B6D	m140527_015726_42199_c100632732550000001823123009121496_s1_X0/8186/2922_60_CCS
1AL_3884777.1.1	Newly discovered	Traes_1AL_1497B5110	m140526_095907_42199_c100632732550000001823123009121490_s1_X0/123506/1859_54_CCS
1AL_3884777.1.2	Confirming known	Traes_1AL_1497B5110	m140526_121759_42199_c100632732550000001823123009121491_s1_X0/84792/32_1674_CCS
1AL_3884777.2.1	Confirming known	Traes_1AL_20886CABD	m140526_170016_42199_c100632732550000001823123009121493_s1_X0/45217/2055_58_CCS
1AL_3885045.1.1	Confirming known	Traes_1AL_ADABECC24	m140526_143950_42199_c100632732550000001823123009121492_s1_X0/92905/1489_61_CCS
1AL_3885764.1.1	Newly discovered	Traes_1AL_E25202CC2	m140526_170016_42199_c100632732550000001823123009121493_s1_X0/20474/1966_86_CCS
1AL_3885764.1.2	Newly discovered	Traes_1AL_E25202CC2	m140526_121759_42199_c100632732550000001823123009121491_s1_X0/140248/29_1639_CCS
1AL_3885764.1.3	Newly discovered	Traes_1AL_E25202CC2	m140526_121759_42199_c100632732550000001823123009121491_s1_X0/115095/31_1975_CCS
1AL_3885764.1.6	Newly discovered	Traes_1AL_E25202CC2	m140526_143950_42199_c100632732550000001823123009121492_s1_X0/99167/31_1939_CCS
1AL_3885764.1.4	Confirming known	Traes_1AL_E25202CC2	m140526_170016_42199_c100632732550000001823123009121493_s1_X0/122824/31_1976_CCS
1AL_3885764.1.5	Confirming known	Traes_1AL_E25202CC2	m140526_170016_42199_c100632732550000001823123009121493_s1_X0/23185/1967_58_CCS
1AL_3886174.1.1	Newly discovered	1AL_3886174.1	m140527_051317_42199_c100632732550000001823123009121497_s1_X0/82356/3506_58_CCS
1AL_3886468.1.1	Confirming known	Traes_1AL_7FE24229E	m140526_143950_42199_c100632732550000001823123009121492_s1_X0/142972/58_2206_CCS
1AL_3886468.2.1	Confirming known	Traes_1AL_7FE24229E	m140526_170016_42199_c100632732550000001823123009121493_s1_X0/142675/2104_57_CCS
1AL_3886614.1.1	Newly discovered	Traes_1AL_403F4A486	m140526_170016_42199_c100632732550000001823123009121493_s1_X0/39630/1755_57_CCS
1AL_3886649.1.10	Newly discovered	Traes_1AL_B4BCDBC4A	m140526_143950_42199_c100632732550000001823123009121492_s1_X0/42552/29_2206_CCS
1AL_3886649.1.11	Newly discovered	Traes_1AL_B4BCDBC4A	m140526_143950_42199_c100632732550000001823123009121492_s1_X0/137841/34_2371_CCS
1AL_3886649.1.1	Newly discovered	Traes_1AL_B4BCDBC4A	m140526_170016_42199_c100632732550000001823123009121493_s1_X0/138712/1588_56_CCS
1AL_3886649.1.2	Newly discovered	Traes_1AL_B4BCDBC4A	m140526_192054_42199_c100632732550000001823123009121494_s1_X0/55652/31_3083_CCS
1AL_3886649.1.3	Newly discovered	Traes_1AL_B4BCDBC4A	m140526_170016_42199_c100632732550000001823123009121493_s1_X0/123662/2392_58_CCS
1AL_3886649.1.4	Newly discovered	Traes_1AL_B4BCDBC4A	m140526_192054_42199_c100632732550000001823123009121494_s1_X0/153984/31_2601_CCS
1AL_3886649.1.5	Newly discovered	Traes_1AL_B4BCDBC4A	m140527_015726_42199_c100632732550000001823123009121496_s1_X0/116824/31_2519_CCS
1AL_3886649.1.6	Newly discovered	Traes_1AL_B4BCDBC4A	m140526_192054_42199_c100632732550000001823123009121494_s1_X0/69419/32_2689_CCS
1AL_3886649.1.7	Confirming known	Traes_1AL_B4BCDBC4A	m140526_223619_42199_c100632732550000001823123009121495_s1_X0/19935/32_2445_CCS
1AL_3886649.1.8	Confirming known	Traes_1AL_B4BCDBC4A	m140526_170016_42199_c100632732550000001823123009121493_s1_X0/124181/31_2388_CCS
1AL_3886649.1.9	Confirming known	Traes_1AL_B4BCDBC4A	m140526_121759_42199_c100632732550000001823123009121491_s1_X0/30357/2300_58_CCS
1AL_3886721.1.1	Confirming known	Traes_1AL_429AA3929	m140526_095907_42199_c100632732550000001823123009121490_s1_X0/36266/1643_55_CCS
1AL_3887055.1.1	Confirming known	Traes_1AL_AF2D564DD	m140526_143950_42199_c100632732550000001823123009121492_s1_X0/92761/29_1866_CCS
1AL_3887185.1.1	Confirming known	Traes_1AL_0D46979E7	m140526_192054_42199_c100632732550000001823123009121494_s1_X0/105053/31_3575_CCS
1AL_3887185.2.1	Newly discovered	Traes_1AL_41AE35C99;Traes_1AL_F1652A014	m140526_170016_42199_c100632732550000001823123009121493_s1_X0/75167/31_1678_CCS
1AL_3887396.1.1	Newly discovered	Traes_1AL_41FC93595	m140526_170016_42199_c100632732550000001823123009121493_s1_X0/83477/2111_77_CCS
1AL_3887485.1.1	Newly discovered	1AL_3887485.1	m140526_170016_42199_c100632732550000001823123009121493_s1_X0/117786/1768_70_CCS
1AL_3888283.1.1	Newly discovered	Traes_1AL_2D4B01C64;Traes_1AL_6275047AA	m140526_192054_42199_c100632732550000001823123009121494_s1_X0/17540/30_2742_CCS
1AL_3888283.1.2	Newly discovered	Traes_1AL_2D4B01C64;Traes_1AL_6275047AA	m140526_192054_42199_c100632732550000001823123009121494_s1_X0/111209/3367_56_CCS
1AL_3888283.1.3	Newly discovered	Traes_1AL_2D4B01C64;Traes_1AL_6275047AA	m140527_015726_42199_c100632732550000001823123009121496_s1_X0/96018/30_3263_CCS
1AL_3888421.1.1	Newly discovered	1AL_3888421.1	m140526_170016_42199_c100632732550000001823123009121493_s1_X0/59655/30_1651_CCS
1AL_3889317.1.1	Newly discovered	1AL_3889317.1	m140526_170016_42199_c100632732550000001823123009121493_s1_X0/43259/1753_59_CCS
1AL_3889319.1.1	Newly discovered	Traes_1AL_EDCB371C6	m140526_143950_42199_c100632732550000001823123009121492_s1_X0/43654/30_1629_CCS
1AL_3889377.1.1	Newly discovered	Traes_1AL_2AD7BC3B3	m140527_051317_42199_c100632732550000001823123009121497_s1_X0/4972/31_2673_CCS
1AL_3889377.1.2	Confirming known	Traes_1AL_2AD7BC3B3	m140526_095907_42199_c100632732550000001823123009121490_s1_X0/59981/31_2316_CCS
1AL_3889579.1.1	Confirming known	Traes_1AL_51B1D5DBC	m140526_121759_42199_c100632732550000001823123009121491_s1_X0/44244/1930_64_CCS
1AL_3889910.1.1	Confirming known	Traes_1AL_8BC434C02	m140527_051317_42199_c100632732550000001823123009121497_s1_X0/24892/57_2459_CCS
1AL_3890469.1.1	Newly discovered	Traes_1AL_32AC149F6	m140526_143950_42199_c100632732550000001823123009121492_s1_X0/121347/1727_60_CCS
1AL_3890510.1.1	Newly discovered	Traes_1AL_2EF5725B5	m140526_121759_42199_c100632732550000001823123009121491_s1_X0/98065/1616_55_CCS
1AL_3890697.1.1	Confirming known	Traes_1AL_DAFCD7C18	m140527_015726_42199_c100632732550000001823123009121496_s1_X0/39104/30_3377_CCS
1AL_3890697.2.1	Newly discovered	Traes_1AL_D06A380E9	m140526_095907_42199_c100632732550000001823123009121490_s1_X0/100794/31_2258_CCS
1AL_3890697.2.2	Confirming known	Traes_1AL_D06A380E9	m140527_015726_42199_c100632732550000001823123009121496_s1_X0/93324/30_2491_CCS
1AL_3890824.1.1	Confirming known	Traes_1AL_308EC1EFD	m140526_143950_42199_c100632732550000001823123009121492_s1_X0/13163/1566_61_CCS
1AL_3890896.1.1	Confirming known	Traes_1AL_7D6DC73FC	m140526_121759_42199_c100632732550000001823123009121491_s1_X0/58837/31_1885_CCS
1AL_3891217.1.1	Newly discovered	1AL_3891217.1	m140526_223619_42199_c100632732550000001823123009121495_s1_X0/44951/30_2689_CCS
1AL_3891789.1.4	Newly discovered	Traes_1AL_D7C90A414	m140526_223619_42199_c100632732550000001823123009121495_s1_X0/135808/2535_53_CCS
1AL_3891789.1.1	Confirming known	Traes_1AL_D7C90A414	m140526_192054_42199_c100632732550000001823123009121494_s1_X0/50041/2791_61_CCS
1AL_3891789.1.2	Confirming known	Traes_1AL_D7C90A414	m140526_192054_42199_c100632732550000001823123009121494_s1_X0/152056/2627_55_CCS
1AL_3891789.1.3	Confirming known	Traes_1AL_D7C90A414	m140526_192054_42199_c100632732550000001823123009121494_s1_X0/114951/31_2587_CCS
1AL_3892002.1.1	Confirming known	Traes_1AL_147CF243C	m140526_095907_42199_c100632732550000001823123009121490_s1_X0/154678/31_1827_CCS
1AL_3892054.1.1	Newly discovered	Traes_1AL_11AB1B224	m140526_170016_42199_c100632732550000001823123009121493_s1_X0/157118/31_1791_CCS
1AL_3892054.1.2	Confirming known	Traes_1AL_11AB1B224	m140527_015726_42199_c100632732550000001823123009121496_s1_X0/105201/2558_56_CCS
1AL_3892054.1.3	Confirming known	Traes_1AL_11AB1B224	m140526_223619_42199_c100632732550000001823123009121495_s1_X0/46154/30_2688_CCS
1AL_3892218.1.1	Newly discovered	1AL_3892218.1	m140527_015726_42199_c100632732550000001823123009121496_s1_X0/55334/31_2573_CCS
1AL_3892245.1.1	Confirming known	Traes_1AL_B23CA03E6	m140526_170016_42199_c100632732550000001823123009121493_s1_X0/54703/1622_74_CCS
1AL_3892658.1.1	Newly discovered	Traes_1AL_B55CC2568	m140526_143950_42199_c100632732550000001823123009121492_s1_X0/96306/2061_57_CCS
1AL_3892834.1.1	Newly discovered	Traes_1AL_7A43105B0	m140526_223619_42199_c100632732550000001823123009121495_s1_X0/57135/30_2581_CCS
1AL_3892834.1.2	Newly discovered	Traes_1AL_7A43105B0	m140526_170016_42199_c100632732550000001823123009121493_s1_X0/66510/1668_60_CCS
1AL_3892834.1.3	Confirming known	Traes_1AL_7A43105B0	m140526_192054_42199_c100632732550000001823123009121494_s1_X0/148102/2524_53_CCS
1AL_3892834.1.4	Confirming known	Traes_1AL_7A43105B0	m140527_015726_42199_c100632732550000001823123009121496_s1_X0/34492/47_2675_CCS
1AL_3892834.1.5	Confirming known	Traes_1AL_7A43105B0	m140527_051317_42199_c100632732550000001823123009121497_s1_X0/94671/2601_51_CCS
1AL_3893261.1.1	Newly discovered	Traes_1AL_57113CBD4	m140527_015726_42199_c100632732550000001823123009121496_s1_X0/80833/30_2999_CCS
1AL_3893261.1.2	Newly discovered	Traes_1AL_57113CBD4	m140527_051317_42199_c100632732550000001823123009121497_s1_X0/73859/29_2522_CCS
1AL_3893618.1.1	Newly discovered	Traes_1AL_36750809D	m140526_192054_42199_c100632732550000001823123009121494_s1_X0/90324/31_3820_CCS
1AL_3893618.1.3	Newly discovered	Traes_1AL_36750809D	m140526_192054_42199_c100632732550000001823123009121494_s1_X0/80940/3938_61_CCS
1AL_3893618.1.2	Confirming known	Traes_1AL_36750809D	m140527_015726_42199_c100632732550000001823123009121496_s1_X0/54366/3943_58_CCS
1AL_3893766.1.1	Confirming known	Traes_1AL_C4C5018EC	m140526_095907_42199_c100632732550000001823123009121490_s1_X0/8375/1421_57_CCS
1AL_3893973.1.1	Newly discovered	1AL_3893973.1	m140526_095907_42199_c100632732550000001823123009121490_s1_X0/149050/29_1886_CCS
1AL_3894307.1.1	Newly discovered	1AL_3894307.1	m140527_051317_42199_c100632732550000001823123009121497_s1_X0/98725/32_2841_CCS
1AL_3894307.1.2	Newly discovered	1AL_3894307.1	m140527_051317_42199_c100632732550000001823123009121497_s1_X0/129699/3052_57_CCS
1AL_3894443.1.2	Newly discovered	Traes_1AL_441433BD6	m140526_170016_42199_c100632732550000001823123009121493_s1_X0/34472/2002_59_CCS
1AL_3894443.1.1	Confirming known	Traes_1AL_441433BD6	m140526_170016_42199_c100632732550000001823123009121493_s1_X0/40080/31_1948_CCS
1AL_3894556.1.1	Newly discovered	Traes_1AL_4A566CB1C	m140526_143950_42199_c100632732550000001823123009121492_s1_X0/49386/34_1730_CCS
1AL_3894708.1.1	Newly discovered	Traes_1AL_D933CF49C	m140526_170016_42199_c100632732550000001823123009121493_s1_X0/15602/31_1615_CCS
1AL_3894708.1.3	Newly discovered	Traes_1AL_D933CF49C	m140526_143950_42199_c100632732550000001823123009121492_s1_X0/36038/36_2137_CCS
1AL_3894708.1.4	Newly discovered	Traes_1AL_D933CF49C	m140526_170016_42199_c100632732550000001823123009121493_s1_X0/109972/1819_52_CCS
1AL_3894708.1.2	Confirming known	Traes_1AL_D933CF49C	m140526_143950_42199_c100632732550000001823123009121492_s1_X0/121728/32_1895_CCS
1AL_3894888.1.1	Confirming known	Traes_1AL_B060AC908	m140526_143950_42199_c100632732550000001823123009121492_s1_X0/37658/30_1595_CCS
1AL_3895266.1.1	Newly discovered	Traes_1AL_C67577AB2	m140526_143950_42199_c100632732550000001823123009121492_s1_X0/39459/31_2183_CCS
1AL_3895353.1.1	Confirming known	Traes_1AL_F171CDC68	m140527_051317_42199_c100632732550000001823123009121497_s1_X0/22955/30_3072_CCS
1AL_3895362.1.1	Confirming known	Traes_1AL_88881A5C9	m140527_051317_42199_c100632732550000001823123009121497_s1_X0/127616/30_2789_CCS
1AL_3895394.1.1	Confirming known	Traes_1AL_E6A6C4E8F	m140526_095907_42199_c100632732550000001823123009121490_s1_X0/134329/31_2046_CCS
1AL_3895394.1.2	Confirming known	Traes_1AL_E6A6C4E8F	m140526_192054_42199_c100632732550000001823123009121494_s1_X0/85811/31_3010_CCS
1AL_3895394.1.3	Confirming known	Traes_1AL_E6A6C4E8F	m140526_223619_42199_c100632732550000001823123009121495_s1_X0/124862/32_5238_CCS
1AL_3895589.1.1	Newly discovered	1AL_3895589.1	m140526_170016_42199_c100632732550000001823123009121493_s1_X0/49244/1886_57_CCS
1AL_3896311.1.1	Confirming known	Traes_1AL_9E47D4295	m140526_170016_42199_c100632732550000001823123009121493_s1_X0/146708/31_1880_CCS
1AL_3896337.1.1	Newly discovered	1AL_3896337.1	m140527_015726_42199_c100632732550000001823123009121496_s1_X0/95679/3483_54_CCS
1AL_3897080.1.1	Confirming known	Traes_1AL_5E4EECFBC	m140526_095907_42199_c100632732550000001823123009121490_s1_X0/118833/31_2037_CCS
1AL_3897080.1.2	Confirming known	Traes_1AL_5E4EECFBC	m140526_143950_42199_c100632732550000001823123009121492_s1_X0/40147/31_2105_CCS
1AL_3897097.1.1	Confirming known	Traes_1AL_5A1F2F2F7	m140526_143950_42199_c100632732550000001823123009121492_s1_X0/69753/32_1660_CCS
1AL_3897634.1.1	Confirming known	Traes_1AL_979039A13	m140526_095907_42199_c100632732550000001823123009121490_s1_X0/83684/1617_51_CCS
1AL_3897790.1.1	Confirming known	Traes_1AL_F46285EB2	m140526_095907_42199_c100632732550000001823123009121490_s1_X0/149154/28_1424_CCS
1AL_3898431.1.1	Newly discovered	Traes_1AL_FC50A1181	m140527_015726_42199_c100632732550000001823123009121496_s1_X0/86182/33_2854_CCS
1AL_3898431.1.2	Confirming known	Traes_1AL_FC50A1181	m140526_095907_42199_c100632732550000001823123009121490_s1_X0/58107/31_2081_CCS
1AL_3898431.2.1	Newly discovered	Traes_1AL_B69A83E66	m140526_223619_42199_c100632732550000001823123009121495_s1_X0/152897/40_2590_CCS
1AL_3898431.2.2	Confirming known	Traes_1AL_B69A83E66	m140526_192054_42199_c100632732550000001823123009121494_s1_X0/109248/31_2791_CCS
1AL_3898439.1.1	Confirming known	Traes_1AL_324C5C146	m140526_143950_42199_c100632732550000001823123009121492_s1_X0/101030/30_1623_CCS
1AL_3898439.2.1	Confirming known	Traes_1AL_FE1097B22	m140526_170016_42199_c100632732550000001823123009121493_s1_X0/124484/31_1960_CCS
1AL_3898442.1.1	Newly discovered	Traes_1AL_23C084359	m140527_051317_42199_c100632732550000001823123009121497_s1_X0/120531/31_2727_CCS
1AL_3898442.1.3	Newly discovered	Traes_1AL_23C084359	m140527_051317_42199_c100632732550000001823123009121497_s1_X0/82845/31_2171_CCS
1AL_3898442.1.2	Confirming known	Traes_1AL_23C084359	m140526_095907_42199_c100632732550000001823123009121490_s1_X0/73396/2356_60_CCS
1AL_3898545.1.1	Confirming known	Traes_1AL_996BDEFEC	m140526_223619_42199_c100632732550000001823123009121495_s1_X0/115721/31_2639_CCS
1AL_3898611.1.1	Confirming known	Traes_1AL_4A458DF14	m140526_121759_42199_c100632732550000001823123009121491_s1_X0/53916/1661_58_CCS
1AL_3900464.1.1	Confirming known	Traes_1AL_49E1DD4DD	m140526_170016_42199_c100632732550000001823123009121493_s1_X0/47044/1613_60_CCS
1AL_3901045.1.1	Confirming known	Traes_1AL_6D32A2988	m140526_170016_42199_c100632732550000001823123009121493_s1_X0/87338/1417_58_CCS
1AL_3901216.1.1	Confirming known	Traes_1AL_E885D6292	m140527_015726_42199_c100632732550000001823123009121496_s1_X0/48858/2663_66_CCS
1AL_3901586.1.1	Newly discovered	1AL_3901586.1	m140526_121759_42199_c100632732550000001823123009121491_s1_X0/13376/32_1681_CCS
1AL_3901834.1.1	Newly discovered	Traes_1AL_2C64052F0	m140526_192054_42199_c100632732550000001823123009121494_s1_X0/143818/31_3056_CCS
1AL_3901834.1.2	Newly discovered	Traes_1AL_2C64052F0	m140527_015726_42199_c100632732550000001823123009121496_s1_X0/119975/38_3074_CCS
1AL_3901834.2.1	Newly discovered	Traes_1AL_1E78CB1E0;Traes_1AL_9C419A476	m140526_121759_42199_c100632732550000001823123009121491_s1_X0/120541/2028_57_CCS
1AL_3901834.2.2	Newly discovered	Traes_1AL_1E78CB1E0;Traes_1AL_9C419A476	m140526_095907_42199_c100632732550000001823123009121490_s1_X0/121567/30_1881_CCS
1AL_3901834.2.3	Newly discovered	Traes_1AL_1E78CB1E0;Traes_1AL_9C419A476	m140526_095907_42199_c100632732550000001823123009121490_s1_X0/15305/2364_54_CCS
1AL_3901946.1.2	Newly discovered	Traes_1AL_E0773EAEA	m140526_121759_42199_c100632732550000001823123009121491_s1_X0/51763/1784_63_CCS
1AL_3901946.1.3	Newly discovered	Traes_1AL_E0773EAEA	m140526_143950_42199_c100632732550000001823123009121492_s1_X0/95820/31_1998_CCS
1AL_3901946.1.1	Confirming known	Traes_1AL_E0773EAEA	m140526_143950_42199_c100632732550000001823123009121492_s1_X0/52168/1962_52_CCS
1AL_3902269.1.1	Confirming known	Traes_1AL_5A5401082	m140527_051317_42199_c100632732550000001823123009121497_s1_X0/21685/31_2607_CCS
1AL_3902838.1.1	Confirming known	Traes_1AL_DB98BC65E	m140526_170016_42199_c100632732550000001823123009121493_s1_X0/63638/32_2144_CCS
1AL_3902838.1.2	Confirming known	Traes_1AL_DB98BC65E	m140526_192054_42199_c100632732550000001823123009121494_s1_X0/34730/2809_63_CCS
1AL_3902960.1.1	Confirming known	Traes_1AL_61A37A885	m140527_015726_42199_c100632732550000001823123009121496_s1_X0/101405/3020_67_CCS
1AL_3903010.1.1	Newly discovered	1AL_3903010.1	m140526_121759_42199_c100632732550000001823123009121491_s1_X0/92165/1727_54_CCS
1AL_3903380.1.1	Confirming known	Traes_1AL_65E83FAC2	m140526_143950_42199_c100632732550000001823123009121492_s1_X0/11515/31_2011_CCS
1AL_3903521.1.1	Confirming known	Traes_1AL_C234E74C5	m140527_015726_42199_c100632732550000001823123009121496_s1_X0/22782/2895_61_CCS
1AL_3903825.1.1	Confirming known	Traes_1AL_AAB83FA9B	m140527_051317_42199_c100632732550000001823123009121497_s1_X0/8488/3109_57_CCS
1AL_3903905.1.1	Confirming known	Traes_1AL_FB35B3FDC	m140526_223619_42199_c100632732550000001823123009121495_s1_X0/131501/30_3370_CCS
1AL_3903977.1.1	Newly discovered	Traes_1AL_AA8600338	m140526_170016_42199_c100632732550000001823123009121493_s1_X0/103123/31_1723_CCS
1AL_3903977.1.2	Confirming known	Traes_1AL_AA8600338	m140526_223619_42199_c100632732550000001823123009121495_s1_X0/72992/30_2830_CCS
1AL_3903977.1.3	Confirming known	Traes_1AL_AA8600338	m140526_121759_42199_c100632732550000001823123009121491_s1_X0/147872/1799_58_CCS
1AL_3904532.1.1	Confirming known	Traes_1AL_DCD29EF07	m140526_121759_42199_c100632732550000001823123009121491_s1_X0/134691/1569_56_CCS
1AL_3904635.1.1	Confirming known	Traes_1AL_85C47127F	m140526_170016_42199_c100632732550000001823123009121493_s1_X0/24495/32_2010_CCS
1AL_3904635.1.2	Confirming known	Traes_1AL_85C47127F	m140526_143950_42199_c100632732550000001823123009121492_s1_X0/161767/2090_60_CCS
1AL_3904825.1.1	Confirming known	Traes_1AL_2E1250DAE	m140526_192054_42199_c100632732550000001823123009121494_s1_X0/17805/51_2444_CCS
1AL_3905529.1.1	Newly discovered	1AL_3905529.1	m140526_143950_42199_c100632732550000001823123009121492_s1_X0/119059/1985_54_CCS
1AL_3905774.1.1	Confirming known	Traes_1AL_2F9D39676	m140526_121759_42199_c100632732550000001823123009121491_s1_X0/93754/2070_59_CCS
1AL_3905863.1.1	Newly discovered	Traes_1AL_6D5AE9F53	m140527_051317_42199_c100632732550000001823123009121497_s1_X0/114324/30_2856_CCS
1AL_3905863.1.3	Newly discovered	Traes_1AL_6D5AE9F53	m140526_223619_42199_c100632732550000001823123009121495_s1_X0/64725/2999_56_CCS
1AL_3905863.1.2	Confirming known	Traes_1AL_6D5AE9F53	m140526_223619_42199_c100632732550000001823123009121495_s1_X0/19280/3054_58_CCS
1AL_3905952.1.1	Newly discovered	1AL_3905952.1	m140526_121759_42199_c100632732550000001823123009121491_s1_X0/113433/1652_62_CCS
1AL_3906304.1.1	Newly discovered	Traes_1AL_F3090C052	m140526_170016_42199_c100632732550000001823123009121493_s1_X0/41926/2020_70_CCS
1AL_3906304.1.2	Newly discovered	Traes_1AL_F3090C052	m140526_170016_42199_c100632732550000001823123009121493_s1_X0/55911/2006_57_CCS
1AL_3906304.1.3	Confirming known	Traes_1AL_F3090C052	m140526_143950_42199_c100632732550000001823123009121492_s1_X0/148451/31_1822_CCS
1AL_3906579.1.1	Newly discovered	Traes_1AL_62262FE8A	m140526_192054_42199_c100632732550000001823123009121494_s1_X0/53505/2979_54_CCS
1AL_3906579.1.2	Newly discovered	Traes_1AL_62262FE8A	m140526_121759_42199_c100632732550000001823123009121491_s1_X0/70802/33_2208_CCS
1AL_3906579.1.3	Confirming known	Traes_1AL_62262FE8A	m140526_192054_42199_c100632732550000001823123009121494_s1_X0/72599/2725_52_CCS
1AL_3906622.1.1	Newly discovered	1AL_3906622.1	m140526_121759_42199_c100632732550000001823123009121491_s1_X0/89421/1694_60_CCS
1AL_3907329.1.1	Newly discovered	1AL_3907329.1	m140527_051317_42199_c100632732550000001823123009121497_s1_X0/13481/2644_55_CCS
1AL_3908215.1.1	Confirming known	Traes_1AL_EF32AFA5E	m140526_143950_42199_c100632732550000001823123009121492_s1_X0/150622/30_1696_CCS
1AL_3908627.1.1	Confirming known	Traes_1AL_341E2A7A8	m140526_143950_42199_c100632732550000001823123009121492_s1_X0/159177/2015_56_CCS
1AL_3909083.1.1	Newly discovered	1AL_3909083.1	m140526_095907_42199_c100632732550000001823123009121490_s1_X0/133084/30_1816_CCS
1AL_3909362.1.1	Newly discovered	1AL_3909362.1	m140526_223619_42199_c100632732550000001823123009121495_s1_X0/116948/30_2825_CCS
1AL_3909805.1.1	Confirming known	Traes_1AL_C67A37ED9	m140526_121759_42199_c100632732550000001823123009121491_s1_X0/152657/2217_53_CCS
1AL_3910054.1.1	Confirming known	Traes_1AL_49F3FF5E8	m140526_170016_42199_c100632732550000001823123009121493_s1_X0/74526/1739_56_CCS
1AL_3910414.1.1	Confirming known	Traes_1AL_3254CE5D6	m140526_223619_42199_c100632732550000001823123009121495_s1_X0/118462/2944_55_CCS
1AL_3910414.1.2	Confirming known	Traes_1AL_3254CE5D6	m140527_051317_42199_c100632732550000001823123009121497_s1_X0/139796/31_2807_CCS
1AL_3911141.1.1	Confirming known	Traes_1AL_197423E8E	m140526_170016_42199_c100632732550000001823123009121493_s1_X0/128188/32_1984_CCS
1AL_3911586.1.1	Confirming known	Traes_1AL_A1AAAFE59	m140527_051317_42199_c100632732550000001823123009121497_s1_X0/107148/2489_58_CCS
1AL_3911586.2.1	Confirming known	Traes_1AL_A1AAAFE59	m140527_015726_42199_c100632732550000001823123009121496_s1_X0/64617/3131_60_CCS
1AL_3912079.1.1	Confirming known	Traes_1AL_BBF76C3B2	m140526_143950_42199_c100632732550000001823123009121492_s1_X0/146855/31_1825_CCS
1AL_3912450.1.1	Confirming known	Traes_1AL_DDC13A76D	m140526_170016_42199_c100632732550000001823123009121493_s1_X0/90930/27_1147_CCS
1AL_3912777.1.1	Confirming known	Traes_1AL_2EC98608D	m140526_170016_42199_c100632732550000001823123009121493_s1_X0/95361/30_1762_CCS
1AL_3912843.1.1	Newly discovered	Traes_1AL_9C7BECFAC	m140526_192054_42199_c100632732550000001823123009121494_s1_X0/26369/2964_62_CCS
1AL_3912843.1.2	Newly discovered	Traes_1AL_9C7BECFAC	m140526_121759_42199_c100632732550000001823123009121491_s1_X0/7951/31_2195_CCS
1AL_3912843.2.1	Confirming known	Traes_1AL_A23894122	m140526_121759_42199_c100632732550000001823123009121491_s1_X0/75055/1492_61_CCS
1AL_3913016.1.1	Newly discovered	1AL_3913016.1	m140526_170016_42199_c100632732550000001823123009121493_s1_X0/107723/1054_53_CCS
1AL_3913309.1.1	Newly discovered	1AL_3913309.1	m140526_095907_42199_c100632732550000001823123009121490_s1_X0/52938/1640_54_CCS
1AL_3913415.1.2	Newly discovered	Traes_1AL_55E4D53AF	m140526_223619_42199_c100632732550000001823123009121495_s1_X0/53108/37_2699_CCS
1AL_3913415.1.1	Confirming known	Traes_1AL_55E4D53AF	m140527_015726_42199_c100632732550000001823123009121496_s1_X0/101218/31_3077_CCS
1AL_3914101.1.1	Confirming known	Traes_1AL_89CDFD092	m140526_223619_42199_c100632732550000001823123009121495_s1_X0/100086/2913_59_CCS
1AL_3914148.1.1	Confirming known	Traes_1AL_78C321968	m140527_015726_42199_c100632732550000001823123009121496_s1_X0/27771/32_2705_CCS
1AL_3914148.1.2	Confirming known	Traes_1AL_78C321968	m140527_015726_42199_c100632732550000001823123009121496_s1_X0/125019/29_2599_CCS
1AL_3914561.1.1	Confirming known	Traes_1AL_A4F0E895F	m140527_015726_42199_c100632732550000001823123009121496_s1_X0/5092/30_2727_CCS
1AL_3914953.1.1	Confirming known	Traes_1AL_95E812A04	m140526_121759_42199_c100632732550000001823123009121491_s1_X0/119143/31_1786_CCS
1AL_3915205.1.1	Confirming known	Traes_1AL_3B488943E	m140527_015726_42199_c100632732550000001823123009121496_s1_X0/123604/31_2866_CCS
1AL_3915371.1.1	Confirming known	Traes_1AL_5FD3B3577	m140527_015726_42199_c100632732550000001823123009121496_s1_X0/45663/3173_64_CCS
1AL_3915371.1.2	Confirming known	Traes_1AL_5FD3B3577	m140526_095907_42199_c100632732550000001823123009121490_s1_X0/94978/31_1818_CCS
1AL_3915579.1.1	Confirming known	Traes_1AL_375723493	m140526_143950_42199_c100632732550000001823123009121492_s1_X0/6659/32_2213_CCS
1AL_3915588.1.2	Newly discovered	Traes_1AL_41F264D4D	m140526_223619_42199_c100632732550000001823123009121495_s1_X0/142256/30_2478_CCS
1AL_3915588.1.1	Confirming known	Traes_1AL_41F264D4D	m140527_051317_42199_c100632732550000001823123009121497_s1_X0/4612/2792_56_CCS
1AL_3915588.1.3	Confirming known	Traes_1AL_41F264D4D	m140526_095907_42199_c100632732550000001823123009121490_s1_X0/85213/30_2277_CCS
1AL_3915803.1.1	Confirming known	Traes_1AL_E06ACE483	m140526_170016_42199_c100632732550000001823123009121493_s1_X0/74089/31_1661_CCS
1AL_3915818.1.1	Confirming known	Traes_1AL_8F196786F	m140527_015726_42199_c100632732550000001823123009121496_s1_X0/8230/2908_59_CCS
1AL_3916185.1.1	Confirming known	Traes_1AL_16EECD38D	m140526_170016_42199_c100632732550000001823123009121493_s1_X0/114697/30_1983_CCS
1AL_3916443.1.1	Confirming known	Traes_1AL_7D7FC9503	m140526_143950_42199_c100632732550000001823123009121492_s1_X0/139752/1558_54_CCS
1AL_3917256.1.1	Newly discovered	Traes_1AL_7763B43BF;Traes_1AL_D4D0050BD	m140526_121759_42199_c100632732550000001823123009121491_s1_X0/129434/1672_56_CCS
1AL_3917256.1.3	Newly discovered	Traes_1AL_7763B43BF;Traes_1AL_D4D0050BD	m140527_015726_42199_c100632732550000001823123009121496_s1_X0/85115/3446_49_CCS
1AL_3917256.1.2	Confirming known	Traes_1AL_7763B43BF;Traes_1AL_D4D0050BD	m140527_051317_42199_c100632732550000001823123009121497_s1_X0/69107/3348_58_CCS
1AL_3917308.1.1	Newly discovered	Traes_1AL_C5D62B4CF	m140526_223619_42199_c100632732550000001823123009121495_s1_X0/64120/3091_54_CCS
1AL_3917396.1.1	Confirming known	Traes_1AL_A6E2CB1DF	m140527_015726_42199_c100632732550000001823123009121496_s1_X0/75973/31_3358_CCS
1AL_3917927.1.1	Confirming known	Traes_1AL_48D8916DD	m140527_015726_42199_c100632732550000001823123009121496_s1_X0/131271/31_2678_CCS
1AL_3918582.1.1	Confirming known	Traes_1AL_F2EADBDA7	m140526_143950_42199_c100632732550000001823123009121492_s1_X0/83361/32_1838_CCS
1AL_3918625.1.1	Confirming known	Traes_1AL_0BAA20B76	m140526_121759_42199_c100632732550000001823123009121491_s1_X0/111716/38_1971_CCS
1AL_3918869.1.1	Confirming known	Traes_1AL_5C8689E82	m140526_223619_42199_c100632732550000001823123009121495_s1_X0/20997/33_2801_CCS
1AL_3919107.1.1	Newly discovered	Traes_1AL_564D5A1A0	m140526_223619_42199_c100632732550000001823123009121495_s1_X0/24970/3011_56_CCS
1AL_3919107.1.2	Newly discovered	Traes_1AL_564D5A1A0	m140526_143950_42199_c100632732550000001823123009121492_s1_X0/118873/1534_60_CCS
1AL_3919468.1.1	Confirming known	Traes_1AL_EBDF59DA7	m140526_095907_42199_c100632732550000001823123009121490_s1_X0/123316/1779_75_CCS
1AL_3919709.1.1	Confirming known	Traes_1AL_3791A0A3A	m140526_143950_42199_c100632732550000001823123009121492_s1_X0/78913/31_1884_CCS
1AL_3920244.1.1	Newly discovered	Traes_1AL_64366944B	m140527_051317_42199_c100632732550000001823123009121497_s1_X0/117075/30_2580_CCS
1AL_3920244.1.2	Newly discovered	Traes_1AL_64366944B	m140526_223619_42199_c100632732550000001823123009121495_s1_X0/128135/2744_62_CCS
1AL_3920244.1.3	Confirming known	Traes_1AL_64366944B	m140526_095907_42199_c100632732550000001823123009121490_s1_X0/101876/1976_56_CCS
1AL_3920553.1.1	Confirming known	Traes_1AL_95235FDBD	m140526_143950_42199_c100632732550000001823123009121492_s1_X0/119113/1993_59_CCS
1AL_3920553.2.1	Confirming known	Traes_1AL_BC9FE23A9	m140526_121759_42199_c100632732550000001823123009121491_s1_X0/55620/31_1620_CCS
1AL_3920617.1.1	Confirming known	Traes_1AL_3BA7B0D26	m140526_121759_42199_c100632732550000001823123009121491_s1_X0/93184/31_1613_CCS
1AL_3920922.1.1	Newly discovered	Traes_1AL_D76D0163A	m140526_143950_42199_c100632732550000001823123009121492_s1_X0/94883/30_1707_CCS
1AL_3920922.1.2	Confirming known	Traes_1AL_D76D0163A	m140526_095907_42199_c100632732550000001823123009121490_s1_X0/112258/1691_66_CCS
1AL_3921003.1.1	Confirming known	Traes_1AL_ED83D13D4	m140526_170016_42199_c100632732550000001823123009121493_s1_X0/45536/1587_58_CCS
1AL_3921489.1.1	Newly discovered	Traes_1AL_4820D80E2	m140526_095907_42199_c100632732550000001823123009121490_s1_X0/146593/1574_59_CCS
1AL_3922894.1.1	Confirming known	Traes_1AL_BFDD733CB	m140527_015726_42199_c100632732550000001823123009121496_s1_X0/150178/31_2769_CCS
1AL_3923345.1.10	Newly discovered	1AL_3923345.1	m140526_095907_42199_c100632732550000001823123009121490_s1_X0/118813/2248_60_CCS
1AL_3923345.1.11	Newly discovered	1AL_3923345.1	m140526_143950_42199_c100632732550000001823123009121492_s1_X0/88776/28_1998_CCS
1AL_3923345.1.1	Newly discovered	1AL_3923345.1	m140527_015726_42199_c100632732550000001823123009121496_s1_X0/73242/30_2806_CCS
1AL_3923345.1.12	Newly discovered	1AL_3923345.1	m140526_121759_42199_c100632732550000001823123009121491_s1_X0/34042/28_1718_CCS
1AL_3923345.1.2	Newly discovered	1AL_3923345.1	m140526_192054_42199_c100632732550000001823123009121494_s1_X0/6312/2446_60_CCS
1AL_3923345.1.3	Newly discovered	1AL_3923345.1	m140526_170016_42199_c100632732550000001823123009121493_s1_X0/89660/31_2153_CCS
1AL_3923345.1.4	Newly discovered	1AL_3923345.1	m140527_051317_42199_c100632732550000001823123009121497_s1_X0/87299/31_2764_CCS
1AL_3923345.1.5	Newly discovered	1AL_3923345.1	m140527_015726_42199_c100632732550000001823123009121496_s1_X0/58597/33_2726_CCS
1AL_3923345.1.6	Newly discovered	1AL_3923345.1	m140527_051317_42199_c100632732550000001823123009121497_s1_X0/23544/25_2564_CCS
1AL_3923345.1.7	Newly discovered	1AL_3923345.1	m140527_051317_42199_c100632732550000001823123009121497_s1_X0/137028/2856_49_CCS
1AL_3923345.1.8	Newly discovered	1AL_3923345.1	m140526_223619_42199_c100632732550000001823123009121495_s1_X0/81546/30_2419_CCS
1AL_3923345.1.9	Newly discovered	1AL_3923345.1	m140527_015726_42199_c100632732550000001823123009121496_s1_X0/116340/31_2611_CCS
1AL_3923769.1.1	Newly discovered	Traes_1AL_659213159	m140526_223619_42199_c100632732550000001823123009121495_s1_X0/140162/2756_52_CCS
1AL_3923769.1.2	Confirming known	Traes_1AL_659213159	m140526_170016_42199_c100632732550000001823123009121493_s1_X0/72174/31_2169_CCS
1AL_3924129.1.1	Confirming known	Traes_1AL_4B7636BC9	m140526_121759_42199_c100632732550000001823123009121491_s1_X0/141600/1537_58_CCS
1AL_3924259.1.1	Confirming known	Traes_1AL_3AF581C11	m140526_095907_42199_c100632732550000001823123009121490_s1_X0/153319/30_1765_CCS
1AL_3924259.1.2	Confirming known	Traes_1AL_3AF581C11	m140526_223619_42199_c100632732550000001823123009121495_s1_X0/106293/2727_56_CCS
1AL_3924400.1.1	Confirming known	Traes_1AL_1A4360D8E	m140527_015726_42199_c100632732550000001823123009121496_s1_X0/18406/3005_53_CCS
1AL_3924732.1.1	Confirming known	Traes_1AL_A382ADCCC	m140526_095907_42199_c100632732550000001823123009121490_s1_X0/44831/31_1966_CCS
1AL_3925146.1.1	Confirming known	Traes_1AL_0B9F7C67F	m140526_223619_42199_c100632732550000001823123009121495_s1_X0/71989/2733_55_CCS
1AL_3925769.1.1	Confirming known	Traes_1AL_BBDA0E877	m140526_143950_42199_c100632732550000001823123009121492_s1_X0/86730/29_1948_CCS
1AL_3925959.1.1	Newly discovered	1AL_3925959.1	m140526_223619_42199_c100632732550000001823123009121495_s1_X0/84800/31_2984_CCS
1AL_3925959.1.2	Newly discovered	1AL_3925959.1	m140526_170016_42199_c100632732550000001823123009121493_s1_X0/105217/30_1604_CCS
1AL_3926248.1.1	Newly discovered	1AL_3926248.1	m140526_121759_42199_c100632732550000001823123009121491_s1_X0/93442/1716_55_CCS
1AL_3926311.1.1	Newly discovered	1AL_3926311.1	m140527_051317_42199_c100632732550000001823123009121497_s1_X0/100202/31_2729_CCS
1AL_3926471.1.1	Newly discovered	Traes_1AL_A8B429C66	m140527_015726_42199_c100632732550000001823123009121496_s1_X0/96979/31_2990_CCS
1AL_3926471.1.2	Confirming known	Traes_1AL_A8B429C66	m140526_192054_42199_c100632732550000001823123009121494_s1_X0/151511/3543_54_CCS
1AL_3926708.1.1	Confirming known	Traes_1AL_B9FC58CE1	m140526_121759_42199_c100632732550000001823123009121491_s1_X0/125311/31_1566_CCS
1AL_3926858.1.1	Confirming known	Traes_1AL_39F7B6277;Traes_1AL_BA559DE2A	m140526_223619_42199_c100632732550000001823123009121495_s1_X0/92357/2827_59_CCS
1AL_3927369.1.1	Confirming known	Traes_1AL_5B8FF7FE2	m140526_223619_42199_c100632732550000001823123009121495_s1_X0/53726/3414_67_CCS
1AL_3928078.1.1	Newly discovered	1AL_3928078.1	m140527_051317_42199_c100632732550000001823123009121497_s1_X0/67618/33_3000_CCS
1AL_3928116.1.1	Confirming known	Traes_1AL_9945762CA	m140526_223619_42199_c100632732550000001823123009121495_s1_X0/145917/3371_60_CCS
1AL_3928580.1.1	Newly discovered	1AL_3928580.1	m140526_192054_42199_c100632732550000001823123009121494_s1_X0/107885/3428_59_CCS
1AL_3928613.1.1	Confirming known	Traes_1AL_0631D049F	m140527_051317_42199_c100632732550000001823123009121497_s1_X0/7360/30_2614_CCS
1AL_3928868.1.1	Confirming known	Traes_1AL_389AEC45B	m140526_223619_42199_c100632732550000001823123009121495_s1_X0/16538/31_3129_CCS
1AL_3928881.1.1	Confirming known	Traes_1AL_6EE3AB1BA	m140527_015726_42199_c100632732550000001823123009121496_s1_X0/76493/30_2665_CCS
1AL_3928881.2.1	Newly discovered	1AL_3928881.2	m140526_223619_42199_c100632732550000001823123009121495_s1_X0/153315/2625_58_CCS
1AL_3929010.1.1	Confirming known	Traes_1AL_A090775E5	m140527_015726_42199_c100632732550000001823123009121496_s1_X0/137303/2967_55_CCS
1AL_3929247.1.1	Newly discovered	Traes_1AL_DA3F4C1BC	m140527_015726_42199_c100632732550000001823123009121496_s1_X0/124150/2682_57_CCS
1AL_3929433.1.1	Confirming known	Traes_1AL_660FDCED9	m140526_121759_42199_c100632732550000001823123009121491_s1_X0/37746/31_1832_CCS
1AL_3929558.1.1	Confirming known	Traes_1AL_17F456C3A	m140526_143950_42199_c100632732550000001823123009121492_s1_X0/35694/28_2084_CCS
1AL_3929574.1.1	Confirming known	Traes_1AL_B691CBF6F	m140526_192054_42199_c100632732550000001823123009121494_s1_X0/26826/31_2571_CCS
1AL_3929579.1.1	Newly discovered	1AL_3929579.1	m140526_192054_42199_c100632732550000001823123009121494_s1_X0/88746/31_2671_CCS
1AL_3929781.1.1	Confirming known	Traes_1AL_E49C5E5EA	m140526_223619_42199_c100632732550000001823123009121495_s1_X0/48315/3728_72_CCS
1AL_3930526.1.1	Confirming known	Traes_1AL_C446C730C	m140526_223619_42199_c100632732550000001823123009121495_s1_X0/125726/31_4654_CCS
1AL_3930601.1.1	Confirming known	Traes_1AL_34A811C52	m140527_051317_42199_c100632732550000001823123009121497_s1_X0/25536/30_2557_CCS
1AL_3931043.1.1	Confirming known	Traes_1AL_7242F453D	m140526_223619_42199_c100632732550000001823123009121495_s1_X0/105262/3098_74_CCS
1AL_3931390.1.1	Newly discovered	1AL_3931390.1	m140526_095907_42199_c100632732550000001823123009121490_s1_X0/106120/31_2145_CCS
1AL_3932143.1.1	Newly discovered	Traes_1AL_14DD8273F	m140527_015726_42199_c100632732550000001823123009121496_s1_X0/79051/2944_57_CCS
1AL_3932143.1.2	Confirming known	Traes_1AL_14DD8273F	m140526_121759_42199_c100632732550000001823123009121491_s1_X0/35253/37_2143_CCS
1AL_3932243.1.1	Confirming known	Traes_1AL_0E86CBA8F	m140526_121759_42199_c100632732550000001823123009121491_s1_X0/23968/31_1740_CCS
1AL_3932783.1.2	Newly discovered	Traes_1AL_FCD002830	m140527_015726_42199_c100632732550000001823123009121496_s1_X0/138762/30_2710_CCS
1AL_3932783.1.1	Confirming known	Traes_1AL_FCD002830	m140526_192054_42199_c100632732550000001823123009121494_s1_X0/22397/2977_54_CCS
1AL_3932783.2.2	Newly discovered	Traes_1AL_2DFDA847B	m140526_170016_42199_c100632732550000001823123009121493_s1_X0/125930/30_2037_CCS
1AL_3932783.2.3	Newly discovered	Traes_1AL_2DFDA847B	m140526_192054_42199_c100632732550000001823123009121494_s1_X0/102692/30_2694_CCS
1AL_3932783.2.5	Newly discovered	Traes_1AL_2DFDA847B	m140527_051317_42199_c100632732550000001823123009121497_s1_X0/9856/31_2543_CCS
1AL_3932783.2.1	Confirming known	Traes_1AL_2DFDA847B	m140526_121759_42199_c100632732550000001823123009121491_s1_X0/87948/31_1708_CCS
1AL_3932783.2.4	Confirming known	Traes_1AL_2DFDA847B	m140527_051317_42199_c100632732550000001823123009121497_s1_X0/136053/2536_62_CCS
1AL_3933057.1.1	Confirming known	Traes_1AL_51CED3DBF	m140527_015726_42199_c100632732550000001823123009121496_s1_X0/109857/28_3113_CCS
1AL_3933381.1.3	Newly discovered	Traes_1AL_5CBC378D9	m140527_051317_42199_c100632732550000001823123009121497_s1_X0/40686/30_2726_CCS
1AL_3933381.1.1	Confirming known	Traes_1AL_5CBC378D9	m140526_192054_42199_c100632732550000001823123009121494_s1_X0/103922/2826_66_CCS
1AL_3933381.1.2	Confirming known	Traes_1AL_5CBC378D9	m140527_051317_42199_c100632732550000001823123009121497_s1_X0/68687/2772_58_CCS
1AL_3933381.1.4	Confirming known	Traes_1AL_5CBC378D9	m140526_192054_42199_c100632732550000001823123009121494_s1_X0/148951/34_2799_CCS
1AL_3933825.1.1	Confirming known	Traes_1AL_5A506D144	m140527_051317_42199_c100632732550000001823123009121497_s1_X0/71160/2628_61_CCS
1AL_3933825.1.2	Confirming known	Traes_1AL_5A506D144	m140526_192054_42199_c100632732550000001823123009121494_s1_X0/4840/28_2790_CCS
1AL_3933825.1.3	Confirming known	Traes_1AL_5A506D144	m140527_015726_42199_c100632732550000001823123009121496_s1_X0/93823/30_3447_CCS
1AL_3933962.1.2	Newly discovered	Traes_1AL_E5466110E	m140526_192054_42199_c100632732550000001823123009121494_s1_X0/21439/2633_59_CCS
1AL_3933962.1.1	Confirming known	Traes_1AL_E5466110E	m140526_121759_42199_c100632732550000001823123009121491_s1_X0/128410/31_1637_CCS
1AL_3933962.1.3	Confirming known	Traes_1AL_E5466110E	m140526_192054_42199_c100632732550000001823123009121494_s1_X0/82273/32_3603_CCS
1AL_3934442.1.1	Newly discovered	1AL_3934442.1	m140527_051317_42199_c100632732550000001823123009121497_s1_X0/120416/2767_61_CCS
1AL_3934442.1.2	Newly discovered	1AL_3934442.1	m140526_192054_42199_c100632732550000001823123009121494_s1_X0/96987/31_2692_CCS
1AL_3934442.1.3	Newly discovered	1AL_3934442.1	m140526_223619_42199_c100632732550000001823123009121495_s1_X0/89045/31_3351_CCS
1AL_3934771.1.1	Newly discovered	1AL_3934771.1	m140526_170016_42199_c100632732550000001823123009121493_s1_X0/142947/1997_54_CCS
1AL_3935056.1.1	Confirming known	Traes_1AL_83BA1859F	m140526_223619_42199_c100632732550000001823123009121495_s1_X0/122608/2584_56_CCS
1AL_3935170.1.1	Confirming known	Traes_1AL_CF4148F55	m140526_143950_42199_c100632732550000001823123009121492_s1_X0/70824/1949_58_CCS
1AL_3935224.1.1	Confirming known	Traes_1AL_D3EB8ABA4	m140526_223619_42199_c100632732550000001823123009121495_s1_X0/45765/2839_64_CCS
1AL_3935224.2.1	Confirming known	Traes_1AL_98C3B8096	m140526_143950_42199_c100632732550000001823123009121492_s1_X0/67412/1176_57_CCS
1AL_3936722.1.1	Confirming known	Traes_1AL_AD33CD5F6	m140526_170016_42199_c100632732550000001823123009121493_s1_X0/33459/33_2338_CCS
1AL_3936745.1.1	Confirming known	Traes_1AL_2FC3ECCEA	m140526_143950_42199_c100632732550000001823123009121492_s1_X0/79633/29_1838_CCS
1AL_3936802.1.1	Confirming known	Traes_1AL_1EBD4E9F5	m140526_121759_42199_c100632732550000001823123009121491_s1_X0/54841/2271_53_CCS
1AL_3938379.1.1	Confirming known	Traes_1AL_8C0966B88	m140526_121759_42199_c100632732550000001823123009121491_s1_X0/83204/31_1680_CCS
1AL_3938379.1.2	Confirming known	Traes_1AL_8C0966B88	m140526_121759_42199_c100632732550000001823123009121491_s1_X0/87660/1198_56_CCS
1AL_3938638.1.1	Confirming known	Traes_1AL_CD83B0FA4	m140526_170016_42199_c100632732550000001823123009121493_s1_X0/70465/34_1776_CCS
1AL_3938882.1.1	Confirming known	Traes_1AL_71723CCA4	m140526_170016_42199_c100632732550000001823123009121493_s1_X0/42927/31_1481_CCS
1AL_3938918.1.1	Newly discovered	Traes_1AL_B68AA4C68	m140526_192054_42199_c100632732550000001823123009121494_s1_X0/93014/30_2515_CCS
1AL_3938918.1.2	Confirming known	Traes_1AL_B68AA4C68	m140526_192054_42199_c100632732550000001823123009121494_s1_X0/20021/2596_55_CCS
1AL_3939032.1.1	Confirming known	Traes_1AL_B4D55A0CE	m140527_015726_42199_c100632732550000001823123009121496_s1_X0/75891/30_3372_CCS
1AL_3939555.1.1	Confirming known	Traes_1AL_49DF85420	m140526_143950_42199_c100632732550000001823123009121492_s1_X0/8343/2234_59_CCS
1AL_3939720.1.1	Newly discovered	Traes_1AL_67047CC5B	m140526_223619_42199_c100632732550000001823123009121495_s1_X0/138940/2955_72_CCS
1AL_3939827.1.1	Confirming known	Traes_1AL_4E3F366BB	m140526_095907_42199_c100632732550000001823123009121490_s1_X0/32881/1793_60_CCS
1AL_3940190.1.1	Confirming known	Traes_1AL_8E8E7401B	m140526_121759_42199_c100632732550000001823123009121491_s1_X0/29278/1300_60_CCS
1AL_3940394.1.1	Newly discovered	1AL_3940394.1	m140526_095907_42199_c100632732550000001823123009121490_s1_X0/127992/30_1575_CCS
1AL_3940394.2.1	Newly discovered	1AL_3940394.2	m140526_121759_42199_c100632732550000001823123009121491_s1_X0/120297/1650_55_CCS
1AL_3940394.3.1	Confirming known	Traes_1AL_52E56C8D3	m140526_121759_42199_c100632732550000001823123009121491_s1_X0/134966/30_1663_CCS
1AL_3941456.1.1	Confirming known	Traes_1AL_5E61A1E3F	m140526_143950_42199_c100632732550000001823123009121492_s1_X0/100333/34_1789_CCS
1AL_3941460.1.1	Newly discovered	1AL_3941460.1	m140526_170016_42199_c100632732550000001823123009121493_s1_X0/67509/29_2111_CCS
1AL_3941564.1.1	Newly discovered	Traes_1AL_7C1F1853B	m140526_170016_42199_c100632732550000001823123009121493_s1_X0/90973/1768_64_CCS
1AL_3941564.1.2	Confirming known	Traes_1AL_7C1F1853B	m140526_143950_42199_c100632732550000001823123009121492_s1_X0/36201/2013_61_CCS
1AL_3941677.1.1	Confirming known	Traes_1AL_8877426FB	m140526_095907_42199_c100632732550000001823123009121490_s1_X0/47880/32_1956_CCS
1AL_3941878.1.1	Newly discovered	Traes_1AL_0B9EA6007	m140526_095907_42199_c100632732550000001823123009121490_s1_X0/58307/1875_54_CCS
1AL_3942188.1.1	Confirming known	Traes_1AL_0D6B62738	m140526_223619_42199_c100632732550000001823123009121495_s1_X0/50714/3252_59_CCS
1AL_3942760.1.1	Confirming known	Traes_1AL_71A1E1D74	m140527_015726_42199_c100632732550000001823123009121496_s1_X0/134225/32_2726_CCS
1AL_3943127.1.1	Newly discovered	1AL_3943127.1	m140527_051317_42199_c100632732550000001823123009121497_s1_X0/28366/30_3148_CCS
1AL_3943349.1.1	Newly discovered	Traes_1AL_FFF0FC707	m140526_143950_42199_c100632732550000001823123009121492_s1_X0/16237/30_1894_CCS
1AL_3943349.1.3	Newly discovered	Traes_1AL_FFF0FC707	m140526_223619_42199_c100632732550000001823123009121495_s1_X0/53409/30_3172_CCS
1AL_3943349.1.2	Confirming known	Traes_1AL_FFF0FC707	m140526_121759_42199_c100632732550000001823123009121491_s1_X0/61245/32_2005_CCS
1AL_3943349.1.4	Confirming known	Traes_1AL_FFF0FC707	m140527_015726_42199_c100632732550000001823123009121496_s1_X0/11130/30_2760_CCS
1AL_3943349.1.5	Confirming known	Traes_1AL_FFF0FC707	m140527_015726_42199_c100632732550000001823123009121496_s1_X0/87406/31_3101_CCS
1AL_3943349.1.6	Confirming known	Traes_1AL_FFF0FC707	m140526_223619_42199_c100632732550000001823123009121495_s1_X0/86931/31_4189_CCS
1AL_3943349.1.7	Confirming known	Traes_1AL_FFF0FC707	m140527_015726_42199_c100632732550000001823123009121496_s1_X0/72295/31_4035_CCS
1AL_3943448.1.2	Newly discovered	Traes_1AL_C2668C26D	m140527_015726_42199_c100632732550000001823123009121496_s1_X0/73514/31_3547_CCS
1AL_3943448.1.1	Confirming known	Traes_1AL_C2668C26D	m140526_121759_42199_c100632732550000001823123009121491_s1_X0/110323/30_1751_CCS
1AL_3943891.1.1	Confirming known	Traes_1AL_35182E357	m140526_192054_42199_c100632732550000001823123009121494_s1_X0/41776/31_2729_CCS
1AL_3943891.1.2	Confirming known	Traes_1AL_35182E357	m140527_051317_42199_c100632732550000001823123009121497_s1_X0/6317/30_2442_CCS
1AL_3944275.1.1	Newly discovered	1AL_3944275.1	m140527_051317_42199_c100632732550000001823123009121497_s1_X0/10067/2821_52_CCS
1AL_3944360.1.1	Confirming known	Traes_1AL_17F4F7A9B	m140526_095907_42199_c100632732550000001823123009121490_s1_X0/7635/1893_57_CCS
1AL_3944360.2.1	Confirming known	Traes_1AL_12C7665B7	m140527_051317_42199_c100632732550000001823123009121497_s1_X0/114346/32_2943_CCS
1AL_3944613.1.1	Confirming known	Traes_1AL_A161D2D44	m140526_095907_42199_c100632732550000001823123009121490_s1_X0/49660/2233_59_CCS
1AL_3944924.1.1	Confirming known	Traes_1AL_047E5779D	m140526_143950_42199_c100632732550000001823123009121492_s1_X0/31022/1928_55_CCS
1AL_3944931.1.1	Newly discovered	1AL_3944931.1	m140527_015726_42199_c100632732550000001823123009121496_s1_X0/101080/30_2621_CCS
1AL_3945158.1.1	Newly discovered	Traes_1AL_856C748AD	m140527_051317_42199_c100632732550000001823123009121497_s1_X0/35985/3392_54_CCS
1AL_3945158.1.2	Confirming known	Traes_1AL_856C748AD	m140527_015726_42199_c100632732550000001823123009121496_s1_X0/89909/30_3009_CCS
1AL_3945457.1.1	Confirming known	Traes_1AL_D610B9661	m140527_051317_42199_c100632732550000001823123009121497_s1_X0/39616/31_2875_CCS
1AL_3945490.1.1	Confirming known	Traes_1AL_264041050	m140526_095907_42199_c100632732550000001823123009121490_s1_X0/58478/40_1464_CCS
1AL_3945542.1.1	Newly discovered	1AL_3945542.1	m140526_192054_42199_c100632732550000001823123009121494_s1_X0/97926/2694_52_CCS
1AL_3945771.1.1	Confirming known	Traes_1AL_B88E7C9F1	m140526_121759_42199_c100632732550000001823123009121491_s1_X0/119116/31_1785_CCS
1AL_3945985.1.1	Confirming known	Traes_1AL_0F92F56F8	m140526_121759_42199_c100632732550000001823123009121491_s1_X0/41117/1829_57_CCS
1AL_3945985.2.1	Confirming known	Traes_1AL_AE0622D50	m140526_121759_42199_c100632732550000001823123009121491_s1_X0/153423/31_1794_CCS
1AL_3946076.1.1	Newly discovered	Traes_1AL_7352CCF39	m140526_223619_42199_c100632732550000001823123009121495_s1_X0/68591/3038_66_CCS
1AL_3946076.1.2	Newly discovered	Traes_1AL_7352CCF39	m140527_051317_42199_c100632732550000001823123009121497_s1_X0/91761/3522_55_CCS
1AL_3946076.1.3	Confirming known	Traes_1AL_7352CCF39	m140526_192054_42199_c100632732550000001823123009121494_s1_X0/114649/3618_53_CCS
1AL_3946209.1.1	Newly discovered	1AL_3946209.1	m140527_051317_42199_c100632732550000001823123009121497_s1_X0/73605/30_2763_CCS
1AL_3946588.1.1	Confirming known	Traes_1AL_0CF11612B	m140526_121759_42199_c100632732550000001823123009121491_s1_X0/148624/1633_60_CCS
1AL_3946641.1.1	Confirming known	Traes_1AL_A69755144	m140526_095907_42199_c100632732550000001823123009121490_s1_X0/124773/1688_66_CCS
1AL_3946648.1.1	Newly discovered	1AL_3946648.1	m140526_170016_42199_c100632732550000001823123009121493_s1_X0/148831/31_650_CCS
1AL_3946648.2.1	Newly discovered	1AL_3946648.2	m140526_143950_42199_c100632732550000001823123009121492_s1_X0/127287/40_1120_CCS
1AL_3946769.1.1	Confirming known	Traes_1AL_074FF2020	m140526_143950_42199_c100632732550000001823123009121492_s1_X0/158699/1738_56_CCS
1AL_3947070.1.1	Newly discovered	Traes_1AL_F38AD64AE	m140527_051317_42199_c100632732550000001823123009121497_s1_X0/127691/2818_59_CCS
1AL_3947070.1.2	Newly discovered	Traes_1AL_F38AD64AE	m140526_223619_42199_c100632732550000001823123009121495_s1_X0/31091/2857_47_CCS
1AL_3947070.1.3	Newly discovered	Traes_1AL_F38AD64AE	m140526_223619_42199_c100632732550000001823123009121495_s1_X0/63035/3333_57_CCS
1AL_3947070.1.4	Newly discovered	Traes_1AL_F38AD64AE	m140526_170016_42199_c100632732550000001823123009121493_s1_X0/98261/1837_54_CCS
1AL_3947070.1.5	Newly discovered	Traes_1AL_F38AD64AE	m140527_015726_42199_c100632732550000001823123009121496_s1_X0/120898/30_3099_CCS
1AL_3947245.1.1	Newly discovered	Traes_1AL_288902B06	m140526_192054_42199_c100632732550000001823123009121494_s1_X0/38392/31_2624_CCS
1AL_3947392.1.2	Newly discovered	Traes_1AL_F17CAC34F	m140526_095907_42199_c100632732550000001823123009121490_s1_X0/101089/2012_56_CCS
1AL_3947392.1.1	Confirming known	Traes_1AL_F17CAC34F	m140526_095907_42199_c100632732550000001823123009121490_s1_X0/50589/1959_57_CCS
1AL_3947453.1.1	Confirming known	Traes_1AL_38EEA508C	m140526_143950_42199_c100632732550000001823123009121492_s1_X0/125913/31_1846_CCS
1AL_3947982.1.1	Confirming known	Traes_1AL_D6A532C66	m140526_095907_42199_c100632732550000001823123009121490_s1_X0/105512/1868_57_CCS
1AL_3947987.1.2	Newly discovered	Traes_1AL_A1B2A8EB0	m140526_095907_42199_c100632732550000001823123009121490_s1_X0/43088/2187_56_CCS
1AL_3947987.1.1	Confirming known	Traes_1AL_A1B2A8EB0	m140526_143950_42199_c100632732550000001823123009121492_s1_X0/95932/2264_57_CCS
1AL_3948373.1.1	Confirming known	Traes_1AL_92E664DDF	m140526_223619_42199_c100632732550000001823123009121495_s1_X0/116233/3017_59_CCS
1AL_3949267.1.1	Confirming known	Traes_1AL_FBEE851D3	m140526_095907_42199_c100632732550000001823123009121490_s1_X0/34828/1604_54_CCS
1AL_3949614.1.1	Confirming known	Traes_1AL_EF032381B	m140526_170016_42199_c100632732550000001823123009121493_s1_X0/135653/31_1885_CCS
1AL_3950069.1.1	Newly discovered	Traes_1AL_613AFDF23	m140526_143950_42199_c100632732550000001823123009121492_s1_X0/112626/1703_61_CCS
1AL_3950069.1.2	Confirming known	Traes_1AL_613AFDF23	m140527_015726_42199_c100632732550000001823123009121496_s1_X0/40058/30_2772_CCS
1AL_3950069.1.3	Confirming known	Traes_1AL_613AFDF23	m140526_192054_42199_c100632732550000001823123009121494_s1_X0/111121/31_3426_CCS
1AL_3950069.1.4	Confirming known	Traes_1AL_613AFDF23	m140526_223619_42199_c100632732550000001823123009121495_s1_X0/142742/3345_59_CCS
1AL_3950602.1.1	Newly discovered	1AL_3950602.1	m140526_143950_42199_c100632732550000001823123009121492_s1_X0/139614/30_2052_CCS
1AL_3950729.1.1	Newly discovered	1AL_3950729.1	m140526_143950_42199_c100632732550000001823123009121492_s1_X0/23234/31_1711_CCS
1AL_3951097.1.1	Newly discovered	Traes_1AL_D9E9727EB	m140527_051317_42199_c100632732550000001823123009121497_s1_X0/29033/2598_58_CCS
1AL_3951653.1.1	Confirming known	Traes_1AL_60B9E2627	m140527_051317_42199_c100632732550000001823123009121497_s1_X0/31905/2673_61_CCS
1AL_3951657.1.1	Newly discovered	Traes_1AL_792843F86	m140526_223619_42199_c100632732550000001823123009121495_s1_X0/117220/2683_50_CCS
1AL_3951657.1.2	Newly discovered	Traes_1AL_792843F86	m140526_192054_42199_c100632732550000001823123009121494_s1_X0/116738/2683_58_CCS
1AL_3951657.1.3	Newly discovered	Traes_1AL_792843F86	m140527_015726_42199_c100632732550000001823123009121496_s1_X0/89395/3330_56_CCS
1AL_3951657.1.5	Newly discovered	Traes_1AL_792843F86	m140526_192054_42199_c100632732550000001823123009121494_s1_X0/9103/2600_55_CCS
1AL_3951657.1.6	Newly discovered	Traes_1AL_792843F86	m140526_192054_42199_c100632732550000001823123009121494_s1_X0/22266/2582_57_CCS
1AL_3951657.1.7	Newly discovered	Traes_1AL_792843F86	m140527_015726_42199_c100632732550000001823123009121496_s1_X0/37316/31_2651_CCS
1AL_3951657.1.4	Confirming known	Traes_1AL_792843F86	m140527_051317_42199_c100632732550000001823123009121497_s1_X0/48888/31_2613_CCS
1AL_3951885.1.1	Confirming known	Traes_1AL_B1D1B1328	m140526_223619_42199_c100632732550000001823123009121495_s1_X0/65770/2906_75_CCS
1AL_3952258.1.1	Newly discovered	Traes_1AL_1CCFB58D8	m140526_223619_42199_c100632732550000001823123009121495_s1_X0/57268/31_2831_CCS
1AL_3952258.1.2	Newly discovered	Traes_1AL_1CCFB58D8	m140526_192054_42199_c100632732550000001823123009121494_s1_X0/117890/30_2935_CCS
1AL_3952258.1.3	Confirming known	Traes_1AL_1CCFB58D8	m140526_192054_42199_c100632732550000001823123009121494_s1_X0/132104/3344_55_CCS
1AL_3952258.1.4	Confirming known	Traes_1AL_1CCFB58D8	m140527_051317_42199_c100632732550000001823123009121497_s1_X0/136384/3937_52_CCS
1AL_3952331.1.1	Newly discovered	Traes_1AL_0BE456AC0	m140526_223619_42199_c100632732550000001823123009121495_s1_X0/112176/30_2661_CCS
1AL_3952331.1.2	Confirming known	Traes_1AL_0BE456AC0	m140527_015726_42199_c100632732550000001823123009121496_s1_X0/37479/3235_59_CCS
1AL_3952372.1.1	Newly discovered	1AL_3952372.1	m140526_223619_42199_c100632732550000001823123009121495_s1_X0/149175/34_2849_CCS
1AL_3952372.1.2	Newly discovered	1AL_3952372.1	m140527_015726_42199_c100632732550000001823123009121496_s1_X0/134983/29_2622_CCS
1AL_3952934.1.1	Confirming known	Traes_1AL_33B2C3A75	m140526_143950_42199_c100632732550000001823123009121492_s1_X0/90820/2130_66_CCS
1AL_3953374.1.1	Confirming known	Traes_1AL_30CB78219	m140526_170016_42199_c100632732550000001823123009121493_s1_X0/118027/1708_59_CCS
1AL_3953545.1.1	Newly discovered	1AL_3953545.1	m140526_192054_42199_c100632732550000001823123009121494_s1_X0/35316/2626_56_CCS
1AL_3953686.1.1	Confirming known	Traes_1AL_064B1F31D	m140526_143950_42199_c100632732550000001823123009121492_s1_X0/76365/1927_54_CCS
1AL_3954051.1.1	Confirming known	Traes_1AL_8EF2B803D	m140526_143950_42199_c100632732550000001823123009121492_s1_X0/136921/31_1874_CCS
1AL_3954575.1.1	Confirming known	Traes_1AL_B2FC60651	m140526_095907_42199_c100632732550000001823123009121490_s1_X0/150028/31_1743_CCS
1AL_3955298.1.1	Confirming known	Traes_1AL_9EC1E6F0C	m140526_170016_42199_c100632732550000001823123009121493_s1_X0/79831/1590_57_CCS
1AL_3955320.1.1	Newly discovered	Traes_1AL_E1AB079FF	m140526_095907_42199_c100632732550000001823123009121490_s1_X0/103322/1676_57_CCS
1AL_3955320.2.1	Confirming known	Traes_1AL_F20F2F715	m140526_170016_42199_c100632732550000001823123009121493_s1_X0/98382/32_2312_CCS
1AL_3955320.3.1	Confirming known	Traes_1AL_D20F00184	m140526_143950_42199_c100632732550000001823123009121492_s1_X0/139632/2157_58_CCS
1AL_3955422.1.1	Confirming known	Traes_1AL_44C3E656E	m140526_192054_42199_c100632732550000001823123009121494_s1_X0/35932/3049_62_CCS
1AL_3955517.1.1	Newly discovered	1AL_3955517.1	m140527_015726_42199_c100632732550000001823123009121496_s1_X0/115388/32_2890_CCS
1AL_3955705.1.1	Confirming known	Traes_1AL_1DC9BD199	m140526_095907_42199_c100632732550000001823123009121490_s1_X0/77646/31_1630_CCS
1AL_3955890.1.1	Confirming known	Traes_1AL_F4FE96E3B	m140526_095907_42199_c100632732550000001823123009121490_s1_X0/99826/1613_59_CCS
1AL_3955890.2.1	Confirming known	Traes_1AL_1538AC680	m140526_143950_42199_c100632732550000001823123009121492_s1_X0/111835/1160_58_CCS
1AL_3956164.1.1	Confirming known	Traes_1AL_8E1027E44	m140526_223619_42199_c100632732550000001823123009121495_s1_X0/47104/30_2783_CCS
1AL_3956742.1.1	Newly discovered	Traes_1AL_59BADC478	m140526_143950_42199_c100632732550000001823123009121492_s1_X0/56626/31_1539_CCS
1AL_3957129.1.1	Confirming known	Traes_1AL_297FBF3A3	m140526_192054_42199_c100632732550000001823123009121494_s1_X0/63406/31_2849_CCS
1AL_3957191.1.1	Confirming known	Traes_1AL_B5BA156DC	m140527_015726_42199_c100632732550000001823123009121496_s1_X0/122180/2582_61_CCS
1AL_3957201.1.3	Newly discovered	Traes_1AL_00E379EFF	m140526_170016_42199_c100632732550000001823123009121493_s1_X0/144700/1972_57_CCS
1AL_3957201.1.1	Confirming known	Traes_1AL_00E379EFF	m140526_143950_42199_c100632732550000001823123009121492_s1_X0/93612/1946_59_CCS
1AL_3957201.1.2	Confirming known	Traes_1AL_00E379EFF	m140526_170016_42199_c100632732550000001823123009121493_s1_X0/9719/33_1870_CCS
1AL_3957289.1.1	Newly discovered	Traes_1AL_9A27D1D13	m140527_051317_42199_c100632732550000001823123009121497_s1_X0/111880/32_2710_CCS
1AL_3957289.1.2	Confirming known	Traes_1AL_9A27D1D13	m140527_015726_42199_c100632732550000001823123009121496_s1_X0/157316/29_2622_CCS
1AL_3957588.1.1	Confirming known	Traes_1AL_2E829656F	m140527_051317_42199_c100632732550000001823123009121497_s1_X0/110691/30_2961_CCS
1AL_3958009.1.1	Newly discovered	Traes_1AL_7E06C6672	m140526_192054_42199_c100632732550000001823123009121494_s1_X0/56935/31_2633_CCS
1AL_3958009.1.2	Confirming known	Traes_1AL_7E06C6672	m140527_051317_42199_c100632732550000001823123009121497_s1_X0/30887/30_2691_CCS
1AL_3958009.1.3	Confirming known	Traes_1AL_7E06C6672	m140527_015726_42199_c100632732550000001823123009121496_s1_X0/50438/31_3281_CCS
1AL_3958702.1.1	Confirming known	Traes_1AL_6FCE87A3B	m140526_143950_42199_c100632732550000001823123009121492_s1_X0/46701/31_1806_CCS
1AL_3958879.1.1	Confirming known	Traes_1AL_66D26C109	m140526_192054_42199_c100632732550000001823123009121494_s1_X0/12326/31_4351_CCS
1AL_3959024.1.2	Newly discovered	Traes_1AL_59724705F	m140526_192054_42199_c100632732550000001823123009121494_s1_X0/110403/2798_57_CCS
1AL_3959024.1.1	Confirming known	Traes_1AL_59724705F	m140526_121759_42199_c100632732550000001823123009121491_s1_X0/16033/30_1498_CCS
1AL_3959024.1.3	Confirming known	Traes_1AL_59724705F	m140527_015726_42199_c100632732550000001823123009121496_s1_X0/115715/3319_47_CCS
1AL_3959115.1.1	Newly discovered	1AL_3959115.1	m140526_223619_42199_c100632732550000001823123009121495_s1_X0/139161/30_2579_CCS
1AL_3959300.1.1	Newly discovered	Traes_1AL_718B6291D	m140527_051317_42199_c100632732550000001823123009121497_s1_X0/2377/29_2896_CCS
1AL_3959300.1.2	Newly discovered	Traes_1AL_718B6291D	m140527_015726_42199_c100632732550000001823123009121496_s1_X0/43615/3193_57_CCS
1AL_3959300.1.4	Newly discovered	Traes_1AL_718B6291D	m140526_192054_42199_c100632732550000001823123009121494_s1_X0/129143/3376_59_CCS
1AL_3959300.1.6	Newly discovered	Traes_1AL_718B6291D	m140527_051317_42199_c100632732550000001823123009121497_s1_X0/144520/3076_72_CCS
1AL_3959300.1.3	Confirming known	Traes_1AL_718B6291D	m140526_121759_42199_c100632732550000001823123009121491_s1_X0/130870/1699_53_CCS
1AL_3959300.1.5	Confirming known	Traes_1AL_718B6291D	m140526_223619_42199_c100632732550000001823123009121495_s1_X0/137039/3048_53_CCS
1AL_3959463.1.1	Newly discovered	1AL_3959463.1	m140526_170016_42199_c100632732550000001823123009121493_s1_X0/68686/30_1987_CCS
1AL_3959546.1.1	Confirming known	Traes_1AL_446F3325D	m140526_121759_42199_c100632732550000001823123009121491_s1_X0/25890/28_1730_CCS
1AL_3959546.2.1	Confirming known	Traes_1AL_440FA4947	m140526_170016_42199_c100632732550000001823123009121493_s1_X0/112015/1924_56_CCS
1AL_3959546.3.1	Confirming known	Traes_1AL_B649BCDF6	m140526_170016_42199_c100632732550000001823123009121493_s1_X0/13601/1803_59_CCS
1AL_3959638.1.1	Confirming known	Traes_1AL_3F7734C6B	m140526_121759_42199_c100632732550000001823123009121491_s1_X0/142342/1729_57_CCS
1AL_3959872.1.1	Confirming known	Traes_1AL_4DA749442	m140526_223619_42199_c100632732550000001823123009121495_s1_X0/118640/2835_61_CCS
1AL_3959872.2.1	Confirming known	Traes_1AL_45A9AD1EA	m140526_170016_42199_c100632732550000001823123009121493_s1_X0/127179/31_1645_CCS
1AL_3960013.1.1	Newly discovered	1AL_3960013.1	m140526_170016_42199_c100632732550000001823123009121493_s1_X0/61869/31_2077_CCS
1AL_3960811.1.1	Newly discovered	Traes_1AL_22EF88A3B	m140526_192054_42199_c100632732550000001823123009121494_s1_X0/137536/2542_57_CCS
1AL_3960811.1.3	Newly discovered	Traes_1AL_22EF88A3B	m140526_143950_42199_c100632732550000001823123009121492_s1_X0/62765/2273_58_CCS
1AL_3960811.1.2	Confirming known	Traes_1AL_22EF88A3B	m140526_170016_42199_c100632732550000001823123009121493_s1_X0/131451/2405_57_CCS
1AL_3960823.1.1	Confirming known	Traes_1AL_2F2E5017B	m140527_051317_42199_c100632732550000001823123009121497_s1_X0/66887/30_4375_CCS
1AL_3961077.1.1	Newly discovered	1AL_3961077.1	m140526_121759_42199_c100632732550000001823123009121491_s1_X0/130584/30_1903_CCS
1AL_3961679.1.1	Confirming known	Traes_1AL_DAF0517B7	m140526_192054_42199_c100632732550000001823123009121494_s1_X0/23861/2682_58_CCS
1AL_3961679.1.2	Confirming known	Traes_1AL_DAF0517B7	m140526_192054_42199_c100632732550000001823123009121494_s1_X0/105369/2990_62_CCS
1AL_3962093.1.1	Confirming known	Traes_1AL_14BFFD9EA	m140526_121759_42199_c100632732550000001823123009121491_s1_X0/112334/33_1895_CCS
1AL_3962114.1.1	Newly discovered	Traes_1AL_B6931117F	m140526_143950_42199_c100632732550000001823123009121492_s1_X0/14083/30_2519_CCS
1AL_3963584.1.1	Confirming known	Traes_1AL_1147FD6A3	m140527_015726_42199_c100632732550000001823123009121496_s1_X0/21164/2988_58_CCS
1AL_3964225.1.1	Newly discovered	Traes_1AL_D0971FDA8	m140526_192054_42199_c100632732550000001823123009121494_s1_X0/27536/2626_61_CCS
1AL_3964225.1.2	Confirming known	Traes_1AL_D0971FDA8	m140526_192054_42199_c100632732550000001823123009121494_s1_X0/152553/3027_57_CCS
1AL_3964225.1.3	Confirming known	Traes_1AL_D0971FDA8	m140527_051317_42199_c100632732550000001823123009121497_s1_X0/78898/31_2869_CCS
1AL_3964251.1.1	Confirming known	Traes_1AL_85D4DDE7B	m140526_223619_42199_c100632732550000001823123009121495_s1_X0/130762/31_3630_CCS
1AL_3964963.1.1	Confirming known	Traes_1AL_2CB1F6DC2	m140526_170016_42199_c100632732550000001823123009121493_s1_X0/46780/37_1986_CCS
1AL_3965302.1.1	Confirming known	Traes_1AL_0815BD32E	m140526_095907_42199_c100632732550000001823123009121490_s1_X0/55878/1757_60_CCS
1AL_3965677.1.1	Newly discovered	Traes_1AL_90D726EED	m140526_192054_42199_c100632732550000001823123009121494_s1_X0/88327/34_2666_CCS
1AL_3965677.1.2	Confirming known	Traes_1AL_90D726EED	m140527_015726_42199_c100632732550000001823123009121496_s1_X0/67177/2789_55_CCS
1AL_3966957.1.1	Newly discovered	1AL_3966957.1	m140527_051317_42199_c100632732550000001823123009121497_s1_X0/38145/31_3073_CCS
1AL_3966998.1.1	Confirming known	Traes_1AL_53AECCCE1	m140526_170016_42199_c100632732550000001823123009121493_s1_X0/155805/31_1690_CCS
1AL_3967057.1.1	Newly discovered	1AL_3967057.1	m140526_121759_42199_c100632732550000001823123009121491_s1_X0/42213/1855_57_CCS
1AL_3967057.1.2	Newly discovered	1AL_3967057.1	m140527_015726_42199_c100632732550000001823123009121496_s1_X0/20106/31_2386_CCS
1AL_3967068.1.1	Newly discovered	Traes_1AL_FA3BAA63F	m140526_095907_42199_c100632732550000001823123009121490_s1_X0/73787/45_1757_CCS
1AL_3967068.1.4	Newly discovered	Traes_1AL_FA3BAA63F	m140526_143950_42199_c100632732550000001823123009121492_s1_X0/74421/1868_56_CCS
1AL_3967068.1.2	Confirming known	Traes_1AL_FA3BAA63F	m140526_143950_42199_c100632732550000001823123009121492_s1_X0/82894/1890_56_CCS
1AL_3967068.1.3	Confirming known	Traes_1AL_FA3BAA63F	m140526_170016_42199_c100632732550000001823123009121493_s1_X0/24515/1935_50_CCS
1AL_3967068.1.5	Confirming known	Traes_1AL_FA3BAA63F	m140526_170016_42199_c100632732550000001823123009121493_s1_X0/121883/31_1883_CCS
1AL_3967068.2.1	Confirming known	Traes_1AL_8B86ADBE6	m140526_143950_42199_c100632732550000001823123009121492_s1_X0/130213/1551_61_CCS
1AL_3967255.1.1	Newly discovered	Traes_1AL_23C7010BD	m140526_121759_42199_c100632732550000001823123009121491_s1_X0/101394/31_1866_CCS
1AL_3967260.1.1	Confirming known	Traes_1AL_5A928082D	m140527_015726_42199_c100632732550000001823123009121496_s1_X0/57311/30_2856_CCS
1AL_3967260.1.2	Confirming known	Traes_1AL_5A928082D	m140526_121759_42199_c100632732550000001823123009121491_s1_X0/138390/32_2511_CCS
1AL_3968130.1.1	Confirming known	Traes_1AL_A461E3631	m140526_170016_42199_c100632732550000001823123009121493_s1_X0/32284/1839_39_CCS
1AL_3968130.2.1	Confirming known	Traes_1AL_A461E3631	m140526_143950_42199_c100632732550000001823123009121492_s1_X0/95193/1971_56_CCS
1AL_3968476.1.1	Newly discovered	Traes_1AL_4338FCC28	m140526_192054_42199_c100632732550000001823123009121494_s1_X0/29013/3051_63_CCS
1AL_3968476.1.2	Newly discovered	Traes_1AL_4338FCC28	m140527_015726_42199_c100632732550000001823123009121496_s1_X0/141527/29_3128_CCS
1AL_3968605.1.1	Confirming known	Traes_1AL_629CB7F80	m140526_192054_42199_c100632732550000001823123009121494_s1_X0/33753/32_2672_CCS
1AL_3968701.1.1	Newly discovered	1AL_3968701.1	m140526_121759_42199_c100632732550000001823123009121491_s1_X0/114184/30_1744_CCS
1AL_3969598.1.1	Confirming known	Traes_1AL_AC8150D91	m140526_121759_42199_c100632732550000001823123009121491_s1_X0/68755/31_1528_CCS
1AL_3969635.1.1	Confirming known	Traes_1AL_DA0EE1337	m140526_143950_42199_c100632732550000001823123009121492_s1_X0/121742/29_1653_CCS
1AL_3969710.1.1	Confirming known	Traes_1AL_4E924201A	m140526_170016_42199_c100632732550000001823123009121493_s1_X0/57178/32_1694_CCS
1AL_3970389.1.1	Confirming known	Traes_1AL_D18DFBD73	m140526_095907_42199_c100632732550000001823123009121490_s1_X0/24053/1473_51_CCS
1AL_3970417.1.1	Newly discovered	Traes_1AL_6F1907FF4	m140526_223619_42199_c100632732550000001823123009121495_s1_X0/23422/30_3100_CCS
1AL_3970417.1.2	Confirming known	Traes_1AL_6F1907FF4	m140526_223619_42199_c100632732550000001823123009121495_s1_X0/23774/31_3406_CCS
1AL_3970437.1.1	Newly discovered	Traes_1AL_5F65C4004	m140526_223619_42199_c100632732550000001823123009121495_s1_X0/57015/31_3733_CCS
1AL_3970437.1.2	Confirming known	Traes_1AL_5F65C4004	m140527_015726_42199_c100632732550000001823123009121496_s1_X0/106639/30_3164_CCS
1AL_3970437.1.3	Confirming known	Traes_1AL_5F65C4004	m140526_223619_42199_c100632732550000001823123009121495_s1_X0/77189/3421_58_CCS
1AL_3971180.1.1	Confirming known	Traes_1AL_7CED5DF52	m140527_015726_42199_c100632732550000001823123009121496_s1_X0/17514/2947_57_CCS
1AL_3971426.1.1	Confirming known	Traes_1AL_1615ED0FA	m140526_170016_42199_c100632732550000001823123009121493_s1_X0/159485/30_1641_CCS
1AL_3971426.2.1	Newly discovered	Traes_1AL_09B33E005	m140526_192054_42199_c100632732550000001823123009121494_s1_X0/117345/2587_63_CCS
1AL_3971426.2.3	Newly discovered	Traes_1AL_09B33E005	m140526_192054_42199_c100632732550000001823123009121494_s1_X0/112816/34_2839_CCS
1AL_3971426.2.2	Confirming known	Traes_1AL_09B33E005	m140527_051317_42199_c100632732550000001823123009121497_s1_X0/78133/30_2728_CCS
1AL_3971538.1.1	Confirming known	Traes_1AL_B6F7929B2	m140527_015726_42199_c100632732550000001823123009121496_s1_X0/47628/31_2454_CCS
1AL_3971771.1.1	Newly discovered	Traes_1AL_23DCDDCF1	m140526_223619_42199_c100632732550000001823123009121495_s1_X0/127431/3027_59_CCS
1AL_3971771.1.3	Newly discovered	Traes_1AL_23DCDDCF1	m140527_015726_42199_c100632732550000001823123009121496_s1_X0/36331/3074_60_CCS
1AL_3971771.1.2	Confirming known	Traes_1AL_23DCDDCF1	m140526_192054_42199_c100632732550000001823123009121494_s1_X0/124453/31_3278_CCS
1AL_3971903.1.1	Newly discovered	Traes_1AL_27F693181	m140526_223619_42199_c100632732550000001823123009121495_s1_X0/140804/2755_56_CCS
1AL_3971903.1.2	Newly discovered	Traes_1AL_27F693181	m140526_095907_42199_c100632732550000001823123009121490_s1_X0/113274/1628_60_CCS
1AL_3971952.1.1	Confirming known	Traes_1AL_31EE3550E	m140527_015726_42199_c100632732550000001823123009121496_s1_X0/24843/2781_58_CCS
1AL_3972282.1.1	Confirming known	Traes_1AL_AE0660A78	m140526_170016_42199_c100632732550000001823123009121493_s1_X0/99136/1602_57_CCS
1AL_3972590.1.1	Newly discovered	1AL_3972590.1	m140526_143950_42199_c100632732550000001823123009121492_s1_X0/138082/31_1708_CCS
1AL_3974525.1.1	Newly discovered	1AL_3974525.1	m140527_051317_42199_c100632732550000001823123009121497_s1_X0/42098/3727_94_CCS
1AL_3974564.1.1	Confirming known	Traes_1AL_247E47551	m140526_095907_42199_c100632732550000001823123009121490_s1_X0/157616/33_1721_CCS
1AL_3974568.1.1	Newly discovered	Traes_1AL_21BDC2BB5	m140526_170016_42199_c100632732550000001823123009121493_s1_X0/108656/1646_57_CCS
1AL_3974714.1.1	Newly discovered	Traes_1AL_496ED013C	m140527_051317_42199_c100632732550000001823123009121497_s1_X0/96435/30_2564_CCS
1AL_3974714.1.3	Newly discovered	Traes_1AL_496ED013C	m140526_192054_42199_c100632732550000001823123009121494_s1_X0/16414/32_3014_CCS
1AL_3974714.1.2	Confirming known	Traes_1AL_496ED013C	m140527_051317_42199_c100632732550000001823123009121497_s1_X0/40118/2839_55_CCS
1AL_3974747.1.1	Newly discovered	Traes_1AL_6F2E87864	m140526_192054_42199_c100632732550000001823123009121494_s1_X0/3980/31_2553_CCS
1AL_3974768.1.1	Confirming known	Traes_1AL_B4CB8A79C	m140526_170016_42199_c100632732550000001823123009121493_s1_X0/67669/30_2178_CCS
1AL_3974814.1.1	Confirming known	Traes_1AL_696D9125F	m140527_051317_42199_c100632732550000001823123009121497_s1_X0/22984/2779_53_CCS
1AL_3974850.1.2	Newly discovered	Traes_1AL_43F02DB49	m140526_223619_42199_c100632732550000001823123009121495_s1_X0/145283/2573_58_CCS
1AL_3974850.1.1	Confirming known	Traes_1AL_43F02DB49	m140526_192054_42199_c100632732550000001823123009121494_s1_X0/76143/31_2675_CCS
1AL_3974900.1.1	Newly discovered	1AL_3974900.1	m140526_223619_42199_c100632732550000001823123009121495_s1_X0/56057/36_3371_CCS
1AL_3974904.1.1	Confirming known	Traes_1AL_F52A80CEB	m140526_192054_42199_c100632732550000001823123009121494_s1_X0/147222/34_3059_CCS
1AL_3975148.1.1	Confirming known	Traes_1AL_D8FE82B94	m140527_051317_42199_c100632732550000001823123009121497_s1_X0/111130/31_2679_CCS
1AL_3975164.1.1	Confirming known	Traes_1AL_A80C25B62	m140526_170016_42199_c100632732550000001823123009121493_s1_X0/53074/1778_59_CCS
1AL_3975239.1.1	Newly discovered	1AL_3975239.1	m140527_015726_42199_c100632732550000001823123009121496_s1_X0/98500/2803_46_CCS
1AL_3975239.2.1	Newly discovered	1AL_3975239.2	m140526_223619_42199_c100632732550000001823123009121495_s1_X0/30231/2761_55_CCS
1AL_3975248.1.1	Confirming known	Traes_1AL_8DAD49AC3	m140526_170016_42199_c100632732550000001823123009121493_s1_X0/57660/1683_58_CCS
1AL_3975248.2.1	Confirming known	Traes_1AL_F865B9A4A	m140526_095907_42199_c100632732550000001823123009121490_s1_X0/49401/30_1553_CCS
1AL_3975301.1.1	Confirming known	Traes_1AL_8475A65E8	m140526_223619_42199_c100632732550000001823123009121495_s1_X0/131996/2734_56_CCS
1AL_3975375.1.1	Newly discovered	1AL_3975375.1	m140526_223619_42199_c100632732550000001823123009121495_s1_X0/71032/31_2482_CCS
1AL_3975387.1.1	Confirming known	Traes_1AL_82AAF3E95	m140526_095907_42199_c100632732550000001823123009121490_s1_X0/135105/33_973_CCS
1AL_3975467.1.1	Confirming known	Traes_1AL_096D3C715	m140526_143950_42199_c100632732550000001823123009121492_s1_X0/118629/30_1667_CCS
1AL_3975549.1.1	Newly discovered	Traes_1AL_D1D0C2774	m140527_015726_42199_c100632732550000001823123009121496_s1_X0/151427/2330_80_CCS
1AL_3975549.1.2	Confirming known	Traes_1AL_D1D0C2774	m140526_223619_42199_c100632732550000001823123009121495_s1_X0/104527/33_3182_CCS
1AL_3975566.1.1	Newly discovered	Traes_1AL_BF84D919F	m140527_051317_42199_c100632732550000001823123009121497_s1_X0/88458/2725_55_CCS
1AL_3975604.1.1	Newly discovered	Traes_1AL_D5664FB85	m140526_223619_42199_c100632732550000001823123009121495_s1_X0/83948/3043_52_CCS
1AL_3975798.1.1	Confirming known	Traes_1AL_4E3618C24	m140526_095907_42199_c100632732550000001823123009121490_s1_X0/44141/28_1498_CCS
1AL_3975798.1.2	Confirming known	Traes_1AL_4E3618C24	m140526_192054_42199_c100632732550000001823123009121494_s1_X0/126779/2992_62_CCS
1AL_3975850.1.1	Confirming known	Traes_1AL_96D184BF0	m140526_121759_42199_c100632732550000001823123009121491_s1_X0/43208/31_1713_CCS
1AL_3975964.1.1	Newly discovered	1AL_3975964.1	m140526_143950_42199_c100632732550000001823123009121492_s1_X0/13930/31_1827_CCS
1AL_3975964.1.2	Newly discovered	1AL_3975964.1	m140526_170016_42199_c100632732550000001823123009121493_s1_X0/11135/1691_59_CCS
1AL_3975999.1.1	Newly discovered	Traes_1AL_38CE2200B	m140526_095907_42199_c100632732550000001823123009121490_s1_X0/147813/1943_58_CCS
1AL_3976018.1.1	Newly discovered	Traes_1AL_E60FA09AE	m140526_143950_42199_c100632732550000001823123009121492_s1_X0/106885/30_1862_CCS
1AL_3976018.1.2	Confirming known	Traes_1AL_E60FA09AE	m140527_015726_42199_c100632732550000001823123009121496_s1_X0/50100/2888_54_CCS
1AL_3976018.1.3	Confirming known	Traes_1AL_E60FA09AE	m140527_051317_42199_c100632732550000001823123009121497_s1_X0/73717/31_4192_CCS
1AL_3976041.1.1	Confirming known	Traes_1AL_58D4D9F00	m140526_095907_42199_c100632732550000001823123009121490_s1_X0/93090/1727_55_CCS
1AL_3976070.1.2	Newly discovered	Traes_1AL_28AB59A4C	m140526_192054_42199_c100632732550000001823123009121494_s1_X0/84429/3435_56_CCS
1AL_3976070.1.1	Confirming known	Traes_1AL_28AB59A4C	m140526_223619_42199_c100632732550000001823123009121495_s1_X0/142353/30_2705_CCS
1AL_3976072.1.1	Confirming known	Traes_1AL_3D9EA5952	m140526_143950_42199_c100632732550000001823123009121492_s1_X0/59675/1173_63_CCS
1AL_3976073.1.1	Newly discovered	Traes_1AL_36B201285	m140526_143950_42199_c100632732550000001823123009121492_s1_X0/79667/1662_60_CCS
1AL_3976073.1.2	Confirming known	Traes_1AL_36B201285	m140526_143950_42199_c100632732550000001823123009121492_s1_X0/134066/34_1716_CCS
1AL_3976204.1.1	Confirming known	Traes_1AL_BD44FF6CC	m140526_170016_42199_c100632732550000001823123009121493_s1_X0/43400/32_2342_CCS
1AL_3976204.1.2	Confirming known	Traes_1AL_BD44FF6CC	m140526_223619_42199_c100632732550000001823123009121495_s1_X0/105969/3664_59_CCS
1AL_3976211.1.1	Confirming known	Traes_1AL_6662B1FF0	m140526_170016_42199_c100632732550000001823123009121493_s1_X0/25310/30_1851_CCS
1AL_3976383.1.1	Confirming known	Traes_1AL_881882915	m140527_051317_42199_c100632732550000001823123009121497_s1_X0/38689/31_2983_CCS
1AL_3976389.1.1	Confirming known	Traes_1AL_C0FD40AEA	m140526_192054_42199_c100632732550000001823123009121494_s1_X0/61227/31_2857_CCS
1AL_3976497.1.1	Newly discovered	1AL_3976497.1	m140527_015726_42199_c100632732550000001823123009121496_s1_X0/82492/30_2928_CCS
1AL_3976497.1.2	Newly discovered	1AL_3976497.1	m140526_192054_42199_c100632732550000001823123009121494_s1_X0/51334/3022_51_CCS
1AL_3976497.1.3	Newly discovered	1AL_3976497.1	m140526_095907_42199_c100632732550000001823123009121490_s1_X0/31574/2001_55_CCS
1AL_3976546.1.1	Newly discovered	Traes_1AL_C176529A3	m140526_121759_42199_c100632732550000001823123009121491_s1_X0/22439/1710_57_CCS
1AL_3976557.1.1	Confirming known	Traes_1AL_B084BAB71	m140527_051317_42199_c100632732550000001823123009121497_s1_X0/21876/29_2572_CCS
1AL_3976711.1.1	Newly discovered	1AL_3976711.1	m140526_192054_42199_c100632732550000001823123009121494_s1_X0/34214/2798_57_CCS
1AL_3976729.1.1	Newly discovered	Traes_1AL_A02E2798D	m140527_015726_42199_c100632732550000001823123009121496_s1_X0/115294/30_2862_CCS
1AL_3976744.1.1	Confirming known	Traes_1AL_1BD995195	m140526_121759_42199_c100632732550000001823123009121491_s1_X0/122125/30_1836_CCS
1AL_3976789.1.1	Confirming known	Traes_1AL_2345442A1	m140526_095907_42199_c100632732550000001823123009121490_s1_X0/107245/1633_54_CCS
1AL_3976804.1.1	Newly discovered	Traes_1AL_FB8604997	m140526_192054_42199_c100632732550000001823123009121494_s1_X0/93193/31_3713_CCS
1AL_3976847.1.1	Newly discovered	1AL_3976847.1	m140526_143950_42199_c100632732550000001823123009121492_s1_X0/21514/2129_53_CCS
1AL_3976876.1.1	Confirming known	Traes_1AL_5D3EECC71	m140526_121759_42199_c100632732550000001823123009121491_s1_X0/75241/1540_57_CCS
1AL_3976961.1.1	Newly discovered	1AL_3976961.1	m140526_095907_42199_c100632732550000001823123009121490_s1_X0/18526/33_2000_CCS
1AL_3977019.1.1	Confirming known	Traes_1AL_8264ECC42	m140527_051317_42199_c100632732550000001823123009121497_s1_X0/36936/30_2980_CCS
1AL_3977080.1.1	Newly discovered	1AL_3977080.1	m140526_121759_42199_c100632732550000001823123009121491_s1_X0/136309/30_2204_CCS
1AL_3977091.1.1	Confirming known	Traes_1AL_D4BB66EA8	m140526_170016_42199_c100632732550000001823123009121493_s1_X0/19394/29_1709_CCS
1AL_3977103.1.1	Confirming known	Traes_1AL_DD7FB8E96	m140527_051317_42199_c100632732550000001823123009121497_s1_X0/106131/31_2548_CCS
1AL_3977260.1.1	Confirming known	Traes_1AL_C6E90F6E0	m140526_143950_42199_c100632732550000001823123009121492_s1_X0/43249/32_1725_CCS
1AL_3977271.1.1	Confirming known	Traes_1AL_0753233FD	m140526_121759_42199_c100632732550000001823123009121491_s1_X0/110483/1545_62_CCS
1AL_3977271.1.2	Confirming known	Traes_1AL_0753233FD	m140526_121759_42199_c100632732550000001823123009121491_s1_X0/27156/31_1598_CCS
1AL_3977325.1.1	Newly discovered	Traes_1AL_0C964B45F	m140526_170016_42199_c100632732550000001823123009121493_s1_X0/55605/32_2082_CCS
1AL_3977325.1.2	Newly discovered	Traes_1AL_0C964B45F	m140526_095907_42199_c100632732550000001823123009121490_s1_X0/120058/1808_49_CCS
1AL_3977325.1.4	Newly discovered	Traes_1AL_0C964B45F	m140526_170016_42199_c100632732550000001823123009121493_s1_X0/91531/1667_59_CCS
1AL_3977325.1.5	Newly discovered	Traes_1AL_0C964B45F	m140526_170016_42199_c100632732550000001823123009121493_s1_X0/129990/30_1650_CCS
1AL_3977325.1.6	Newly discovered	Traes_1AL_0C964B45F	m140526_095907_42199_c100632732550000001823123009121490_s1_X0/88618/1690_55_CCS
1AL_3977325.1.7	Newly discovered	Traes_1AL_0C964B45F	m140526_170016_42199_c100632732550000001823123009121493_s1_X0/114660/30_1698_CCS
1AL_3977325.1.3	Confirming known	Traes_1AL_0C964B45F	m140526_095907_42199_c100632732550000001823123009121490_s1_X0/43636/1854_56_CCS
1AL_3977326.1.1	Newly discovered	1AL_3977326.1	m140526_121759_42199_c100632732550000001823123009121491_s1_X0/104344/1969_56_CCS
1AL_3977505.1.1	Newly discovered	Traes_1AL_D6981F4E9	m140526_223619_42199_c100632732550000001823123009121495_s1_X0/9557/2956_58_CCS
1AL_3977505.1.2	Confirming known	Traes_1AL_D6981F4E9	m140526_121759_42199_c100632732550000001823123009121491_s1_X0/11322/2045_73_CCS
1AL_3977505.1.3	Confirming known	Traes_1AL_D6981F4E9	m140526_121759_42199_c100632732550000001823123009121491_s1_X0/94475/1330_54_CCS
1AL_3977538.1.1	Newly discovered	Traes_1AL_C1C8FA586	m140527_015726_42199_c100632732550000001823123009121496_s1_X0/149924/30_2842_CCS
1AL_3977538.1.2	Newly discovered	Traes_1AL_C1C8FA586	m140526_192054_42199_c100632732550000001823123009121494_s1_X0/42859/31_2719_CCS
1AL_3977540.1.1	Confirming known	Traes_1AL_BB9F29953	m140526_095907_42199_c100632732550000001823123009121490_s1_X0/42514/1746_59_CCS
1AL_3977640.1.1	Newly discovered	1AL_3977640.1	m140526_143950_42199_c100632732550000001823123009121492_s1_X0/61296/29_1472_CCS
1AL_3977693.1.1	Confirming known	Traes_1AL_53F3380AF	m140527_051317_42199_c100632732550000001823123009121497_s1_X0/120647/31_2803_CCS
1AL_3977694.1.1	Confirming known	Traes_1AL_48FDAC1B3	m140526_143950_42199_c100632732550000001823123009121492_s1_X0/140284/1820_53_CCS
1AL_3977707.1.1	Confirming known	Traes_1AL_FE03E37F9	m140526_223619_42199_c100632732550000001823123009121495_s1_X0/40924/31_3159_CCS
1AL_3977707.1.2	Confirming known	Traes_1AL_FE03E37F9	m140526_223619_42199_c100632732550000001823123009121495_s1_X0/123030/31_3152_CCS
1AL_3977950.1.1	Confirming known	Traes_1AL_17330E626	m140526_143950_42199_c100632732550000001823123009121492_s1_X0/4009/1728_56_CCS
1AL_3978340.1.1	Newly discovered	Traes_1AL_EADFCA81F	m140526_121759_42199_c100632732550000001823123009121491_s1_X0/31087/1861_53_CCS
1AL_3978340.1.2	Confirming known	Traes_1AL_EADFCA81F	m140526_121759_42199_c100632732550000001823123009121491_s1_X0/99110/31_1833_CCS
1AL_3978389.1.1	Confirming known	Traes_1AL_272F1175F	m140526_170016_42199_c100632732550000001823123009121493_s1_X0/66696/1541_55_CCS
1AL_3978469.1.1	Newly discovered	Traes_1AL_CF3021408	m140526_223619_42199_c100632732550000001823123009121495_s1_X0/102340/31_3231_CCS
1AL_3978469.1.2	Newly discovered	Traes_1AL_CF3021408	m140526_192054_42199_c100632732550000001823123009121494_s1_X0/137296/2746_57_CCS
1AL_3978544.1.2	Newly discovered	Traes_1AL_A7173BBAE	m140526_121759_42199_c100632732550000001823123009121491_s1_X0/104202/31_1547_CCS
1AL_3978544.1.1	Confirming known	Traes_1AL_A7173BBAE	m140526_121759_42199_c100632732550000001823123009121491_s1_X0/119506/27_1526_CCS
1AL_3978548.1.1	Confirming known	Traes_1AL_DF3BE19C4	m140526_121759_42199_c100632732550000001823123009121491_s1_X0/37303/1929_54_CCS
1AL_3978673.1.1	Newly discovered	1AL_3978673.1	m140526_223619_42199_c100632732550000001823123009121495_s1_X0/8986/2933_58_CCS
1AL_3978673.1.2	Newly discovered	1AL_3978673.1	m140526_192054_42199_c100632732550000001823123009121494_s1_X0/116626/2862_58_CCS
1AL_3978673.2.1	Confirming known	Traes_1AL_46B0DEDE0	m140526_223619_42199_c100632732550000001823123009121495_s1_X0/75043/31_2889_CCS
1AL_3979032.1.1	Confirming known	Traes_1AL_9EFC68149	m140526_095907_42199_c100632732550000001823123009121490_s1_X0/88341/2158_72_CCS
1AL_3979305.1.1	Confirming known	Traes_1AL_99F5BB0D8	m140526_121759_42199_c100632732550000001823123009121491_s1_X0/137301/1884_57_CCS
1AL_3980185.1.1	Confirming known	Traes_1AL_4794A350C	m140526_143950_42199_c100632732550000001823123009121492_s1_X0/41112/30_2099_CCS
1AL_3980304.1.1	Newly discovered	1AL_3980304.1	m140526_223619_42199_c100632732550000001823123009121495_s1_X0/40858/32_2830_CCS
1AL_3980505.1.1	Confirming known	Traes_1AL_7AD0B75D0	m140526_143950_42199_c100632732550000001823123009121492_s1_X0/46681/30_1858_CCS
1AL_3980544.1.3	Newly discovered	Traes_1AL_B16F830DB	m140526_192054_42199_c100632732550000001823123009121494_s1_X0/84416/2977_52_CCS
1AL_3980544.1.4	Newly discovered	Traes_1AL_B16F830DB	m140526_095907_42199_c100632732550000001823123009121490_s1_X0/74908/31_1628_CCS
1AL_3980544.1.5	Newly discovered	Traes_1AL_B16F830DB	m140526_170016_42199_c100632732550000001823123009121493_s1_X0/28426/2163_51_CCS
1AL_3980544.1.1	Confirming known	Traes_1AL_B16F830DB	m140526_223619_42199_c100632732550000001823123009121495_s1_X0/141217/30_2930_CCS
1AL_3980544.1.2	Confirming known	Traes_1AL_B16F830DB	m140527_015726_42199_c100632732550000001823123009121496_s1_X0/45146/2792_56_CCS
1AL_3980728.1.1	Newly discovered	1AL_3980728.1	m140526_095907_42199_c100632732550000001823123009121490_s1_X0/55282/35_1633_CCS
1AL_3980730.1.1	Confirming known	Traes_1AL_0B1B6775E	m140526_121759_42199_c100632732550000001823123009121491_s1_X0/140976/1827_50_CCS
1AL_472932.1.1	Confirming known	Traes_1AL_A9D90A3D3	m140526_121759_42199_c100632732550000001823123009121491_s1_X0/31729/32_2407_CCS
1AL_511272.1.1	Confirming known	Traes_1AL_3DD474DFC	m140526_143950_42199_c100632732550000001823123009121492_s1_X0/140262/1754_92_CCS
1AL_518602.1.1	Confirming known	Traes_1AL_C54DD97DE	m140526_223619_42199_c100632732550000001823123009121495_s1_X0/29777/31_3562_CCS
1AL_533364.1.1	Confirming known	Traes_1AL_7861D05C0	m140526_121759_42199_c100632732550000001823123009121491_s1_X0/125599/1658_56_CCS
1AL_620547.1.1	Newly discovered	Traes_1AL_2F5AF1454	m140527_051317_42199_c100632732550000001823123009121497_s1_X0/102536/3203_57_CCS
1AL_620547.1.2	Confirming known	Traes_1AL_2F5AF1454	m140526_121759_42199_c100632732550000001823123009121491_s1_X0/41928/31_1645_CCS
1AL_644659.1.1	Confirming known	Traes_1AL_68ED2185B	m140526_223619_42199_c100632732550000001823123009121495_s1_X0/29678/29_4478_CCS
1AL_687120.1.1	Confirming known	Traes_1AL_F45F9224C	m140526_095907_42199_c100632732550000001823123009121490_s1_X0/109513/29_2368_CCS
1AL_720775.1.1	Newly discovered	1AL_720775.1	m140526_170016_42199_c100632732550000001823123009121493_s1_X0/140678/2087_54_CCS
1AL_827928.1.1	Newly discovered	Traes_1AL_A13F33DFA	m140527_015726_42199_c100632732550000001823123009121496_s1_X0/81293/40_2922_CCS
1AL_859749.1.2	Newly discovered	Traes_1AL_0BDE975B6	m140526_223619_42199_c100632732550000001823123009121495_s1_X0/104550/2542_54_CCS
1AL_859749.1.1	Confirming known	Traes_1AL_0BDE975B6	m140526_143950_42199_c100632732550000001823123009121492_s1_X0/30554/31_1933_CCS
1AL_859749.1.3	Confirming known	Traes_1AL_0BDE975B6	m140527_051317_42199_c100632732550000001823123009121497_s1_X0/134204/3371_58_CCS
1AS_1006208.1.1	Confirming known	Traes_1AS_7EB01951F	m140526_143950_42199_c100632732550000001823123009121492_s1_X0/97155/1690_65_CCS
1AS_1036513.1.1	Confirming known	Traes_1AS_520F23BD4	m140526_095907_42199_c100632732550000001823123009121490_s1_X0/17184/1794_56_CCS
1AS_108201.1.1	Newly discovered	Traes_1AS_62729A31C	m140526_223619_42199_c100632732550000001823123009121495_s1_X0/44514/32_3688_CCS
1AS_108201.1.2	Confirming known	Traes_1AS_62729A31C	m140527_051317_42199_c100632732550000001823123009121497_s1_X0/139132/31_3800_CCS
1AS_1128350.1.1	Confirming known	Traes_1AS_C7E294E15	m140526_121759_42199_c100632732550000001823123009121491_s1_X0/75362/30_1943_CCS
1AS_1197725.1.1	Newly discovered	1AS_1197725.1	m140526_170016_42199_c100632732550000001823123009121493_s1_X0/52514/31_1574_CCS
1AS_1347610.1.1	Newly discovered	1AS_1347610.1	m140527_015726_42199_c100632732550000001823123009121496_s1_X0/15695/31_2905_CCS
1AS_1347610.1.2	Newly discovered	1AS_1347610.1	m140526_095907_42199_c100632732550000001823123009121490_s1_X0/38930/31_1553_CCS
1AS_1376949.1.1	Confirming known	Traes_1AS_02E6B1905	m140526_121759_42199_c100632732550000001823123009121491_s1_X0/89723/2013_53_CCS
1AS_1607247.1.1	Confirming known	Traes_1AS_95D6767B0	m140526_121759_42199_c100632732550000001823123009121491_s1_X0/73837/30_2084_CCS
1AS_1650873.1.1	Confirming known	Traes_1AS_AC509D7F5	m140526_143950_42199_c100632732550000001823123009121492_s1_X0/152467/2162_59_CCS
1AS_1663819.1.1	Newly discovered	Traes_1AS_E4E2AFB65	m140526_143950_42199_c100632732550000001823123009121492_s1_X0/144948/2013_58_CCS
1AS_1836925.1.1	Confirming known	Traes_1AS_ACB6DAF3A	m140526_170016_42199_c100632732550000001823123009121493_s1_X0/79705/1783_55_CCS
1AS_1845449.1.1	Newly discovered	1AS_1845449.1	m140526_192054_42199_c100632732550000001823123009121494_s1_X0/24832/30_2978_CCS
1AS_1845449.1.2	Newly discovered	1AS_1845449.1	m140526_095907_42199_c100632732550000001823123009121490_s1_X0/74248/30_1947_CCS
1AS_1893599.1.1	Confirming known	Traes_1AS_A51A55BB8	m140526_170016_42199_c100632732550000001823123009121493_s1_X0/32237/1678_60_CCS
1AS_2196745.1.1	Confirming known	Traes_1AS_C7A8188D1	m140527_051317_42199_c100632732550000001823123009121497_s1_X0/146656/2536_56_CCS
1AS_2243605.1.1	Newly discovered	1AS_2243605.1	m140526_121759_42199_c100632732550000001823123009121491_s1_X0/32852/1787_54_CCS
1AS_2243605.2.1	Confirming known	Traes_1AS_480C99F78	m140527_051317_42199_c100632732550000001823123009121497_s1_X0/97105/3056_61_CCS
1AS_2580179.1.1	Confirming known	Traes_1AS_B0405DDE8	m140527_015726_42199_c100632732550000001823123009121496_s1_X0/114177/3027_57_CCS
1AS_2580179.1.2	Confirming known	Traes_1AS_B0405DDE8	m140527_051317_42199_c100632732550000001823123009121497_s1_X0/48359/28_3264_CCS
1AS_2821862.1.1	Confirming known	Traes_1AS_8D33AB43B	m140526_170016_42199_c100632732550000001823123009121493_s1_X0/122751/2171_57_CCS
1AS_2856741.1.1	Confirming known	Traes_1AS_1EE692FDC	m140526_121759_42199_c100632732550000001823123009121491_s1_X0/68152/2170_55_CCS
1AS_3102997.1.1	Newly discovered	1AS_3102997.1	m140526_223619_42199_c100632732550000001823123009121495_s1_X0/159180/31_3186_CCS
1AS_3230916.1.1	Confirming known	Traes_1AS_9A68D44F4	m140526_095907_42199_c100632732550000001823123009121490_s1_X0/100977/30_2120_CCS
1AS_3239708.1.1	Newly discovered	Traes_1AS_54A7FBBFC	m140526_192054_42199_c100632732550000001823123009121494_s1_X0/97808/2656_55_CCS
1AS_3240297.1.1	Confirming known	Traes_1AS_A53D11A37	m140526_170016_42199_c100632732550000001823123009121493_s1_X0/150519/30_2103_CCS
1AS_3250534.1.1	Newly discovered	1AS_3250534.1	m140526_143950_42199_c100632732550000001823123009121492_s1_X0/144672/30_1768_CCS
1AS_3252153.1.1	Confirming known	Traes_1AS_BAFF9D0B4	m140526_170016_42199_c100632732550000001823123009121493_s1_X0/160785/33_1699_CCS
1AS_3252866.1.1	Newly discovered	1AS_3252866.1	m140527_051317_42199_c100632732550000001823123009121497_s1_X0/61795/30_2703_CCS
1AS_3252866.1.2	Newly discovered	1AS_3252866.1	m140526_170016_42199_c100632732550000001823123009121493_s1_X0/82839/31_2248_CCS
1AS_3252866.1.3	Newly discovered	1AS_3252866.1	m140526_095907_42199_c100632732550000001823123009121490_s1_X0/103472/31_2435_CCS
1AS_3253025.1.1	Newly discovered	1AS_3253025.1	m140526_192054_42199_c100632732550000001823123009121494_s1_X0/60515/2871_54_CCS
1AS_3253253.1.1	Confirming known	Traes_1AS_3FCB35E65	m140526_143950_42199_c100632732550000001823123009121492_s1_X0/149492/2101_67_CCS
1AS_3256110.1.1	Newly discovered	Traes_1AS_4D4B7A137	m140527_051317_42199_c100632732550000001823123009121497_s1_X0/136222/32_2820_CCS
1AS_3256110.1.2	Newly discovered	Traes_1AS_4D4B7A137	m140527_051317_42199_c100632732550000001823123009121497_s1_X0/99678/31_3886_CCS
1AS_3256586.1.1	Newly discovered	Traes_1AS_C8406F3D5	m140526_192054_42199_c100632732550000001823123009121494_s1_X0/36403/28_2615_CCS
1AS_3256987.1.1	Confirming known	Traes_1AS_F471D2A01	m140526_170016_42199_c100632732550000001823123009121493_s1_X0/138883/31_1757_CCS
1AS_3257013.1.1	Confirming known	Traes_1AS_50A9571C3	m140526_192054_42199_c100632732550000001823123009121494_s1_X0/49851/2745_60_CCS
1AS_3257997.1.1	Confirming known	Traes_1AS_D98E3A357	m140526_121759_42199_c100632732550000001823123009121491_s1_X0/135914/1526_50_CCS
1AS_3258254.1.1	Confirming known	Traes_1AS_4939653B1	m140526_095907_42199_c100632732550000001823123009121490_s1_X0/32450/30_1733_CCS
1AS_3259970.1.1	Confirming known	Traes_1AS_5D109EEF0	m140526_192054_42199_c100632732550000001823123009121494_s1_X0/15600/33_3097_CCS
1AS_3259970.1.2	Confirming known	Traes_1AS_5D109EEF0	m140527_051317_42199_c100632732550000001823123009121497_s1_X0/4419/2972_55_CCS
1AS_3261410.1.1	Newly discovered	1AS_3261410.1	m140527_051317_42199_c100632732550000001823123009121497_s1_X0/60922/2735_54_CCS
1AS_3261410.1.2	Newly discovered	1AS_3261410.1	m140526_143950_42199_c100632732550000001823123009121492_s1_X0/107058/1874_57_CCS
1AS_3261638.1.1	Confirming known	Traes_1AS_9D56D5F6F	m140526_095907_42199_c100632732550000001823123009121490_s1_X0/42533/1948_58_CCS
1AS_3262982.1.1	Confirming known	Traes_1AS_22266C808	m140526_121759_42199_c100632732550000001823123009121491_s1_X0/28723/30_2115_CCS
1AS_3262983.1.1	Confirming known	Traes_1AS_CEF6F9D43	m140527_015726_42199_c100632732550000001823123009121496_s1_X0/17849/30_3243_CCS
1AS_3263146.1.1	Confirming known	Traes_1AS_FBC23B71F	m140526_143950_42199_c100632732550000001823123009121492_s1_X0/140349/30_1867_CCS
1AS_3263237.1.1	Confirming known	Traes_1AS_858D1842B	m140526_170016_42199_c100632732550000001823123009121493_s1_X0/109892/32_1950_CCS
1AS_3263410.1.1	Newly discovered	Traes_1AS_5C2CBBC04	m140527_015726_42199_c100632732550000001823123009121496_s1_X0/39707/31_2934_CCS
1AS_3263410.1.2	Newly discovered	Traes_1AS_5C2CBBC04	m140526_192054_42199_c100632732550000001823123009121494_s1_X0/143035/2384_54_CCS
1AS_3264177.1.1	Confirming known	Traes_1AS_94DFAE3D5	m140526_170016_42199_c100632732550000001823123009121493_s1_X0/90485/32_1964_CCS
1AS_3264185.1.1	Confirming known	Traes_1AS_4CD9F407C	m140526_121759_42199_c100632732550000001823123009121491_s1_X0/88548/2474_55_CCS
1AS_3264692.1.1	Confirming known	Traes_1AS_24669A518	m140526_170016_42199_c100632732550000001823123009121493_s1_X0/70058/31_1490_CCS
1AS_3265507.1.1	Newly discovered	1AS_3265507.1	m140526_143950_42199_c100632732550000001823123009121492_s1_X0/62547/2003_55_CCS
1AS_3265543.1.1	Confirming known	Traes_1AS_70E21BAB1	m140526_192054_42199_c100632732550000001823123009121494_s1_X0/10099/31_2444_CCS
1AS_3265543.1.2	Confirming known	Traes_1AS_70E21BAB1	m140526_095907_42199_c100632732550000001823123009121490_s1_X0/113678/1812_66_CCS
1AS_3265698.1.1	Newly discovered	Traes_1AS_CFF61674E	m140526_121759_42199_c100632732550000001823123009121491_s1_X0/45527/31_1647_CCS
1AS_3265939.1.1	Confirming known	Traes_1AS_34EBE13DB	m140527_015726_42199_c100632732550000001823123009121496_s1_X0/72931/30_3167_CCS
1AS_3266877.1.1	Confirming known	Traes_1AS_E8626D5071	m140526_121759_42199_c100632732550000001823123009121491_s1_X0/138003/1745_53_CCS
1AS_3267056.1.1	Newly discovered	Traes_1AS_536E18ACD	m140526_192054_42199_c100632732550000001823123009121494_s1_X0/40847/2700_55_CCS
1AS_3267948.1.1	Confirming known	Traes_1AS_0B3F4AE5E	m140527_051317_42199_c100632732550000001823123009121497_s1_X0/141722/31_2433_CCS
1AS_3268003.1.1	Confirming known	Traes_1AS_E7B17235A	m140526_095907_42199_c100632732550000001823123009121490_s1_X0/10126/1709_52_CCS
1AS_3268603.1.1	Confirming known	Traes_1AS_D6DB96973	m140526_095907_42199_c100632732550000001823123009121490_s1_X0/63463/32_1978_CCS
1AS_3268833.1.1	Confirming known	Traes_1AS_DA7EFB1F9	m140526_170016_42199_c100632732550000001823123009121493_s1_X0/157861/31_1811_CCS
1AS_3269788.1.1	Confirming known	Traes_1AS_7F350F271	m140526_170016_42199_c100632732550000001823123009121493_s1_X0/46148/32_1890_CCS
1AS_3269916.1.1	Newly discovered	Traes_1AS_D22DE2AC0	m140527_015726_42199_c100632732550000001823123009121496_s1_X0/90345/3472_57_CCS
1AS_3270017.1.1	Newly discovered	1AS_3270017.1	m140527_051317_42199_c100632732550000001823123009121497_s1_X0/75247/30_3292_CCS
1AS_3270264.1.1	Confirming known	Traes_1AS_C70D49E2E	m140526_095907_42199_c100632732550000001823123009121490_s1_X0/123820/29_2356_CCS
1AS_3270264.1.2	Confirming known	Traes_1AS_C70D49E2E	m140526_095907_42199_c100632732550000001823123009121490_s1_X0/70358/1525_53_CCS
1AS_3270638.1.1	Confirming known	Traes_1AS_F1515C5C8	m140526_170016_42199_c100632732550000001823123009121493_s1_X0/43717/1330_59_CCS
1AS_3271078.1.1	Newly discovered	Traes_1AS_3D323BAC9	m140527_015726_42199_c100632732550000001823123009121496_s1_X0/53744/31_2727_CCS
1AS_3271078.1.2	Newly discovered	Traes_1AS_3D323BAC9	m140526_095907_42199_c100632732550000001823123009121490_s1_X0/29043/2032_60_CCS
1AS_3271100.1.1	Newly discovered	Traes_1AS_DBA41D9BA	m140526_170016_42199_c100632732550000001823123009121493_s1_X0/161962/1792_61_CCS
1AS_3271165.1.1	Confirming known	Traes_1AS_87B7A8114	m140526_223619_42199_c100632732550000001823123009121495_s1_X0/43420/33_3227_CCS
1AS_3271290.1.1	Confirming known	Traes_1AS_10C467127	m140526_192054_42199_c100632732550000001823123009121494_s1_X0/31353/30_2915_CCS
1AS_3271665.1.1	Confirming known	Traes_1AS_658AB4BB1	m140527_015726_42199_c100632732550000001823123009121496_s1_X0/24297/3881_61_CCS
1AS_3271665.2.1	Confirming known	Traes_1AS_E56988F6D	m140527_015726_42199_c100632732550000001823123009121496_s1_X0/73578/2866_55_CCS
1AS_3271989.1.1	Confirming known	Traes_1AS_8B624F2DA	m140526_121759_42199_c100632732550000001823123009121491_s1_X0/125954/1848_55_CCS
1AS_3272154.1.1	Newly discovered	1AS_3272154.1	m140526_170016_42199_c100632732550000001823123009121493_s1_X0/73932/31_1597_CCS
1AS_3272154.2.1	Newly discovered	Traes_1AS_3BB7C3F7E	m140526_095907_42199_c100632732550000001823123009121490_s1_X0/151602/2307_61_CCS
1AS_3272154.2.2	Confirming known	Traes_1AS_3BB7C3F7E	m140526_143950_42199_c100632732550000001823123009121492_s1_X0/111109/1621_56_CCS
1AS_3272162.1.1	Newly discovered	Traes_1AS_A8AD3BE99	m140526_170016_42199_c100632732550000001823123009121493_s1_X0/124232/31_1716_CCS
1AS_3272399.1.1	Newly discovered	1AS_3272399.1	m140526_192054_42199_c100632732550000001823123009121494_s1_X0/135582/3032_59_CCS
1AS_3272399.1.2	Newly discovered	1AS_3272399.1	m140526_121759_42199_c100632732550000001823123009121491_s1_X0/28963/30_1960_CCS
1AS_3273426.1.1	Newly discovered	Traes_1AS_82BFA8EC81	m140527_015726_42199_c100632732550000001823123009121496_s1_X0/51709/32_2686_CCS
1AS_3274220.1.1	Confirming known	Traes_1AS_7C8930152	m140527_051317_42199_c100632732550000001823123009121497_s1_X0/68124/2570_60_CCS
1AS_3274398.1.1	Confirming known	Traes_1AS_138CC1708	m140527_051317_42199_c100632732550000001823123009121497_s1_X0/56944/30_2843_CCS
1AS_3274931.1.1	Confirming known	Traes_1AS_B0ACDBB63	m140526_121759_42199_c100632732550000001823123009121491_s1_X0/15923/31_2076_CCS
1AS_3275229.1.1	Newly discovered	1AS_3275229.1	m140526_170016_42199_c100632732550000001823123009121493_s1_X0/57812/32_1343_CCS
1AS_3275483.1.1	Newly discovered	Traes_1AS_9716EE0D3	m140527_015726_42199_c100632732550000001823123009121496_s1_X0/74041/31_2678_CCS
1AS_3275483.1.3	Newly discovered	Traes_1AS_9716EE0D3	m140527_015726_42199_c100632732550000001823123009121496_s1_X0/40124/2740_58_CCS
1AS_3275483.1.2	Confirming known	Traes_1AS_9716EE0D3	m140527_051317_42199_c100632732550000001823123009121497_s1_X0/78769/31_2807_CCS
1AS_3276305.1.1	Confirming known	Traes_1AS_A25EED9EA	m140526_192054_42199_c100632732550000001823123009121494_s1_X0/28884/2686_56_CCS
1AS_3276435.1.1	Newly discovered	1AS_3276435.1	m140526_143950_42199_c100632732550000001823123009121492_s1_X0/26672/30_1650_CCS
1AS_3276512.1.1	Newly discovered	Traes_1AS_8ED9CE943	m140526_170016_42199_c100632732550000001823123009121493_s1_X0/59985/2196_53_CCS
1AS_3276512.1.2	Confirming known	Traes_1AS_8ED9CE943	m140526_223619_42199_c100632732550000001823123009121495_s1_X0/91810/36_3513_CCS
1AS_3276967.1.1	Confirming known	Traes_1AS_71689D988	m140526_223619_42199_c100632732550000001823123009121495_s1_X0/83149/2863_51_CCS
1AS_3277572.1.1	Newly discovered	Traes_1AS_AAB89883E	m140527_051317_42199_c100632732550000001823123009121497_s1_X0/138781/3108_71_CCS
1AS_3277667.1.1	Newly discovered	1AS_3277667.1	m140527_051317_42199_c100632732550000001823123009121497_s1_X0/69439/31_2803_CCS
1AS_3278514.1.1	Newly discovered	Traes_1AS_4850C3189	m140526_143950_42199_c100632732550000001823123009121492_s1_X0/121108/30_1814_CCS
1AS_3279218.1.1	Confirming known	Traes_1AS_EB5297361	m140526_143950_42199_c100632732550000001823123009121492_s1_X0/32519/1688_63_CCS
1AS_3279525.1.1	Confirming known	Traes_1AS_9D4506E73	m140526_170016_42199_c100632732550000001823123009121493_s1_X0/112457/30_1614_CCS
1AS_3281316.1.1	Confirming known	Traes_1AS_73C2E93D4	m140527_015726_42199_c100632732550000001823123009121496_s1_X0/124109/2687_57_CCS
1AS_3281316.1.2	Confirming known	Traes_1AS_73C2E93D4	m140526_121759_42199_c100632732550000001823123009121491_s1_X0/60717/31_1754_CCS
1AS_3281370.1.1	Newly discovered	1AS_3281370.1	m140526_223619_42199_c100632732550000001823123009121495_s1_X0/151700/2853_60_CCS
1AS_3281676.1.1	Newly discovered	1AS_3281676.1	m140526_095907_42199_c100632732550000001823123009121490_s1_X0/157347/31_1702_CCS
1AS_3281873.1.1	Confirming known	Traes_1AS_88271888C	m140526_121759_42199_c100632732550000001823123009121491_s1_X0/48152/1754_55_CCS
1AS_3283228.1.2	Newly discovered	Traes_1AS_1A25E76FF	m140526_095907_42199_c100632732550000001823123009121490_s1_X0/56863/2192_48_CCS
1AS_3283228.1.1	Confirming known	Traes_1AS_1A25E76FF	m140526_143950_42199_c100632732550000001823123009121492_s1_X0/80000/35_2108_CCS
1AS_3283727.1.1	Confirming known	Traes_1AS_E700FE9D9	m140526_143950_42199_c100632732550000001823123009121492_s1_X0/73044/30_1674_CCS
1AS_3284013.1.1	Newly discovered	1AS_3284013.1	m140526_121759_42199_c100632732550000001823123009121491_s1_X0/132194/1699_52_CCS
1AS_3284081.1.1	Newly discovered	1AS_3284081.1	m140526_170016_42199_c100632732550000001823123009121493_s1_X0/91813/31_1537_CCS
1AS_3284316.1.1	Newly discovered	Traes_1AS_61D017632	m140526_192054_42199_c100632732550000001823123009121494_s1_X0/42183/31_3364_CCS
1AS_3284316.1.2	Confirming known	Traes_1AS_61D017632	m140527_015726_42199_c100632732550000001823123009121496_s1_X0/150856/3047_56_CCS
1AS_3284316.1.3	Confirming known	Traes_1AS_61D017632	m140527_051317_42199_c100632732550000001823123009121497_s1_X0/49321/2878_50_CCS
1AS_3284622.1.1	Newly discovered	1AS_3284622.1	m140526_095907_42199_c100632732550000001823123009121490_s1_X0/115456/939_56_CCS
1AS_3284638.1.2	Newly discovered	Traes_1AS_1767811A6	m140526_121759_42199_c100632732550000001823123009121491_s1_X0/116975/1968_69_CCS
1AS_3284638.1.1	Confirming known	Traes_1AS_1767811A6	m140526_095907_42199_c100632732550000001823123009121490_s1_X0/62359/31_1677_CCS
1AS_3285668.1.1	Newly discovered	Traes_1AS_C0D4CD39A	m140526_121759_42199_c100632732550000001823123009121491_s1_X0/12223/1569_50_CCS
1AS_3285668.1.2	Confirming known	Traes_1AS_C0D4CD39A	m140526_095907_42199_c100632732550000001823123009121490_s1_X0/150544/31_1440_CCS
1AS_3285812.1.1	Newly discovered	1AS_3285812.1	m140526_170016_42199_c100632732550000001823123009121493_s1_X0/107779/31_1783_CCS
1AS_3285843.1.1	Newly discovered	1AS_3285843.1	m140526_121759_42199_c100632732550000001823123009121491_s1_X0/93318/30_1820_CCS
1AS_3285843.1.2	Newly discovered	1AS_3285843.1	m140526_192054_42199_c100632732550000001823123009121494_s1_X0/120644/2707_57_CCS
1AS_3286187.1.1	Confirming known	Traes_1AS_318C6D156	m140527_051317_42199_c100632732550000001823123009121497_s1_X0/91073/31_2829_CCS
1AS_3286921.1.1	Confirming known	Traes_1AS_DE166BEA4	m140526_121759_42199_c100632732550000001823123009121491_s1_X0/18924/1764_57_CCS
1AS_3287159.1.1	Confirming known	Traes_1AS_CDD1E3AD2	m140527_015726_42199_c100632732550000001823123009121496_s1_X0/15409/29_2842_CCS
1AS_3287159.1.2	Confirming known	Traes_1AS_CDD1E3AD2	m140527_051317_42199_c100632732550000001823123009121497_s1_X0/115686/34_3534_CCS
1AS_3287304.1.1	Newly discovered	Traes_1AS_7A6BBE778	m140526_170016_42199_c100632732550000001823123009121493_s1_X0/149211/1504_61_CCS
1AS_3287754.1.1	Confirming known	Traes_1AS_8B8D904D7	m140526_170016_42199_c100632732550000001823123009121493_s1_X0/22509/1949_60_CCS
1AS_3287881.1.1	Confirming known	Traes_1AS_777D95C94	m140526_170016_42199_c100632732550000001823123009121493_s1_X0/137318/32_1994_CCS
1AS_3288202.1.1	Confirming known	Traes_1AS_6C0EACB05	m140526_192054_42199_c100632732550000001823123009121494_s1_X0/41794/26_3700_CCS
1AS_3288990.1.1	Confirming known	Traes_1AS_13160329A	m140526_121759_42199_c100632732550000001823123009121491_s1_X0/115001/30_1716_CCS
1AS_3289373.1.1	Confirming known	Traes_1AS_D089D05E5	m140526_170016_42199_c100632732550000001823123009121493_s1_X0/73862/27_1849_CCS
1AS_3289600.1.1	Newly discovered	1AS_3289600.1	m140526_223619_42199_c100632732550000001823123009121495_s1_X0/50511/32_2916_CCS
1AS_3289602.1.1	Confirming known	Traes_1AS_0D320EF1F	m140526_121759_42199_c100632732550000001823123009121491_s1_X0/122147/1922_59_CCS
1AS_3289602.1.2	Confirming known	Traes_1AS_0D320EF1F	m140526_095907_42199_c100632732550000001823123009121490_s1_X0/39492/1520_55_CCS
1AS_3290398.1.1	Newly discovered	1AS_3290398.1	m140526_121759_42199_c100632732550000001823123009121491_s1_X0/121558/32_1782_CCS
1AS_3292395.1.1	Confirming known	Traes_1AS_4C5DB717C	m140526_143950_42199_c100632732550000001823123009121492_s1_X0/82272/30_1892_CCS
1AS_3293400.1.1	Confirming known	Traes_1AS_A39D59942	m140526_192054_42199_c100632732550000001823123009121494_s1_X0/76428/34_2544_CCS
1AS_3293967.1.2	Newly discovered	Traes_1AS_860F1C549	m140526_192054_42199_c100632732550000001823123009121494_s1_X0/92151/31_3089_CCS
1AS_3293967.1.1	Confirming known	Traes_1AS_860F1C549	m140526_223619_42199_c100632732550000001823123009121495_s1_X0/6624/48_3025_CCS
1AS_3294980.1.1	Newly discovered	1AS_3294980.1	m140526_095907_42199_c100632732550000001823123009121490_s1_X0/109195/2070_61_CCS
1AS_3295077.1.1	Confirming known	Traes_1AS_8BC3AE1A8	m140526_095907_42199_c100632732550000001823123009121490_s1_X0/129708/31_2013_CCS
1AS_3295399.1.1	Newly discovered	Traes_1AS_526E9BD2A	m140526_192054_42199_c100632732550000001823123009121494_s1_X0/30642/3069_54_CCS
1AS_3295417.1.1	Newly discovered	1AS_3295417.1	m140527_051317_42199_c100632732550000001823123009121497_s1_X0/49606/31_3038_CCS
1AS_3295417.1.2	Newly discovered	1AS_3295417.1	m140526_170016_42199_c100632732550000001823123009121493_s1_X0/128028/1721_56_CCS
1AS_3295417.1.3	Newly discovered	1AS_3295417.1	m140527_015726_42199_c100632732550000001823123009121496_s1_X0/27379/30_2698_CCS
1AS_3295417.1.4	Newly discovered	1AS_3295417.1	m140526_170016_42199_c100632732550000001823123009121493_s1_X0/36316/1659_57_CCS
1AS_3295734.1.1	Newly discovered	Traes_1AS_6E5DECDA1	m140526_170016_42199_c100632732550000001823123009121493_s1_X0/65372/30_2035_CCS
1AS_3295734.1.2	Confirming known	Traes_1AS_6E5DECDA1	m140526_095907_42199_c100632732550000001823123009121490_s1_X0/63626/1724_53_CCS
1AS_3297233.1.1	Newly discovered	Traes_1AS_82BFA8EC8	m140527_015726_42199_c100632732550000001823123009121496_s1_X0/46805/2518_48_CCS
1AS_3297233.1.2	Newly discovered	Traes_1AS_82BFA8EC8	m140526_223619_42199_c100632732550000001823123009121495_s1_X0/3828/31_2675_CCS
1AS_3298786.1.1	Confirming known	Traes_1AS_586766A80	m140526_223619_42199_c100632732550000001823123009121495_s1_X0/52760/3358_58_CCS
1AS_3299090.1.1	Newly discovered	1AS_3299090.1	m140526_121759_42199_c100632732550000001823123009121491_s1_X0/80906/30_1357_CCS
1AS_3299929.1.1	Newly discovered	Traes_1AS_E6F253266	m140526_170016_42199_c100632732550000001823123009121493_s1_X0/99653/1648_58_CCS
1AS_3300051.1.1	Newly discovered	1AS_3300051.1	m140526_143950_42199_c100632732550000001823123009121492_s1_X0/15233/31_1682_CCS
1AS_3301302.1.1	Confirming known	Traes_1AS_E58B0B23A	m140526_095907_42199_c100632732550000001823123009121490_s1_X0/120527/31_1105_CCS
1AS_3301519.1.1	Confirming known	Traes_1AS_88CF20B0A	m140526_170016_42199_c100632732550000001823123009121493_s1_X0/142254/1997_57_CCS
1AS_3301519.1.2	Confirming known	Traes_1AS_88CF20B0A	m140526_095907_42199_c100632732550000001823123009121490_s1_X0/104819/31_1928_CCS
1AS_3301983.1.1	Confirming known	Traes_1AS_C9CFD7AC8	m140526_121759_42199_c100632732550000001823123009121491_s1_X0/57498/30_1555_CCS
1AS_3302928.1.1	Newly discovered	Traes_1AS_3E1C1F403	m140526_223619_42199_c100632732550000001823123009121495_s1_X0/101699/31_2712_CCS
1AS_3303821.1.1	Confirming known	Traes_1AS_D147CDD7F	m140526_223619_42199_c100632732550000001823123009121495_s1_X0/26752/2937_59_CCS
1AS_3303821.1.2	Confirming known	Traes_1AS_D147CDD7F	m140526_223619_42199_c100632732550000001823123009121495_s1_X0/110813/30_2710_CCS
1AS_3304123.1.1	Newly discovered	1AS_3304123.1	m140526_223619_42199_c100632732550000001823123009121495_s1_X0/27562/2875_56_CCS
1AS_3304646.1.1	Newly discovered	1AS_3304646.1	m140527_051317_42199_c100632732550000001823123009121497_s1_X0/11810/29_2770_CCS
1AS_3305427.1.1	Confirming known	Traes_1AS_936CAEFB3	m140526_143950_42199_c100632732550000001823123009121492_s1_X0/34759/31_1442_CCS
1AS_3306225.1.1	Newly discovered	1AS_3306225.1	m140526_192054_42199_c100632732550000001823123009121494_s1_X0/27525/2476_55_CCS
1AS_3306299.1.1	Confirming known	Traes_1AS_4C784AA40	m140526_143950_42199_c100632732550000001823123009121492_s1_X0/121339/1526_59_CCS
1AS_3307967.1.1	Confirming known	Traes_1AS_171AA28CA	m140526_095907_42199_c100632732550000001823123009121490_s1_X0/157676/31_1751_CCS
1AS_3308751.1.1	Confirming known	Traes_1AS_80C01987D	m140527_051317_42199_c100632732550000001823123009121497_s1_X0/115723/3102_60_CCS
1AS_3309439.1.1	Newly discovered	1AS_3309439.1	m140527_015726_42199_c100632732550000001823123009121496_s1_X0/110451/31_3073_CCS
1AS_3309439.2.1	Newly discovered	1AS_3309439.2	m140526_121759_42199_c100632732550000001823123009121491_s1_X0/32015/1845_61_CCS
1AS_3309480.1.1	Confirming known	Traes_1AS_83385074B	m140526_223619_42199_c100632732550000001823123009121495_s1_X0/49053/30_3146_CCS
1AS_3309480.2.1	Confirming known	Traes_1AS_37424AFD6	m140526_143950_42199_c100632732550000001823123009121492_s1_X0/79352/2235_89_CCS
1AS_3310274.1.1	Confirming known	Traes_1AS_FE5279B08	m140526_170016_42199_c100632732550000001823123009121493_s1_X0/124858/34_1717_CCS
1AS_3310407.1.2	Newly discovered	Traes_1AS_787535721	m140526_170016_42199_c100632732550000001823123009121493_s1_X0/79060/1733_59_CCS
1AS_3310407.1.1	Confirming known	Traes_1AS_787535721	m140526_143950_42199_c100632732550000001823123009121492_s1_X0/109862/1774_57_CCS
1AS_3311206.1.1	Confirming known	Traes_1AS_79E24EA68	m140526_223619_42199_c100632732550000001823123009121495_s1_X0/4469/30_2431_CCS
1AS_3311457.1.1	Confirming known	Traes_1AS_48DC4CFEE	m140526_095907_42199_c100632732550000001823123009121490_s1_X0/16055/29_1712_CCS
1AS_3311520.1.1	Confirming known	Traes_1AS_972AA6CB4	m140526_223619_42199_c100632732550000001823123009121495_s1_X0/49223/31_3491_CCS
1AS_3311632.1.4	Newly discovered	Traes_1AS_7DC2CB902	m140526_121759_42199_c100632732550000001823123009121491_s1_X0/126491/32_2269_CCS
1AS_3311632.1.1	Confirming known	Traes_1AS_7DC2CB902	m140526_095907_42199_c100632732550000001823123009121490_s1_X0/78851/31_1956_CCS
1AS_3311632.1.2	Confirming known	Traes_1AS_7DC2CB902	m140527_051317_42199_c100632732550000001823123009121497_s1_X0/48889/3566_53_CCS
1AS_3311632.1.3	Confirming known	Traes_1AS_7DC2CB902	m140526_192054_42199_c100632732550000001823123009121494_s1_X0/21111/31_2553_CCS
1AS_3312180.1.1	Confirming known	Traes_1AS_34B6145E5	m140526_223619_42199_c100632732550000001823123009121495_s1_X0/131147/31_3929_CCS
1AS_3312781.1.1	Newly discovered	1AS_3312781.1	m140526_095907_42199_c100632732550000001823123009121490_s1_X0/23648/1908_54_CCS
1AS_3312781.1.2	Newly discovered	1AS_3312781.1	m140526_095907_42199_c100632732550000001823123009121490_s1_X0/78521/2108_70_CCS
1AS_3312781.1.3	Newly discovered	1AS_3312781.1	m140526_121759_42199_c100632732550000001823123009121491_s1_X0/20413/1921_67_CCS
1AS_3312784.1.1	Confirming known	Traes_1AS_CDB7F0AA6	m140526_170016_42199_c100632732550000001823123009121493_s1_X0/30666/1272_59_CCS
1AS_3312797.1.1	Newly discovered	1AS_3312797.1	m140526_170016_42199_c100632732550000001823123009121493_s1_X0/16750/1539_55_CCS
1AS_3313506.1.1	Newly discovered	1AS_3313506.1	m140526_121759_42199_c100632732550000001823123009121491_s1_X0/78060/30_1357_CCS
1AS_3313511.1.1	Confirming known	Traes_1AS_5AD13CB6B	m140527_051317_42199_c100632732550000001823123009121497_s1_X0/87937/3633_54_CCS
1AS_3313562.1.1	Confirming known	Traes_1AS_3A70AC2BD	m140527_015726_42199_c100632732550000001823123009121496_s1_X0/39525/31_2660_CCS
1AS_3313589.1.1	Newly discovered	1AS_3313589.1	m140526_223619_42199_c100632732550000001823123009121495_s1_X0/148360/2814_61_CCS
1AS_3313663.1.2	Newly discovered	Traes_1AS_25F2D351F	m140526_143950_42199_c100632732550000001823123009121492_s1_X0/146844/31_1618_CCS
1AS_3313663.1.1	Confirming known	Traes_1AS_25F2D351F	m140526_121759_42199_c100632732550000001823123009121491_s1_X0/34900/31_1862_CCS
1AS_3313773.1.1	Confirming known	Traes_1AS_16318D86C	m140526_121759_42199_c100632732550000001823123009121491_s1_X0/93118/1793_54_CCS
1AS_3313778.1.1	Confirming known	Traes_1AS_49D585BA6	m140526_170016_42199_c100632732550000001823123009121493_s1_X0/100015/30_2089_CCS
1AS_3314436.1.1	Confirming known	Traes_1AS_5F6AE0420	m140526_170016_42199_c100632732550000001823123009121493_s1_X0/145973/31_1798_CCS
1AS_3314543.1.1	Newly discovered	1AS_3314543.1	m140526_143950_42199_c100632732550000001823123009121492_s1_X0/110014/31_1135_CCS
1AS_3314588.1.1	Confirming known	Traes_1AS_82832A179	m140526_143950_42199_c100632732550000001823123009121492_s1_X0/61004/1666_61_CCS
1AS_3314820.1.4	Newly discovered	Traes_1AS_13532D7C4	m140527_051317_42199_c100632732550000001823123009121497_s1_X0/18463/2836_59_CCS
1AS_3314820.1.1	Confirming known	Traes_1AS_13532D7C4	m140526_121759_42199_c100632732550000001823123009121491_s1_X0/76640/28_1765_CCS
1AS_3314820.1.2	Confirming known	Traes_1AS_13532D7C4	m140527_015726_42199_c100632732550000001823123009121496_s1_X0/12556/30_2840_CCS
1AS_3314820.1.3	Confirming known	Traes_1AS_13532D7C4	m140526_192054_42199_c100632732550000001823123009121494_s1_X0/128590/27_3282_CCS
1AS_3314889.1.1	Newly discovered	1AS_3314889.1	m140526_170016_42199_c100632732550000001823123009121493_s1_X0/72512/1942_50_CCS
1AS_3314952.1.1	Confirming known	Traes_1AS_7BFBBDCE6	m140526_223619_42199_c100632732550000001823123009121495_s1_X0/132503/33_2928_CCS
1AS_3315052.1.1	Confirming known	Traes_1AS_2B2592C11	m140526_192054_42199_c100632732550000001823123009121494_s1_X0/40589/29_2587_CCS
1AS_3315154.1.1	Newly discovered	Traes_1AS_DC73D9CFE	m140527_015726_42199_c100632732550000001823123009121496_s1_X0/46489/30_2795_CCS
1AS_3316279.1.1	Confirming known	Traes_1AS_1CBC21AE8	m140526_121759_42199_c100632732550000001823123009121491_s1_X0/60743/1264_57_CCS
1AS_3316318.1.1	Newly discovered	Traes_1AS_2A1EC8D4A	m140526_223619_42199_c100632732550000001823123009121495_s1_X0/86753/30_2677_CCS
1AS_3316475.1.1	Confirming known	Traes_1AS_D930B0312	m140526_170016_42199_c100632732550000001823123009121493_s1_X0/131259/1412_52_CCS
1AS_380247.1.1	Confirming known	Traes_1AS_5CB1B76C7	m140527_051317_42199_c100632732550000001823123009121497_s1_X0/91571/32_2867_CCS
1AS_478948.1.1	Confirming known	Traes_1AS_AA6B839C5	m140526_095907_42199_c100632732550000001823123009121490_s1_X0/127056/30_1660_CCS
1AS_48523.1.1	Confirming known	Traes_1AS_DD0497955	m140526_223619_42199_c100632732550000001823123009121495_s1_X0/152425/29_2686_CCS
1AS_581773.1.1	Confirming known	Traes_1AS_240EBA7BA	m140526_170016_42199_c100632732550000001823123009121493_s1_X0/24596/31_1807_CCS
1AS_618631.1.1	Newly discovered	Traes_1AS_2D57359FC	m140526_223619_42199_c100632732550000001823123009121495_s1_X0/99003/31_2646_CCS
1AS_876490.1.1	Newly discovered	Traes_1AS_A5E8D7633	m140526_170016_42199_c100632732550000001823123009121493_s1_X0/125005/31_2256_CCS
1AS_876490.1.2	Confirming known	Traes_1AS_A5E8D7633	m140526_223619_42199_c100632732550000001823123009121495_s1_X0/48572/29_2923_CCS
1AS_929110.1.1	Newly discovered	1AS_929110.1	m140526_143950_42199_c100632732550000001823123009121492_s1_X0/152093/32_1738_CCS
1BL_1097630.1.1	Newly discovered	Traes_1BL_45E2558BB	m140527_051317_42199_c100632732550000001823123009121497_s1_X0/38935/30_4061_CCS
1BL_1097630.1.2	Confirming known	Traes_1BL_45E2558BB	m140526_121759_42199_c100632732550000001823123009121491_s1_X0/124989/31_1801_CCS
1BL_1097630.1.3	Confirming known	Traes_1BL_45E2558BB	m140527_051317_42199_c100632732550000001823123009121497_s1_X0/51749/28_2978_CCS
1BL_1311703.1.2	Newly discovered	Traes_1BL_2EAFEE9E0	m140526_223619_42199_c100632732550000001823123009121495_s1_X0/39055/31_2414_CCS
1BL_1311703.1.1	Confirming known	Traes_1BL_2EAFEE9E0	m140526_192054_42199_c100632732550000001823123009121494_s1_X0/27244/32_3204_CCS
1BL_1649188.1.1	Confirming known	Traes_1BL_43DF23036	m140526_143950_42199_c100632732550000001823123009121492_s1_X0/59351/32_1715_CCS
1BL_1786134.1.1	Confirming known	Traes_1BL_6764C9ADD	m140527_051317_42199_c100632732550000001823123009121497_s1_X0/53917/2609_59_CCS
1BL_2341508.1.1	Newly discovered	1BL_2341508.1	m140526_121759_42199_c100632732550000001823123009121491_s1_X0/124268/1829_57_CCS
1BL_2782417.1.1	Newly discovered	1BL_2782417.1	m140527_051317_42199_c100632732550000001823123009121497_s1_X0/90415/31_2493_CCS
1BL_2782417.1.2	Newly discovered	1BL_2782417.1	m140526_192054_42199_c100632732550000001823123009121494_s1_X0/126299/31_2556_CCS
1BL_2936220.1.1	Newly discovered	Traes_1BL_722A8B838	m140527_051317_42199_c100632732550000001823123009121497_s1_X0/88801/31_2506_CCS
1BL_2936220.1.2	Confirming known	Traes_1BL_722A8B838	m140526_223619_42199_c100632732550000001823123009121495_s1_X0/137091/31_2537_CCS
1BL_2942011.1.1	Newly discovered	Traes_1BL_4D25A4554	m140527_051317_42199_c100632732550000001823123009121497_s1_X0/11337/2643_55_CCS
1BL_2970142.1.1	Confirming known	Traes_1BL_27164634E	m140527_015726_42199_c100632732550000001823123009121496_s1_X0/70663/2560_61_CCS
1BL_2970142.2.1	Confirming known	Traes_1BL_B08DFCFE9	m140527_051317_42199_c100632732550000001823123009121497_s1_X0/32767/30_2495_CCS
1BL_3051196.1.1	Confirming known	Traes_1BL_D1480195C	m140526_143950_42199_c100632732550000001823123009121492_s1_X0/71962/26_1801_CCS
1BL_3081756.1.1	Confirming known	Traes_1BL_AE5DC5AD5	m140526_170016_42199_c100632732550000001823123009121493_s1_X0/39181/1746_60_CCS
1BL_3091810.1.1	Newly discovered	Traes_1BL_55033DAE8	m140526_095907_42199_c100632732550000001823123009121490_s1_X0/132261/1862_52_CCS
1BL_3091810.1.2	Newly discovered	Traes_1BL_55033DAE8	m140526_121759_42199_c100632732550000001823123009121491_s1_X0/124404/31_1775_CCS
1BL_3091810.1.3	Confirming known	Traes_1BL_55033DAE8	m140526_170016_42199_c100632732550000001823123009121493_s1_X0/156985/32_1767_CCS
1BL_3091810.1.4	Confirming known	Traes_1BL_55033DAE8	m140526_121759_42199_c100632732550000001823123009121491_s1_X0/110195/30_1568_CCS
1BL_3370379.1.1	Newly discovered	1BL_3370379.1	m140526_223619_42199_c100632732550000001823123009121495_s1_X0/93399/29_2675_CCS
1BL_33931.1.1	Confirming known	Traes_1BL_83161EB68	m140527_051317_42199_c100632732550000001823123009121497_s1_X0/98846/2876_63_CCS
1BL_3407795.1.1	Confirming known	Traes_1BL_BED8CA36E	m140526_170016_42199_c100632732550000001823123009121493_s1_X0/38523/2235_55_CCS
1BL_3578447.1.1	Confirming known	Traes_1BL_4FBC07444	m140526_192054_42199_c100632732550000001823123009121494_s1_X0/129130/2981_51_CCS
1BL_3578447.1.2	Confirming known	Traes_1BL_4FBC07444	m140527_051317_42199_c100632732550000001823123009121497_s1_X0/86790/31_3347_CCS
1BL_3746574.1.1	Confirming known	Traes_1BL_F80123A4A	m140526_223619_42199_c100632732550000001823123009121495_s1_X0/155654/3326_62_CCS
1BL_3747287.1.1	Newly discovered	Traes_1BL_0B751B859	m140527_051317_42199_c100632732550000001823123009121497_s1_X0/41741/30_2909_CCS
1BL_3747287.1.2	Confirming known	Traes_1BL_0B751B859	m140526_192054_42199_c100632732550000001823123009121494_s1_X0/84515/30_4219_CCS
1BL_3748439.1.1	Confirming known	Traes_1BL_A2C92E2AA	m140526_223619_42199_c100632732550000001823123009121495_s1_X0/13274/2655_53_CCS
1BL_3751735.1.1	Newly discovered	1BL_3751735.1	m140526_121759_42199_c100632732550000001823123009121491_s1_X0/107352/1769_60_CCS
1BL_3751735.1.2	Newly discovered	1BL_3751735.1	m140527_051317_42199_c100632732550000001823123009121497_s1_X0/85967/3057_52_CCS
1BL_3751735.1.3	Newly discovered	1BL_3751735.1	m140526_223619_42199_c100632732550000001823123009121495_s1_X0/133001/30_2705_CCS
1BL_3751735.1.4	Newly discovered	1BL_3751735.1	m140526_143950_42199_c100632732550000001823123009121492_s1_X0/122173/2078_55_CCS
1BL_3751735.1.5	Newly discovered	1BL_3751735.1	m140526_121759_42199_c100632732550000001823123009121491_s1_X0/83935/30_1753_CCS
1BL_3751735.1.6	Newly discovered	1BL_3751735.1	m140526_170016_42199_c100632732550000001823123009121493_s1_X0/129927/1789_58_CCS
1BL_3751735.1.7	Newly discovered	1BL_3751735.1	m140526_143950_42199_c100632732550000001823123009121492_s1_X0/32669/1654_53_CCS
1BL_3751735.1.8	Newly discovered	1BL_3751735.1	m140526_143950_42199_c100632732550000001823123009121492_s1_X0/102362/1565_56_CCS
1BL_3760097.1.1	Newly discovered	Traes_1BL_D24BED30B	m140527_051317_42199_c100632732550000001823123009121497_s1_X0/135217/2861_59_CCS
1BL_3760097.1.2	Newly discovered	Traes_1BL_D24BED30B	m140527_051317_42199_c100632732550000001823123009121497_s1_X0/99161/2784_54_CCS
1BL_3790310.1.1	Confirming known	Traes_1BL_BBB0D9844	m140526_143950_42199_c100632732550000001823123009121492_s1_X0/154262/30_1540_CCS
1BL_3790684.1.2	Newly discovered	Traes_1BL_B27EF67A8	m140526_143950_42199_c100632732550000001823123009121492_s1_X0/71680/31_2329_CCS
1BL_3790684.1.1	Confirming known	Traes_1BL_B27EF67A8	m140526_192054_42199_c100632732550000001823123009121494_s1_X0/91572/31_2692_CCS
1BL_3790684.1.3	Confirming known	Traes_1BL_B27EF67A8	m140527_051317_42199_c100632732550000001823123009121497_s1_X0/113347/2798_64_CCS
1BL_3790721.1.1	Newly discovered	Traes_1BL_BCC9EBB46	m140526_121759_42199_c100632732550000001823123009121491_s1_X0/138367/29_1919_CCS
1BL_3790721.2.1	Confirming known	Traes_1BL_7A5358469	m140527_051317_42199_c100632732550000001823123009121497_s1_X0/25102/3074_57_CCS
1BL_3790721.2.2	Confirming known	Traes_1BL_7A5358469	m140527_015726_42199_c100632732550000001823123009121496_s1_X0/37002/30_4004_CCS
1BL_3790784.1.1	Confirming known	Traes_1BL_D48C0BE54	m140527_015726_42199_c100632732550000001823123009121496_s1_X0/99587/31_3674_CCS
1BL_3790873.1.1	Confirming known	Traes_1BL_884FA4347	m140527_015726_42199_c100632732550000001823123009121496_s1_X0/51558/31_2893_CCS
1BL_3790929.1.1	Newly discovered	Traes_1BL_EBB6569F1;Traes_1BL_EBF589930	m140526_121759_42199_c100632732550000001823123009121491_s1_X0/55595/2266_56_CCS
1BL_3791137.1.1	Newly discovered	1BL_3791137.1	m140526_170016_42199_c100632732550000001823123009121493_s1_X0/116338/1720_53_CCS
1BL_3791291.1.1	Newly discovered	Traes_1BL_05865F944	m140526_095907_42199_c100632732550000001823123009121490_s1_X0/108088/2047_52_CCS
1BL_3791291.1.2	Newly discovered	Traes_1BL_05865F944	m140526_095907_42199_c100632732550000001823123009121490_s1_X0/55966/1978_91_CCS
1BL_3791451.1.2	Newly discovered	Traes_1BL_952658F15	m140526_095907_42199_c100632732550000001823123009121490_s1_X0/151638/31_1638_CCS
1BL_3791451.1.1	Confirming known	Traes_1BL_952658F15	m140526_143950_42199_c100632732550000001823123009121492_s1_X0/44625/31_1599_CCS
1BL_3791635.1.1	Newly discovered	Traes_1BL_22EDF8650	m140526_095907_42199_c100632732550000001823123009121490_s1_X0/95842/26_1631_CCS
1BL_3791635.1.3	Newly discovered	Traes_1BL_22EDF8650	m140526_143950_42199_c100632732550000001823123009121492_s1_X0/39615/30_1793_CCS
1BL_3791635.1.5	Newly discovered	Traes_1BL_22EDF8650	m140526_170016_42199_c100632732550000001823123009121493_s1_X0/42874/31_2209_CCS
1BL_3791635.1.2	Confirming known	Traes_1BL_22EDF8650	m140526_170016_42199_c100632732550000001823123009121493_s1_X0/143298/1954_58_CCS
1BL_3791635.1.4	Confirming known	Traes_1BL_22EDF8650	m140526_170016_42199_c100632732550000001823123009121493_s1_X0/145741/31_2132_CCS
1BL_3791635.2.1	Confirming known	Traes_1BL_DF78E98F6	m140526_170016_42199_c100632732550000001823123009121493_s1_X0/156204/31_2062_CCS
1BL_3791945.1.1	Confirming known	Traes_1BL_11B77FFD3	m140526_192054_42199_c100632732550000001823123009121494_s1_X0/103898/31_3021_CCS
1BL_3791993.1.2	Newly discovered	Traes_1BL_1FF35D494	m140526_223619_42199_c100632732550000001823123009121495_s1_X0/53640/31_2858_CCS
1BL_3791993.1.1	Confirming known	Traes_1BL_1FF35D494	m140526_121759_42199_c100632732550000001823123009121491_s1_X0/8116/2011_54_CCS
1BL_3792355.1.1	Confirming known	Traes_1BL_EC3E899FE	m140526_143950_42199_c100632732550000001823123009121492_s1_X0/24280/28_1724_CCS
1BL_3792356.1.1	Confirming known	Traes_1BL_2DC0CFB87	m140526_143950_42199_c100632732550000001823123009121492_s1_X0/20094/31_1556_CCS
1BL_3792482.1.1	Confirming known	Traes_1BL_041BE8A4F1	m140526_121759_42199_c100632732550000001823123009121491_s1_X0/98708/1775_56_CCS
1BL_3792922.1.1	Confirming known	Traes_1BL_83B495A4A	m140526_192054_42199_c100632732550000001823123009121494_s1_X0/21929/32_2905_CCS
1BL_3792980.1.1	Confirming known	Traes_1BL_AB728099C	m140527_015726_42199_c100632732550000001823123009121496_s1_X0/139821/30_4053_CCS
1BL_3793319.1.1	Confirming known	Traes_1BL_E9549FBDC	m140526_223619_42199_c100632732550000001823123009121495_s1_X0/15192/31_3260_CCS
1BL_3793401.1.1	Newly discovered	1BL_3793401.1	m140526_121759_42199_c100632732550000001823123009121491_s1_X0/90665/32_1689_CCS
1BL_3794264.1.1	Newly discovered	Traes_1BL_D61509665	m140526_095907_42199_c100632732550000001823123009121490_s1_X0/132215/1599_63_CCS
1BL_3794625.1.1	Confirming known	Traes_1BL_C2B14A289	m140526_223619_42199_c100632732550000001823123009121495_s1_X0/139192/31_2739_CCS
1BL_3794722.1.1	Newly discovered	1BL_3794722.1	m140526_192054_42199_c100632732550000001823123009121494_s1_X0/1286/32_2773_CCS
1BL_3794722.1.2	Newly discovered	1BL_3794722.1	m140526_121759_42199_c100632732550000001823123009121491_s1_X0/7290/1934_98_CCS
1BL_3795294.1.1	Newly discovered	Traes_1BL_1FE978865	m140526_170016_42199_c100632732550000001823123009121493_s1_X0/120829/30_2037_CCS
1BL_3795664.1.1	Confirming known	Traes_1BL_A5A91DE10	m140526_143950_42199_c100632732550000001823123009121492_s1_X0/82860/31_1961_CCS
1BL_3795685.1.1	Newly discovered	1BL_3795685.1	m140526_095907_42199_c100632732550000001823123009121490_s1_X0/72940/30_1957_CCS
1BL_3795799.1.1	Confirming known	Traes_1BL_DECA5143E	m140526_121759_42199_c100632732550000001823123009121491_s1_X0/45935/2211_58_CCS
1BL_3795917.1.1	Newly discovered	Traes_1BL_87D534EBA	m140526_143950_42199_c100632732550000001823123009121492_s1_X0/75425/2378_60_CCS
1BL_3796082.1.2	Newly discovered	Traes_1BL_7CD8883D4	m140526_223619_42199_c100632732550000001823123009121495_s1_X0/52324/3113_56_CCS
1BL_3796082.1.1	Confirming known	Traes_1BL_7CD8883D4	m140526_192054_42199_c100632732550000001823123009121494_s1_X0/125169/33_3084_CCS
1BL_3796423.1.1	Newly discovered	1BL_3796423.1	m140526_223619_42199_c100632732550000001823123009121495_s1_X0/112344/2657_61_CCS
1BL_3796602.1.3	Newly discovered	Traes_1BL_903736130	m140526_192054_42199_c100632732550000001823123009121494_s1_X0/131003/30_3059_CCS
1BL_3796602.1.1	Confirming known	Traes_1BL_903736130	m140527_015726_42199_c100632732550000001823123009121496_s1_X0/106334/34_3767_CCS
1BL_3796602.1.2	Confirming known	Traes_1BL_903736130	m140526_223619_42199_c100632732550000001823123009121495_s1_X0/90466/30_3659_CCS
1BL_3796992.1.1	Confirming known	Traes_1BL_1D17FEC1D	m140526_170016_42199_c100632732550000001823123009121493_s1_X0/154288/2035_50_CCS
1BL_3797103.1.1	Confirming known	Traes_1BL_1CF3036E4	m140526_143950_42199_c100632732550000001823123009121492_s1_X0/46518/30_1809_CCS
1BL_3797400.1.1	Confirming known	Traes_1BL_0302D9F63	m140526_192054_42199_c100632732550000001823123009121494_s1_X0/71951/32_2532_CCS
1BL_3797805.1.1	Confirming known	Traes_1BL_6B1921EE7	m140526_170016_42199_c100632732550000001823123009121493_s1_X0/117857/1752_55_CCS
1BL_3798136.1.1	Newly discovered	1BL_3798136.1	m140527_015726_42199_c100632732550000001823123009121496_s1_X0/149941/31_2793_CCS
1BL_3798174.1.1	Confirming known	Traes_1BL_5AD7A51E2	m140526_143950_42199_c100632732550000001823123009121492_s1_X0/118587/31_1694_CCS
1BL_3798340.1.1	Newly discovered	Traes_1BL_519739BE4	m140527_015726_42199_c100632732550000001823123009121496_s1_X0/138628/35_2982_CCS
1BL_3798340.1.2	Confirming known	Traes_1BL_519739BE4	m140527_051317_42199_c100632732550000001823123009121497_s1_X0/129186/3267_54_CCS
1BL_3798455.1.1	Newly discovered	1BL_3798455.1	m140526_095907_42199_c100632732550000001823123009121490_s1_X0/71308/31_2100_CCS
1BL_3798510.1.1	Newly discovered	1BL_3798510.1	m140526_192054_42199_c100632732550000001823123009121494_s1_X0/44732/2703_61_CCS
1BL_3799086.1.1	Newly discovered	1BL_3799086.1	m140527_015726_42199_c100632732550000001823123009121496_s1_X0/73718/2766_49_CCS
1BL_3799120.1.1	Newly discovered	1BL_3799120.1	m140526_170016_42199_c100632732550000001823123009121493_s1_X0/73986/31_2216_CCS
1BL_3799843.1.1	Confirming known	Traes_1BL_10F7957C1	m140527_015726_42199_c100632732550000001823123009121496_s1_X0/133521/2616_61_CCS
1BL_3799855.1.1	Confirming known	Traes_1BL_4BCD4566B	m140527_015726_42199_c100632732550000001823123009121496_s1_X0/29197/2594_58_CCS
1BL_3799855.2.1	Confirming known	Traes_1BL_8270A5C98	m140526_143950_42199_c100632732550000001823123009121492_s1_X0/71624/1566_50_CCS
1BL_3800170.1.1	Newly discovered	1BL_3800170.1	m140527_051317_42199_c100632732550000001823123009121497_s1_X0/78428/3133_52_CCS
1BL_3800291.1.1	Newly discovered	Traes_1BL_A85E6991E	m140526_192054_42199_c100632732550000001823123009121494_s1_X0/32731/2676_60_CCS
1BL_3800305.1.1	Confirming known	Traes_1BL_835F5BBEE	m140526_223619_42199_c100632732550000001823123009121495_s1_X0/85565/2761_58_CCS
1BL_3800305.1.2	Confirming known	Traes_1BL_835F5BBEE	m140526_143950_42199_c100632732550000001823123009121492_s1_X0/111901/32_2333_CCS
1BL_3800535.1.1	Confirming known	Traes_1BL_ECBAFB9A7	m140527_051317_42199_c100632732550000001823123009121497_s1_X0/78748/3463_55_CCS
1BL_3800583.1.1	Confirming known	Traes_1BL_376B04B59	m140526_192054_42199_c100632732550000001823123009121494_s1_X0/88702/2807_54_CCS
1BL_3800885.1.1	Confirming known	Traes_1BL_341EA3D4A	m140526_143950_42199_c100632732550000001823123009121492_s1_X0/137545/28_1708_CCS
1BL_3800885.1.2	Confirming known	Traes_1BL_341EA3D4A	m140526_121759_42199_c100632732550000001823123009121491_s1_X0/75840/31_1693_CCS
1BL_3801321.1.1	Confirming known	Traes_1BL_397FD5269	m140526_170016_42199_c100632732550000001823123009121493_s1_X0/26569/30_1558_CCS
1BL_3801379.1.1	Newly discovered	1BL_3801379.1	m140526_192054_42199_c100632732550000001823123009121494_s1_X0/91076/2625_46_CCS
1BL_3801597.1.1	Newly discovered	Traes_1BL_735ECE522	m140526_192054_42199_c100632732550000001823123009121494_s1_X0/67402/33_2842_CCS
1BL_3801597.1.2	Confirming known	Traes_1BL_735ECE522	m140526_121759_42199_c100632732550000001823123009121491_s1_X0/123904/1908_55_CCS
1BL_3801753.1.1	Confirming known	Traes_1BL_7C7380133	m140526_170016_42199_c100632732550000001823123009121493_s1_X0/43023/1739_58_CCS
1BL_3801755.1.1	Newly discovered	1BL_3801755.1	m140527_051317_42199_c100632732550000001823123009121497_s1_X0/95162/2946_54_CCS
1BL_3802710.1.1	Confirming known	Traes_1BL_5F5FD0364	m140526_095907_42199_c100632732550000001823123009121490_s1_X0/127922/1745_51_CCS
1BL_3802710.2.1	Confirming known	Traes_1BL_8575F8823	m140526_143950_42199_c100632732550000001823123009121492_s1_X0/66870/30_2152_CCS
1BL_3803436.1.1	Newly discovered	Traes_1BL_36D59E9CB	m140526_170016_42199_c100632732550000001823123009121493_s1_X0/139980/1948_55_CCS
1BL_3803436.1.2	Newly discovered	Traes_1BL_36D59E9CB	m140526_121759_42199_c100632732550000001823123009121491_s1_X0/6297/1895_54_CCS
1BL_3803453.1.1	Newly discovered	Traes_1BL_8A51D18B3	m140527_015726_42199_c100632732550000001823123009121496_s1_X0/127389/2554_53_CCS
1BL_3803453.1.2	Newly discovered	Traes_1BL_8A51D18B3	m140526_223619_42199_c100632732550000001823123009121495_s1_X0/143322/30_2772_CCS
1BL_3803453.1.3	Newly discovered	Traes_1BL_8A51D18B3	m140526_192054_42199_c100632732550000001823123009121494_s1_X0/44149/36_3202_CCS
1BL_3803453.1.4	Confirming known	Traes_1BL_8A51D18B3	m140527_015726_42199_c100632732550000001823123009121496_s1_X0/1462/2880_58_CCS
1BL_3803800.1.1	Confirming known	Traes_1BL_8709BB152	m140526_192054_42199_c100632732550000001823123009121494_s1_X0/116499/2603_60_CCS
1BL_3804100.1.1	Confirming known	Traes_1BL_880809A451	m140527_015726_42199_c100632732550000001823123009121496_s1_X0/122417/30_2717_CCS
1BL_3804217.1.1	Confirming known	Traes_1BL_2A4D343F7	m140526_170016_42199_c100632732550000001823123009121493_s1_X0/104584/1860_60_CCS
1BL_3804689.1.1	Confirming known	Traes_1BL_AA80E94B5	m140526_143950_42199_c100632732550000001823123009121492_s1_X0/135944/30_1583_CCS
1BL_3804689.2.1	Confirming known	Traes_1BL_AEE5DCF32	m140526_223619_42199_c100632732550000001823123009121495_s1_X0/144199/30_2719_CCS
1BL_3805356.1.1	Confirming known	Traes_1BL_CB0CAE69E	m140526_095907_42199_c100632732550000001823123009121490_s1_X0/96983/31_1806_CCS
1BL_3805754.1.1	Confirming known	Traes_1BL_DCFB989E4	m140526_223619_42199_c100632732550000001823123009121495_s1_X0/76173/31_2558_CCS
1BL_3806051.1.1	Newly discovered	1BL_3806051.1	m140526_121759_42199_c100632732550000001823123009121491_s1_X0/42155/31_2105_CCS
1BL_3806068.1.1	Newly discovered	Traes_1BL_499D51589	m140526_223619_42199_c100632732550000001823123009121495_s1_X0/124248/31_3276_CCS
1BL_3806068.1.2	Confirming known	Traes_1BL_499D51589	m140526_192054_42199_c100632732550000001823123009121494_s1_X0/139454/31_2585_CCS
1BL_3806068.1.3	Confirming known	Traes_1BL_499D51589	m140526_095907_42199_c100632732550000001823123009121490_s1_X0/159514/2172_56_CCS
1BL_3806277.1.2	Newly discovered	Traes_1BL_C6F202394	m140526_223619_42199_c100632732550000001823123009121495_s1_X0/43110/2671_56_CCS
1BL_3806277.1.1	Confirming known	Traes_1BL_C6F202394	m140526_192054_42199_c100632732550000001823123009121494_s1_X0/118814/2596_57_CCS
1BL_3806812.1.1	Confirming known	Traes_1BL_1DA646137	m140526_143950_42199_c100632732550000001823123009121492_s1_X0/84342/32_1929_CCS
1BL_3807169.1.1	Confirming known	Traes_1BL_E0397871B	m140526_143950_42199_c100632732550000001823123009121492_s1_X0/72772/30_1635_CCS
1BL_3807238.1.1	Confirming known	Traes_1BL_5C07BE2D0	m140526_170016_42199_c100632732550000001823123009121493_s1_X0/28988/30_1670_CCS
1BL_3807365.1.1	Newly discovered	Traes_1BL_B90019AF3	m140526_223619_42199_c100632732550000001823123009121495_s1_X0/13086/30_3208_CCS
1BL_3807365.1.2	Confirming known	Traes_1BL_B90019AF3	m140526_121759_42199_c100632732550000001823123009121491_s1_X0/128449/1787_54_CCS
1BL_3807824.1.1	Newly discovered	Traes_1BL_B38A9FD17	m140526_223619_42199_c100632732550000001823123009121495_s1_X0/137292/2818_58_CCS
1BL_3807824.1.2	Newly discovered	Traes_1BL_B38A9FD17	m140526_192054_42199_c100632732550000001823123009121494_s1_X0/84224/31_2824_CCS
1BL_3807824.1.3	Newly discovered	Traes_1BL_B38A9FD17	m140526_223619_42199_c100632732550000001823123009121495_s1_X0/117789/45_3237_CCS
1BL_3807824.1.4	Confirming known	Traes_1BL_B38A9FD17	m140526_223619_42199_c100632732550000001823123009121495_s1_X0/139922/3049_47_CCS
1BL_3807956.1.1	Confirming known	Traes_1BL_2964F774E	m140527_051317_42199_c100632732550000001823123009121497_s1_X0/90388/3085_54_CCS
1BL_3807988.1.1	Newly discovered	1BL_3807988.1	m140526_192054_42199_c100632732550000001823123009121494_s1_X0/49305/30_3238_CCS
1BL_3808171.1.1	Confirming known	Traes_1BL_C4634A139	m140526_095907_42199_c100632732550000001823123009121490_s1_X0/120572/1619_57_CCS
1BL_3808171.1.2	Confirming known	Traes_1BL_C4634A139	m140527_015726_42199_c100632732550000001823123009121496_s1_X0/97914/2519_56_CCS
1BL_3808176.1.1	Newly discovered	Traes_1BL_F93ABAC51	m140527_015726_42199_c100632732550000001823123009121496_s1_X0/152255/28_2741_CCS
1BL_3808176.1.3	Newly discovered	Traes_1BL_F93ABAC51	m140527_051317_42199_c100632732550000001823123009121497_s1_X0/105459/31_2615_CCS
1BL_3808176.1.2	Confirming known	Traes_1BL_F93ABAC51	m140526_143950_42199_c100632732550000001823123009121492_s1_X0/35706/1728_56_CCS
1BL_3808246.1.1	Confirming known	Traes_1BL_4816AE14A	m140526_223619_42199_c100632732550000001823123009121495_s1_X0/63147/3809_59_CCS
1BL_3809218.1.1	Newly discovered	1BL_3809218.1	m140526_192054_42199_c100632732550000001823123009121494_s1_X0/35775/2735_60_CCS
1BL_3809724.1.1	Confirming known	Traes_1BL_94BB89FB0	m140526_223619_42199_c100632732550000001823123009121495_s1_X0/5228/3395_64_CCS
1BL_3809890.1.1	Confirming known	Traes_1BL_EA4B0643E	m140526_170016_42199_c100632732550000001823123009121493_s1_X0/54090/1953_86_CCS
1BL_3809890.1.2	Confirming known	Traes_1BL_EA4B0643E	m140526_170016_42199_c100632732550000001823123009121493_s1_X0/95605/29_1320_CCS
1BL_3810122.1.1	Newly discovered	1BL_3810122.1	m140526_170016_42199_c100632732550000001823123009121493_s1_X0/9887/32_1691_CCS
1BL_3810230.1.1	Confirming known	Traes_1BL_EA52207FE	m140526_121759_42199_c100632732550000001823123009121491_s1_X0/102702/1925_56_CCS
1BL_3810267.1.1	Confirming known	Traes_1BL_14BFE77A2	m140526_170016_42199_c100632732550000001823123009121493_s1_X0/121745/1182_52_CCS
1BL_3810460.1.1	Confirming known	Traes_1BL_DA4EE7BDD	m140526_223619_42199_c100632732550000001823123009121495_s1_X0/18509/31_2671_CCS
1BL_3810841.1.1	Confirming known	Traes_1BL_40FB1B9E5	m140527_015726_42199_c100632732550000001823123009121496_s1_X0/13826/3902_59_CCS
1BL_3811343.1.1	Newly discovered	Traes_1BL_E3C06435A	m140526_095907_42199_c100632732550000001823123009121490_s1_X0/91708/1756_55_CCS
1BL_3811692.1.1	Newly discovered	Traes_1BL_12E87565E	m140526_170016_42199_c100632732550000001823123009121493_s1_X0/122587/31_1800_CCS
1BL_3811955.1.1	Confirming known	Traes_1BL_A36FCDDBF	m140526_223619_42199_c100632732550000001823123009121495_s1_X0/73307/2651_54_CCS
1BL_3811955.1.2	Confirming known	Traes_1BL_A36FCDDBF	m140526_121759_42199_c100632732550000001823123009121491_s1_X0/150749/2177_54_CCS
1BL_3811955.1.3	Confirming known	Traes_1BL_A36FCDDBF	m140526_121759_42199_c100632732550000001823123009121491_s1_X0/48845/31_1439_CCS
1BL_3812039.1.1	Confirming known	Traes_1BL_F0FD9500F	m140527_015726_42199_c100632732550000001823123009121496_s1_X0/101746/30_2565_CCS
1BL_3812432.1.1	Confirming known	Traes_1BL_4FE03D7B0	m140526_143950_42199_c100632732550000001823123009121492_s1_X0/121390/33_1775_CCS
1BL_3812829.1.1	Newly discovered	1BL_3812829.1	m140526_223619_42199_c100632732550000001823123009121495_s1_X0/98717/34_2902_CCS
1BL_3812829.1.2	Newly discovered	1BL_3812829.1	m140527_051317_42199_c100632732550000001823123009121497_s1_X0/85721/26_2564_CCS
1BL_3812829.2.1	Confirming known	Traes_1BL_2B966C1A2	m140526_095907_42199_c100632732550000001823123009121490_s1_X0/81280/31_1865_CCS
1BL_3812982.1.1	Newly discovered	Traes_1BL_33FB3E233	m140527_015726_42199_c100632732550000001823123009121496_s1_X0/57066/29_3657_CCS
1BL_3812982.1.2	Newly discovered	Traes_1BL_33FB3E233	m140526_192054_42199_c100632732550000001823123009121494_s1_X0/69571/33_3498_CCS
1BL_3812982.1.3	Newly discovered	Traes_1BL_33FB3E233	m140527_051317_42199_c100632732550000001823123009121497_s1_X0/87762/34_3913_CCS
1BL_3813164.1.1	Confirming known	Traes_1BL_FFEA08837	m140526_170016_42199_c100632732550000001823123009121493_s1_X0/50749/30_1688_CCS
1BL_3813279.1.1	Confirming known	Traes_1BL_132A7A5C3	m140526_223619_42199_c100632732550000001823123009121495_s1_X0/112839/31_2868_CCS
1BL_3813285.1.1	Confirming known	Traes_1BL_B16C84B50	m140526_170016_42199_c100632732550000001823123009121493_s1_X0/107551/1759_53_CCS
1BL_3813941.1.1	Confirming known	Traes_1BL_9E7C9BF40	m140526_095907_42199_c100632732550000001823123009121490_s1_X0/110146/31_2259_CCS
1BL_3814073.1.1	Confirming known	Traes_1BL_25C4501BF	m140526_143950_42199_c100632732550000001823123009121492_s1_X0/87695/1776_56_CCS
1BL_3814078.1.1	Confirming known	Traes_1BL_8341FB4B4	m140526_170016_42199_c100632732550000001823123009121493_s1_X0/71699/1818_56_CCS
1BL_3814121.1.1	Confirming known	Traes_1BL_5CE6A3954	m140526_095907_42199_c100632732550000001823123009121490_s1_X0/10516/31_2126_CCS
1BL_3814294.1.1	Newly discovered	Traes_1BL_4BA918249	m140526_121759_42199_c100632732550000001823123009121491_s1_X0/127096/1869_59_CCS
1BL_3814651.1.1	Confirming known	Traes_1BL_51047E608	m140526_121759_42199_c100632732550000001823123009121491_s1_X0/67615/30_1831_CCS
1BL_3814950.1.1	Newly discovered	Traes_1BL_8C9675BDC	m140526_143950_42199_c100632732550000001823123009121492_s1_X0/75656/32_2437_CCS
1BL_3815304.1.1	Confirming known	Traes_1BL_034535E03	m140526_223619_42199_c100632732550000001823123009121495_s1_X0/119699/31_3142_CCS
1BL_3815489.1.2	Newly discovered	Traes_1BL_30664DC1B	m140527_051317_42199_c100632732550000001823123009121497_s1_X0/144557/2980_64_CCS
1BL_3815489.1.1	Confirming known	Traes_1BL_30664DC1B	m140526_223619_42199_c100632732550000001823123009121495_s1_X0/106959/2913_55_CCS
1BL_3815584.1.1	Confirming known	Traes_1BL_C5FEAF06E	m140526_095907_42199_c100632732550000001823123009121490_s1_X0/151144/31_1535_CCS
1BL_3815723.1.1	Newly discovered	Traes_1BL_BD7B44E1C	m140526_223619_42199_c100632732550000001823123009121495_s1_X0/85876/2704_60_CCS
1BL_3815723.1.2	Confirming known	Traes_1BL_BD7B44E1C	m140526_192054_42199_c100632732550000001823123009121494_s1_X0/94074/3796_54_CCS
1BL_3816036.1.1	Newly discovered	1BL_3816036.1	m140526_192054_42199_c100632732550000001823123009121494_s1_X0/49564/30_2629_CCS
1BL_3816464.1.1	Confirming known	Traes_1BL_7FA80EF00	m140526_095907_42199_c100632732550000001823123009121490_s1_X0/80882/35_2172_CCS
1BL_3816605.1.1	Confirming known	Traes_1BL_67EBDF570	m140526_095907_42199_c100632732550000001823123009121490_s1_X0/149183/1569_59_CCS
1BL_3816652.1.1	Confirming known	Traes_1BL_21B1A40D3	m140526_170016_42199_c100632732550000001823123009121493_s1_X0/88498/1678_57_CCS
1BL_3817328.1.1	Newly discovered	Traes_1BL_A9AA80A55	m140527_051317_42199_c100632732550000001823123009121497_s1_X0/125343/2398_61_CCS
1BL_3818264.1.1	Confirming known	Traes_1BL_CCD7CCD33	m140526_192054_42199_c100632732550000001823123009121494_s1_X0/134322/31_2633_CCS
1BL_3818264.1.2	Confirming known	Traes_1BL_CCD7CCD33	m140526_192054_42199_c100632732550000001823123009121494_s1_X0/86733/30_3230_CCS
1BL_3818517.1.1	Newly discovered	Traes_1BL_EE6794375	m140527_015726_42199_c100632732550000001823123009121496_s1_X0/56738/2668_57_CCS
1BL_3818517.1.2	Newly discovered	Traes_1BL_EE6794375	m140527_015726_42199_c100632732550000001823123009121496_s1_X0/61626/2966_55_CCS
1BL_3819211.1.1	Confirming known	Traes_1BL_68729B056	m140526_223619_42199_c100632732550000001823123009121495_s1_X0/92665/2720_50_CCS
1BL_3819270.1.1	Confirming known	Traes_1BL_42FAD5DBE	m140526_170016_42199_c100632732550000001823123009121493_s1_X0/88285/1797_54_CCS
1BL_3820167.1.2	Newly discovered	Traes_1BL_8414A93D1	m140526_192054_42199_c100632732550000001823123009121494_s1_X0/122811/2690_79_CCS
1BL_3820167.1.1	Confirming known	Traes_1BL_8414A93D1	m140526_170016_42199_c100632732550000001823123009121493_s1_X0/148049/2600_53_CCS
1BL_3820185.1.1	Confirming known	Traes_1BL_1EA2E609D	m140527_015726_42199_c100632732550000001823123009121496_s1_X0/108419/3041_57_CCS
1BL_3820398.1.1	Confirming known	Traes_1BL_60FBF3020	m140526_223619_42199_c100632732550000001823123009121495_s1_X0/71112/2713_51_CCS
1BL_3820456.1.1	Confirming known	Traes_1BL_710AB9F90	m140526_192054_42199_c100632732550000001823123009121494_s1_X0/98732/31_2790_CCS
1BL_3820456.1.2	Confirming known	Traes_1BL_710AB9F90	m140526_143950_42199_c100632732550000001823123009121492_s1_X0/71180/31_1895_CCS
1BL_3820540.1.1	Confirming known	Traes_1BL_17CC8CBAB	m140526_170016_42199_c100632732550000001823123009121493_s1_X0/57983/28_1727_CCS
1BL_3821095.1.1	Confirming known	Traes_1BL_34814DE4A	m140526_170016_42199_c100632732550000001823123009121493_s1_X0/47860/30_922_CCS
1BL_3822540.1.1	Newly discovered	1BL_3822540.1	m140527_051317_42199_c100632732550000001823123009121497_s1_X0/87430/3576_59_CCS
1BL_3822891.1.1	Newly discovered	1BL_3822891.1	m140526_170016_42199_c100632732550000001823123009121493_s1_X0/159320/31_1698_CCS
1BL_3823007.1.1	Confirming known	Traes_1BL_058CD5BF0	m140527_051317_42199_c100632732550000001823123009121497_s1_X0/21972/32_2477_CCS
1BL_3823007.1.2	Confirming known	Traes_1BL_058CD5BF0	m140526_121759_42199_c100632732550000001823123009121491_s1_X0/56869/1924_54_CCS
1BL_3823007.1.3	Confirming known	Traes_1BL_058CD5BF0	m140527_015726_42199_c100632732550000001823123009121496_s1_X0/40186/2664_58_CCS
1BL_3823531.1.1	Newly discovered	1BL_3823531.1	m140526_143950_42199_c100632732550000001823123009121492_s1_X0/108021/31_1810_CCS
1BL_3823531.1.2	Newly discovered	1BL_3823531.1	m140526_192054_42199_c100632732550000001823123009121494_s1_X0/150977/28_2756_CCS
1BL_3823969.1.1	Newly discovered	Traes_1BL_F4D20AE54	m140526_095907_42199_c100632732550000001823123009121490_s1_X0/149580/31_1759_CCS
1BL_3824183.1.1	Confirming known	Traes_1BL_2A75F2765	m140526_170016_42199_c100632732550000001823123009121493_s1_X0/132074/1921_56_CCS
1BL_3824183.1.2	Confirming known	Traes_1BL_2A75F2765	m140526_143950_42199_c100632732550000001823123009121492_s1_X0/102796/32_2166_CCS
1BL_3824404.1.1	Newly discovered	1BL_3824404.1	m140527_051317_42199_c100632732550000001823123009121497_s1_X0/128218/2907_59_CCS
1BL_3824661.1.1	Confirming known	Traes_1BL_405FE0DBA	m140526_170016_42199_c100632732550000001823123009121493_s1_X0/95941/31_1975_CCS
1BL_3825333.1.1	Newly discovered	Traes_1BL_3DBCF27F6	m140527_015726_42199_c100632732550000001823123009121496_s1_X0/30453/32_3404_CCS
1BL_3825333.1.2	Confirming known	Traes_1BL_3DBCF27F6	m140526_223619_42199_c100632732550000001823123009121495_s1_X0/19221/30_3824_CCS
1BL_3825542.1.1	Confirming known	Traes_1BL_4C3C75D3A	m140526_121759_42199_c100632732550000001823123009121491_s1_X0/45348/1974_53_CCS
1BL_3825565.1.1	Confirming known	Traes_1BL_E77A765DA	m140527_051317_42199_c100632732550000001823123009121497_s1_X0/61444/3390_68_CCS
1BL_3826070.1.1	Confirming known	Traes_1BL_3ED987ED6	m140526_192054_42199_c100632732550000001823123009121494_s1_X0/16033/2515_52_CCS
1BL_3826070.1.2	Confirming known	Traes_1BL_3ED987ED6	m140526_192054_42199_c100632732550000001823123009121494_s1_X0/88562/2505_55_CCS
1BL_3826941.1.1	Confirming known	Traes_1BL_3071A7152	m140526_170016_42199_c100632732550000001823123009121493_s1_X0/92152/31_1830_CCS
1BL_3827885.1.1	Confirming known	Traes_1BL_F3035AD07	m140526_121759_42199_c100632732550000001823123009121491_s1_X0/131601/1783_62_CCS
1BL_3827979.1.1	Newly discovered	Traes_1BL_9084A78D6	m140526_121759_42199_c100632732550000001823123009121491_s1_X0/117021/1586_56_CCS
1BL_3828766.1.1	Confirming known	Traes_1BL_434A51D9D	m140526_170016_42199_c100632732550000001823123009121493_s1_X0/13141/2146_60_CCS
1BL_3829102.1.1	Newly discovered	Traes_1BL_CADC54213	m140527_051317_42199_c100632732550000001823123009121497_s1_X0/21589/31_2754_CCS
1BL_3829339.1.1	Newly discovered	Traes_1BL_B5EF229CE	m140526_143950_42199_c100632732550000001823123009121492_s1_X0/39362/2417_64_CCS
1BL_3829714.1.1	Confirming known	Traes_1BL_0CE9B415D	m140526_170016_42199_c100632732550000001823123009121493_s1_X0/26674/2288_57_CCS
1BL_3830261.1.1	Newly discovered	1BL_3830261.1	m140526_192054_42199_c100632732550000001823123009121494_s1_X0/123670/30_3923_CCS
1BL_3830261.1.2	Newly discovered	1BL_3830261.1	m140526_223619_42199_c100632732550000001823123009121495_s1_X0/88892/34_2516_CCS
1BL_3830409.1.1	Confirming known	Traes_1BL_EC48F290A	m140526_143950_42199_c100632732550000001823123009121492_s1_X0/135911/31_1801_CCS
1BL_3831294.1.1	Confirming known	Traes_1BL_40410CA71	m140526_192054_42199_c100632732550000001823123009121494_s1_X0/98541/30_3541_CCS
1BL_3831296.1.1	Newly discovered	1BL_3831296.1	m140526_095907_42199_c100632732550000001823123009121490_s1_X0/41312/28_2357_CCS
1BL_3831514.1.1	Confirming known	Traes_1BL_CF9A1EAC4	m140526_121759_42199_c100632732550000001823123009121491_s1_X0/85022/1737_53_CCS
1BL_3831528.1.1	Confirming known	Traes_1BL_207E3C170	m140526_143950_42199_c100632732550000001823123009121492_s1_X0/93736/1964_51_CCS
1BL_3831739.1.1	Confirming known	Traes_1BL_EB561E7B4	m140526_143950_42199_c100632732550000001823123009121492_s1_X0/11175/1907_50_CCS
1BL_3832439.1.1	Newly discovered	1BL_3832439.1	m140526_170016_42199_c100632732550000001823123009121493_s1_X0/45571/1559_52_CCS
1BL_3832633.1.1	Confirming known	Traes_1BL_25B8AB99E	m140526_192054_42199_c100632732550000001823123009121494_s1_X0/57515/2817_59_CCS
1BL_3833567.1.1	Newly discovered	Traes_1BL_5AD66D520	m140526_192054_42199_c100632732550000001823123009121494_s1_X0/36189/2752_57_CCS
1BL_3833567.1.2	Confirming known	Traes_1BL_5AD66D520	m140526_223619_42199_c100632732550000001823123009121495_s1_X0/72732/3978_63_CCS
1BL_3833649.1.1	Confirming known	Traes_1BL_1FC4B72FE	m140526_121759_42199_c100632732550000001823123009121491_s1_X0/99212/1851_85_CCS
1BL_3833717.1.1	Newly discovered	Traes_1BL_EE81995CA	m140526_121759_42199_c100632732550000001823123009121491_s1_X0/123240/1809_59_CCS
1BL_3834811.1.1	Confirming known	Traes_1BL_C3F87630D	m140526_143950_42199_c100632732550000001823123009121492_s1_X0/128534/23_1108_CCS
1BL_3834844.1.1	Confirming known	Traes_1BL_B6112C79D	m140526_223619_42199_c100632732550000001823123009121495_s1_X0/129277/28_2636_CCS
1BL_3834844.1.2	Confirming known	Traes_1BL_B6112C79D	m140526_121759_42199_c100632732550000001823123009121491_s1_X0/156429/31_1868_CCS
1BL_3835241.1.1	Confirming known	Traes_1BL_57819993D	m140526_121759_42199_c100632732550000001823123009121491_s1_X0/98816/2006_56_CCS
1BL_3835613.1.1	Confirming known	Traes_1BL_7CECE1B21	m140526_095907_42199_c100632732550000001823123009121490_s1_X0/32240/31_1688_CCS
1BL_3835690.1.1	Confirming known	Traes_1BL_6F6239DF9	m140526_223619_42199_c100632732550000001823123009121495_s1_X0/32970/31_2576_CCS
1BL_3835763.1.1	Confirming known	Traes_1BL_2E4E20FFF	m140526_095907_42199_c100632732550000001823123009121490_s1_X0/110260/1716_51_CCS
1BL_3835796.1.1	Confirming known	Traes_1BL_4B257D004	m140526_143950_42199_c100632732550000001823123009121492_s1_X0/46815/30_1516_CCS
1BL_3836956.1.1	Newly discovered	1BL_3836956.1	m140526_121759_42199_c100632732550000001823123009121491_s1_X0/85861/32_2002_CCS
1BL_3837395.1.1	Confirming known	Traes_1BL_A970C9186	m140526_121759_42199_c100632732550000001823123009121491_s1_X0/98049/1817_58_CCS
1BL_3837407.1.1	Confirming known	Traes_1BL_1EAA6C464	m140526_121759_42199_c100632732550000001823123009121491_s1_X0/143493/1731_58_CCS
1BL_3837612.1.1	Confirming known	Traes_1BL_8DB033DAA	m140527_051317_42199_c100632732550000001823123009121497_s1_X0/117908/31_2752_CCS
1BL_3837612.1.2	Confirming known	Traes_1BL_8DB033DAA	m140526_192054_42199_c100632732550000001823123009121494_s1_X0/45448/32_3147_CCS
1BL_3837641.1.1	Newly discovered	Traes_1BL_C62273BD9	m140527_015726_42199_c100632732550000001823123009121496_s1_X0/51426/3567_62_CCS
1BL_3837641.1.2	Confirming known	Traes_1BL_C62273BD9	m140526_170016_42199_c100632732550000001823123009121493_s1_X0/119240/2277_58_CCS
1BL_3837641.1.3	Confirming known	Traes_1BL_C62273BD9	m140526_192054_42199_c100632732550000001823123009121494_s1_X0/8053/3117_58_CCS
1BL_3837792.1.2	Newly discovered	Traes_1BL_FD97D9FAF	m140526_170016_42199_c100632732550000001823123009121493_s1_X0/119784/1767_56_CCS
1BL_3837792.1.1	Confirming known	Traes_1BL_FD97D9FAF	m140526_143950_42199_c100632732550000001823123009121492_s1_X0/107143/31_1683_CCS
1BL_3837996.1.1	Confirming known	Traes_1BL_7DF4DFB16	m140526_121759_42199_c100632732550000001823123009121491_s1_X0/62617/1615_54_CCS
1BL_3838046.1.1	Newly discovered	Traes_1BL_2175ADC52;Traes_1BL_BED7D477C	m140526_143950_42199_c100632732550000001823123009121492_s1_X0/12310/1838_62_CCS
1BL_3838543.1.1	Newly discovered	Traes_1BL_1656BF203;Traes_1BL_297B6771A	m140527_015726_42199_c100632732550000001823123009121496_s1_X0/34700/33_3174_CCS
1BL_3838563.1.1	Newly discovered	1BL_3838563.1	m140527_051317_42199_c100632732550000001823123009121497_s1_X0/72351/2713_56_CCS
1BL_3838563.2.1	Newly discovered	Traes_1BL_72B62E498	m140527_015726_42199_c100632732550000001823123009121496_s1_X0/129725/2642_58_CCS
1BL_3838801.1.1	Newly discovered	1BL_3838801.1	m140526_223619_42199_c100632732550000001823123009121495_s1_X0/74249/35_2636_CCS
1BL_3839622.1.1	Newly discovered	1BL_3839622.1	m140527_051317_42199_c100632732550000001823123009121497_s1_X0/89015/3767_54_CCS
1BL_3839968.1.1	Newly discovered	1BL_3839968.1	m140527_051317_42199_c100632732550000001823123009121497_s1_X0/120679/32_3154_CCS
1BL_3840150.1.1	Newly discovered	1BL_3840150.1	m140526_192054_42199_c100632732550000001823123009121494_s1_X0/2136/2704_55_CCS
1BL_3840179.1.1	Newly discovered	1BL_3840179.1	m140527_015726_42199_c100632732550000001823123009121496_s1_X0/85440/3178_54_CCS
1BL_3840401.1.1	Newly discovered	1BL_3840401.1	m140526_095907_42199_c100632732550000001823123009121490_s1_X0/90492/30_2040_CCS
1BL_3841010.1.1	Confirming known	Traes_1BL_FF292FC26	m140526_095907_42199_c100632732550000001823123009121490_s1_X0/125833/31_1839_CCS
1BL_3841010.1.2	Confirming known	Traes_1BL_FF292FC26	m140526_192054_42199_c100632732550000001823123009121494_s1_X0/30248/2587_58_CCS
1BL_3841189.1.1	Newly discovered	Traes_1BL_9018AA7BA	m140526_223619_42199_c100632732550000001823123009121495_s1_X0/84017/32_2724_CCS
1BL_3841189.1.2	Confirming known	Traes_1BL_9018AA7BA	m140526_192054_42199_c100632732550000001823123009121494_s1_X0/24182/32_2847_CCS
1BL_3841806.1.1	Newly discovered	1BL_3841806.1	m140526_095907_42199_c100632732550000001823123009121490_s1_X0/130603/34_1729_CCS
1BL_3841806.1.2	Newly discovered	1BL_3841806.1	m140527_051317_42199_c100632732550000001823123009121497_s1_X0/145185/30_3445_CCS
1BL_3842742.1.2	Newly discovered	Traes_1BL_E1D41940C	m140526_121759_42199_c100632732550000001823123009121491_s1_X0/71195/31_1996_CCS
1BL_3842742.1.3	Newly discovered	Traes_1BL_E1D41940C	m140526_170016_42199_c100632732550000001823123009121493_s1_X0/110269/31_1841_CCS
1BL_3842742.1.1	Confirming known	Traes_1BL_E1D41940C	m140526_095907_42199_c100632732550000001823123009121490_s1_X0/45879/31_1839_CCS
1BL_3842867.1.1	Newly discovered	Traes_1BL_F3BEF57B3	m140526_223619_42199_c100632732550000001823123009121495_s1_X0/110329/26_2761_CCS
1BL_3842867.1.2	Confirming known	Traes_1BL_F3BEF57B3	m140526_170016_42199_c100632732550000001823123009121493_s1_X0/118060/1731_50_CCS
1BL_3842867.2.1	Confirming known	Traes_1BL_DD83F4D60	m140526_095907_42199_c100632732550000001823123009121490_s1_X0/38956/1822_67_CCS
1BL_3843201.1.1	Newly discovered	Traes_1BL_56BBB4B2F	m140526_121759_42199_c100632732550000001823123009121491_s1_X0/137825/1588_63_CCS
1BL_3843201.1.2	Confirming known	Traes_1BL_56BBB4B2F	m140526_170016_42199_c100632732550000001823123009121493_s1_X0/112696/31_1623_CCS
1BL_3843326.1.1	Confirming known	Traes_1BL_56631A96A	m140526_143950_42199_c100632732550000001823123009121492_s1_X0/48154/1482_55_CCS
1BL_3843354.1.1	Confirming known	Traes_1BL_AA6E6C838	m140526_121759_42199_c100632732550000001823123009121491_s1_X0/37825/31_1728_CCS
1BL_3843550.1.1	Newly discovered	Traes_1BL_ACD20249A	m140526_121759_42199_c100632732550000001823123009121491_s1_X0/90420/32_1835_CCS
1BL_3843653.1.1	Newly discovered	Traes_1BL_DCF57144B	m140526_192054_42199_c100632732550000001823123009121494_s1_X0/144066/32_2684_CCS
1BL_3843693.1.1	Newly discovered	1BL_3843693.1	m140526_223619_42199_c100632732550000001823123009121495_s1_X0/131326/3236_58_CCS
1BL_3844330.1.1	Newly discovered	1BL_3844330.1	m140526_223619_42199_c100632732550000001823123009121495_s1_X0/85089/2744_53_CCS
1BL_3844869.1.1	Confirming known	Traes_1BL_A54F3943B	m140526_192054_42199_c100632732550000001823123009121494_s1_X0/108521/2572_56_CCS
1BL_3845194.1.1	Confirming known	Traes_1BL_BF01E5F89	m140526_170016_42199_c100632732550000001823123009121493_s1_X0/157870/1851_49_CCS
1BL_3845341.1.1	Confirming known	Traes_1BL_D4A0D0191	m140526_143950_42199_c100632732550000001823123009121492_s1_X0/93085/1984_62_CCS
1BL_3845341.1.2	Confirming known	Traes_1BL_D4A0D0191	m140526_143950_42199_c100632732550000001823123009121492_s1_X0/115844/32_1668_CCS
1BL_3845345.1.1	Confirming known	Traes_1BL_4F99047F1	m140526_170016_42199_c100632732550000001823123009121493_s1_X0/65580/30_1570_CCS
1BL_3845426.1.1	Confirming known	Traes_1BL_282ACB9CF	m140526_121759_42199_c100632732550000001823123009121491_s1_X0/89071/2070_54_CCS
1BL_3845696.1.1	Newly discovered	1BL_3845696.1	m140526_223619_42199_c100632732550000001823123009121495_s1_X0/125800/2779_52_CCS
1BL_3845696.1.2	Newly discovered	1BL_3845696.1	m140526_143950_42199_c100632732550000001823123009121492_s1_X0/70299/1700_55_CCS
1BL_3845814.1.1	Newly discovered	1BL_3845814.1	m140527_051317_42199_c100632732550000001823123009121497_s1_X0/43325/3403_55_CCS
1BL_3846661.1.1	Newly discovered	Traes_1BL_FBB0A575D	m140527_051317_42199_c100632732550000001823123009121497_s1_X0/146654/3066_73_CCS
1BL_3846997.1.1	Confirming known	Traes_1BL_7F9006C51	m140526_223619_42199_c100632732550000001823123009121495_s1_X0/80189/2934_62_CCS
1BL_3847835.1.1	Confirming known	Traes_1BL_79AAA4CC6	m140526_143950_42199_c100632732550000001823123009121492_s1_X0/9126/32_1905_CCS
1BL_3847835.1.2	Confirming known	Traes_1BL_79AAA4CC6	m140526_223619_42199_c100632732550000001823123009121495_s1_X0/35991/3001_56_CCS
1BL_3848555.1.1	Newly discovered	Traes_1BL_8352FCC11	m140526_192054_42199_c100632732550000001823123009121494_s1_X0/124258/2715_54_CCS
1BL_3849899.1.1	Confirming known	Traes_1BL_5796ED3B1	m140526_170016_42199_c100632732550000001823123009121493_s1_X0/78637/31_1866_CCS
1BL_3849931.1.1	Confirming known	Traes_1BL_6384472CC	m140526_143950_42199_c100632732550000001823123009121492_s1_X0/73774/35_1813_CCS
1BL_3850048.1.2	Newly discovered	Traes_1BL_67F862B4A	m140527_051317_42199_c100632732550000001823123009121497_s1_X0/87147/2932_52_CCS
1BL_3850048.1.1	Confirming known	Traes_1BL_67F862B4A	m140526_192054_42199_c100632732550000001823123009121494_s1_X0/63940/3415_61_CCS
1BL_3850048.1.3	Confirming known	Traes_1BL_67F862B4A	m140526_192054_42199_c100632732550000001823123009121494_s1_X0/113997/29_3502_CCS
1BL_3850665.1.1	Confirming known	Traes_1BL_3431E1CF5	m140526_170016_42199_c100632732550000001823123009121493_s1_X0/86112/1500_54_CCS
1BL_3850700.1.1	Newly discovered	1BL_3850700.1	m140526_223619_42199_c100632732550000001823123009121495_s1_X0/144660/2834_49_CCS
1BL_3850764.1.1	Confirming known	Traes_1BL_BF2C1D553	m140526_170016_42199_c100632732550000001823123009121493_s1_X0/57189/2071_56_CCS
1BL_3850776.1.1	Newly discovered	1BL_3850776.1	m140527_051317_42199_c100632732550000001823123009121497_s1_X0/115178/30_3080_CCS
1BL_3850776.1.2	Newly discovered	1BL_3850776.1	m140527_015726_42199_c100632732550000001823123009121496_s1_X0/64919/31_3199_CCS
1BL_3850900.1.10	Newly discovered	Traes_1BL_D633DA4E8	m140527_015726_42199_c100632732550000001823123009121496_s1_X0/5617/2498_60_CCS
1BL_3850900.1.1	Newly discovered	Traes_1BL_D633DA4E8	m140526_095907_42199_c100632732550000001823123009121490_s1_X0/108167/1692_51_CCS
1BL_3850900.1.2	Newly discovered	Traes_1BL_D633DA4E8	m140526_223619_42199_c100632732550000001823123009121495_s1_X0/27389/2855_55_CCS
1BL_3850900.1.4	Newly discovered	Traes_1BL_D633DA4E8	m140527_015726_42199_c100632732550000001823123009121496_s1_X0/131699/30_2700_CCS
1BL_3850900.1.5	Newly discovered	Traes_1BL_D633DA4E8	m140527_051317_42199_c100632732550000001823123009121497_s1_X0/148976/2900_59_CCS
1BL_3850900.1.6	Newly discovered	Traes_1BL_D633DA4E8	m140527_051317_42199_c100632732550000001823123009121497_s1_X0/108587/30_2539_CCS
1BL_3850900.1.7	Newly discovered	Traes_1BL_D633DA4E8	m140527_051317_42199_c100632732550000001823123009121497_s1_X0/63534/30_2528_CCS
1BL_3850900.1.8	Newly discovered	Traes_1BL_D633DA4E8	m140527_015726_42199_c100632732550000001823123009121496_s1_X0/101916/32_2664_CCS
1BL_3850900.1.3	Confirming known	Traes_1BL_D633DA4E8	m140527_015726_42199_c100632732550000001823123009121496_s1_X0/46708/2597_63_CCS
1BL_3850900.1.9	Confirming known	Traes_1BL_D633DA4E8	m140527_015726_42199_c100632732550000001823123009121496_s1_X0/151377/2787_55_CCS
1BL_3850951.1.1	Newly discovered	1BL_3850951.1	m140526_170016_42199_c100632732550000001823123009121493_s1_X0/57463/2097_61_CCS
1BL_3851272.1.1	Newly discovered	Traes_1BL_858B71505	m140526_143950_42199_c100632732550000001823123009121492_s1_X0/131524/30_1812_CCS
1BL_3851272.1.3	Newly discovered	Traes_1BL_858B71505	m140526_223619_42199_c100632732550000001823123009121495_s1_X0/144294/34_2808_CCS
1BL_3851272.1.4	Newly discovered	Traes_1BL_858B71505	m140526_223619_42199_c100632732550000001823123009121495_s1_X0/47637/31_2846_CCS
1BL_3851272.1.2	Confirming known	Traes_1BL_858B71505	m140527_051317_42199_c100632732550000001823123009121497_s1_X0/37018/30_2808_CCS
1BL_3851272.1.5	Confirming known	Traes_1BL_858B71505	m140526_192054_42199_c100632732550000001823123009121494_s1_X0/104130/30_2703_CCS
1BL_3851397.1.1	Newly discovered	1BL_3851397.1	m140526_121759_42199_c100632732550000001823123009121491_s1_X0/117410/1389_52_CCS
1BL_3851397.2.1	Newly discovered	Traes_1BL_263DE6AA9	m140526_223619_42199_c100632732550000001823123009121495_s1_X0/14292/30_3334_CCS
1BL_3851397.2.2	Confirming known	Traes_1BL_263DE6AA9	m140526_192054_42199_c100632732550000001823123009121494_s1_X0/148499/30_3367_CCS
1BL_3852042.1.1	Newly discovered	1BL_3852042.1	m140526_143950_42199_c100632732550000001823123009121492_s1_X0/144746/1782_56_CCS
1BL_3852056.1.1	Confirming known	Traes_1BL_D306A34E9	m140526_143950_42199_c100632732550000001823123009121492_s1_X0/114886/1758_57_CCS
1BL_3852205.1.1	Newly discovered	Traes_1BL_95792FD2F	m140527_015726_42199_c100632732550000001823123009121496_s1_X0/131335/32_2993_CCS
1BL_3852452.1.1	Confirming known	Traes_1BL_843D97D6C	m140526_095907_42199_c100632732550000001823123009121490_s1_X0/26953/1013_52_CCS
1BL_3852691.1.1	Newly discovered	1BL_3852691.1	m140526_121759_42199_c100632732550000001823123009121491_s1_X0/41548/1442_54_CCS
1BL_3853063.1.1	Newly discovered	Traes_1BL_7AA5EFD05	m140527_015726_42199_c100632732550000001823123009121496_s1_X0/72428/3383_61_CCS
1BL_3853063.1.2	Confirming known	Traes_1BL_7AA5EFD05	m140527_015726_42199_c100632732550000001823123009121496_s1_X0/147831/30_2665_CCS
1BL_3853063.1.3	Confirming known	Traes_1BL_7AA5EFD05	m140527_015726_42199_c100632732550000001823123009121496_s1_X0/141728/2995_60_CCS
1BL_3853138.1.2	Newly discovered	Traes_1BL_5C9053D8C	m140527_015726_42199_c100632732550000001823123009121496_s1_X0/92456/2515_59_CCS
1BL_3853138.1.1	Confirming known	Traes_1BL_5C9053D8C	m140526_095907_42199_c100632732550000001823123009121490_s1_X0/119385/31_1770_CCS
1BL_3853138.1.3	Confirming known	Traes_1BL_5C9053D8C	m140526_121759_42199_c100632732550000001823123009121491_s1_X0/75584/30_2322_CCS
1BL_3853240.1.1	Confirming known	Traes_1BL_B5933C412	m140526_095907_42199_c100632732550000001823123009121490_s1_X0/78515/1773_50_CCS
1BL_3853240.2.1	Newly discovered	1BL_3853240.2	m140526_121759_42199_c100632732550000001823123009121491_s1_X0/61098/2117_54_CCS
1BL_3853386.1.1	Confirming known	Traes_1BL_A5B67A114	m140526_143950_42199_c100632732550000001823123009121492_s1_X0/69067/774_58_CCS
1BL_3853817.1.1	Confirming known	Traes_1BL_440F342DB	m140526_143950_42199_c100632732550000001823123009121492_s1_X0/141821/30_1586_CCS
1BL_3853914.1.1	Newly discovered	Traes_1BL_DED873B03	m140526_143950_42199_c100632732550000001823123009121492_s1_X0/31488/29_2322_CCS
1BL_3854158.1.1	Newly discovered	1BL_3854158.1	m140526_143950_42199_c100632732550000001823123009121492_s1_X0/66339/1839_55_CCS
1BL_3854158.1.2	Newly discovered	1BL_3854158.1	m140526_095907_42199_c100632732550000001823123009121490_s1_X0/6441/29_1708_CCS
1BL_3854502.1.1	Newly discovered	Traes_1BL_A192B4948	m140526_095907_42199_c100632732550000001823123009121490_s1_X0/132971/31_1939_CCS
1BL_3855038.1.1	Confirming known	Traes_1BL_076E3482A	m140526_095907_42199_c100632732550000001823123009121490_s1_X0/127866/2373_59_CCS
1BL_3855454.1.1	Newly discovered	Traes_1BL_92141ED6D	m140526_095907_42199_c100632732550000001823123009121490_s1_X0/147837/31_1691_CCS
1BL_3855614.1.1	Newly discovered	1BL_3855614.1	m140527_051317_42199_c100632732550000001823123009121497_s1_X0/86535/3229_58_CCS
1BL_3855687.1.1	Confirming known	Traes_1BL_C54EE9305	m140526_192054_42199_c100632732550000001823123009121494_s1_X0/64299/2587_62_CCS
1BL_3855797.1.1	Confirming known	Traes_1BL_83EB4F4FA	m140527_051317_42199_c100632732550000001823123009121497_s1_X0/126306/30_4346_CCS
1BL_3855907.1.1	Newly discovered	Traes_1BL_A2A76A427	m140527_015726_42199_c100632732550000001823123009121496_s1_X0/140352/2750_57_CCS
1BL_3855907.1.2	Confirming known	Traes_1BL_A2A76A427	m140526_143950_42199_c100632732550000001823123009121492_s1_X0/82143/2451_51_CCS
1BL_3856015.1.1	Newly discovered	1BL_3856015.1	m140526_095907_42199_c100632732550000001823123009121490_s1_X0/67640/1740_56_CCS
1BL_3856015.2.1	Newly discovered	1BL_3856015.2	m140527_051317_42199_c100632732550000001823123009121497_s1_X0/142730/2422_50_CCS
1BL_3856040.1.1	Confirming known	Traes_1BL_6F0F704B0	m140527_015726_42199_c100632732550000001823123009121496_s1_X0/92317/3311_56_CCS
1BL_3856122.1.1	Confirming known	Traes_1BL_20258AC56	m140526_192054_42199_c100632732550000001823123009121494_s1_X0/121284/3100_59_CCS
1BL_3856122.2.1	Newly discovered	1BL_3856122.2	m140526_192054_42199_c100632732550000001823123009121494_s1_X0/3706/33_2583_CCS
1BL_3856135.1.1	Newly discovered	1BL_3856135.1	m140527_015726_42199_c100632732550000001823123009121496_s1_X0/137449/3487_63_CCS
1BL_3856276.1.1	Newly discovered	Traes_1BL_2F4B4C92C	m140526_192054_42199_c100632732550000001823123009121494_s1_X0/33853/2555_55_CCS
1BL_3856415.1.1	Confirming known	Traes_1BL_BBC0C1E7F	m140527_051317_42199_c100632732550000001823123009121497_s1_X0/73040/3202_57_CCS
1BL_3856617.1.1	Newly discovered	1BL_3856617.1	m140526_223619_42199_c100632732550000001823123009121495_s1_X0/51974/2691_55_CCS
1BL_3856668.1.1	Confirming known	Traes_1BL_0AD0FEF27	m140526_143950_42199_c100632732550000001823123009121492_s1_X0/62700/1648_60_CCS
1BL_3857080.1.1	Newly discovered	1BL_3857080.1	m140526_170016_42199_c100632732550000001823123009121493_s1_X0/125690/1974_65_CCS
1BL_3857080.1.2	Newly discovered	1BL_3857080.1	m140526_170016_42199_c100632732550000001823123009121493_s1_X0/111285/31_1641_CCS
1BL_3857397.1.1	Newly discovered	1BL_3857397.1	m140527_015726_42199_c100632732550000001823123009121496_s1_X0/70888/28_3349_CCS
1BL_3857693.1.1	Newly discovered	1BL_3857693.1	m140526_143950_42199_c100632732550000001823123009121492_s1_X0/16344/31_2249_CCS
1BL_3857693.1.2	Newly discovered	1BL_3857693.1	m140526_143950_42199_c100632732550000001823123009121492_s1_X0/28094/2491_55_CCS
1BL_3857918.1.1	Newly discovered	1BL_3857918.1	m140526_192054_42199_c100632732550000001823123009121494_s1_X0/9885/31_2454_CCS
1BL_3857918.1.2	Newly discovered	1BL_3857918.1	m140526_143950_42199_c100632732550000001823123009121492_s1_X0/101556/1574_54_CCS
1BL_3858093.1.1	Newly discovered	1BL_3858093.1	m140527_015726_42199_c100632732550000001823123009121496_s1_X0/17721/3017_58_CCS
1BL_3858175.1.1	Confirming known	Traes_1BL_A93F9F079	m140526_095907_42199_c100632732550000001823123009121490_s1_X0/36552/32_1793_CCS
1BL_3858385.1.1	Confirming known	Traes_1BL_A1142CE36	m140527_051317_42199_c100632732550000001823123009121497_s1_X0/102126/31_3161_CCS
1BL_3858550.1.1	Confirming known	Traes_1BL_B4400C4B7	m140526_192054_42199_c100632732550000001823123009121494_s1_X0/24847/30_2880_CCS
1BL_3858914.1.1	Newly discovered	1BL_3858914.1	m140526_192054_42199_c100632732550000001823123009121494_s1_X0/129015/3105_56_CCS
1BL_3859026.1.1	Confirming known	Traes_1BL_CD6DA1BD3	m140526_170016_42199_c100632732550000001823123009121493_s1_X0/84680/2016_63_CCS
1BL_3859050.1.1	Confirming known	Traes_1BL_3B45BF732	m140526_143950_42199_c100632732550000001823123009121492_s1_X0/37792/32_1862_CCS
1BL_3859080.1.1	Confirming known	Traes_1BL_BD71E8A4C	m140526_170016_42199_c100632732550000001823123009121493_s1_X0/51223/31_2033_CCS
1BL_3859508.1.1	Newly discovered	Traes_1BL_2E0764E2E	m140526_170016_42199_c100632732550000001823123009121493_s1_X0/156259/1682_54_CCS
1BL_3859508.1.2	Newly discovered	Traes_1BL_2E0764E2E	m140527_015726_42199_c100632732550000001823123009121496_s1_X0/90229/2568_59_CCS
1BL_3860042.1.1	Newly discovered	1BL_3860042.1	m140526_143950_42199_c100632732550000001823123009121492_s1_X0/118140/1480_58_CCS
1BL_3860042.1.2	Newly discovered	1BL_3860042.1	m140526_223619_42199_c100632732550000001823123009121495_s1_X0/44533/31_2764_CCS
1BL_3860042.1.3	Newly discovered	1BL_3860042.1	m140526_143950_42199_c100632732550000001823123009121492_s1_X0/71461/30_1567_CCS
1BL_3860042.1.4	Newly discovered	1BL_3860042.1	m140526_121759_42199_c100632732550000001823123009121491_s1_X0/135649/30_1622_CCS
1BL_3860042.1.5	Newly discovered	1BL_3860042.1	m140526_121759_42199_c100632732550000001823123009121491_s1_X0/63637/1563_61_CCS
1BL_3860636.1.1	Newly discovered	Traes_1BL_0D4901F87	m140527_051317_42199_c100632732550000001823123009121497_s1_X0/148282/29_2873_CCS
1BL_3860636.1.2	Confirming known	Traes_1BL_0D4901F87	m140527_051317_42199_c100632732550000001823123009121497_s1_X0/122496/30_3829_CCS
1BL_3860975.1.1	Confirming known	Traes_1BL_B77909838	m140526_170016_42199_c100632732550000001823123009121493_s1_X0/64090/32_1513_CCS
1BL_3860979.1.4	Newly discovered	Traes_1BL_9AECAC1F1	m140527_051317_42199_c100632732550000001823123009121497_s1_X0/122762/25_2467_CCS
1BL_3860979.1.5	Newly discovered	Traes_1BL_9AECAC1F1	m140526_192054_42199_c100632732550000001823123009121494_s1_X0/127644/2637_56_CCS
1BL_3860979.1.1	Confirming known	Traes_1BL_9AECAC1F1	m140527_051317_42199_c100632732550000001823123009121497_s1_X0/77238/31_2790_CCS
1BL_3860979.1.2	Confirming known	Traes_1BL_9AECAC1F1	m140526_192054_42199_c100632732550000001823123009121494_s1_X0/115899/2672_53_CCS
1BL_3860979.1.3	Confirming known	Traes_1BL_9AECAC1F1	m140526_223619_42199_c100632732550000001823123009121495_s1_X0/151055/2587_59_CCS
1BL_3861673.1.1	Newly discovered	1BL_3861673.1	m140526_223619_42199_c100632732550000001823123009121495_s1_X0/88021/31_4355_CCS
1BL_3861861.1.1	Newly discovered	Traes_1BL_F32B62E49	m140526_192054_42199_c100632732550000001823123009121494_s1_X0/145909/2775_55_CCS
1BL_3861861.1.2	Confirming known	Traes_1BL_F32B62E49	m140527_015726_42199_c100632732550000001823123009121496_s1_X0/143580/2868_55_CCS
1BL_3861861.1.3	Confirming known	Traes_1BL_F32B62E49	m140526_223619_42199_c100632732550000001823123009121495_s1_X0/129279/31_2787_CCS
1BL_3862719.1.1	Confirming known	Traes_1BL_66D2E2865	m140527_015726_42199_c100632732550000001823123009121496_s1_X0/77014/31_2774_CCS
1BL_3862719.1.2	Confirming known	Traes_1BL_66D2E2865	m140526_192054_42199_c100632732550000001823123009121494_s1_X0/7000/30_2908_CCS
1BL_3863068.1.1	Confirming known	Traes_1BL_3CB681BC5	m140526_121759_42199_c100632732550000001823123009121491_s1_X0/116354/1743_53_CCS
1BL_3863137.1.1	Confirming known	Traes_1BL_998A0563D	m140526_170016_42199_c100632732550000001823123009121493_s1_X0/111312/31_1514_CCS
1BL_3863212.1.1	Confirming known	Traes_1BL_0B7D73020	m140527_051317_42199_c100632732550000001823123009121497_s1_X0/8154/2845_60_CCS
1BL_3863316.1.1	Confirming known	Traes_1BL_6B21370DA	m140526_095907_42199_c100632732550000001823123009121490_s1_X0/19669/31_2075_CCS
1BL_3864960.1.1	Newly discovered	1BL_3864960.1	m140526_223619_42199_c100632732550000001823123009121495_s1_X0/110474/30_2987_CCS
1BL_3865159.1.1	Newly discovered	1BL_3865159.1	m140527_015726_42199_c100632732550000001823123009121496_s1_X0/136340/3511_60_CCS
1BL_3865296.1.1	Newly discovered	1BL_3865296.1	m140526_170016_42199_c100632732550000001823123009121493_s1_X0/65052/30_1913_CCS
1BL_3865296.1.2	Newly discovered	1BL_3865296.1	m140526_095907_42199_c100632732550000001823123009121490_s1_X0/51613/1785_56_CCS
1BL_3865693.1.1	Confirming known	Traes_1BL_9E13D768B	m140526_223619_42199_c100632732550000001823123009121495_s1_X0/125091/33_4506_CCS
1BL_3865870.1.1	Confirming known	Traes_1BL_29B4E633D	m140526_223619_42199_c100632732550000001823123009121495_s1_X0/83323/2461_55_CCS
1BL_3865870.1.2	Confirming known	Traes_1BL_29B4E633D	m140526_121759_42199_c100632732550000001823123009121491_s1_X0/12428/30_2271_CCS
1BL_3866806.1.1	Newly discovered	1BL_3866806.1	m140527_051317_42199_c100632732550000001823123009121497_s1_X0/7167/51_3010_CCS
1BL_3867446.1.1	Confirming known	Traes_1BL_1DFC68959	m140526_121759_42199_c100632732550000001823123009121491_s1_X0/87011/1856_58_CCS
1BL_3867446.1.2	Confirming known	Traes_1BL_1DFC68959	m140526_170016_42199_c100632732550000001823123009121493_s1_X0/149722/30_1736_CCS
1BL_3867581.1.1	Confirming known	Traes_1BL_31105367B	m140527_051317_42199_c100632732550000001823123009121497_s1_X0/54004/34_2629_CCS
1BL_3867748.1.1	Confirming known	Traes_1BL_850B64FB8	m140526_192054_42199_c100632732550000001823123009121494_s1_X0/63264/3074_55_CCS
1BL_3867778.1.1	Confirming known	Traes_1BL_1382B02DC	m140526_121759_42199_c100632732550000001823123009121491_s1_X0/55932/2393_55_CCS
1BL_3867808.1.1	Newly discovered	1BL_3867808.1	m140526_223619_42199_c100632732550000001823123009121495_s1_X0/26383/2539_54_CCS
1BL_3868152.1.1	Confirming known	Traes_1BL_D2AEF1364	m140526_223619_42199_c100632732550000001823123009121495_s1_X0/100731/31_3336_CCS
1BL_3868171.1.1	Confirming known	Traes_1BL_63F0F0FAA	m140526_143950_42199_c100632732550000001823123009121492_s1_X0/51737/31_1649_CCS
1BL_3868546.1.1	Confirming known	Traes_1BL_C955569B8	m140526_143950_42199_c100632732550000001823123009121492_s1_X0/67183/31_1896_CCS
1BL_3868546.1.2	Confirming known	Traes_1BL_C955569B8	m140526_143950_42199_c100632732550000001823123009121492_s1_X0/16472/29_1877_CCS
1BL_3869032.1.1	Newly discovered	1BL_3869032.1	m140526_223619_42199_c100632732550000001823123009121495_s1_X0/47121/3582_62_CCS
1BL_3869050.1.1	Newly discovered	Traes_1BL_137EA1D05	m140526_170016_42199_c100632732550000001823123009121493_s1_X0/155063/1520_56_CCS
1BL_3869182.1.1	Confirming known	Traes_1BL_8E49613E0	m140526_143950_42199_c100632732550000001823123009121492_s1_X0/70093/31_1686_CCS
1BL_3869890.1.1	Newly discovered	Traes_1BL_687A47E82	m140526_192054_42199_c100632732550000001823123009121494_s1_X0/14078/2708_55_CCS
1BL_3869890.1.2	Newly discovered	Traes_1BL_687A47E82	m140527_051317_42199_c100632732550000001823123009121497_s1_X0/78718/2709_56_CCS
1BL_3869890.2.1	Confirming known	Traes_1BL_FCDA1BB2D	m140526_170016_42199_c100632732550000001823123009121493_s1_X0/121408/1643_51_CCS
1BL_3869942.1.1	Confirming known	Traes_1BL_B1469B85B	m140526_095907_42199_c100632732550000001823123009121490_s1_X0/157353/31_1682_CCS
1BL_3870002.1.1	Confirming known	Traes_1BL_6072B1B30	m140526_170016_42199_c100632732550000001823123009121493_s1_X0/107523/30_1807_CCS
1BL_3870181.1.1	Newly discovered	Traes_1BL_05235EFC0	m140527_015726_42199_c100632732550000001823123009121496_s1_X0/154301/33_3377_CCS
1BL_3871167.1.1	Confirming known	Traes_1BL_4229BC4F5	m140526_223619_42199_c100632732550000001823123009121495_s1_X0/133554/2882_57_CCS
1BL_3871296.1.1	Confirming known	Traes_1BL_AC5D99A76	m140526_223619_42199_c100632732550000001823123009121495_s1_X0/149717/31_2534_CCS
1BL_3871309.1.1	Newly discovered	1BL_3871309.1	m140527_015726_42199_c100632732550000001823123009121496_s1_X0/153593/30_2742_CCS
1BL_3871538.1.1	Confirming known	Traes_1BL_B4D1CE76A	m140526_121759_42199_c100632732550000001823123009121491_s1_X0/95206/29_1744_CCS
1BL_3871807.1.1	Confirming known	Traes_1BL_F1D5BF5F8	m140526_121759_42199_c100632732550000001823123009121491_s1_X0/22742/31_1121_CCS
1BL_3873592.1.1	Confirming known	Traes_1BL_5492EFDDC	m140526_170016_42199_c100632732550000001823123009121493_s1_X0/148149/1888_59_CCS
1BL_3874014.1.1	Newly discovered	Traes_1BL_80A1C84CE	m140526_143950_42199_c100632732550000001823123009121492_s1_X0/115915/1966_66_CCS
1BL_3874958.1.1	Newly discovered	1BL_3874958.1	m140527_051317_42199_c100632732550000001823123009121497_s1_X0/118586/31_3013_CCS
1BL_3875027.1.1	Confirming known	Traes_1BL_B904F7CA7	m140526_095907_42199_c100632732550000001823123009121490_s1_X0/33569/30_2026_CCS
1BL_3875610.1.1	Confirming known	Traes_1BL_767DB8729	m140527_015726_42199_c100632732550000001823123009121496_s1_X0/158229/2538_64_CCS
1BL_3875866.1.1	Confirming known	Traes_1BL_33A3CED20	m140526_143950_42199_c100632732550000001823123009121492_s1_X0/101350/34_1812_CCS
1BL_3875871.1.1	Confirming known	Traes_1BL_6A9AD2485	m140526_223619_42199_c100632732550000001823123009121495_s1_X0/116808/32_3295_CCS
1BL_3876193.1.1	Confirming known	Traes_1BL_099B595EA	m140526_143950_42199_c100632732550000001823123009121492_s1_X0/3740/2215_54_CCS
1BL_3876256.1.2	Newly discovered	Traes_1BL_78613CE28	m140526_192054_42199_c100632732550000001823123009121494_s1_X0/55878/31_3651_CCS
1BL_3876256.1.1	Confirming known	Traes_1BL_78613CE28	m140527_015726_42199_c100632732550000001823123009121496_s1_X0/41114/2619_56_CCS
1BL_3876589.1.1	Confirming known	Traes_1BL_79727CFEF	m140526_223619_42199_c100632732550000001823123009121495_s1_X0/62544/30_2574_CCS
1BL_3876816.1.1	Confirming known	Traes_1BL_7C9EC3E70	m140527_015726_42199_c100632732550000001823123009121496_s1_X0/87807/2896_57_CCS
1BL_3877446.1.1	Confirming known	Traes_1BL_279E1A75E	m140526_192054_42199_c100632732550000001823123009121494_s1_X0/45366/30_2648_CCS
1BL_3877486.1.1	Confirming known	Traes_1BL_5FDA9FFC9	m140526_192054_42199_c100632732550000001823123009121494_s1_X0/102429/3305_54_CCS
1BL_3878113.1.1	Newly discovered	1BL_3878113.1	m140526_121759_42199_c100632732550000001823123009121491_s1_X0/143548/30_2329_CCS
1BL_3878281.1.1	Newly discovered	1BL_3878281.1	m140526_095907_42199_c100632732550000001823123009121490_s1_X0/64271/28_1869_CCS
1BL_3878460.1.1	Newly discovered	Traes_1BL_1146A9F7F	m140526_192054_42199_c100632732550000001823123009121494_s1_X0/38629/2518_61_CCS
1BL_3878686.1.1	Confirming known	Traes_1BL_1E61EBE23	m140526_192054_42199_c100632732550000001823123009121494_s1_X0/98406/30_2681_CCS
1BL_3878973.1.1	Newly discovered	1BL_3878973.1	m140527_015726_42199_c100632732550000001823123009121496_s1_X0/32910/2798_64_CCS
1BL_3879328.1.2	Newly discovered	Traes_1BL_127BBA91B	m140526_121759_42199_c100632732550000001823123009121491_s1_X0/65237/31_2017_CCS
1BL_3879328.1.1	Confirming known	Traes_1BL_127BBA91B	m140526_192054_42199_c100632732550000001823123009121494_s1_X0/9520/3057_55_CCS
1BL_3879346.1.1	Confirming known	Traes_1BL_4DFA29ACD	m140526_192054_42199_c100632732550000001823123009121494_s1_X0/114646/30_2485_CCS
1BL_3879364.1.1	Newly discovered	Traes_1BL_6FD27DB24	m140526_121759_42199_c100632732550000001823123009121491_s1_X0/134583/31_1785_CCS
1BL_3879578.1.1	Newly discovered	1BL_3879578.1	m140526_192054_42199_c100632732550000001823123009121494_s1_X0/33213/2631_54_CCS
1BL_3880092.1.1	Confirming known	Traes_1BL_53787E8DD	m140526_143950_42199_c100632732550000001823123009121492_s1_X0/128839/35_2180_CCS
1BL_3880290.1.1	Newly discovered	1BL_3880290.1	m140527_015726_42199_c100632732550000001823123009121496_s1_X0/128303/30_2832_CCS
1BL_3880546.1.1	Confirming known	Traes_1BL_C9A1527CB	m140527_015726_42199_c100632732550000001823123009121496_s1_X0/159628/32_2729_CCS
1BL_3881071.1.1	Confirming known	Traes_1BL_8331B9643	m140526_170016_42199_c100632732550000001823123009121493_s1_X0/125009/2403_57_CCS
1BL_3881804.1.1	Newly discovered	Traes_1BL_087CA0963	m140527_051317_42199_c100632732550000001823123009121497_s1_X0/54130/2724_55_CCS
1BL_3881804.1.2	Newly discovered	Traes_1BL_087CA0963	m140527_015726_42199_c100632732550000001823123009121496_s1_X0/46809/28_2559_CCS
1BL_3882181.1.1	Newly discovered	Traes_1BL_257D144A8	m140526_192054_42199_c100632732550000001823123009121494_s1_X0/11359/2910_53_CCS
1BL_3882181.1.2	Newly discovered	Traes_1BL_257D144A8	m140527_051317_42199_c100632732550000001823123009121497_s1_X0/141258/31_3387_CCS
1BL_3882181.1.3	Confirming known	Traes_1BL_257D144A8	m140527_015726_42199_c100632732550000001823123009121496_s1_X0/99991/3857_73_CCS
1BL_3882345.1.1	Newly discovered	1BL_3882345.1	m140526_095907_42199_c100632732550000001823123009121490_s1_X0/94675/1792_63_CCS
1BL_3882508.1.1	Confirming known	Traes_1BL_0F54357A2	m140526_223619_42199_c100632732550000001823123009121495_s1_X0/98488/2510_54_CCS
1BL_3882682.1.1	Newly discovered	1BL_3882682.1	m140527_051317_42199_c100632732550000001823123009121497_s1_X0/82522/31_2699_CCS
1BL_3882682.1.2	Newly discovered	1BL_3882682.1	m140527_051317_42199_c100632732550000001823123009121497_s1_X0/149280/30_2716_CCS
1BL_3882867.1.1	Newly discovered	Traes_1BL_8FF2B3EDB	m140526_192054_42199_c100632732550000001823123009121494_s1_X0/11375/30_3002_CCS
1BL_3882867.1.2	Confirming known	Traes_1BL_8FF2B3EDB	m140526_143950_42199_c100632732550000001823123009121492_s1_X0/20200/30_2057_CCS
1BL_3882867.1.3	Confirming known	Traes_1BL_8FF2B3EDB	m140526_192054_42199_c100632732550000001823123009121494_s1_X0/9957/3760_53_CCS
1BL_3882867.1.4	Confirming known	Traes_1BL_8FF2B3EDB	m140527_015726_42199_c100632732550000001823123009121496_s1_X0/64939/31_4479_CCS
1BL_3883113.1.2	Newly discovered	Traes_1BL_A906FBBA8	m140527_015726_42199_c100632732550000001823123009121496_s1_X0/147464/2643_54_CCS
1BL_3883113.1.1	Confirming known	Traes_1BL_A906FBBA8	m140527_051317_42199_c100632732550000001823123009121497_s1_X0/92108/3491_57_CCS
1BL_3883261.1.1	Newly discovered	1BL_3883261.1	m140526_121759_42199_c100632732550000001823123009121491_s1_X0/122416/30_1893_CCS
1BL_3883540.1.1	Newly discovered	1BL_3883540.1	m140526_121759_42199_c100632732550000001823123009121491_s1_X0/134102/32_1885_CCS
1BL_3883588.1.1	Confirming known	Traes_1BL_A1DF11589	m140526_192054_42199_c100632732550000001823123009121494_s1_X0/58771/31_2755_CCS
1BL_3883588.1.2	Confirming known	Traes_1BL_A1DF11589	m140527_015726_42199_c100632732550000001823123009121496_s1_X0/78045/31_3116_CCS
1BL_3883588.1.3	Confirming known	Traes_1BL_A1DF11589	m140527_051317_42199_c100632732550000001823123009121497_s1_X0/93099/33_3186_CCS
1BL_3883836.1.1	Newly discovered	Traes_1BL_2AE91EBE7	m140526_143950_42199_c100632732550000001823123009121492_s1_X0/83789/2193_55_CCS
1BL_3884070.1.1	Confirming known	Traes_1BL_8431E94FA	m140526_121759_42199_c100632732550000001823123009121491_s1_X0/95487/1917_53_CCS
1BL_3884590.1.1	Confirming known	Traes_1BL_539A83077	m140526_121759_42199_c100632732550000001823123009121491_s1_X0/78745/30_1664_CCS
1BL_3884659.1.1	Confirming known	Traes_1BL_BDF0801D01	m140526_143950_42199_c100632732550000001823123009121492_s1_X0/129160/2163_56_CCS
1BL_3885964.1.1	Newly discovered	Traes_1BL_80A047809	m140527_051317_42199_c100632732550000001823123009121497_s1_X0/125594/2581_53_CCS
1BL_3885964.1.2	Confirming known	Traes_1BL_80A047809	m140526_170016_42199_c100632732550000001823123009121493_s1_X0/72309/33_2299_CCS
1BL_3885975.1.1	Newly discovered	1BL_3885975.1	m140527_051317_42199_c100632732550000001823123009121497_s1_X0/14071/30_2701_CCS
1BL_3886315.1.1	Newly discovered	1BL_3886315.1	m140526_170016_42199_c100632732550000001823123009121493_s1_X0/36145/1496_58_CCS
1BL_3886321.1.1	Confirming known	Traes_1BL_AB3B8444B	m140526_192054_42199_c100632732550000001823123009121494_s1_X0/125739/2895_58_CCS
1BL_3887540.1.1	Confirming known	Traes_1BL_88AD78238	m140527_015726_42199_c100632732550000001823123009121496_s1_X0/10905/31_2799_CCS
1BL_3887703.1.1	Confirming known	Traes_1BL_DA18DC9AF	m140526_095907_42199_c100632732550000001823123009121490_s1_X0/152107/36_1893_CCS
1BL_3888177.1.1	Newly discovered	Traes_1BL_B2530B79C	m140526_223619_42199_c100632732550000001823123009121495_s1_X0/85884/32_2633_CCS
1BL_3888177.2.1	Newly discovered	Traes_1BL_B2530B79C	m140526_170016_42199_c100632732550000001823123009121493_s1_X0/101388/1726_69_CCS
1BL_3888721.1.1	Confirming known	Traes_1BL_C0CF2E7C21	m140526_170016_42199_c100632732550000001823123009121493_s1_X0/135020/30_1449_CCS
1BL_3888829.1.1	Newly discovered	Traes_1BL_F6FEB6636	m140526_223619_42199_c100632732550000001823123009121495_s1_X0/90237/30_2466_CCS
1BL_3888829.1.2	Confirming known	Traes_1BL_F6FEB6636	m140526_143950_42199_c100632732550000001823123009121492_s1_X0/155103/31_2029_CCS
1BL_3889164.1.1	Newly discovered	Traes_1BL_664BABA7A	m140527_015726_42199_c100632732550000001823123009121496_s1_X0/35811/30_2584_CCS
1BL_3889164.1.2	Newly discovered	Traes_1BL_664BABA7A	m140527_051317_42199_c100632732550000001823123009121497_s1_X0/138851/4149_62_CCS
1BL_3889164.1.3	Confirming known	Traes_1BL_664BABA7A	m140526_192054_42199_c100632732550000001823123009121494_s1_X0/107671/42_4174_CCS
1BL_3889172.1.1	Newly discovered	Traes_1BL_1D8E27919	m140526_170016_42199_c100632732550000001823123009121493_s1_X0/44296/34_1469_CCS
1BL_3890883.1.1	Confirming known	Traes_1BL_78BBBD334	m140526_143950_42199_c100632732550000001823123009121492_s1_X0/84125/30_1718_CCS
1BL_3890883.1.2	Confirming known	Traes_1BL_78BBBD334	m140526_143950_42199_c100632732550000001823123009121492_s1_X0/46528/27_1602_CCS
1BL_3890974.1.1	Newly discovered	Traes_1BL_0EB0C09BD	m140526_192054_42199_c100632732550000001823123009121494_s1_X0/117909/31_2928_CCS
1BL_3891215.1.1	Newly discovered	1BL_3891215.1	m140527_051317_42199_c100632732550000001823123009121497_s1_X0/73937/31_2750_CCS
1BL_3891638.1.1	Confirming known	Traes_1BL_B64F611C1	m140526_170016_42199_c100632732550000001823123009121493_s1_X0/36772/31_1529_CCS
1BL_3891989.1.1	Newly discovered	Traes_1BL_C4B45693E	m140527_051317_42199_c100632732550000001823123009121497_s1_X0/41410/29_2671_CCS
1BL_3891989.1.2	Confirming known	Traes_1BL_C4B45693E	m140527_015726_42199_c100632732550000001823123009121496_s1_X0/126526/30_3365_CCS
1BL_3891989.1.3	Confirming known	Traes_1BL_C4B45693E	m140527_015726_42199_c100632732550000001823123009121496_s1_X0/112938/31_4060_CCS
1BL_3892394.1.1	Confirming known	Traes_1BL_80EEC6A4B	m140526_121759_42199_c100632732550000001823123009121491_s1_X0/17504/31_1502_CCS
1BL_3892878.1.1	Newly discovered	1BL_3892878.1	m140526_192054_42199_c100632732550000001823123009121494_s1_X0/113950/30_2592_CCS
1BL_3892878.1.2	Newly discovered	1BL_3892878.1	m140527_015726_42199_c100632732550000001823123009121496_s1_X0/127839/30_2421_CCS
1BL_3892878.1.3	Newly discovered	1BL_3892878.1	m140526_143950_42199_c100632732550000001823123009121492_s1_X0/118956/1796_63_CCS
1BL_3893303.1.1	Newly discovered	Traes_1BL_AAC4D956E	m140526_223619_42199_c100632732550000001823123009121495_s1_X0/117846/32_3016_CCS
1BL_3893853.1.1	Confirming known	Traes_1BL_408EABE70	m140526_121759_42199_c100632732550000001823123009121491_s1_X0/34884/26_1590_CCS
1BL_3894130.1.1	Confirming known	Traes_1BL_9994DD10C	m140526_121759_42199_c100632732550000001823123009121491_s1_X0/154506/31_1841_CCS
1BL_3895811.1.1	Newly discovered	Traes_1BL_83E9467B6	m140527_051317_42199_c100632732550000001823123009121497_s1_X0/116737/31_2429_CCS
1BL_3895811.1.2	Newly discovered	Traes_1BL_83E9467B6	m140527_051317_42199_c100632732550000001823123009121497_s1_X0/15933/2663_54_CCS
1BL_3895811.1.4	Newly discovered	Traes_1BL_83E9467B6	m140527_015726_42199_c100632732550000001823123009121496_s1_X0/46474/2513_55_CCS
1BL_3895811.1.3	Confirming known	Traes_1BL_83E9467B6	m140527_015726_42199_c100632732550000001823123009121496_s1_X0/148028/32_2654_CCS
1BL_3895979.1.1	Confirming known	Traes_1BL_A043C812A	m140526_121759_42199_c100632732550000001823123009121491_s1_X0/73796/31_1808_CCS
1BL_3895979.1.2	Confirming known	Traes_1BL_A043C812A	m140526_143950_42199_c100632732550000001823123009121492_s1_X0/25063/31_1740_CCS
1BL_3896023.1.1	Confirming known	Traes_1BL_F01FD0B63	m140526_143950_42199_c100632732550000001823123009121492_s1_X0/64599/34_1771_CCS
1BL_3896087.1.1	Newly discovered	Traes_1BL_C1C4BC78B	m140527_051317_42199_c100632732550000001823123009121497_s1_X0/122154/29_2774_CCS
1BL_3896087.1.2	Confirming known	Traes_1BL_C1C4BC78B	m140526_192054_42199_c100632732550000001823123009121494_s1_X0/89050/30_3461_CCS
1BL_3896087.1.3	Confirming known	Traes_1BL_C1C4BC78B	m140527_015726_42199_c100632732550000001823123009121496_s1_X0/61895/31_2827_CCS
1BL_3896368.1.1	Confirming known	Traes_1BL_709B74768	m140526_192054_42199_c100632732550000001823123009121494_s1_X0/64858/30_2907_CCS
1BL_3896400.1.1	Newly discovered	Traes_1BL_3D42EA937	m140526_095907_42199_c100632732550000001823123009121490_s1_X0/128148/30_1885_CCS
1BL_3896400.1.2	Confirming known	Traes_1BL_3D42EA937	m140526_143950_42199_c100632732550000001823123009121492_s1_X0/70868/31_1693_CCS
1BL_3896850.1.1	Newly discovered	1BL_3896850.1	m140526_143950_42199_c100632732550000001823123009121492_s1_X0/134960/31_1663_CCS
1BL_3897194.1.1	Newly discovered	Traes_1BL_6D967E09B	m140526_143950_42199_c100632732550000001823123009121492_s1_X0/85762/43_1840_CCS
1BL_3897194.1.2	Confirming known	Traes_1BL_6D967E09B	m140526_170016_42199_c100632732550000001823123009121493_s1_X0/150491/36_2167_CCS
1BL_3897194.1.3	Confirming known	Traes_1BL_6D967E09B	m140526_143950_42199_c100632732550000001823123009121492_s1_X0/5149/31_1562_CCS
1BL_3897194.1.4	Confirming known	Traes_1BL_6D967E09B	m140526_170016_42199_c100632732550000001823123009121493_s1_X0/28711/1596_56_CCS
1BL_3897372.1.1	Confirming known	Traes_1BL_9908E325A	m140526_143950_42199_c100632732550000001823123009121492_s1_X0/30428/1779_61_CCS
1BL_3898000.1.1	Confirming known	Traes_1BL_4E28629F0	m140526_143950_42199_c100632732550000001823123009121492_s1_X0/39397/27_1896_CCS
1BL_3898305.1.1	Newly discovered	Traes_1BL_C8E81CE39	m140526_170016_42199_c100632732550000001823123009121493_s1_X0/70068/30_2218_CCS
1BL_3898326.1.1	Confirming known	Traes_1BL_A127DF6A9	m140527_051317_42199_c100632732550000001823123009121497_s1_X0/135988/30_2632_CCS
1BL_3899157.1.1	Newly discovered	Traes_1BL_5FFF3DBA5	m140526_170016_42199_c100632732550000001823123009121493_s1_X0/146761/31_1912_CCS
1BL_3899169.1.1	Newly discovered	1BL_3899169.1	m140526_192054_42199_c100632732550000001823123009121494_s1_X0/150301/2608_59_CCS
1BL_3899169.1.2	Newly discovered	1BL_3899169.1	m140526_095907_42199_c100632732550000001823123009121490_s1_X0/61781/29_1638_CCS
1BL_3899232.1.1	Confirming known	Traes_1BL_525464407	m140527_015726_42199_c100632732550000001823123009121496_s1_X0/41691/33_2779_CCS
1BL_3899279.1.1	Newly discovered	Traes_1BL_036AD7CCA	m140527_051317_42199_c100632732550000001823123009121497_s1_X0/15676/31_2687_CCS
1BL_3899279.1.2	Confirming known	Traes_1BL_036AD7CCA	m140526_170016_42199_c100632732550000001823123009121493_s1_X0/133839/31_2208_CCS
1BL_3899429.1.1	Newly discovered	1BL_3899429.1	m140526_192054_42199_c100632732550000001823123009121494_s1_X0/44828/33_3883_CCS
1BL_3899429.1.2	Newly discovered	1BL_3899429.1	m140527_015726_42199_c100632732550000001823123009121496_s1_X0/62572/2673_56_CCS
1BL_3899665.1.1	Newly discovered	1BL_3899665.1	m140526_170016_42199_c100632732550000001823123009121493_s1_X0/135474/1802_51_CCS
1BL_3899787.1.1	Newly discovered	1BL_3899787.1	m140526_192054_42199_c100632732550000001823123009121494_s1_X0/88056/3298_53_CCS
1BL_3899879.1.1	Newly discovered	1BL_3899879.1	m140526_192054_42199_c100632732550000001823123009121494_s1_X0/95041/30_4159_CCS
1BL_3900065.1.1	Newly discovered	Traes_1BL_A960583FA	m140526_170016_42199_c100632732550000001823123009121493_s1_X0/71384/31_2288_CCS
1BL_3900380.1.1	Confirming known	Traes_1BL_F6B656799	m140526_143950_42199_c100632732550000001823123009121492_s1_X0/80624/1911_55_CCS
1BL_3900380.1.2	Confirming known	Traes_1BL_F6B656799	m140526_121759_42199_c100632732550000001823123009121491_s1_X0/102392/30_1714_CCS
1BL_3901259.1.1	Confirming known	Traes_1BL_8012EBC5A	m140527_051317_42199_c100632732550000001823123009121497_s1_X0/92990/31_3381_CCS
1BL_3901347.1.1	Confirming known	Traes_1BL_F7B084A51	m140526_223619_42199_c100632732550000001823123009121495_s1_X0/112937/31_3228_CCS
1BL_3901386.1.1	Newly discovered	1BL_3901386.1	m140527_051317_42199_c100632732550000001823123009121497_s1_X0/57497/2763_59_CCS
1BL_3901867.1.2	Newly discovered	Traes_1BL_03A70CEEA	m140527_015726_42199_c100632732550000001823123009121496_s1_X0/118786/2657_52_CCS
1BL_3901867.1.3	Newly discovered	Traes_1BL_03A70CEEA	m140527_051317_42199_c100632732550000001823123009121497_s1_X0/85566/2569_53_CCS
1BL_3901867.1.6	Newly discovered	Traes_1BL_03A70CEEA	m140527_015726_42199_c100632732550000001823123009121496_s1_X0/138710/31_2663_CCS
1BL_3901867.1.1	Confirming known	Traes_1BL_03A70CEEA	m140527_051317_42199_c100632732550000001823123009121497_s1_X0/92552/2530_59_CCS
1BL_3901867.1.4	Confirming known	Traes_1BL_03A70CEEA	m140527_051317_42199_c100632732550000001823123009121497_s1_X0/22640/2797_60_CCS
1BL_3901867.1.5	Confirming known	Traes_1BL_03A70CEEA	m140526_223619_42199_c100632732550000001823123009121495_s1_X0/39593/32_2573_CCS
1BL_3902259.1.1	Confirming known	Traes_1BL_B65CA46C7	m140526_170016_42199_c100632732550000001823123009121493_s1_X0/102626/31_1594_CCS
1BL_3902289.1.1	Newly discovered	1BL_3902289.1	m140527_015726_42199_c100632732550000001823123009121496_s1_X0/50630/3536_93_CCS
1BL_3902289.1.2	Newly discovered	1BL_3902289.1	m140527_015726_42199_c100632732550000001823123009121496_s1_X0/103937/3162_60_CCS
1BL_3902289.1.3	Newly discovered	1BL_3902289.1	m140527_015726_42199_c100632732550000001823123009121496_s1_X0/36791/3233_54_CCS
1BL_3902982.1.1	Confirming known	Traes_1BL_E1CE9CC41	m140526_143950_42199_c100632732550000001823123009121492_s1_X0/8727/31_1724_CCS
1BL_3903311.1.1	Newly discovered	1BL_3903311.1	m140527_051317_42199_c100632732550000001823123009121497_s1_X0/135839/31_2882_CCS
1BL_3903493.1.1	Newly discovered	1BL_3903493.1	m140526_223619_42199_c100632732550000001823123009121495_s1_X0/61120/3252_56_CCS
1BL_3903521.1.1	Newly discovered	1BL_3903521.1	m140527_051317_42199_c100632732550000001823123009121497_s1_X0/129671/31_2768_CCS
1BL_3904367.1.1	Confirming known	Traes_1BL_0AF8C8DB8	m140526_121759_42199_c100632732550000001823123009121491_s1_X0/99993/31_1567_CCS
1BL_3904367.1.2	Confirming known	Traes_1BL_0AF8C8DB8	m140526_095907_42199_c100632732550000001823123009121490_s1_X0/105683/2065_53_CCS
1BL_3904367.1.3	Confirming known	Traes_1BL_0AF8C8DB8	m140526_095907_42199_c100632732550000001823123009121490_s1_X0/138071/1918_55_CCS
1BL_3904367.2.1	Newly discovered	Traes_1BL_7C8D56CA8	m140526_095907_42199_c100632732550000001823123009121490_s1_X0/71832/1585_53_CCS
1BL_3904628.1.1	Confirming known	Traes_1BL_B0F4F6E5C	m140526_143950_42199_c100632732550000001823123009121492_s1_X0/50969/1933_63_CCS
1BL_3904628.1.2	Confirming known	Traes_1BL_B0F4F6E5C	m140526_143950_42199_c100632732550000001823123009121492_s1_X0/156645/30_1863_CCS
1BL_3904681.1.1	Confirming known	Traes_1BL_8F1155D94	m140526_095907_42199_c100632732550000001823123009121490_s1_X0/150856/31_1880_CCS
1BL_3905086.1.1	Newly discovered	Traes_1BL_1890A4983	m140526_223619_42199_c100632732550000001823123009121495_s1_X0/73091/2689_57_CCS
1BL_3905086.1.2	Confirming known	Traes_1BL_1890A4983	m140526_223619_42199_c100632732550000001823123009121495_s1_X0/36645/32_2767_CCS
1BL_3905086.1.3	Confirming known	Traes_1BL_1890A4983	m140526_192054_42199_c100632732550000001823123009121494_s1_X0/120400/2560_55_CCS
1BL_3905411.1.1	Newly discovered	1BL_3905411.1	m140527_015726_42199_c100632732550000001823123009121496_s1_X0/121616/2592_50_CCS
1BL_3905741.1.1	Confirming known	Traes_1BL_E8554BB57	m140526_121759_42199_c100632732550000001823123009121491_s1_X0/123531/33_1770_CCS
1BL_3905741.1.2	Confirming known	Traes_1BL_E8554BB57	m140526_121759_42199_c100632732550000001823123009121491_s1_X0/5787/28_1582_CCS
1BL_3906048.1.1	Confirming known	Traes_1BL_19E07DA0F	m140526_170016_42199_c100632732550000001823123009121493_s1_X0/10963/1746_51_CCS
1BL_3906058.1.1	Confirming known	Traes_1BL_887C24B80	m140526_143950_42199_c100632732550000001823123009121492_s1_X0/120237/1879_64_CCS
1BL_3906435.1.1	Newly discovered	Traes_1BL_71A8BFCF5	m140526_121759_42199_c100632732550000001823123009121491_s1_X0/44980/31_2171_CCS
1BL_3906745.1.2	Newly discovered	Traes_1BL_3BD29FFFF	m140526_143950_42199_c100632732550000001823123009121492_s1_X0/88601/31_2520_CCS
1BL_3906745.1.4	Newly discovered	Traes_1BL_3BD29FFFF	m140526_223619_42199_c100632732550000001823123009121495_s1_X0/71352/32_2718_CCS
1BL_3906745.1.1	Confirming known	Traes_1BL_3BD29FFFF	m140526_192054_42199_c100632732550000001823123009121494_s1_X0/15138/2707_58_CCS
1BL_3906745.1.3	Confirming known	Traes_1BL_3BD29FFFF	m140526_223619_42199_c100632732550000001823123009121495_s1_X0/48271/2946_57_CCS
1BL_3906802.1.2	Newly discovered	Traes_1BL_301F6C93C	m140526_095907_42199_c100632732550000001823123009121490_s1_X0/112762/2023_51_CCS
1BL_3906802.1.1	Confirming known	Traes_1BL_301F6C93C	m140526_121759_42199_c100632732550000001823123009121491_s1_X0/23268/29_1997_CCS
1BL_3907000.1.1	Confirming known	Traes_1BL_0FC91FDA0	m140526_223619_42199_c100632732550000001823123009121495_s1_X0/116311/31_2842_CCS
1BL_3907000.1.2	Confirming known	Traes_1BL_0FC91FDA0	m140526_192054_42199_c100632732550000001823123009121494_s1_X0/109037/31_2818_CCS
1BL_3907196.1.1	Confirming known	Traes_1BL_9DEBD43E7	m140526_170016_42199_c100632732550000001823123009121493_s1_X0/148726/31_1590_CCS
1BL_3907196.2.1	Newly discovered	1BL_3907196.2	m140526_143950_42199_c100632732550000001823123009121492_s1_X0/8227/1561_56_CCS
1BL_3907199.1.1	Confirming known	Traes_1BL_F0554ED4E	m140526_121759_42199_c100632732550000001823123009121491_s1_X0/18774/2240_52_CCS
1BL_3907325.1.1	Newly discovered	Traes_1BL_93A9B0AD6	m140526_223619_42199_c100632732550000001823123009121495_s1_X0/134297/31_2805_CCS
1BL_3907659.1.1	Confirming known	Traes_1BL_31D5DCC65	m140526_143950_42199_c100632732550000001823123009121492_s1_X0/125044/31_2166_CCS
1BL_3908302.1.1	Newly discovered	1BL_3908302.1	m140526_223619_42199_c100632732550000001823123009121495_s1_X0/133050/32_2934_CCS
1BL_3908810.1.1	Newly discovered	1BL_3908810.1	m140526_223619_42199_c100632732550000001823123009121495_s1_X0/24629/2632_54_CCS
1BL_3908916.1.1	Newly discovered	Traes_1BL_8E3D5E5DF	m140526_121759_42199_c100632732550000001823123009121491_s1_X0/83546/28_1637_CCS
1BL_3908916.1.2	Confirming known	Traes_1BL_8E3D5E5DF	m140526_095907_42199_c100632732550000001823123009121490_s1_X0/120844/1205_53_CCS
1BL_3909086.1.1	Confirming known	Traes_1BL_54CD82AC3	m140526_223619_42199_c100632732550000001823123009121495_s1_X0/29722/3379_54_CCS
1BL_3909086.1.2	Confirming known	Traes_1BL_54CD82AC3	m140526_121759_42199_c100632732550000001823123009121491_s1_X0/132565/1805_54_CCS
1BL_3909752.1.1	Newly discovered	Traes_1BL_46DCF8472	m140526_095907_42199_c100632732550000001823123009121490_s1_X0/115998/34_1798_CCS
1BL_3909752.1.2	Newly discovered	Traes_1BL_46DCF8472	m140527_015726_42199_c100632732550000001823123009121496_s1_X0/156673/2670_63_CCS
1BL_3909752.1.3	Confirming known	Traes_1BL_46DCF8472	m140526_170016_42199_c100632732550000001823123009121493_s1_X0/123606/31_2090_CCS
1BL_3910213.1.1	Confirming known	Traes_1BL_3EA92CEB0	m140526_143950_42199_c100632732550000001823123009121492_s1_X0/116418/30_1635_CCS
1BL_3910449.1.1	Newly discovered	1BL_3910449.1	m140526_121759_42199_c100632732550000001823123009121491_s1_X0/114471/30_1793_CCS
1BL_3910493.1.1	Newly discovered	Traes_1BL_CC812D7C7	m140526_223619_42199_c100632732550000001823123009121495_s1_X0/119191/32_2788_CCS
1BL_3910493.1.2	Confirming known	Traes_1BL_CC812D7C7	m140527_015726_42199_c100632732550000001823123009121496_s1_X0/100745/3524_57_CCS
1BL_3910493.1.3	Confirming known	Traes_1BL_CC812D7C7	m140526_192054_42199_c100632732550000001823123009121494_s1_X0/44978/3661_57_CCS
1BL_3910654.1.1	Confirming known	Traes_1BL_5AE63535D	m140526_170016_42199_c100632732550000001823123009121493_s1_X0/75931/1807_52_CCS
1BL_3910751.1.1	Newly discovered	1BL_3910751.1	m140526_223619_42199_c100632732550000001823123009121495_s1_X0/120983/3162_55_CCS
1BL_3910891.1.1	Newly discovered	1BL_3910891.1	m140527_051317_42199_c100632732550000001823123009121497_s1_X0/50496/30_3158_CCS
1BL_3911035.1.1	Confirming known	Traes_1BL_0CB993ADF	m140526_143950_42199_c100632732550000001823123009121492_s1_X0/114717/1773_57_CCS
1BL_3912022.1.1	Confirming known	Traes_1BL_DBC65131C	m140527_015726_42199_c100632732550000001823123009121496_s1_X0/148621/3010_64_CCS
1BL_3912022.1.2	Confirming known	Traes_1BL_DBC65131C	m140526_170016_42199_c100632732550000001823123009121493_s1_X0/52948/31_2036_CCS
1BL_3912496.1.2	Newly discovered	Traes_1BL_CF404ABF4	m140526_121759_42199_c100632732550000001823123009121491_s1_X0/44024/29_1649_CCS
1BL_3912496.1.1	Confirming known	Traes_1BL_CF404ABF4	m140526_170016_42199_c100632732550000001823123009121493_s1_X0/60214/34_1683_CCS
1BL_3912496.1.3	Confirming known	Traes_1BL_CF404ABF4	m140526_170016_42199_c100632732550000001823123009121493_s1_X0/70571/31_1894_CCS
1BL_3913349.1.1	Confirming known	Traes_1BL_3CF664331	m140526_143950_42199_c100632732550000001823123009121492_s1_X0/136658/31_1752_CCS
1BL_3913377.1.1	Confirming known	Traes_1BL_4E20CA8EC	m140526_223619_42199_c100632732550000001823123009121495_s1_X0/104701/2593_56_CCS
1BL_3913438.1.1	Newly discovered	Traes_1BL_24647F684	m140526_143950_42199_c100632732550000001823123009121492_s1_X0/135678/1710_60_CCS
1BL_3914026.1.1	Confirming known	Traes_1BL_D305D7399	m140526_192054_42199_c100632732550000001823123009121494_s1_X0/77350/2984_59_CCS
1BL_3914963.1.1	Confirming known	Traes_1BL_FBFB5D0F9	m140526_095907_42199_c100632732550000001823123009121490_s1_X0/147584/29_1634_CCS
1BL_3915041.1.1	Newly discovered	Traes_1BL_627D564A9;Traes_1BL_EBAF41F1E	m140526_095907_42199_c100632732550000001823123009121490_s1_X0/30748/30_2359_CCS
1BL_3915235.1.1	Newly discovered	Traes_1BL_0A8BC494B	m140527_051317_42199_c100632732550000001823123009121497_s1_X0/84261/3823_62_CCS
1BL_3915235.1.2	Confirming known	Traes_1BL_0A8BC494B	m140526_192054_42199_c100632732550000001823123009121494_s1_X0/53762/4193_58_CCS
1BL_3915235.1.3	Confirming known	Traes_1BL_0A8BC494B	m140527_051317_42199_c100632732550000001823123009121497_s1_X0/39718/3867_58_CCS
1BL_3915276.1.1	Confirming known	Traes_1BL_2A4B7DC93	m140526_121759_42199_c100632732550000001823123009121491_s1_X0/49581/31_2255_CCS
1BL_3915276.1.2	Confirming known	Traes_1BL_2A4B7DC93	m140526_121759_42199_c100632732550000001823123009121491_s1_X0/31278/29_1833_CCS
1BL_3915343.1.1	Newly discovered	Traes_1BL_C26C09D3C	m140526_170016_42199_c100632732550000001823123009121493_s1_X0/89560/31_1945_CCS
1BL_3915444.1.2	Newly discovered	Traes_1BL_8342F9575	m140527_051317_42199_c100632732550000001823123009121497_s1_X0/93072/2845_63_CCS
1BL_3915444.1.1	Confirming known	Traes_1BL_8342F9575	m140526_223619_42199_c100632732550000001823123009121495_s1_X0/20922/3099_55_CCS
1BL_3915530.1.1	Confirming known	Traes_1BL_714F4E4AC	m140526_143950_42199_c100632732550000001823123009121492_s1_X0/156104/1631_74_CCS
1BL_3915642.1.1	Newly discovered	1BL_3915642.1	m140526_223619_42199_c100632732550000001823123009121495_s1_X0/53069/30_3078_CCS
1BL_3915727.1.1	Newly discovered	Traes_1BL_46A3D7BAD	m140526_170016_42199_c100632732550000001823123009121493_s1_X0/121836/1624_55_CCS
1BL_3915728.1.1	Confirming known	Traes_1BL_51C489EE8	m140526_170016_42199_c100632732550000001823123009121493_s1_X0/130191/1750_62_CCS
1BL_3915802.1.1	Confirming known	Traes_1BL_6401A85E7	m140526_170016_42199_c100632732550000001823123009121493_s1_X0/48081/32_1772_CCS
1BL_3916071.1.1	Newly discovered	Traes_1BL_57BAD3C3C	m140526_143950_42199_c100632732550000001823123009121492_s1_X0/131328/2333_56_CCS
1BL_3916071.1.2	Newly discovered	Traes_1BL_57BAD3C3C	m140526_143950_42199_c100632732550000001823123009121492_s1_X0/121885/30_1875_CCS
1BL_3916120.1.1	Confirming known	Traes_1BL_155A55F7F	m140526_223619_42199_c100632732550000001823123009121495_s1_X0/32954/3449_57_CCS
1BL_3916140.1.1	Newly discovered	Traes_1BL_17F16DCDF	m140527_015726_42199_c100632732550000001823123009121496_s1_X0/49718/29_2788_CCS
1BL_3916187.1.1	Confirming known	Traes_1BL_8F3BBD25E	m140527_015726_42199_c100632732550000001823123009121496_s1_X0/67316/2818_56_CCS
1BL_3916375.1.1	Newly discovered	Traes_1BL_7479183FB	m140526_223619_42199_c100632732550000001823123009121495_s1_X0/43554/31_3281_CCS
1BL_3916375.1.2	Newly discovered	Traes_1BL_7479183FB	m140527_015726_42199_c100632732550000001823123009121496_s1_X0/9518/30_3037_CCS
1BL_3916526.1.1	Newly discovered	Traes_1BL_085EFF468	m140526_121759_42199_c100632732550000001823123009121491_s1_X0/28453/31_1697_CCS
1BL_3916764.1.1	Confirming known	Traes_1BL_569B2BCB0	m140526_095907_42199_c100632732550000001823123009121490_s1_X0/127141/1516_54_CCS
1BL_3916793.1.1	Confirming known	Traes_1BL_8E966A86B	m140526_121759_42199_c100632732550000001823123009121491_s1_X0/140318/29_1728_CCS
1BL_3917032.1.2	Newly discovered	Traes_1BL_469FA45C6	m140526_192054_42199_c100632732550000001823123009121494_s1_X0/8998/4418_54_CCS
1BL_3917032.1.1	Confirming known	Traes_1BL_469FA45C6	m140527_051317_42199_c100632732550000001823123009121497_s1_X0/114058/30_4400_CCS
1BL_3917067.1.1	Confirming known	Traes_1BL_C25B5DDB4	m140526_170016_42199_c100632732550000001823123009121493_s1_X0/60026/2042_59_CCS
1BL_3917408.1.1	Confirming known	Traes_1BL_D9AD1E5B1	m140526_170016_42199_c100632732550000001823123009121493_s1_X0/97873/31_1615_CCS
1BL_3917408.1.2	Confirming known	Traes_1BL_D9AD1E5B1	m140526_170016_42199_c100632732550000001823123009121493_s1_X0/47148/1825_59_CCS
1BL_3917483.1.1	Confirming known	Traes_1BL_54A6EC080	m140526_095907_42199_c100632732550000001823123009121490_s1_X0/87815/1576_50_CCS
1BL_3917664.1.1	Newly discovered	1BL_3917664.1	m140526_143950_42199_c100632732550000001823123009121492_s1_X0/13760/29_1950_CCS
1BL_3917696.1.1	Confirming known	Traes_1BL_1837085FF	m140526_143950_42199_c100632732550000001823123009121492_s1_X0/92326/27_1578_CCS
1BL_3917749.1.1	Newly discovered	1BL_3917749.1	m140526_170016_42199_c100632732550000001823123009121493_s1_X0/137720/1578_66_CCS
1BL_3917865.1.1	Newly discovered	Traes_1BL_0911A8BBA;Traes_1BL_508896426	m140527_015726_42199_c100632732550000001823123009121496_s1_X0/78086/2755_62_CCS
1BL_3917920.1.1	Newly discovered	1BL_3917920.1	m140526_192054_42199_c100632732550000001823123009121494_s1_X0/28590/29_2537_CCS
1BL_3917920.1.2	Newly discovered	1BL_3917920.1	m140527_015726_42199_c100632732550000001823123009121496_s1_X0/17373/31_2688_CCS
1BL_3917920.1.3	Newly discovered	1BL_3917920.1	m140527_015726_42199_c100632732550000001823123009121496_s1_X0/36556/2893_61_CCS
1BL_3917920.1.4	Newly discovered	1BL_3917920.1	m140527_051317_42199_c100632732550000001823123009121497_s1_X0/96310/32_2898_CCS
1BL_3917930.1.1	Newly discovered	1BL_3917930.1	m140526_192054_42199_c100632732550000001823123009121494_s1_X0/133065/3267_56_CCS
1BL_3917972.1.1	Confirming known	Traes_1BL_2E51753AE	m140526_121759_42199_c100632732550000001823123009121491_s1_X0/556/49_1829_CCS
1BL_3918060.1.1	Newly discovered	1BL_3918060.1	m140527_051317_42199_c100632732550000001823123009121497_s1_X0/93911/30_2657_CCS
1BL_3918081.1.1	Newly discovered	1BL_3918081.1	m140526_143950_42199_c100632732550000001823123009121492_s1_X0/17116/32_1837_CCS
1BL_3918166.1.1	Newly discovered	1BL_3918166.1	m140526_095907_42199_c100632732550000001823123009121490_s1_X0/147334/30_1493_CCS
1BL_3918222.1.1	Newly discovered	1BL_3918222.1	m140526_223619_42199_c100632732550000001823123009121495_s1_X0/14984/3420_56_CCS
1BL_3918257.1.1	Confirming known	Traes_1BL_9A091BB39	m140527_015726_42199_c100632732550000001823123009121496_s1_X0/69009/2982_65_CCS
1BL_3918517.1.1	Confirming known	Traes_1BL_C78D6E080	m140526_143950_42199_c100632732550000001823123009121492_s1_X0/113661/30_2148_CCS
1BL_3918526.1.1	Newly discovered	Traes_1BL_BB3DC8F7C	m140526_121759_42199_c100632732550000001823123009121491_s1_X0/57966/30_1856_CCS
1BL_3918595.1.1	Confirming known	Traes_1BL_835B86EA6	m140526_095907_42199_c100632732550000001823123009121490_s1_X0/143690/34_1725_CCS
1BL_3918633.1.1	Confirming known	Traes_1BL_FE64E1156	m140526_143950_42199_c100632732550000001823123009121492_s1_X0/140175/1780_58_CCS
1BL_3919031.1.1	Confirming known	Traes_1BL_DFEF27E88	m140526_223619_42199_c100632732550000001823123009121495_s1_X0/14685/30_3284_CCS
1BL_3919137.1.1	Newly discovered	1BL_3919137.1	m140526_192054_42199_c100632732550000001823123009121494_s1_X0/152124/31_2721_CCS
1BL_3920055.1.1	Newly discovered	Traes_1BL_1B2B3806B	m140526_121759_42199_c100632732550000001823123009121491_s1_X0/99776/2035_53_CCS
1BL_3920331.1.1	Newly discovered	1BL_3920331.1	m140527_015726_42199_c100632732550000001823123009121496_s1_X0/71476/3688_65_CCS
1BL_3920499.1.1	Confirming known	Traes_1BL_A39030355	m140526_192054_42199_c100632732550000001823123009121494_s1_X0/131303/30_3161_CCS
1BL_3920651.1.1	Newly discovered	1BL_3920651.1	m140526_223619_42199_c100632732550000001823123009121495_s1_X0/129616/2735_58_CCS
1BL_3920750.1.1	Newly discovered	Traes_1BL_05688C76B	m140526_192054_42199_c100632732550000001823123009121494_s1_X0/140256/2916_54_CCS
1BL_3920750.1.2	Confirming known	Traes_1BL_05688C76B	m140526_223619_42199_c100632732550000001823123009121495_s1_X0/114076/30_3050_CCS
1BL_3920755.1.1	Confirming known	Traes_1BL_F3D0D023B	m140526_143950_42199_c100632732550000001823123009121492_s1_X0/36552/31_1695_CCS
1BL_3920841.1.1	Newly discovered	1BL_3920841.1	m140526_095907_42199_c100632732550000001823123009121490_s1_X0/25626/27_1842_CCS
1BL_3921822.1.1	Confirming known	Traes_1BL_60607591C	m140527_015726_42199_c100632732550000001823123009121496_s1_X0/79135/30_3166_CCS
1BL_3921822.1.2	Confirming known	Traes_1BL_60607591C	m140526_095907_42199_c100632732550000001823123009121490_s1_X0/51567/1794_50_CCS
1BL_3921822.1.3	Confirming known	Traes_1BL_60607591C	m140526_192054_42199_c100632732550000001823123009121494_s1_X0/16781/32_3372_CCS
1BL_3921900.1.1	Confirming known	Traes_1BL_56BFDECCE	m140526_192054_42199_c100632732550000001823123009121494_s1_X0/143599/4191_65_CCS
1BL_3922538.1.1	Newly discovered	1BL_3922538.1	m140526_095907_42199_c100632732550000001823123009121490_s1_X0/9267/1662_48_CCS
1BL_429076.1.1	Confirming known	Traes_1BL_CF98E922B	m140526_121759_42199_c100632732550000001823123009121491_s1_X0/14057/1886_63_CCS
1BL_595649.1.1	Confirming known	Traes_1BL_7905E5D6E	m140526_170016_42199_c100632732550000001823123009121493_s1_X0/137271/1817_55_CCS
1BL_595649.1.2	Confirming known	Traes_1BL_7905E5D6E	m140527_015726_42199_c100632732550000001823123009121496_s1_X0/121056/46_2646_CCS
1BL_604913.1.1	Confirming known	Traes_1BL_A568A7FA3	m140526_095907_42199_c100632732550000001823123009121490_s1_X0/35002/1852_53_CCS
1BL_664960.1.1	Confirming known	Traes_1BL_3A901257A	m140526_170016_42199_c100632732550000001823123009121493_s1_X0/49245/2030_62_CCS
1BL_812898.1.1	Confirming known	Traes_1BL_8405346AF	m140526_223619_42199_c100632732550000001823123009121495_s1_X0/98397/31_2658_CCS
1BS_1034342.1.1	Newly discovered	Traes_1BS_D3007A1BA	m140526_121759_42199_c100632732550000001823123009121491_s1_X0/67624/1801_60_CCS
1BS_1134305.1.3	Newly discovered	Traes_1BS_9AD3B3BE2	m140527_015726_42199_c100632732550000001823123009121496_s1_X0/134964/2890_56_CCS
1BS_1134305.1.1	Confirming known	Traes_1BS_9AD3B3BE2	m140526_170016_42199_c100632732550000001823123009121493_s1_X0/98374/30_2107_CCS
1BS_1134305.1.2	Confirming known	Traes_1BS_9AD3B3BE2	m140526_223619_42199_c100632732550000001823123009121495_s1_X0/18529/32_2944_CCS
1BS_1153850.1.1	Newly discovered	Traes_1BS_8828071CF	m140526_192054_42199_c100632732550000001823123009121494_s1_X0/118475/38_2876_CCS
1BS_1153850.1.2	Newly discovered	Traes_1BS_8828071CF	m140526_143950_42199_c100632732550000001823123009121492_s1_X0/88596/28_1880_CCS
1BS_115684.1.1	Confirming known	Traes_1BS_23156BD3C	m140526_170016_42199_c100632732550000001823123009121493_s1_X0/156666/31_1896_CCS
1BS_115941.1.1	Newly discovered	1BS_115941.1	m140527_051317_42199_c100632732550000001823123009121497_s1_X0/9883/31_3521_CCS
1BS_1288180.1.1	Newly discovered	1BS_1288180.1	m140526_121759_42199_c100632732550000001823123009121491_s1_X0/64006/30_959_CCS
1BS_1420918.1.1	Newly discovered	Traes_1BS_4073CE3DB	m140526_223619_42199_c100632732550000001823123009121495_s1_X0/54568/29_2583_CCS
1BS_1456004.1.2	Newly discovered	Traes_1BS_E42CADE5D	m140526_121759_42199_c100632732550000001823123009121491_s1_X0/62815/29_1487_CCS
1BS_1456004.1.1	Confirming known	Traes_1BS_E42CADE5D	m140526_170016_42199_c100632732550000001823123009121493_s1_X0/69064/31_1588_CCS
1BS_1653718.1.1	Newly discovered	Traes_1BS_56CFEF3EA	m140527_015726_42199_c100632732550000001823123009121496_s1_X0/106475/2883_57_CCS
1BS_1729797.1.1	Newly discovered	1BS_1729797.1	m140526_223619_42199_c100632732550000001823123009121495_s1_X0/96601/29_3781_CCS
1BS_1843782.1.1	Newly discovered	1BS_1843782.1	m140526_143950_42199_c100632732550000001823123009121492_s1_X0/149477/1737_69_CCS
1BS_1895008.1.1	Confirming known	Traes_1BS_4C3003BC5	m140527_015726_42199_c100632732550000001823123009121496_s1_X0/54375/30_4272_CCS
1BS_1968124.1.1	Confirming known	Traes_1BS_19899B6B7	m140526_170016_42199_c100632732550000001823123009121493_s1_X0/98489/32_2375_CCS
1BS_1975885.1.1	Confirming known	Traes_1BS_C2166CFB6	m140526_121759_42199_c100632732550000001823123009121491_s1_X0/115126/1574_59_CCS
1BS_1975885.2.1	Confirming known	Traes_1BS_CC1B13C13	m140526_095907_42199_c100632732550000001823123009121490_s1_X0/7973/1780_51_CCS
1BS_1987634.1.1	Newly discovered	1BS_1987634.1	m140526_095907_42199_c100632732550000001823123009121490_s1_X0/98703/31_1067_CCS
1BS_2273768.1.2	Newly discovered	Traes_1BS_0B99F2330	m140526_170016_42199_c100632732550000001823123009121493_s1_X0/115125/32_1866_CCS
1BS_2273768.1.1	Confirming known	Traes_1BS_0B99F2330	m140526_143950_42199_c100632732550000001823123009121492_s1_X0/73326/31_2149_CCS
1BS_2322390.1.1	Newly discovered	Traes_1BS_018927FA9	m140526_095907_42199_c100632732550000001823123009121490_s1_X0/92803/33_2024_CCS
1BS_2322390.1.2	Newly discovered	Traes_1BS_018927FA9	m140527_015726_42199_c100632732550000001823123009121496_s1_X0/85516/31_2677_CCS
1BS_2387595.1.1	Confirming known	Traes_1BS_03473DC22	m140526_170016_42199_c100632732550000001823123009121493_s1_X0/31789/31_1819_CCS
1BS_2388389.1.1	Newly discovered	1BS_2388389.1	m140526_095907_42199_c100632732550000001823123009121490_s1_X0/75887/29_2230_CCS
1BS_2388389.1.2	Newly discovered	1BS_2388389.1	m140527_015726_42199_c100632732550000001823123009121496_s1_X0/141180/2686_57_CCS
1BS_2512503.1.1	Confirming known	Traes_1BS_392BB0480	m140526_223619_42199_c100632732550000001823123009121495_s1_X0/66862/3202_47_CCS
1BS_2606357.1.1	Confirming known	Traes_1BS_4A63D1DBC	m140526_170016_42199_c100632732550000001823123009121493_s1_X0/132575/32_1751_CCS
1BS_304199.1.1	Confirming known	Traes_1BS_C340BD2D3	m140526_095907_42199_c100632732550000001823123009121490_s1_X0/118291/45_1759_CCS
1BS_3257204.1.1	Confirming known	Traes_1BS_C012FD5DC	m140526_143950_42199_c100632732550000001823123009121492_s1_X0/125153/1918_58_CCS
1BS_3398380.1.1	Newly discovered	Traes_1BS_FE4B1E11A	m140526_192054_42199_c100632732550000001823123009121494_s1_X0/133209/3154_58_CCS
1BS_3398809.1.1	Confirming known	Traes_1BS_239E0BC00	m140527_015726_42199_c100632732550000001823123009121496_s1_X0/25628/3336_59_CCS
1BS_3412587.1.1	Confirming known	Traes_1BS_3AB310FAE	m140527_051317_42199_c100632732550000001823123009121497_s1_X0/114519/31_2695_CCS
1BS_3412855.1.1	Confirming known	Traes_1BS_B67548763	m140527_051317_42199_c100632732550000001823123009121497_s1_X0/91990/3086_53_CCS
1BS_3413085.1.1	Confirming known	Traes_1BS_76F5D4D2D	m140526_170016_42199_c100632732550000001823123009121493_s1_X0/150756/1055_58_CCS
1BS_3413777.1.1	Newly discovered	Traes_1BS_D3E61FF03	m140526_223619_42199_c100632732550000001823123009121495_s1_X0/99017/31_2804_CCS
1BS_3413777.1.2	Newly discovered	Traes_1BS_D3E61FF03	m140527_015726_42199_c100632732550000001823123009121496_s1_X0/31060/34_2690_CCS
1BS_3413777.1.3	Confirming known	Traes_1BS_D3E61FF03	m140526_223619_42199_c100632732550000001823123009121495_s1_X0/44711/2943_54_CCS
1BS_3413777.1.4	Confirming known	Traes_1BS_D3E61FF03	m140526_223619_42199_c100632732550000001823123009121495_s1_X0/42575/31_2606_CCS
1BS_3413777.1.5	Confirming known	Traes_1BS_D3E61FF03	m140527_051317_42199_c100632732550000001823123009121497_s1_X0/105803/2868_63_CCS
1BS_3414001.1.1	Confirming known	Traes_1BS_09E17C245	m140526_223619_42199_c100632732550000001823123009121495_s1_X0/55628/30_3161_CCS
1BS_3414001.1.2	Confirming known	Traes_1BS_09E17C245	m140526_143950_42199_c100632732550000001823123009121492_s1_X0/22035/1943_65_CCS
1BS_3414033.1.1	Newly discovered	Traes_1BS_D11AB25D6	m140526_192054_42199_c100632732550000001823123009121494_s1_X0/121053/3354_52_CCS
1BS_3414033.1.2	Newly discovered	Traes_1BS_D11AB25D6	m140526_192054_42199_c100632732550000001823123009121494_s1_X0/59281/31_3618_CCS
1BS_3414182.1.2	Newly discovered	Traes_1BS_4AC06222A	m140526_143950_42199_c100632732550000001823123009121492_s1_X0/98951/31_1778_CCS
1BS_3414182.1.1	Confirming known	Traes_1BS_4AC06222A	m140526_095907_42199_c100632732550000001823123009121490_s1_X0/83088/1766_63_CCS
1BS_3414203.1.1	Newly discovered	1BS_3414203.1	m140526_192054_42199_c100632732550000001823123009121494_s1_X0/52013/2584_62_CCS
1BS_3414552.1.1	Confirming known	Traes_1BS_630C755A0	m140526_121759_42199_c100632732550000001823123009121491_s1_X0/92422/1666_58_CCS
1BS_3414552.2.1	Confirming known	Traes_1BS_4CE54FDB0	m140527_051317_42199_c100632732550000001823123009121497_s1_X0/97210/3093_53_CCS
1BS_3414552.2.2	Confirming known	Traes_1BS_4CE54FDB0	m140527_051317_42199_c100632732550000001823123009121497_s1_X0/61908/3493_54_CCS
1BS_3414674.1.1	Confirming known	Traes_1BS_26C55B2B1	m140526_192054_42199_c100632732550000001823123009121494_s1_X0/113416/2517_52_CCS
1BS_3414705.1.1	Confirming known	Traes_1BS_C6F54DA18	m140526_223619_42199_c100632732550000001823123009121495_s1_X0/75537/29_3380_CCS
1BS_3414927.1.1	Confirming known	Traes_1BS_26DAB1780	m140526_223619_42199_c100632732550000001823123009121495_s1_X0/53088/30_2841_CCS
1BS_3414927.1.2	Confirming known	Traes_1BS_26DAB1780	m140526_143950_42199_c100632732550000001823123009121492_s1_X0/46279/31_1500_CCS
1BS_3415716.1.1	Confirming known	Traes_1BS_79E48E0A3	m140526_223619_42199_c100632732550000001823123009121495_s1_X0/117601/2752_59_CCS
1BS_3415716.1.2	Confirming known	Traes_1BS_79E48E0A3	m140527_015726_42199_c100632732550000001823123009121496_s1_X0/147780/29_2755_CCS
1BS_3416156.1.1	Confirming known	Traes_1BS_3B0E04EC6	m140526_223619_42199_c100632732550000001823123009121495_s1_X0/101748/34_3265_CCS
1BS_3416156.2.1	Confirming known	Traes_1BS_ABC5ACB9E	m140526_143950_42199_c100632732550000001823123009121492_s1_X0/125328/31_2023_CCS
1BS_3416197.1.1	Newly discovered	1BS_3416197.1	m140526_143950_42199_c100632732550000001823123009121492_s1_X0/147002/1202_57_CCS
1BS_3416960.1.1	Confirming known	Traes_1BS_723922D171	m140526_121759_42199_c100632732550000001823123009121491_s1_X0/153154/30_1578_CCS
1BS_3417812.1.1	Confirming known	Traes_1BS_DDC038FDC	m140526_170016_42199_c100632732550000001823123009121493_s1_X0/151767/32_1726_CCS
1BS_3418501.1.1	Confirming known	Traes_1BS_A89555422	m140526_121759_42199_c100632732550000001823123009121491_s1_X0/113856/30_1763_CCS
1BS_3419490.1.1	Confirming known	Traes_1BS_680CF6C21	m140527_015726_42199_c100632732550000001823123009121496_s1_X0/44001/30_2725_CCS
1BS_3419588.1.1	Newly discovered	Traes_1BS_DD36A7A9B	m140526_121759_42199_c100632732550000001823123009121491_s1_X0/139636/843_62_CCS
1BS_3419937.1.1	Newly discovered	Traes_1BS_7F56C8B50	m140526_143950_42199_c100632732550000001823123009121492_s1_X0/61592/1736_59_CCS
1BS_3421155.1.1	Newly discovered	Traes_1BS_AA993709F	m140526_192054_42199_c100632732550000001823123009121494_s1_X0/65379/3085_66_CCS
1BS_3421155.1.2	Confirming known	Traes_1BS_AA993709F	m140526_143950_42199_c100632732550000001823123009121492_s1_X0/38740/1592_78_CCS
1BS_3421415.1.1	Confirming known	Traes_1BS_9E5BA3D1C	m140526_143950_42199_c100632732550000001823123009121492_s1_X0/4435/30_2234_CCS
1BS_3422209.1.1	Newly discovered	1BS_3422209.1	m140527_015726_42199_c100632732550000001823123009121496_s1_X0/119367/31_3344_CCS
1BS_3422214.1.1	Newly discovered	Traes_1BS_F1421C279	m140527_051317_42199_c100632732550000001823123009121497_s1_X0/111109/2499_64_CCS
1BS_3422609.1.1	Confirming known	Traes_1BS_A91580A151	m140527_051317_42199_c100632732550000001823123009121497_s1_X0/96641/33_3321_CCS
1BS_3422609.2.1	Newly discovered	1BS_3422609.2	m140526_170016_42199_c100632732550000001823123009121493_s1_X0/30940/31_1809_CCS
1BS_3422609.2.2	Newly discovered	1BS_3422609.2	m140526_143950_42199_c100632732550000001823123009121492_s1_X0/91328/31_1552_CCS
1BS_3422776.1.2	Newly discovered	Traes_1BS_B0BB95B97	m140527_015726_42199_c100632732550000001823123009121496_s1_X0/32021/3386_59_CCS
1BS_3422776.1.3	Newly discovered	Traes_1BS_B0BB95B97	m140526_223619_42199_c100632732550000001823123009121495_s1_X0/97789/2966_54_CCS
1BS_3422776.1.1	Confirming known	Traes_1BS_B0BB95B97	m140527_015726_42199_c100632732550000001823123009121496_s1_X0/105843/3658_51_CCS
1BS_3422996.1.1	Confirming known	Traes_1BS_EC1EFB024	m140526_121759_42199_c100632732550000001823123009121491_s1_X0/2128/30_1531_CCS
1BS_3423124.1.1	Newly discovered	Traes_1BS_B12027C1D	m140527_015726_42199_c100632732550000001823123009121496_s1_X0/126170/2909_56_CCS
1BS_3423124.1.2	Newly discovered	Traes_1BS_B12027C1D	m140526_223619_42199_c100632732550000001823123009121495_s1_X0/152116/30_3782_CCS
1BS_3423557.1.1	Newly discovered	Traes_1BS_D837C1ADC	m140527_015726_42199_c100632732550000001823123009121496_s1_X0/107957/2812_57_CCS
1BS_3423557.1.3	Newly discovered	Traes_1BS_D837C1ADC	m140526_192054_42199_c100632732550000001823123009121494_s1_X0/117336/2962_47_CCS
1BS_3423557.1.4	Newly discovered	Traes_1BS_D837C1ADC	m140526_223619_42199_c100632732550000001823123009121495_s1_X0/34545/31_3063_CCS
1BS_3423557.1.2	Confirming known	Traes_1BS_D837C1ADC	m140526_170016_42199_c100632732550000001823123009121493_s1_X0/94898/26_2239_CCS
1BS_3423557.1.5	Confirming known	Traes_1BS_D837C1ADC	m140526_223619_42199_c100632732550000001823123009121495_s1_X0/15313/3395_59_CCS
1BS_3423601.1.1	Newly discovered	1BS_3423601.1	m140527_051317_42199_c100632732550000001823123009121497_s1_X0/125515/27_4181_CCS
1BS_3423601.2.1	Newly discovered	1BS_3423601.2	m140526_170016_42199_c100632732550000001823123009121493_s1_X0/18502/30_1891_CCS
1BS_3423601.2.2	Newly discovered	1BS_3423601.2	m140526_095907_42199_c100632732550000001823123009121490_s1_X0/129116/28_1972_CCS
1BS_3423853.1.1	Confirming known	Traes_1BS_DDE53AF02	m140526_095907_42199_c100632732550000001823123009121490_s1_X0/66776/1501_55_CCS
1BS_3423911.1.1	Newly discovered	1BS_3423911.1	m140526_192054_42199_c100632732550000001823123009121494_s1_X0/119111/31_3501_CCS
1BS_3424029.1.1	Confirming known	Traes_1BS_8D8DBEF7D	m140527_015726_42199_c100632732550000001823123009121496_s1_X0/27745/3422_65_CCS
1BS_3425427.1.1	Confirming known	Traes_1BS_4D360B279	m140526_170016_42199_c100632732550000001823123009121493_s1_X0/117745/31_1641_CCS
1BS_3426161.1.1	Confirming known	Traes_1BS_716EA1208	m140526_095907_42199_c100632732550000001823123009121490_s1_X0/13731/1864_59_CCS
1BS_3426488.1.1	Newly discovered	1BS_3426488.1	m140526_121759_42199_c100632732550000001823123009121491_s1_X0/78050/1864_50_CCS
1BS_3426672.1.1	Newly discovered	Traes_1BS_F50019F2A	m140526_223619_42199_c100632732550000001823123009121495_s1_X0/71686/31_2714_CCS
1BS_3426683.1.1	Confirming known	Traes_1BS_4BA296C26	m140527_051317_42199_c100632732550000001823123009121497_s1_X0/12653/4159_53_CCS
1BS_3426683.1.2	Confirming known	Traes_1BS_4BA296C26	m140526_095907_42199_c100632732550000001823123009121490_s1_X0/156734/31_1928_CCS
1BS_3426913.1.1	Newly discovered	Traes_1BS_D4E9A5C57	m140526_170016_42199_c100632732550000001823123009121493_s1_X0/85073/32_2107_CCS
1BS_3427200.1.1	Confirming known	Traes_1BS_92EA1F290	m140526_121759_42199_c100632732550000001823123009121491_s1_X0/27785/2105_51_CCS
1BS_3428104.1.1	Confirming known	Traes_1BS_C5E0922AE	m140526_170016_42199_c100632732550000001823123009121493_s1_X0/130091/1702_53_CCS
1BS_3429708.1.1	Confirming known	Traes_1BS_9CA7A2511	m140527_051317_42199_c100632732550000001823123009121497_s1_X0/135257/32_2925_CCS
1BS_3429933.1.1	Newly discovered	1BS_3429933.1	m140526_223619_42199_c100632732550000001823123009121495_s1_X0/140218/2582_54_CCS
1BS_3429933.1.2	Newly discovered	1BS_3429933.1	m140527_015726_42199_c100632732550000001823123009121496_s1_X0/117343/31_3235_CCS
1BS_3430262.1.1	Confirming known	Traes_1BS_118D12EED	m140527_051317_42199_c100632732550000001823123009121497_s1_X0/15255/2921_52_CCS
1BS_3430394.1.1	Newly discovered	1BS_3430394.1	m140526_121759_42199_c100632732550000001823123009121491_s1_X0/116795/2220_56_CCS
1BS_3430394.2.1	Newly discovered	1BS_3430394.2	m140526_170016_42199_c100632732550000001823123009121493_s1_X0/10241/1428_56_CCS
1BS_3430402.1.1	Confirming known	Traes_1BS_282E51555	m140526_095907_42199_c100632732550000001823123009121490_s1_X0/50446/1846_58_CCS
1BS_3430933.1.1	Newly discovered	1BS_3430933.1	m140526_192054_42199_c100632732550000001823123009121494_s1_X0/62136/31_2796_CCS
1BS_3431786.1.1	Confirming known	Traes_1BS_E1C3BB5BA	m140526_143950_42199_c100632732550000001823123009121492_s1_X0/61313/2240_57_CCS
1BS_3433493.1.1	Newly discovered	1BS_3433493.1	m140527_015726_42199_c100632732550000001823123009121496_s1_X0/153512/2719_55_CCS
1BS_3433781.1.1	Newly discovered	1BS_3433781.1	m140526_143950_42199_c100632732550000001823123009121492_s1_X0/61213/1735_57_CCS
1BS_3434158.1.1	Confirming known	Traes_1BS_BEC0ABF3A	m140526_121759_42199_c100632732550000001823123009121491_s1_X0/11354/1296_54_CCS
1BS_3434740.1.1	Newly discovered	Traes_1BS_DBE61AB2F	m140526_223619_42199_c100632732550000001823123009121495_s1_X0/116970/32_2591_CCS
1BS_3434740.1.2	Confirming known	Traes_1BS_DBE61AB2F	m140527_051317_42199_c100632732550000001823123009121497_s1_X0/82311/2575_53_CCS
1BS_3434895.1.1	Confirming known	Traes_1BS_A64E4F602	m140526_170016_42199_c100632732550000001823123009121493_s1_X0/134948/2228_50_CCS
1BS_3436065.1.1	Confirming known	Traes_1BS_F1B481DED	m140526_095907_42199_c100632732550000001823123009121490_s1_X0/57316/1975_58_CCS
1BS_3436081.1.1	Newly discovered	1BS_3436081.1	m140527_015726_42199_c100632732550000001823123009121496_s1_X0/47906/3026_56_CCS
1BS_3436499.1.1	Confirming known	Traes_1BS_90427972B	m140526_170016_42199_c100632732550000001823123009121493_s1_X0/139564/2455_58_CCS
1BS_3436665.1.1	Confirming known	Traes_1BS_998F2E806	m140526_095907_42199_c100632732550000001823123009121490_s1_X0/66022/2014_51_CCS
1BS_3436877.1.1	Newly discovered	1BS_3436877.1	m140527_051317_42199_c100632732550000001823123009121497_s1_X0/27813/31_2886_CCS
1BS_3437653.1.1	Newly discovered	1BS_3437653.1	m140527_015726_42199_c100632732550000001823123009121496_s1_X0/102002/31_3123_CCS
1BS_3437653.1.2	Newly discovered	1BS_3437653.1	m140527_051317_42199_c100632732550000001823123009121497_s1_X0/85236/3125_62_CCS
1BS_3437714.1.1	Confirming known	Traes_1BS_61FEA418F	m140526_121759_42199_c100632732550000001823123009121491_s1_X0/43743/1647_58_CCS
1BS_3437924.1.1	Newly discovered	1BS_3437924.1	m140527_051317_42199_c100632732550000001823123009121497_s1_X0/91177/2513_57_CCS
1BS_3437953.1.1	Confirming known	Traes_1BS_F7B1A6268	m140526_170016_42199_c100632732550000001823123009121493_s1_X0/94269/31_1749_CCS
1BS_3438230.1.1	Newly discovered	1BS_3438230.1	m140526_095907_42199_c100632732550000001823123009121490_s1_X0/154697/1004_58_CCS
1BS_3438818.1.1	Newly discovered	1BS_3438818.1	m140526_170016_42199_c100632732550000001823123009121493_s1_X0/136729/30_1478_CCS
1BS_3439063.1.1	Newly discovered	Traes_1BS_42B800C2F	m140527_051317_42199_c100632732550000001823123009121497_s1_X0/28987/31_2843_CCS
1BS_3439218.1.1	Newly discovered	Traes_1BS_0AC088DDF	m140527_015726_42199_c100632732550000001823123009121496_s1_X0/70208/2759_62_CCS
1BS_3439218.1.2	Newly discovered	Traes_1BS_0AC088DDF	m140527_051317_42199_c100632732550000001823123009121497_s1_X0/56955/2357_49_CCS
1BS_3439218.1.3	Confirming known	Traes_1BS_0AC088DDF	m140526_223619_42199_c100632732550000001823123009121495_s1_X0/116430/31_2847_CCS
1BS_3439218.1.4	Confirming known	Traes_1BS_0AC088DDF	m140526_143950_42199_c100632732550000001823123009121492_s1_X0/86879/2504_59_CCS
1BS_3439218.1.5	Confirming known	Traes_1BS_0AC088DDF	m140526_143950_42199_c100632732550000001823123009121492_s1_X0/152470/2253_57_CCS
1BS_3439223.1.1	Confirming known	Traes_1BS_51AEF862E	m140526_143950_42199_c100632732550000001823123009121492_s1_X0/123878/28_1751_CCS
1BS_3439848.1.2	Newly discovered	Traes_1BS_22548D2EE	m140526_095907_42199_c100632732550000001823123009121490_s1_X0/5436/30_1794_CCS
1BS_3439848.1.1	Confirming known	Traes_1BS_22548D2EE	m140526_121759_42199_c100632732550000001823123009121491_s1_X0/23515/1779_55_CCS
1BS_3439848.2.1	Confirming known	Traes_1BS_2A33D289F	m140526_170016_42199_c100632732550000001823123009121493_s1_X0/81225/29_2043_CCS
1BS_3440377.1.1	Confirming known	Traes_1BS_629BAC470	m140526_121759_42199_c100632732550000001823123009121491_s1_X0/40545/30_1561_CCS
1BS_3440377.1.2	Confirming known	Traes_1BS_629BAC470	m140526_121759_42199_c100632732550000001823123009121491_s1_X0/17343/30_1505_CCS
1BS_3440731.1.1	Newly discovered	Traes_1BS_4FC420ED5;Traes_1BS_E0F21D7B0	m140527_015726_42199_c100632732550000001823123009121496_s1_X0/147589/2593_59_CCS
1BS_3440902.1.1	Confirming known	Traes_1BS_44FD05188	m140527_051317_42199_c100632732550000001823123009121497_s1_X0/22004/30_2781_CCS
1BS_3441641.1.1	Newly discovered	Traes_1BS_3C86AE038	m140527_051317_42199_c100632732550000001823123009121497_s1_X0/20176/2627_57_CCS
1BS_3441641.1.3	Newly discovered	Traes_1BS_3C86AE038	m140526_170016_42199_c100632732550000001823123009121493_s1_X0/141556/33_2388_CCS
1BS_3441641.1.2	Confirming known	Traes_1BS_3C86AE038	m140526_170016_42199_c100632732550000001823123009121493_s1_X0/158139/2287_60_CCS
1BS_3442171.1.1	Confirming known	Traes_1BS_512E442A9	m140526_143950_42199_c100632732550000001823123009121492_s1_X0/41995/1651_58_CCS
1BS_3442171.1.2	Confirming known	Traes_1BS_512E442A9	m140526_143950_42199_c100632732550000001823123009121492_s1_X0/61130/30_1742_CCS
1BS_3442171.2.1	Newly discovered	1BS_3442171.2	m140526_192054_42199_c100632732550000001823123009121494_s1_X0/27634/2922_54_CCS
1BS_3442171.2.2	Newly discovered	1BS_3442171.2	m140527_015726_42199_c100632732550000001823123009121496_s1_X0/74528/3388_55_CCS
1BS_3442222.1.1	Confirming known	Traes_1BS_20DB6A3F2	m140526_192054_42199_c100632732550000001823123009121494_s1_X0/75857/3341_56_CCS
1BS_3442395.1.1	Confirming known	Traes_1BS_8795B0E4F	m140526_192054_42199_c100632732550000001823123009121494_s1_X0/88224/3087_58_CCS
1BS_3443734.1.1	Newly discovered	Traes_1BS_66CE2A853	m140526_121759_42199_c100632732550000001823123009121491_s1_X0/48769/1701_58_CCS
1BS_3443778.1.1	Newly discovered	1BS_3443778.1	m140527_015726_42199_c100632732550000001823123009121496_s1_X0/141972/34_3680_CCS
1BS_3443903.1.1	Newly discovered	Traes_1BS_328CAAF04	m140526_192054_42199_c100632732550000001823123009121494_s1_X0/97464/49_2890_CCS
1BS_3443903.1.2	Confirming known	Traes_1BS_328CAAF04	m140526_192054_42199_c100632732550000001823123009121494_s1_X0/2801/2804_57_CCS
1BS_3444465.1.1	Confirming known	Traes_1BS_6D4A8068C	m140526_192054_42199_c100632732550000001823123009121494_s1_X0/105234/30_2750_CCS
1BS_3444985.1.1	Confirming known	Traes_1BS_FD6D1A66A	m140526_170016_42199_c100632732550000001823123009121493_s1_X0/84116/1872_60_CCS
1BS_3445512.1.1	Confirming known	Traes_1BS_FBF1374A6	m140526_192054_42199_c100632732550000001823123009121494_s1_X0/115809/2817_55_CCS
1BS_3445953.1.1	Confirming known	Traes_1BS_CEAA08BE7	m140526_223619_42199_c100632732550000001823123009121495_s1_X0/95810/30_2861_CCS
1BS_3446329.1.1	Confirming known	Traes_1BS_1425AAD7C	m140526_170016_42199_c100632732550000001823123009121493_s1_X0/84169/2012_56_CCS
1BS_3446329.1.2	Confirming known	Traes_1BS_1425AAD7C	m140526_143950_42199_c100632732550000001823123009121492_s1_X0/39858/30_2042_CCS
1BS_3446818.1.1	Confirming known	Traes_1BS_2F6DD776E	m140526_143950_42199_c100632732550000001823123009121492_s1_X0/114906/1429_60_CCS
1BS_3447069.1.1	Confirming known	Traes_1BS_178835D60	m140526_192054_42199_c100632732550000001823123009121494_s1_X0/84878/31_2648_CCS
1BS_3447268.1.1	Confirming known	Traes_1BS_7CD83DD0A	m140526_143950_42199_c100632732550000001823123009121492_s1_X0/39546/30_1430_CCS
1BS_3447578.1.2	Newly discovered	Traes_1BS_C370FEEA6	m140526_192054_42199_c100632732550000001823123009121494_s1_X0/102835/2585_56_CCS
1BS_3447578.1.1	Confirming known	Traes_1BS_C370FEEA6	m140526_095907_42199_c100632732550000001823123009121490_s1_X0/29935/1745_56_CCS
1BS_3447578.1.3	Confirming known	Traes_1BS_C370FEEA6	m140526_192054_42199_c100632732550000001823123009121494_s1_X0/65728/3676_60_CCS
1BS_3447578.2.1	Confirming known	Traes_1BS_3F40BDD15	m140526_192054_42199_c100632732550000001823123009121494_s1_X0/116335/2965_59_CCS
1BS_3448417.1.1	Newly discovered	1BS_3448417.1	m140527_051317_42199_c100632732550000001823123009121497_s1_X0/123552/31_4327_CCS
1BS_3448417.1.2	Newly discovered	1BS_3448417.1	m140526_095907_42199_c100632732550000001823123009121490_s1_X0/132741/29_1902_CCS
1BS_3449671.1.3	Newly discovered	Traes_1BS_150B8BF86	m140526_223619_42199_c100632732550000001823123009121495_s1_X0/74203/31_3562_CCS
1BS_3449671.1.1	Confirming known	Traes_1BS_150B8BF86	m140527_015726_42199_c100632732550000001823123009121496_s1_X0/20663/33_2999_CCS
1BS_3449671.1.2	Confirming known	Traes_1BS_150B8BF86	m140526_192054_42199_c100632732550000001823123009121494_s1_X0/56818/31_2799_CCS
1BS_3449671.1.4	Confirming known	Traes_1BS_150B8BF86	m140526_095907_42199_c100632732550000001823123009121490_s1_X0/16275/1777_55_CCS
1BS_3450409.1.1	Confirming known	Traes_1BS_7428CB086	m140527_015726_42199_c100632732550000001823123009121496_s1_X0/64261/2727_56_CCS
1BS_3450821.1.1	Confirming known	Traes_1BS_47F027BBE	m140526_143950_42199_c100632732550000001823123009121492_s1_X0/36885/2393_50_CCS
1BS_3451777.1.1	Newly discovered	Traes_1BS_A5299122E	m140526_143950_42199_c100632732550000001823123009121492_s1_X0/59519/31_1990_CCS
1BS_3451777.1.2	Confirming known	Traes_1BS_A5299122E	m140526_095907_42199_c100632732550000001823123009121490_s1_X0/72072/1988_56_CCS
1BS_3451850.1.1	Newly discovered	Traes_1BS_79C5A377B	m140527_015726_42199_c100632732550000001823123009121496_s1_X0/65416/2821_54_CCS
1BS_3451866.1.1	Newly discovered	1BS_3451866.1	m140527_051317_42199_c100632732550000001823123009121497_s1_X0/20892/31_3112_CCS
1BS_3451897.1.1	Newly discovered	Traes_1BS_D4341A976	m140526_170016_42199_c100632732550000001823123009121493_s1_X0/61088/30_1903_CCS
1BS_3451897.1.4	Newly discovered	Traes_1BS_D4341A976	m140526_192054_42199_c100632732550000001823123009121494_s1_X0/100455/2594_56_CCS
1BS_3451897.1.2	Confirming known	Traes_1BS_D4341A976	m140526_192054_42199_c100632732550000001823123009121494_s1_X0/125657/28_2973_CCS
1BS_3451897.1.3	Confirming known	Traes_1BS_D4341A976	m140526_223619_42199_c100632732550000001823123009121495_s1_X0/120973/2750_56_CCS
1BS_3451964.1.1	Confirming known	Traes_1BS_68F77FAE7	m140526_170016_42199_c100632732550000001823123009121493_s1_X0/127694/31_1628_CCS
1BS_3451992.1.1	Confirming known	Traes_1BS_EABA5126F	m140527_015726_42199_c100632732550000001823123009121496_s1_X0/152699/2958_54_CCS
1BS_3452303.1.1	Confirming known	Traes_1BS_9AA318EC6	m140527_015726_42199_c100632732550000001823123009121496_s1_X0/109554/35_2715_CCS
1BS_3452327.1.2	Newly discovered	Traes_1BS_6F5A5981E	m140527_051317_42199_c100632732550000001823123009121497_s1_X0/62903/31_2807_CCS
1BS_3452327.1.1	Confirming known	Traes_1BS_6F5A5981E	m140527_015726_42199_c100632732550000001823123009121496_s1_X0/87177/2865_60_CCS
1BS_3452721.1.1	Newly discovered	1BS_3452721.1	m140526_143950_42199_c100632732550000001823123009121492_s1_X0/135226/1791_94_CCS
1BS_3453043.1.1	Newly discovered	1BS_3453043.1	m140526_121759_42199_c100632732550000001823123009121491_s1_X0/116857/1751_55_CCS
1BS_3453209.1.1	Newly discovered	Traes_1BS_78F0B2BA3	m140526_143950_42199_c100632732550000001823123009121492_s1_X0/122918/31_1764_CCS
1BS_3453419.1.1	Confirming known	Traes_1BS_40F6DB3E3	m140526_223619_42199_c100632732550000001823123009121495_s1_X0/109233/2830_57_CCS
1BS_3453626.1.2	Newly discovered	Traes_1BS_170500B8B	m140526_143950_42199_c100632732550000001823123009121492_s1_X0/131063/2042_57_CCS
1BS_3453626.1.1	Confirming known	Traes_1BS_170500B8B	m140527_015726_42199_c100632732550000001823123009121496_s1_X0/101935/29_2506_CCS
1BS_3453731.1.1	Confirming known	Traes_1BS_48A785EDD	m140527_051317_42199_c100632732550000001823123009121497_s1_X0/26615/2617_56_CCS
1BS_3454291.1.1	Confirming known	Traes_1BS_A2CB3D19C	m140526_170016_42199_c100632732550000001823123009121493_s1_X0/75974/32_1612_CCS
1BS_3454525.1.1	Newly discovered	Traes_1BS_CEB5DA163	m140526_223619_42199_c100632732550000001823123009121495_s1_X0/114474/30_3180_CCS
1BS_3454525.2.1	Newly discovered	1BS_3454525.2	m140526_192054_42199_c100632732550000001823123009121494_s1_X0/23551/2603_54_CCS
1BS_3454721.1.1	Confirming known	Traes_1BS_64FCD81A4	m140526_121759_42199_c100632732550000001823123009121491_s1_X0/79948/1818_53_CCS
1BS_3455259.1.1	Newly discovered	1BS_3455259.1	m140527_051317_42199_c100632732550000001823123009121497_s1_X0/58463/30_2914_CCS
1BS_3455259.1.2	Newly discovered	1BS_3455259.1	m140527_015726_42199_c100632732550000001823123009121496_s1_X0/75039/31_2476_CCS
1BS_3455259.1.3	Newly discovered	1BS_3455259.1	m140526_143950_42199_c100632732550000001823123009121492_s1_X0/73610/31_1817_CCS
1BS_3455341.1.1	Confirming known	Traes_1BS_EDF594647	m140526_170016_42199_c100632732550000001823123009121493_s1_X0/148716/2086_50_CCS
1BS_3455341.1.2	Confirming known	Traes_1BS_EDF594647	m140526_170016_42199_c100632732550000001823123009121493_s1_X0/55903/31_1942_CCS
1BS_3455502.1.1	Confirming known	Traes_1BS_63D619FA7	m140526_121759_42199_c100632732550000001823123009121491_s1_X0/120630/1802_49_CCS
1BS_3455502.1.2	Confirming known	Traes_1BS_63D619FA7	m140526_143950_42199_c100632732550000001823123009121492_s1_X0/154683/31_1564_CCS
1BS_3456729.1.1	Newly discovered	1BS_3456729.1	m140526_170016_42199_c100632732550000001823123009121493_s1_X0/118880/30_1520_CCS
1BS_3456976.1.1	Confirming known	Traes_1BS_82B47CBF7	m140527_015726_42199_c100632732550000001823123009121496_s1_X0/36801/4265_59_CCS
1BS_3456976.1.2	Confirming known	Traes_1BS_82B47CBF7	m140527_051317_42199_c100632732550000001823123009121497_s1_X0/151258/4156_53_CCS
1BS_3457136.1.1	Newly discovered	1BS_3457136.1	m140526_095907_42199_c100632732550000001823123009121490_s1_X0/129738/1759_58_CCS
1BS_3457388.1.1	Newly discovered	1BS_3457388.1	m140526_192054_42199_c100632732550000001823123009121494_s1_X0/33751/3199_57_CCS
1BS_3458468.1.1	Confirming known	Traes_1BS_17F50CC8B	m140526_143950_42199_c100632732550000001823123009121492_s1_X0/106259/2016_56_CCS
1BS_3459642.1.1	Newly discovered	1BS_3459642.1	m140526_223619_42199_c100632732550000001823123009121495_s1_X0/73357/31_2830_CCS
1BS_3459804.1.1	Confirming known	Traes_1BS_26A6B2427	m140526_095907_42199_c100632732550000001823123009121490_s1_X0/107737/1635_64_CCS
1BS_3461713.1.1	Confirming known	Traes_1BS_A00884C26	m140527_051317_42199_c100632732550000001823123009121497_s1_X0/26871/3144_60_CCS
1BS_3461740.1.1	Newly discovered	1BS_3461740.1	m140526_095907_42199_c100632732550000001823123009121490_s1_X0/141238/30_1617_CCS
1BS_3461740.1.2	Newly discovered	1BS_3461740.1	m140526_223619_42199_c100632732550000001823123009121495_s1_X0/58582/2655_57_CCS
1BS_3461740.1.3	Newly discovered	1BS_3461740.1	m140527_051317_42199_c100632732550000001823123009121497_s1_X0/72594/31_2656_CCS
1BS_3462126.1.1	Confirming known	Traes_1BS_80E3F3FA5	m140527_015726_42199_c100632732550000001823123009121496_s1_X0/73332/3625_59_CCS
1BS_3462795.1.1	Newly discovered	1BS_3462795.1	m140526_192054_42199_c100632732550000001823123009121494_s1_X0/132170/34_2835_CCS
1BS_3463122.1.1	Confirming known	Traes_1BS_C86C7CAF3	m140526_192054_42199_c100632732550000001823123009121494_s1_X0/154000/3034_67_CCS
1BS_3463280.1.1	Newly discovered	1BS_3463280.1	m140526_192054_42199_c100632732550000001823123009121494_s1_X0/79101/31_3604_CCS
1BS_3463337.1.1	Confirming known	Traes_1BS_243851B3C	m140526_095907_42199_c100632732550000001823123009121490_s1_X0/86531/1825_56_CCS
1BS_3463337.2.1	Confirming known	Traes_1BS_FEA181281	m140526_095907_42199_c100632732550000001823123009121490_s1_X0/119459/31_1002_CCS
1BS_3463900.1.1	Confirming known	Traes_1BS_548536A26	m140526_095907_42199_c100632732550000001823123009121490_s1_X0/58998/29_1202_CCS
1BS_3464110.1.1	Newly discovered	Traes_1BS_107E10A97	m140526_170016_42199_c100632732550000001823123009121493_s1_X0/148303/2101_54_CCS
1BS_3464110.1.2	Newly discovered	Traes_1BS_107E10A97	m140526_143950_42199_c100632732550000001823123009121492_s1_X0/127075/2410_55_CCS
1BS_3464110.1.4	Newly discovered	Traes_1BS_107E10A97	m140527_051317_42199_c100632732550000001823123009121497_s1_X0/146842/30_3391_CCS
1BS_3464110.1.5	Newly discovered	Traes_1BS_107E10A97	m140526_223619_42199_c100632732550000001823123009121495_s1_X0/93787/3269_50_CCS
1BS_3464110.1.3	Confirming known	Traes_1BS_107E10A97	m140526_192054_42199_c100632732550000001823123009121494_s1_X0/47705/3407_61_CCS
1BS_3464188.1.1	Confirming known	Traes_1BS_51D0630EC	m140526_121759_42199_c100632732550000001823123009121491_s1_X0/84999/1034_59_CCS
1BS_3464399.1.1	Newly discovered	Traes_1BS_7D76D695B	m140527_051317_42199_c100632732550000001823123009121497_s1_X0/14958/30_3190_CCS
1BS_3464399.1.3	Newly discovered	Traes_1BS_7D76D695B	m140526_192054_42199_c100632732550000001823123009121494_s1_X0/140187/3391_50_CCS
1BS_3464399.1.2	Confirming known	Traes_1BS_7D76D695B	m140527_051317_42199_c100632732550000001823123009121497_s1_X0/60993/3513_59_CCS
1BS_3464611.1.1	Newly discovered	1BS_3464611.1	m140526_143950_42199_c100632732550000001823123009121492_s1_X0/29824/31_896_CCS
1BS_3464775.1.1	Newly discovered	Traes_1BS_C59E4945B	m140526_192054_42199_c100632732550000001823123009121494_s1_X0/126131/30_3076_CCS
1BS_3466033.1.1	Newly discovered	1BS_3466033.1	m140526_170016_42199_c100632732550000001823123009121493_s1_X0/27116/1555_57_CCS
1BS_3466245.1.1	Confirming known	Traes_1BS_C1187336E	m140526_121759_42199_c100632732550000001823123009121491_s1_X0/54075/1723_55_CCS
1BS_3466542.1.1	Newly discovered	1BS_3466542.1	m140527_051317_42199_c100632732550000001823123009121497_s1_X0/128145/2588_48_CCS
1BS_3466542.2.1	Confirming known	Traes_1BS_CC8A2706D	m140526_192054_42199_c100632732550000001823123009121494_s1_X0/120435/3302_61_CCS
1BS_3467230.1.1	Newly discovered	1BS_3467230.1	m140527_015726_42199_c100632732550000001823123009121496_s1_X0/30763/2769_54_CCS
1BS_3467230.1.2	Newly discovered	1BS_3467230.1	m140526_192054_42199_c100632732550000001823123009121494_s1_X0/17840/62_2625_CCS
1BS_3467440.1.1	Confirming known	Traes_1BS_282C4747C	m140527_051317_42199_c100632732550000001823123009121497_s1_X0/114911/31_3227_CCS
1BS_3467440.1.2	Confirming known	Traes_1BS_282C4747C	m140527_015726_42199_c100632732550000001823123009121496_s1_X0/60912/32_2542_CCS
1BS_3467440.1.3	Confirming known	Traes_1BS_282C4747C	m140527_051317_42199_c100632732550000001823123009121497_s1_X0/87768/3936_64_CCS
1BS_3467504.1.1	Newly discovered	Traes_1BS_64E9CC6E0	m140527_015726_42199_c100632732550000001823123009121496_s1_X0/30248/31_3942_CCS
1BS_3467504.1.2	Confirming known	Traes_1BS_64E9CC6E0	m140527_015726_42199_c100632732550000001823123009121496_s1_X0/14388/30_4002_CCS
1BS_3467639.1.1	Newly discovered	1BS_3467639.1	m140526_121759_42199_c100632732550000001823123009121491_s1_X0/34985/27_1974_CCS
1BS_3467639.1.2	Newly discovered	1BS_3467639.1	m140526_095907_42199_c100632732550000001823123009121490_s1_X0/158359/34_985_CCS
1BS_3467899.1.1	Confirming known	Traes_1BS_06BB96937	m140526_143950_42199_c100632732550000001823123009121492_s1_X0/60648/31_1558_CCS
1BS_3468541.1.1	Confirming known	Traes_1BS_2B20E79A8	m140526_223619_42199_c100632732550000001823123009121495_s1_X0/83144/31_3877_CCS
1BS_3468955.1.1	Confirming known	Traes_1BS_BCC2C28A7	m140526_121759_42199_c100632732550000001823123009121491_s1_X0/144558/32_2219_CCS
1BS_3469276.1.1	Confirming known	Traes_1BS_757804D58	m140526_143950_42199_c100632732550000001823123009121492_s1_X0/82773/32_1934_CCS
1BS_3469276.2.1	Confirming known	Traes_1BS_DB9A576D4	m140526_143950_42199_c100632732550000001823123009121492_s1_X0/35566/30_1818_CCS
1BS_3469632.1.2	Newly discovered	Traes_1BS_228D5BA15	m140526_095907_42199_c100632732550000001823123009121490_s1_X0/77294/2594_54_CCS
1BS_3469632.1.1	Confirming known	Traes_1BS_228D5BA15	m140526_192054_42199_c100632732550000001823123009121494_s1_X0/102552/2699_56_CCS
1BS_3469632.1.3	Confirming known	Traes_1BS_228D5BA15	m140526_095907_42199_c100632732550000001823123009121490_s1_X0/154893/1715_57_CCS
1BS_3469632.1.4	Confirming known	Traes_1BS_228D5BA15	m140526_170016_42199_c100632732550000001823123009121493_s1_X0/86705/30_1711_CCS
1BS_3470115.1.1	Confirming known	Traes_1BS_4D249391E	m140527_051317_42199_c100632732550000001823123009121497_s1_X0/126037/31_2675_CCS
1BS_3470582.1.1	Confirming known	Traes_1BS_3FEEE2A62	m140526_192054_42199_c100632732550000001823123009121494_s1_X0/38711/30_3637_CCS
1BS_3470791.1.1	Confirming known	Traes_1BS_56AFEB204	m140527_051317_42199_c100632732550000001823123009121497_s1_X0/29629/3287_57_CCS
1BS_3471201.1.1	Confirming known	Traes_1BS_F0B3321AE	m140526_192054_42199_c100632732550000001823123009121494_s1_X0/23781/30_3175_CCS
1BS_3472046.1.2	Newly discovered	Traes_1BS_416AA448E	m140527_015726_42199_c100632732550000001823123009121496_s1_X0/22896/30_2951_CCS
1BS_3472046.1.1	Confirming known	Traes_1BS_416AA448E	m140527_015726_42199_c100632732550000001823123009121496_s1_X0/40048/32_3085_CCS
1BS_3472385.1.1	Confirming known	Traes_1BS_0FB6F2DA6	m140527_051317_42199_c100632732550000001823123009121497_s1_X0/96715/3782_57_CCS
1BS_3472561.1.1	Newly discovered	1BS_3472561.1	m140526_170016_42199_c100632732550000001823123009121493_s1_X0/127112/32_1629_CCS
1BS_3472667.1.1	Newly discovered	Traes_1BS_B97B72C87	m140526_223619_42199_c100632732550000001823123009121495_s1_X0/90037/2715_53_CCS
1BS_3472667.2.1	Confirming known	Traes_1BS_328E7387C	m140526_192054_42199_c100632732550000001823123009121494_s1_X0/34144/2830_54_CCS
1BS_3472946.1.1	Newly discovered	Traes_1BS_45869F446	m140526_223619_42199_c100632732550000001823123009121495_s1_X0/134985/30_2782_CCS
1BS_3473250.1.1	Confirming known	Traes_1BS_90AEC8678	m140526_121759_42199_c100632732550000001823123009121491_s1_X0/35342/29_1750_CCS
1BS_3473364.1.1	Newly discovered	1BS_3473364.1	m140526_223619_42199_c100632732550000001823123009121495_s1_X0/77657/3288_54_CCS
1BS_3473364.1.2	Newly discovered	1BS_3473364.1	m140527_051317_42199_c100632732550000001823123009121497_s1_X0/94722/32_2943_CCS
1BS_3474003.1.1	Confirming known	Traes_1BS_D3FD8CC9D	m140526_121759_42199_c100632732550000001823123009121491_s1_X0/49582/1773_60_CCS
1BS_3474629.1.1	Newly discovered	1BS_3474629.1	m140526_170016_42199_c100632732550000001823123009121493_s1_X0/46499/31_1838_CCS
1BS_3474680.1.1	Confirming known	Traes_1BS_5F2749367	m140526_121759_42199_c100632732550000001823123009121491_s1_X0/73121/1989_55_CCS
1BS_3474683.1.1	Newly discovered	Traes_1BS_CF75D4172	m140527_015726_42199_c100632732550000001823123009121496_s1_X0/66237/2488_54_CCS
1BS_3474683.1.2	Confirming known	Traes_1BS_CF75D4172	m140526_170016_42199_c100632732550000001823123009121493_s1_X0/98884/31_1680_CCS
1BS_3474908.1.1	Confirming known	Traes_1BS_4575C99A4	m140526_095907_42199_c100632732550000001823123009121490_s1_X0/142231/29_1645_CCS
1BS_3475480.1.2	Newly discovered	Traes_1BS_B9CBEFAE5	m140527_015726_42199_c100632732550000001823123009121496_s1_X0/103138/30_3170_CCS
1BS_3475480.1.1	Confirming known	Traes_1BS_B9CBEFAE5	m140526_192054_42199_c100632732550000001823123009121494_s1_X0/109644/29_3041_CCS
1BS_3475480.1.3	Confirming known	Traes_1BS_B9CBEFAE5	m140526_192054_42199_c100632732550000001823123009121494_s1_X0/124418/32_3654_CCS
1BS_3475480.1.4	Confirming known	Traes_1BS_B9CBEFAE5	m140526_223619_42199_c100632732550000001823123009121495_s1_X0/103589/3516_60_CCS
1BS_3475541.1.1	Newly discovered	Traes_1BS_BEF75A847	m140526_143950_42199_c100632732550000001823123009121492_s1_X0/85043/35_1904_CCS
1BS_3475541.1.2	Confirming known	Traes_1BS_BEF75A847	m140526_223619_42199_c100632732550000001823123009121495_s1_X0/106235/2806_59_CCS
1BS_3475541.1.3	Confirming known	Traes_1BS_BEF75A847	m140526_192054_42199_c100632732550000001823123009121494_s1_X0/96125/28_2625_CCS
1BS_3475593.1.1	Newly discovered	1BS_3475593.1	m140526_192054_42199_c100632732550000001823123009121494_s1_X0/75966/31_2784_CCS
1BS_3475709.1.1	Confirming known	Traes_1BS_1CDBB0B18	m140526_143950_42199_c100632732550000001823123009121492_s1_X0/6806/1611_54_CCS
1BS_3475762.1.1	Confirming known	Traes_1BS_CA209AE61	m140527_051317_42199_c100632732550000001823123009121497_s1_X0/27696/31_2743_CCS
1BS_3477122.1.1	Newly discovered	1BS_3477122.1	m140526_143950_42199_c100632732550000001823123009121492_s1_X0/117602/1579_60_CCS
1BS_3477699.1.1	Confirming known	Traes_1BS_58B4D7271	m140526_121759_42199_c100632732550000001823123009121491_s1_X0/80180/1478_51_CCS
1BS_3478203.1.1	Newly discovered	1BS_3478203.1	m140526_192054_42199_c100632732550000001823123009121494_s1_X0/133252/31_3157_CCS
1BS_3478203.2.1	Newly discovered	1BS_3478203.2	m140526_121759_42199_c100632732550000001823123009121491_s1_X0/57388/1955_75_CCS
[truncated: 20,772 more rows]
