# Supplementary material for: Single-molecule real-time transcript sequencing facilitates common wheat genome annotation and grain transcriptome research
Source: BMC Genomics. 2015 Dec 9;16:1039. doi: 10.1186/s12864-015-2257-y (PMC4673716; doi:10.1186/s12864-015-2257-y)
Supplement: Additional file 8: — List of 180 transcripts each spanning two or three separately annotated gene models in Chinese Spring draft genome sequence. (XLS 28 kb) [file 12864_2015_2257_MOESM8_ESM.xls]

## Sheet: Sheet1
Additional file 8: List of 180 transcripts each spanning two or three separately annotated gene models in Chinese Spring draft genome sequence
Transcript				Chinese Spring genes covered
Name	ORF	Residue of deduced protein (aa)		Gene 1	Gene 2	Gene 3
1AL_3134597.1.1	+	515		Traes_1AL_65C9051D9	Traes_1AL_9ABFCBB57
1AL_328874.1.2	+	462		Traes_1AL_1D67DFF81	Traes_1AL_4B2CAEDE1
1AL_3887185.2.1	+	398		Traes_1AL_41AE35C99	Traes_1AL_F1652A014
1AL_3888283.1.2	+	1014		Traes_1AL_2D4B01C64	Traes_1AL_6275047AA
1AL_3901834.2.3	+	530		Traes_1AL_1E78CB1E0	Traes_1AL_9C419A476
1AL_3917256.1.3	+	1057		Traes_1AL_7763B43BF	Traes_1AL_D4D0050BD
1AL_3926858.1.1	+	647		Traes_1AL_39F7B6277	Traes_1AL_BA559DE2A
1BL_3790929.1.1	+	461		Traes_1BL_EBB6569F1	Traes_1BL_EBF589930
1BL_3838046.1.1	+	233		Traes_1BL_2175ADC52	Traes_1BL_BED7D477C
1BL_3838543.1.1	+	898		Traes_1BL_1656BF203	Traes_1BL_297B6771A
1BL_3915041.1.1	+	375		Traes_1BL_627D564A9	Traes_1BL_EBAF41F1E
1BL_3917865.1.1	-	798		Traes_1BL_0911A8BBA	Traes_1BL_508896426
1BS_3440731.1.1	-	608		Traes_1BS_4FC420ED5	Traes_1BS_E0F21D7B0
1DL_2233171.1.1	-	731		Traes_1DL_88D2ACD05	Traes_1DL_925B198C1
1DL_2234009.1.10	+	831		Traes_1DL_39C7CF629	Traes_1DL_62A869C44
1DL_2236075.1.1	+	280		Traes_1DL_4888B2B05	Traes_1DL_F29500B14
1DL_2265644.1.2	-	1079		Traes_1DL_77BC2F693	Traes_1DL_C66DC04B4
1DL_2280393.1.1	+	388		Traes_1DL_2CBDC7CEA	Traes_1DL_EC672E455
1DS_1914434.1.3	+	870		Traes_1DS_7C137CD7D	Traes_1DS_8A03AA31D
2AL_6317098.1.1	+	471		Traes_2AL_D3CA0490C	Traes_2AL_F39CAB37B
2AL_6327080.1.3	+	586		Traes_2AL_360F39CDF	Traes_2AL_40B3F30C9
2AL_6339618.1.1	+	301		Traes_2AL_BF78B7803	Traes_2AL_F93DF4951
2AL_6340428.1.1	+	831		Traes_2AL_6B94AA858	Traes_2AL_7CEF29BD9
2AL_6344229.1.4	-	1022		Traes_2AL_66079157A	Traes_2AL_D51432FE5
2AL_6360679.1.1	+	742		Traes_2AL_3208CE62A	Traes_2AL_AC822B5BC
2AL_6428799.1.1	+	773		Traes_2AL_49BBA1645	Traes_2AL_64E61AB1B
2AS_5208305.1.1	+	1073		Traes_2AS_163C67BA9	Traes_2AS_23EBD417F
2AS_5221758.1.1	+	849		Traes_2AS_4AB51ACE2	Traes_2AS_BA55E613D
2AS_5300175.1.1	-	465		Traes_2AS_4360DFF1D	Traes_2AS_ECE815D45
2BL_3929536.1.1	+	420		Traes_2BL_101785F13	Traes_2BL_645795E33	Traes_2BL_E36E21AF2
2BL_7955868.1.1	+	485		Traes_2BL_33E5CFD18	Traes_2BL_773BDCEBD
2BL_7965659.1.2	-	157		Traes_2BL_032A12DB3	Traes_2BL_4AAB8719F
2BL_8001316.1.1	-	524		Traes_2BL_3F9E29A97	Traes_2BL_473FE4506
2BL_8030958.1.1	+	1120		Traes_2BL_C4FC7A0D1	Traes_2BL_EF8A95C4C
2BL_8052386.1.1	+	321		Traes_2BL_7AA23D265	Traes_2BL_C1F21D612
2BS_5155291.1.1	-	1028		Traes_2BS_00DF01F06	Traes_2BS_033FD1621	Traes_2BS_D46E40C29
2BS_5167918.2.1	+	516		Traes_2BS_8B4CB340F	Traes_2BS_B56626C9D
2BS_5205522.1.1	-	424		Traes_2BS_50BDF9BAF	Traes_2BS_970820B6A
2BS_5206271.1.1	-	953		Traes_2BS_009718F07	Traes_2BS_2272AAEE2
2BS_5216251.1.1	-	320		Traes_2BS_6DCA911CE	Traes_2BS_86D5019F6
2BS_5246161.1.1	-	444		Traes_2BS_3D89DF0AD	Traes_2BS_E73AD7BBE
2DL_9855231.1.1	+	514		Traes_2DL_62ACB7134	Traes_2DL_9AB21C68A
2DL_9882161.1.2	-	940		Traes_2DL_6411EB0DB	Traes_2DL_7A302A688
2DL_9907421.1.1	+	536		Traes_2DL_52CDCA2D8	Traes_2DL_756D1F4ED
2DS_5318666.2.2	+	846		Traes_2DS_889AD168A	Traes_2DS_D20C21276
2DS_5330417.1.1	+	218		Traes_2DS_0BF065EE7	Traes_2DS_C1B756730
2DS_5367285.1.1	-	1064		Traes_2DS_1CCC6EE72	Traes_2DS_573D41BEB
2DS_5370262.1.1	+	397		Traes_2DS_25B4ADDF4	Traes_2DS_F150D7E2C
2DS_5377729.1.2	+	1059		Traes_2DS_8B6A73B45	Traes_2DS_DFADDF6CE
2DS_5384376.1.2	+	1156		Traes_2DS_5EDBC598A	Traes_2DS_C5098AF76	Traes_2DS_F5AB7891C
3AL_4424940.1.2	+	667		Traes_3AL_469BDE4E4	Traes_3AL_A744FA135
3AL_4430324.1.2	+	626		Traes_3AL_72881D8A9	Traes_3AL_BD746E324
3B_10403976.1.1	-	1038		Traes_3B_050F5B97C	Traes_3B_A4328B909
3B_10413721.1.1	-	964		Traes_3B_83822F357	Traes_3B_A295E2092
3B_10427323.2.1	+	583		Traes_3B_181BA33CF	Traes_3B_AE8807A42
3B_10447745.1.1	+	410		Traes_3B_63651ECFF	Traes_3B_F6ADC8A29
3B_10478127.1.1	-	392		Traes_3B_10E6AD0A9	Traes_3B_B5A74E1CE
3B_10496681.1.2	+	959		Traes_3B_0A1DC838E	Traes_3B_67728EF99
3B_10518572.1.1	+	415		Traes_3B_391875937	Traes_3B_DEB4219A3
3B_10690300.2.3	+	770		Traes_3B_2316A632A	Traes_3B_F892ECD58
3B_10741112.1.1	+	707		Traes_3B_33AD5DD57	Traes_3B_8A0EABD7C
3B_10756673.1.1	+	405		Traes_3B_960E38D4A	Traes_3B_C76B9E949
3DL_6888050.1.1	+	860		Traes_3DL_19D2F3EFB	Traes_3DL_C274A503C
4AL_4984961.1.2	+	948		Traes_4AL_0F1F293DE	Traes_4AL_2F7E6536A
4AL_7075566.1.1	+	393		Traes_4AL_0936256E8	Traes_4AL_EAA05BD41
4AL_7174822.1.1	+	561		Traes_4AL_2E9B496F6	Traes_4AL_B5DA1307A
4AS_2792131.1.1	-	1162		Traes_4AS_C26C94D1A	Traes_4AS_FBF823A68
4BL_6846736.1.1	-	446		Traes_4BL_9F895AA21	Traes_4BL_AFC2989DB
4BL_6961329.1.1	-	264		Traes_4BL_66E76E6B0	Traes_4BL_7D2DDCA26
4BL_6976313.1.1	-	585		Traes_4BL_8716D717F	Traes_4BL_C2D358ED7
4BL_6980841.1.3	+	284		Traes_4BL_6078E6A6A	Traes_4BL_A68D2FA1B
4BL_7014842.1.1	+	308		Traes_4BL_51BBD5E74	Traes_4BL_749A92D3C
4BL_7034470.1.3	+	1307		Traes_4BL_A5536835C	Traes_4BL_E03AA7A05
4BL_7035280.1.1	-	1161		Traes_4BL_4D7687B98	Traes_4BL_9C9FAF62C
4BL_7035312.2.1	+	813		Traes_4BL_1BB6CCC86	Traes_4BL_1BCB8BBF3
4BS_4896198.1.1	-	451		Traes_4BS_4C93C1E27	Traes_4BS_E5F2918D0
4BS_4910453.1.2	-	778		Traes_4BS_6AF0869EC	Traes_4BS_F74B411CB
4BS_4922257.2.1	-	1195		Traes_4BS_999EAC9B4	Traes_4BS_A435E6D76
4BS_4924340.2.1	-	649		Traes_4BS_067D197F2	Traes_4BS_15014415A
4BS_4930108.1.2	-	206		Traes_4BS_1687E4DC6	Traes_4BS_6B669D720
4BS_4946060.1.1	-	590		Traes_4BS_CBBA8D8D1	Traes_4BS_E5AE005AB
4DL_14312177.1.2	+	1052		Traes_4DL_5C0B9E7D7	Traes_4DL_C2F35966E
4DL_14313009.2.1	+	449		Traes_4DL_43363149D	Traes_4DL_99308AE34
4DL_14413257.1.1	-	464		Traes_4DL_D89FD9F31	Traes_4DL_EAC701192
4DL_14457766.1.1	+	506		Traes_4DL_3A16689F6	Traes_4DL_FA8591613
4DL_14462124.1.4	-	742		Traes_4DL_9C377A97B	Traes_4DL_B0127C0E8
4DL_14465231.1.3	-	830		Traes_4DL_AC6A6225E	Traes_4DL_EF6739023
4DS_2290960.1.1	+	693		Traes_4DS_6204B46B3	Traes_4DS_6E967C582
4DS_2299795.1.1	+	462		Traes_4DS_88CAB85BF	Traes_4DS_E978268D3
4DS_2326689.1.1	+	1017		Traes_4DS_683D45495	Traes_4DS_6C0D59DCD
4DS_768854.1.1	+	800		Traes_4DS_54EC7A999	Traes_4DS_B6DBAD859
5AL_1882327.1.1	+	495		Traes_5AL_4A4031CAB	Traes_5AL_C5AAF6700
5AL_2693481.1.1	+	442		Traes_5AL_4A2E14FF8	Traes_5AL_8AC4C469F
5AL_2785709.1.1	-	456		Traes_5AL_145D5296D	Traes_5AL_33C6EAA3A
5AS_1525060.1.1	+	690		Traes_5AS_00A90AD82	Traes_5AS_A97545593
5BL_10783517.1.1	+	452		Traes_5BL_58414B0B3	Traes_5BL_A0350B6AB
5BL_10853061.1.2	+	768		Traes_5BL_ECFF2CD6E	Traes_5BL_F43BDBCB9
5BL_10882912.1.1	+	773		Traes_5BL_21E77EF231	Traes_5BL_AD881F987
5BL_10890084.1.2	+	338		Traes_5BL_2EA3D0B35	Traes_5BL_DA0E36EAC
5BL_10909279.2.2	+	782		Traes_5BL_47A1890B3	Traes_5BL_5D50DECE4
5BS_2264814.1.2	+	1123		Traes_5BS_498B19FB1	Traes_5BS_B93FD701A
5BS_2296443.1.1	+	606		Traes_5BS_539BC939C	Traes_5BS_A9F2B65B5
5DL_4529956.1.1	-	802		Traes_5DL_161698203	Traes_5DL_83DA6EC83
5DL_4544512.1.1	+	1092		Traes_5DL_25FA5CCA4	Traes_5DL_CB10294B7
5DS_1877898.1.1	+	590		Traes_5DS_04753421E	Traes_5DS_97A54468E	Traes_5DS_CDA9E0ADA
5DS_2735123.1.1	+	955		Traes_5DS_0F4014DA2	Traes_5DS_52789690F
5DS_2751894.1.2	+	538		Traes_5DS_471DBE96B	Traes_5DS_FCE7BC3FA
5DS_2777187.1.1	+	518		Traes_5DS_79F3C97A8	Traes_5DS_B87E17C0B
6AL_5782642.1.1	-	485		Traes_6AL_6CA3E9A5E	Traes_6AL_D16774F7A
6AL_5787138.1.2	+	423		Traes_6AL_055CBC57B	Traes_6AL_24A5FC5D9
6AL_5793643.1.1	-	917		Traes_6AL_6FF2ED257	Traes_6AL_78DDE990E
6AL_5802290.1.1	+	786		Traes_6AL_D7BCBDB26	Traes_6AL_FCD808A2C
6AS_4338658.1.1	+	590		Traes_6AS_04753421E	Traes_6AS_97A54468E	Traes_6AS_CDA9E0ADA
6AS_4378990.1.1	+	988		Traes_6AS_568C2E194	Traes_6AS_BA83A2E54	Traes_6AS_C569696AC
6BL_4261058.1.2	+	1006		Traes_6BL_2B62D1458	Traes_6BL_3F2CF144C
6BL_4382980.1.1	+	339		Traes_6BL_8B72D8B69	Traes_6BL_DF5CF76C4
6BS_2941839.1.1	+	392		Traes_6BS_4B763762E	Traes_6BS_F79D003C2
6BS_2957675.1.2	+	798		Traes_6BS_1978224A0	Traes_6BS_7D81B5DE8
6BS_2969335.1.2	-	946		Traes_6BS_89E8D55D0	Traes_6BS_D6C182082
6BS_2975079.1.1	+	586		Traes_6BS_67DF198CC	Traes_6BS_8C6767FB6
6DL_3300527.1.1	-	424		Traes_6DL_5AEB328FD	Traes_6DL_A5425DCDB
6DL_415939.1.2	-	423		Traes_6DL_1654E6688	Traes_6DL_C3C1D4F54
6DS_1329023.1.1	+	798		Traes_6DS_60700BD59	Traes_6DS_97D3AAE99
6DS_2058142.1.2	+	403		Traes_6DS_31EB1D256	Traes_6DS_C9CAE7E0D
6DS_2120007.1.1	-	489		Traes_6DS_93D73467D	Traes_6DS_EFEBC476A
7AL_4505324.1.1	-	181		Traes_7AL_84BCD7C9F	Traes_7AL_BAC282382
7AL_4554852.1.1	-	316		Traes_7AL_00A01920C	Traes_7AL_03858230B	Traes_7AL_4B445A9F61
7AS_4249618.1.2	+	624		Traes_7AS_515A9DCA6	Traes_7AS_821092B8A
7AS_4250052.1.1	-	473		Traes_7AS_0680C7277	Traes_7AS_70ED86B15
7AS_4254825.1.1	-	340		Traes_7AS_6AEAE52A8	Traes_7AS_E0D388328
7AS_4256196.1.1	+	960		Traes_7AS_5E5DB8DA4	Traes_7AS_A286C4C3D	Traes_7AS_ADDBD43D9
7BL_6660000.1.1	+	704		Traes_7BL_AC3991EF7	Traes_7BL_DF6FB3A22
7BL_6667922.1.1	-	453		Traes_7BL_89FE78C10	Traes_7BL_DA88B14A8
7BL_6678965.1.2	+	716		Traes_7BL_81D136335	Traes_7BL_8D754DD36
7BL_6737036.1.1	+	608		Traes_7BL_AEA8574A0	Traes_7BL_D1FE93EA9
7BL_6738677.1.1	+	225		Traes_7BL_25AC7420A	Traes_7BL_F8BCA1CAE
7BL_6738777.1.2	+	908		Traes_7BL_87D6C1CF9	Traes_7BL_C6C4F6A34
7BL_6746741.1.1	-	172		Traes_7BL_20B08C649	Traes_7BL_9C5957D43
7BL_6751893.1.1	-	1119		Traes_7BL_5261694FC	Traes_7BL_543A30D32
7BS_3074148.1.1	-	1152		Traes_7BS_2E4959361	Traes_7BS_CE2FC50E8	Traes_7BS_F8DFCEE6A
7BS_3089818.1.2	+	311		Traes_7BS_33F1ADDE3	Traes_7BS_6761CDFB7
7BS_3098026.1.1	+	635		Traes_7BS_5184174A9	Traes_7BS_9B69EEDDB
7BS_3130451.1.1	-	387		Traes_7BS_1CF66EFF6	Traes_7BS_C6097D877
7BS_3143380.1.1	-	613		Traes_7BS_DA4128803	Traes_7BS_FF04E7BE3
7DL_3326866.1.1	-	513		Traes_7DL_33193C0C6	Traes_7DL_5CCA2031A	Traes_7DL_AA22FCDA3
7DL_3327916.1.2	-	343		Traes_7DL_74740E26C	Traes_7DL_9460C0687
7DL_3352274.1.1	+	683		Traes_7DL_55047B91E	Traes_7DL_61466B22F
7DL_3385232.1.1	-	325		Traes_7DL_5F89268B5	Traes_7DL_A3937AFA2
7DL_3390970.1.1	+	928		Traes_7DL_11C20FC1B	Traes_7DL_50FA9568B	Traes_7DL_F72543C0A
7DL_3393081.1.1	-	372		Traes_7DL_2B097FCAB	Traes_7DL_3DA6AF6D7
7DL_3393985.1.2	+	683		Traes_7DL_A215C1409	Traes_7DL_C9CE0B51E
7DS_3884810.1.2	+	852		Traes_7DS_2E80F225D	Traes_7DS_37A571B12
7DS_3962844.1.5	-	675		Traes_7DS_326DC5875	Traes_7DS_D439AB891
7DS_3962850.1.1	-	824		Traes_7DS_578B4D872	Traes_7DS_7921E91F6
7DS_3964452.1.1	-	492		Traes_7DS_71AA80028	Traes_7DS_E63D352B8
1DL_2251577.1.1	-	325		Traes_1DL_1BB7F42CF	Traes_1DL_33D7DD367
1DS_212037.1.1	-	163		Traes_1DS_002A822ED	Traes_1DS_F50F4FD97
2AS_5226342.2.1	-	224		Traes_2AS_3262BDB70	Traes_2AS_DF6438042
2DL_9860709.1.1	-	526		Traes_2DL_25A6307C3	Traes_2DL_9F24A54AF
3AL_4288125.1.2	-	614		Traes_3AL_9420119D5	Traes_3AL_CD04D11F1
3AL_4418187.1.1	+	141		Traes_3AL_3CE8B4063	Traes_3AL_4039AA1FF
3B_10430922.1.1	-	442		Traes_3B_CEBDC04EE	Traes_3B_CFB9D7EE1
3DL_6910644.1.1	+	213		Traes_3DL_28EA835CA	Traes_3DL_F9CD0CEFF
3DL_6956891.1.1	+	432		Traes_3DL_7F2900E33	Traes_3DL_91DF64B36
4AL_7118584.1.1	+	417		Traes_4AL_073E6E7A9	Traes_4AL_C362DF8E1
4AL_7169470.1.1	+	240		Traes_4AL_568959636	Traes_4AL_65A89094D	Traes_4AL_6CD571A59
4BL_7000916.1.1	-	502		Traes_4BL_34D53C30B	Traes_4BL_3A5910CB1
5AL_2735280.1.1	-	719		Traes_5AL_68844CE9B	Traes_5AL_F32827939
5AL_2792771.1.2	-	625		Traes_5AL_675886708	Traes_5AL_D5E86F8CE
5BL_10901960.1.1	+	167		Traes_5BL_65A89094D	Traes_5BL_6CD571A59
5DL_4594892.1.1	-	409		Traes_5DL_1AA4FD388	Traes_5DL_34CCC8525
6AS_4365115.1.1	+	474		Traes_6AS_0A92A2224	Traes_6AS_74A316EE0
6AS_4398880.1.3	+	100		Traes_6AS_71DD6D6B2	Traes_6AS_ABAB7D00C
6AS_4431653.1.1	+	163		Traes_6AS_A392958FC	Traes_6AS_D0075B3DA
7AL_4469524.1.1	+	80		Traes_7AL_A9B9E6216	Traes_7AL_BD075BE49
7AL_4525975.1.1	+	806		Traes_7AL_1415D04BF	Traes_7AL_EB3F7A0BF
7AL_4557168.1.1	-	326		Traes_7AL_3FF4A81EE	Traes_7AL_96B58B349
7BL_6705623.1.2	-	407		Traes_7BL_50B7AAED2	Traes_7BL_B7D8714F1
7BL_6730594.1.1	+	204		Traes_7BL_81AD7CDF8	Traes_7BL_FC86B4D6E
7DS_3969619.1.1	+	81		Traes_7DS_32013A8EC	Traes_7DS_E14CFC6F2
