# Supplementary material for: Single-molecule real-time transcript sequencing facilitates common wheat genome annotation and grain transcriptome research
Source: BMC Genomics. 2015 Dec 9;16:1039. doi: 10.1186/s12864-015-2257-y (PMC4673716; doi:10.1186/s12864-015-2257-y)
Supplement: Additional file 9: — List of 6030 genes with differentially expressed transcripts during caryopsis development. (XLSX 546 kb) [file 12864_2015_2257_MOESM9_ESM.xlsx]

## Sheet: Sheet1
Additional file 9: List of 6,030 genes with differentially expressed transcripts during caryopsis development
Gene	Number of transcript detected	Isoform_ID	Pattern of differential expression				Ortholog in B. distachyon	Ortholog in rice	Correspondence to known gene	Annotation (if available)
			Stage 1 (Unfertilized caryopses)	Stage 2 (Grains at 5 DAA)	Stage 3 (Grains at 15 DAA)	Stage 4 (Grains at 25 DAA)
Traes_1AL_C7C412713	1	a:1AL_126384.1.1	a	a	a	-	Bradi2g22040.1	LOC_Os05g40410.1		expressed protein
1AL_2104236.1	1	a:1AL_2104236.1.1	a	-	-	-
Traes_1AL_5C1CB556A	1	a:1AL_2580763.1.1	a	-	a	-	Bradi2g14600.1	LOC_Os05g10770.1	PKDM7D	transcription factor jumonji, putative, expressed
Traes_1AL_4F38F3938	1	a:1AL_2752572.1.1	a	a	a	-	Bradi2g22360.1	LOC_Os05g39850.1	MCM3	MCM3 - Putative minichromosome maintenance MCM complex subunit 3, expressed
Traes_1AL_CD9408167	1	a:1AL_276808.1.4	a	-	a	-	Bradi3g29247.1	LOC_Os10g34380.1	ATPRP40C,PRP40C	retrotransposon protein, putative, unclassified, expressed
Traes_1AL_114B29053	1	a:1AL_2770634.1.1	a	a	a	-	Bradi2g18300.1	LOC_Os05g46260.1		exostosin, putative, expressed
Traes_1AL_4905637FC	1	a:1AL_2797475.1.1	a	a	-	a	Bradi2g18260.1	LOC_Os05g46290.1	HSP60-3A	T-complex protein, putative, expressed
Traes_1AL_4371A203C	1	a:1AL_2820272.1.2	a	-	a	-	Bradi2g24957.3	LOC_Os05g34900.1		wound-responsive family protein, putative, expressed
Traes_1AL_9C9EE44BB	1	a:1AL_2959292.1.1	a	-	-	-	Bradi2g21080.1	LOC_Os05g41750.1	ATCAP-C,ATSMC3,ATSMC4,SMC3	RecF/RecN/SMC N terminal domain containing protein, expressed
Traes_1AL_60E2BFEA71	1	a:1AL_3178354.1.1	a	-	-	-	Bradi2g26076.1	LOC_Os05g33050.1	ARIA	ABTB1 - Armadillo repeats with a Bric-a-Brac, Tramtrack, Broad Complex BTB domain, expressed
Traes_1AL_6C8AFF407	1	a:1AL_3228949.1.1	a	a	-	a	Bradi3g32820.1	LOC_Os10g40130.1	ATMURE,MURE,PDE316	Mur ligase family protein, putative, expressed
Traes_1AL_C4A651390	2	a:1AL_3305226.1.2;b:1AL_3305226.1.3	a;b	a	a	a	Bradi2g25677.1	LOC_Os05g33610.2	ATATG18H,ATG18H	expressed protein
Traes_1AL_7EAFBE83A	1	a:1AL_3804553.1.1	a	a	a	-	Bradi2g19090.1	LOC_Os05g45210.1	ATRBOH F,ATRBOHF,RBOH F,RBOHAP108,RBOHF	respiratory burst oxidase, putative, expressed
Traes_1AL_7E3623F89	1	a:1AL_3841495.1.1	a	a	-	-	Bradi2g22610.1	LOC_Os05g39410.2		expressed protein
Traes_1AL_CC4ADB0E4	1	a:1AL_3846388.1.1	a	-	-	-	Bradi2g16460.1	LOC_Os01g34630.1		retrotransposon protein, putative, Ty1-copia subclass, expressed
Traes_1AL_B9A38E127	1	a:1AL_3852177.1.1	a	a	a	-	Bradi2g16610.5	LOC_Os05g48870.1	ARF3,ETT	auxin response factor 15, putative, expressed
Traes_1AL_0AFB4491D	1	a:1AL_3870255.1.1	a	a	a	-	Bradi2g20415.1	LOC_Os05g43280.1		MATH domain containing protein, expressed
Traes_1AL_A9FB6BF52	1	a:1AL_3871075.1.2	a	a	a	-	Bradi2g29960.1	LOC_Os05g27930.1	AtERF48,DREB2C	AP2 domain containing protein, expressed
Traes_1AL_232723873	2	a:1AL_3871189.1.1;b:1AL_3871189.1.2	b	b	a	-	Bradi3g28250.1	LOC_Os10g32850.1	RIN13	expressed protein
Traes_1AL_79B8C6F15	1	a:1AL_3871400.1.1	a	a	-	a	Bradi2g20060.1	LOC_Os05g43760.1	TCP5	TCP family transcription factor, putative, expressed
1AL_3871533.1	2	a:1AL_3871533.1.2;b:1AL_3871533.1.3	a;b	a	b	a
Traes_1AL_5450D9C86	2	a:1AL_3872259.1.1;b:1AL_3872259.1.2	a;b	b	b	b
Traes_1AL_ECA71C310	1	a:1AL_3872654.1.1	a	a	-	-	Bradi2g15700.1	LOC_Os05g49920.1	ATECB2,ECB2,VAC1	pentatricopeptide, putative, expressed
Traes_1AL_C3A174FCB	1	a:1AL_3874068.1.1	a	a	-	a	Bradi2g28120.1	LOC_Os05g28870.1	ATNDT1,NDT1	mitochondrial carrier protein, putative, expressed
Traes_1AL_782F09647	2	a:1AL_3874241.1.1;b:1AL_3874241.1.3	a;b	a;b	a;b	-	Bradi2g11830.1	LOC_Os01g20940.1	PHS1	PHS1, putative, expressed
Traes_1AL_4BC2EC094	2	a:1AL_3875020.1.1;b:1AL_3875020.1.2	a;b	a;b	a;b	-
Traes_1AL_4273DEC3A	1	a:1AL_3876672.1.2	a	-	-	-	Bradi2g06420.1	LOC_Os01g10680.2		GIL1, putative, expressed
Traes_1AL_EAA953F21	3	a:1AL_3876779.1.1;b:1AL_3876779.1.2;c:1AL_3876779.1.3	a;b;c	b;c	b;c	c	Bradi3g33240.1	LOC_Os10g41030.1	ATG2484-1,G2484-1	agenet domain containing protein, putative, expressed
Traes_1AL_B889C5671	1	a:1AL_3877657.1.1	a	-	-	a	Bradi5g04847.1	LOC_Os01g34430.1		expressed protein
Traes_1AL_5E9E6239D	1	a:1AL_3877961.1.1	a	a	-	-	Bradi2g18810.1	LOC_Os05g45720.1	ATSS4,SS4,SSIV	starch synthase, putative, expressed
Traes_1AL_B9D6B88FB	1	a:1AL_3878295.1.2	a	a	-	-	Bradi2g19660.1	LOC_Os05g44190.1		expressed protein
Traes_1AL_F636EC6F4	1	a:1AL_3878916.1.1	-	-	a	-	Bradi2g22820.1	LOC_Os05g38980.1		respiratory burst oxidase, putative, expressed
Traes_1AL_AC276011F	1	a:1AL_3879742.1.2	a	a	a	-	Bradi3g28490.1	LOC_Os10g33290.2	NPGR2	tetratricopeptide repeat domain containing protein, expressed
Traes_1AL_E1C8383E4	1	a:1AL_3879871.1.1	a	a	a	-	Bradi2g18900.1	LOC_Os05g45490.1		hydrolase, acting on carbon-nitrogen, putative, expressed
Traes_1AL_92C17ACCD	1	a:1AL_3880508.1.2	a	-	-	-	Bradi2g02380.1	LOC_Os08g06100.1	ATOMT1,OMT1	O-methyltransferase, putative, expressed
Traes_1AL_531221678	1	a:1AL_3881135.1.1	a	-	-	-	Bradi3g32160.1	LOC_Os10g39230.1		tRNA-splicing endonuclease positive effector-related, putative, expressed
Traes_1AL_97A25D0F6	1	a:1AL_3882683.1.1	a	-	a	-
Traes_1AL_E5224B6EA	1	a:1AL_3882773.1.1	a	-	-	-	Bradi2g16960.1	LOC_Os05g48390.1	ATUBC24,PHO2,UBC24	ubiquitin conjugating enzyme protein, putative, expressed
Traes_1AL_097DB7389	1	a:1AL_3883001.1.2	a	-	-	-	Bradi3g30547.2	LOC_Os10g36880.1		kinesin motor domain containing protein, putative, expressed
Traes_1AL_717D7D16F	1	a:1AL_3883106.2.2	a	a	-	-	Bradi3g29990.1	LOC_Os10g35560.1	SFR6	expressed protein
Traes_1AL_DD4604320	1	a:1AL_3883250.1.1	a	a	-	a	Bradi3g33850.1	LOC_Os10g41820.1	ADL1E,ADL4,ADLP2,DL1E,DRP1E,EDR3	dynamin family protein, putative, expressed
Traes_1AL_B6F713FA8	1	a:1AL_3883298.1.1	a	a	-	-	Bradi2g26100.1	LOC_Os05g33030.1		kinesin motor domain containing protein, putative, expressed
Traes_1AL_A36D5020D	1	a:1AL_3883475.1.1	a	a	a	-	Bradi2g15526.1	LOC_Os04g32340.1		RNA-binding motif protein, putative, expressed
Traes_1AL_E5D710B6D	1	a:1AL_3884776.1.1	a	a	-	-	Bradi3g29750.1	LOC_Os10g35010.1	ATTIC110,TIC110	ATTIC110/TIC110, putative, expressed
Traes_1AL_E25202CC2	5	a:1AL_3885764.1.1;b:1AL_3885764.1.3;c:1AL_3885764.1.4;d:1AL_3885764.1.5;e:1AL_3885764.1.6	a;b;c;d	a;b;c;d	a;b;c;d	a;b;c;d;e	Bradi2g16160.1	LOC_Os05g49200.1	APA1,ATAPA1	aspartic proteinase oryzasin-1 precursor, putative, expressed
Traes_1AL_7FE24229E	1	a:1AL_3886468.2.1	-	a	-	-	Bradi2g21790.1	LOC_Os05g41090.1	ATCPK2,CPK2	CAMK_CAMK_like_CG18020d.1 - CAMK includes calcium/calmodulin depedent protein kinases, expressed
Traes_1AL_403F4A486	1	a:1AL_3886614.1.1	a	-	-	-	Bradi2g14740.1	LOC_Os05g50970.1		protein phosphatase 2C, putative, expressed
Traes_1AL_B4BCDBC4A	10	a:1AL_3886649.1.10;b:1AL_3886649.1.11;c:1AL_3886649.1.2;d:1AL_3886649.1.3;e:1AL_3886649.1.4;f:1AL_3886649.1.5;g:1AL_3886649.1.6;h:1AL_3886649.1.7;i:1AL_3886649.1.8;j:1AL_3886649.1.9	a;c;e;f;g;h;i;j	a;b;c;d;e;f;g;h;i;j	a;b;c;d;e;f;g;h;i;j	a;b;c;e;f;g;h;i;j	Bradi2g16490.1	LOC_Os05g48970.1		zinc finger, C3HC4 type domain containing protein, expressed
Traes_1AL_0D46979E7	1	a:1AL_3887185.1.1	a	-	-	-	Bradi3g30790.2	LOC_Os10g36490.1	CHO,EMB133,TFC D,TTN1	HEAT repeat family protein, putative, expressed
Traes_1AL_2AD7BC3B3	2	a:1AL_3889377.1.1;b:1AL_3889377.1.2	a;b	a;b	a;b	a	Bradi4g42300.1	LOC_Os02g34884.1	RHD4	SacI homology domain containing protein, expressed
Traes_1AL_8BC434C02	1	a:1AL_3889910.1.1	a	-	-	-	Bradi3g33820.1	LOC_Os10g41770.1	ATSHA,SHA,STATLA	expressed protein
Traes_1AL_11AB1B224	2	a:1AL_3892054.1.1;b:1AL_3892054.1.3	a;b	-	a	-	Bradi2g27947.1	LOC_Os05g29050.2	PLD ZETA 1,PLDP1,PLDZ1,PLDZETA1	phospholipase D p1, putative, expressed
Traes_1AL_B23CA03E6	1	a:1AL_3892245.1.1	a	a	-	a	Bradi2g15550.1	LOC_Os05g50200.1		expressed protein
Traes_1AL_7A43105B0	2	a:1AL_3892834.1.1;b:1AL_3892834.1.5	a;b	a	a	-	Bradi2g18440.2	LOC_Os05g46200.1	BGAL17	beta-galactosidase 8 precursor, putative, expressed
Traes_1AL_36750809D	2	a:1AL_3893618.1.1;b:1AL_3893618.1.2	a;b	-	-	-	Bradi3g30350.1	LOC_Os10g36210.1	TWN2,VALRS	valyl-tRNA synthetase, putative, expressed
Traes_1AL_C4C5018EC	1	a:1AL_3893766.1.1	a	a	-	-	Bradi3g28200.1	LOC_Os02g19210.1		WD repeat-containing protein, putative, expressed
1AL_3894307.1	1	a:1AL_3894307.1.2	a	-	-	-
Traes_1AL_E6A6C4E8F	1	a:1AL_3895394.1.3	a	-	-	-	Bradi3g52470.2	LOC_Os02g47150.1	ATTOPII,TOPII	DNA topoisomerase 2, putative, expressed
Traes_1AL_979039A13	1	a:1AL_3897634.1.1	a	a	a	-	Bradi3g32230.1	LOC_Os10g39520.1	ATMLO10,MLO10	MLO domain containing protein, putative, expressed
Traes_1AL_F46285EB2	1	a:1AL_3897790.1.1	a	a	a	-	Bradi2g24950.4	LOC_Os05g34920.1		expressed protein
Traes_1AL_324C5C146	1	a:1AL_3898439.1.1	-	a	a	a	Bradi3g28530.1	LOC_Os10g33350.1		endo-beta-N-acetylglucosaminidase, putative, expressed
Traes_1AL_23C084359	3	a:1AL_3898442.1.1;b:1AL_3898442.1.2;c:1AL_3898442.1.3	a;b;c	a;b	a;b	a;b	Bradi2g20200.1	LOC_Os05g43570.2		AGC_AGC_other_NDRh_TRCd.2 - ACG kinases include homologs to PKA, PKG and PKC, expressed
Traes_1AL_996BDEFEC	1	a:1AL_3898545.1.1	-	-	a	a	Bradi4g25940.2	LOC_Os05g41172.1	SDG19,SUVH3	histone-lysine N-methyltransferase, H3 lysine-9 specific SUVH1, putative, expressed
Traes_1AL_2C64052F0	2	a:1AL_3901834.1.1;b:1AL_3901834.1.2	a;b	a;b	a;b	-	Bradi1g36640.1	LOC_Os06g40080.1	ATHO1,GUN2,HO1,HY1,HY6,TED4	heme oxygenase 1, putative, expressed
Traes_1AL_DB98BC65E	1	a:1AL_3902838.1.2	a	-	a	-	Bradi2g23017.1	LOC_Os05g38730.1		SAC3/GANP family protein, putative, expressed
Traes_1AL_61A37A885	1	a:1AL_3902960.1.1	a	-	a	-	Bradi3g32660.1	LOC_Os10g39910.1		expressed protein
1AL_3903010.1	1	a:1AL_3903010.1.1	a	a	a	-	Bradi2g20517.1	LOC_Os05g43060.1	KTF1,SPT5L	retrotransposon, putative, centromere-specific, expressed
Traes_1AL_65E83FAC2	1	a:1AL_3903380.1.1	a	-	-	-	Bradi3g33470.1	LOC_Os11g34350.1	ATRLI2,RLI2	ATP-binding cassette sub-family E member 1, putative, expressed
Traes_1AL_AAB83FA9B	1	a:1AL_3903825.1.1	a	a	-	-	Bradi3g35400.1	LOC_Os08g30740.1	ABCA2,ATATH1,ATH1	ABC transporter, ATP-binding protein, putative, expressed
Traes_1AL_FB35B3FDC	1	a:1AL_3903905.1.1	a	a	a	-	Bradi2g26600.1	LOC_Os05g32530.1		mannosylglycoprotein endo-beta-mannosidase, putative, expressed
Traes_1AL_DCD29EF07	1	a:1AL_3904532.1.1	a	a	a	-	Bradi3g31460.1	LOC_Os10g37730.1	XBAT33	pollen ankyrin, putative, expressed
Traes_1AL_85C47127F	1	a:1AL_3904635.1.2	a	-	-	-	Bradi3g29270.3	LOC_Os10g34400.1	EX1	expressed protein
Traes_1AL_62262FE8A	3	a:1AL_3906579.1.1;b:1AL_3906579.1.2;c:1AL_3906579.1.3	a;b;c	a;c	a;c	a;c	Bradi2g16237.1	LOC_Os05g49180.1		protein of unknown function DUF1296 domain containing protein, expressed
1AL_3906622.1	1	a:1AL_3906622.1.1	a	-	-	-
Traes_1AL_EF32AFA5E	1	a:1AL_3908215.1.1	a	a	a	-	Bradi2g55660.1	LOC_Os02g26300.1		expressed protein
1AL_3909083.1	1	a:1AL_3909083.1.1	-	a	-	-	Bradi1g13550.1	LOC_Os05g16240.1		expressed protein
Traes_1AL_3254CE5D6	2	a:1AL_3910414.1.1;b:1AL_3910414.1.2	a	a	-	b	Bradi2g24380.1	LOC_Os05g35530.1		expressed protein
Traes_1AL_A23894122	1	a:1AL_3912843.2.1	a	a	-	a	Bradi2g21030.1	LOC_Os05g41800.1		ribosomal protein L11 methyltransferase-related, putative, expressed
1AL_3913016.1	1	a:1AL_3913016.1.1	a	a	-	-
Traes_1AL_55E4D53AF	1	a:1AL_3913415.1.1	a	-	-	-	Bradi3g34240.1	LOC_Os10g42690.1		jmjC domain containing protein, expressed
Traes_1AL_89CDFD092	1	a:1AL_3914101.1.1	a	a	-	-	Bradi5g27410.1	LOC_Os01g66230.1		csAtPR5, putative, expressed
Traes_1AL_3B488943E	1	a:1AL_3915205.1.1	a	a	-	-	Bradi3g37280.1	LOC_Os08g34760.1		expressed protein
Traes_1AL_41F264D4D	2	a:1AL_3915588.1.2;b:1AL_3915588.1.3	-	a	a;b	-	Bradi2g21970.3	LOC_Os02g54120.2		CCR4-NOT transcription factor, putative, expressed
Traes_1AL_8F196786F	1	a:1AL_3915818.1.1	a	a	a	-	Bradi3g33537.1	LOC_Os10g41390.1		protein kinase domain containing protein, expressed
Traes_1AL_16EECD38D	1	a:1AL_3916185.1.1	a	-	-	a	Bradi1g35190.1	LOC_Os03g62388.1		expressed protein
Traes_1AL_7D7FC9503	1	a:1AL_3916443.1.1	-	a	-	-	Bradi2g23220.1	LOC_Os05g38570.1		riboflavin biosynthesis protein ribAB, chloroplast precursor, putative, expressed
Traes_1AL_A6E2CB1DF	1	a:1AL_3917396.1.1	a	-	-	-	Bradi2g20260.1	LOC_Os05g43610.1	ATBRCA1,BRCA1	ATBARD1/BARD1, putative, expressed
Traes_1AL_F2EADBDA7	1	a:1AL_3918582.1.1	-	a	-	a	Bradi2g17260.1	LOC_Os05g48040.1		MATE efflux family protein, putative, expressed
Traes_1AL_5C8689E82	1	a:1AL_3918869.1.1	a	-	a	-	Bradi2g15490.5	LOC_Os05g50750.1		AAA family ATPase, putative, expressed
Traes_1AL_EBDF59DA7	1	a:1AL_3919468.1.1	a	a	a	-	Bradi2g57220.1	LOC_Os01g66300.1		KH domain containing protein, putative, expressed
Traes_1AL_3BA7B0D26	1	a:1AL_3920617.1.1	-	-	a	a	Bradi2g23300.1	LOC_Os05g38470.2		expressed protein
Traes_1AL_BFDD733CB	1	a:1AL_3922894.1.1	a	-	-	-	Bradi3g10422.1	LOC_Os02g18370.1	FRS3	transposon protein, putative, unclassified, expressed
1AL_3923345.1	2	a:1AL_3923345.1.11;b:1AL_3923345.1.2	-	-	a;b	a;b
Traes_1AL_659213159	2	a:1AL_3923769.1.1;b:1AL_3923769.1.2	a;b	a;b	-	a;b	Bradi2g17000.1	LOC_Os05g48340.1		proteasome-related, putative, expressed
Traes_1AL_A382ADCCC	1	a:1AL_3924732.1.1	-	a	a	a	Bradi2g14830.1	LOC_Os05g50890.1	FIN219,JAR1	OsGH3.5 - Probable indole-3-acetic acid-amido synthetase, expressed
Traes_1AL_0B9F7C67F	1	a:1AL_3925146.1.1	a	a	-	a	Bradi3g29890.1	LOC_Os10g35280.1		nucleolar complex protein 2, putative, expressed
Traes_1AL_BBDA0E877	1	a:1AL_3925769.1.1	-	-	a	-	Bradi3g27640.1	LOC_Os10g30600.2		tyrosine protein kinase domain containing protein, putative, expressed
1AL_3926248.1	1	a:1AL_3926248.1.1	-	-	a	a	Bradi1g55450.1	LOC_Os07g08420.1	ATBZIP25,BZIP25,BZO2H4	bZIP transcription factor domain containing protein, expressed
1AL_3926311.1	1	a:1AL_3926311.1.1	-	-	a	-	Bradi3g34480.1
Traes_1AL_A8B429C66	2	a:1AL_3926471.1.1;b:1AL_3926471.1.2	a;b	a;b	-	-	Bradi3g28787.1	LOC_Os10g33770.1		importin-beta N-terminal domain containing protein, expressed
Traes_1AL_39F7B6277;Traes_1AL_BA559DE2A	1	a:1AL_3926858.1.1	a	-	-	-
Traes_1AL_9945762CA	1	a:1AL_3928116.1.1	a	a	a	-	Bradi3g28580.1	LOC_Os10g33420.1		non-lysosomal glucosylceramidase, putative, expressed
Traes_1AL_389AEC45B	1	a:1AL_3928868.1.1	a	a	-	-	Bradi3g29440.1	LOC_Os10g34710.1	ATM1	myosin-2 heavy chain, non muscle, putative, expressed
Traes_1AL_6EE3AB1BA	1	a:1AL_3928881.1.1	a	-	a	-	Bradi3g10422.1	LOC_Os02g18370.1	FRS3	transposon protein, putative, unclassified, expressed
Traes_1AL_17F456C3A	1	a:1AL_3929558.1.1	a	a	-	a	Bradi2g17390.1	LOC_Os05g47850.1	EMB1865	chloroplastic group IIA intron splicing facilitator CRS1, chloroplast precursor, putative, expressed
Traes_1AL_E49C5E5EA	1	a:1AL_3929781.1.1	a	a	a	-	Bradi2g26547.1	LOC_Os05g32570.1	KEG	RING E3 ligase protein, putative, expressed
Traes_1AL_C446C730C	1	a:1AL_3930526.1.1	a	a	a	-	Bradi3g34450.1	LOC_Os10g42439.1	GRV2,KAM2	heat shock protein DnaJ, putative, expressed
Traes_1AL_14DD8273F	1	a:1AL_3932143.1.2	a	a	-	-	Bradi2g25500.1	LOC_Os05g33890.1	MAP65-2	microtubule associated protein, putative, expressed
Traes_1AL_0E86CBA8F	1	a:1AL_3932243.1.1	a	-	a	a	Bradi3g29590.1	LOC_Os10g34820.1	ATCDT1B,CDT1,CDT1B	CDT1B - Putative DNA replication initiation protein, expressed
Traes_1AL_FCD002830	1	a:1AL_3932783.1.1	a	-	a	-	Bradi2g17847.1	LOC_Os05g46740.1		regulator of chromosome condensation, putative, expressed
Traes_1AL_5CBC378D9	2	a:1AL_3933381.1.1;b:1AL_3933381.1.2	a;b	-	a;b	a	Bradi3g26780.3	LOC_Os10g28020.1		OsPOP21 - Putative Prolyl Oligopeptidase homologue, expressed
Traes_1AL_5A506D144	1	a:1AL_3933825.1.3	a	-	-	-	Bradi2g26807.1	LOC_Os05g31920.1		FYVE zinc finger domain containing protein, expressed
Traes_1AL_E5466110E	1	a:1AL_3933962.1.3	a	-	a	a	Bradi2g16820.1	LOC_Os05g48620.1	GC5	tRNA-binding arm, putative, expressed
1AL_3934442.1	2	a:1AL_3934442.1.1;b:1AL_3934442.1.3	a;b	b	a;b	b
Traes_1AL_AD33CD5F6	1	a:1AL_3936722.1.1	a	-	-	-	Bradi2g19830.1	LOC_Os12g25450.1		O-methyltransferase, putative, expressed
Traes_1AL_B4D55A0CE	1	a:1AL_3939032.1.1	a	a	-	a	Bradi2g21727.1	LOC_Os05g41160.1		expressed protein
Traes_1AL_49DF85420	1	a:1AL_3939555.1.1	a	a	-	-	Bradi2g23290.1	LOC_Os05g38480.1		kinesin motor domain containing protein, putative, expressed
Traes_1AL_8E8E7401B	1	a:1AL_3940190.1.1	a	a	-	-	Bradi2g25310.1	LOC_Os05g34320.2	ATHEX1,HEXO3	beta-hexosaminidase precursor, putative, expressed
1AL_3940394.1	1	a:1AL_3940394.1.1	a	a	-	a
1AL_3940394.2	1	a:1AL_3940394.2.1	a	a	-	a
Traes_1AL_7C1F1853B	1	a:1AL_3941564.1.2	a	a	a	-	Bradi2g27830.2	LOC_Os05g30130.1		chaperone protein dnaJ 49, putative, expressed
Traes_1AL_8877426FB	1	a:1AL_3941677.1.1	a	a	-	-	Bradi2g14710.1	LOC_Os01g42960.1	TTL1	TTL1, putative, expressed
Traes_1AL_0D6B62738	1	a:1AL_3942188.1.1	a	-	-	-	Bradi3g32780.1	LOC_Os01g68680.1		tetratricopeptide repeat domain containing protein, expressed
Traes_1AL_71A1E1D74	1	a:1AL_3942760.1.1	a	-	-	-	Bradi2g38310.1	LOC_Os09g34010.1		expressed protein
Traes_1AL_FFF0FC707	1	a:1AL_3943349.1.7	a	-	a	-	Bradi1g17900.1	LOC_Os02g04080.1	SMC3,TTN7	chromosome segregation protein sudA, putative, expressed
Traes_1AL_12C7665B7	1	a:1AL_3944360.2.1	a	a	-	-	Bradi2g18717.2	LOC_Os05g45850.1		expressed protein
Traes_1AL_D610B9661	1	a:1AL_3945457.1.1	a	-	-	-	Bradi3g28477.1	LOC_Os10g33275.2		DEAD/DEAH box helicase domain containing protein, expressed
Traes_1AL_7352CCF39	3	a:1AL_3946076.1.1;b:1AL_3946076.1.2;c:1AL_3946076.1.3	b;c	-	a;b	-	Bradi2g28900.1	LOC_Os05g28300.1		expressed protein
Traes_1AL_0CF11612B	1	a:1AL_3946588.1.1	a	-	-	-	Bradi2g22420.1	LOC_Os05g39760.1		VHS and GAT domain containing protein, expressed
1AL_3946648.1	1	a:1AL_3946648.1.1	-	a	a	a	Bradi1g57337.1	LOC_Os06g31890.1		THION3 - Plant thionin family protein precursor, expressed
1AL_3946648.2	1	a:1AL_3946648.2.1	-	-	a	a
Traes_1AL_074FF2020	1	a:1AL_3946769.1.1	a	a	-	a	Bradi3g33020.1	LOC_Os10g40590.1	ORP2A	oxysterol-binding protein, putative, expressed
Traes_1AL_92E664DDF	1	a:1AL_3948373.1.1	-	-	a	a	Bradi3g44840.1	LOC_Os02g32860.1		poly synthetase 3, putative, expressed
Traes_1AL_613AFDF23	2	a:1AL_3950069.1.3;b:1AL_3950069.1.4	a;b	a;b	a;b	-
1AL_3950729.1	1	a:1AL_3950729.1.1	-	a	a	a	Bradi1g37650.1	LOC_Os01g40750.1		expressed protein
Traes_1AL_D9E9727EB	1	a:1AL_3951097.1.1	a	-	-	-	Bradi2g25527.1	LOC_Os05g33644.1		inosine-uridine preferring nucleoside hydrolase family protein, putative, expressed
Traes_1AL_60B9E2627	1	a:1AL_3951653.1.1	a	a	a	-	Bradi2g22180.1	LOC_Os05g40200.1		inactive receptor kinase At2g26730 precursor, putative, expressed
Traes_1AL_792843F86	2	a:1AL_3951657.1.1;b:1AL_3951657.1.2	a	a	a	a;b	Bradi2g43020.2	LOC_Os05g29880.3	ATMFP2,MFP2	3-hydroxyacyl-CoA dehydrogenase, putative, expressed
Traes_1AL_1CCFB58D8	2	a:1AL_3952258.1.3;b:1AL_3952258.1.4	a;b	-	-	-	Bradi3g28760.1	LOC_Os10g33710.1		expressed protein
1AL_3952372.1	2	a:1AL_3952372.1.1;b:1AL_3952372.1.2	a;b	b	a;b	-
Traes_1AL_33B2C3A75	1	a:1AL_3952934.1.1	a	a	a	-	Bradi1g62140.1	LOC_Os03g26030.1	DGS1	expressed protein
Traes_1AL_064B1F31D	1	a:1AL_3953686.1.1	a	a	a	-	Bradi2g27370.1	LOC_Os05g30820.1		protein kinase, putative, expressed
Traes_1AL_F20F2F715	1	a:1AL_3955320.2.1	a	a	a	-	Bradi2g27070.1	LOC_Os05g31480.1		methyltransferase, putative, expressed
1AL_3955517.1	1	a:1AL_3955517.1.1	a	a	a	-	Bradi3g59600.1	LOC_Os02g50820.1		nucleobase-ascorbate transporter, putative, expressed
Traes_1AL_1538AC680	1	a:1AL_3955890.2.1	a	a	a	-	Bradi2g14210.1	LOC_Os05g51700.1		nucleoside diphosphate kinase, putative, expressed
Traes_1AL_9A27D1D13	1	a:1AL_3957289.1.2	a	a	a	-	Bradi2g20897.1	LOC_Os05g41910.1		expressed protein
Traes_1AL_7E06C6672	2	a:1AL_3958009.1.2;b:1AL_3958009.1.3	a;b	-	a;b	-	Bradi3g33190.1	LOC_Os10g40780.1		CCR4-Not complex component, Not1domain containing protein, expressed
Traes_1AL_6FCE87A3B	1	a:1AL_3958702.1.1	a	-	-	a	Bradi3g29470.1	LOC_Os10g34740.1	ATPRMT6,PRMT6	methyltransferase, putative, expressed
Traes_1AL_66D26C109	1	a:1AL_3958879.1.1	a	-	a	a	Bradi3g34000.1	LOC_Os10g42196.1		expressed protein
Traes_1AL_59724705F	1	a:1AL_3959024.1.3	a	a	a	-	Bradi3g28605.1	LOC_Os02g44510.1	EBS1,PSL2,UGGT	UDP-glucose glycoprotein glucosyltransferase 1 precursor, putative, expressed
1AL_3959115.1	1	a:1AL_3959115.1.1	a	-	-	-	Bradi3g03882.1	LOC_Os08g10440.1	RPM1,RPS3	NBS-LRR disease resistance protein, putative, expressed
Traes_1AL_4DA749442	1	a:1AL_3959872.1.1	a	-	a	a	Bradi2g25040.1	LOC_Os05g34760.1		expressed protein
1AL_3960013.1	1	a:1AL_3960013.1.1	a	a	-	-	Bradi2g22960.1	LOC_Os05g38810.1		PWWP domain containing protein, expressed
Traes_1AL_2F2E5017B	1	a:1AL_3960823.1.1	a	-	-	-	Bradi2g22927.2	LOC_Os05g38830.2	UPL4	HECT-domain domain containing protein, expressed
1AL_3961077.1	1	a:1AL_3961077.1.1	-	a	-	-
Traes_1AL_DAF0517B7	2	a:1AL_3961679.1.1;b:1AL_3961679.1.2	a;b	b	b	b	Bradi2g15390.1	LOC_Os05g50660.1		PX domain containing protein, putative, expressed
Traes_1AL_14BFFD9EA	1	a:1AL_3962093.1.1	-	a	a	a	Bradi2g16100.1	LOC_Os05g49270.1		transporter family protein, putative, expressed
Traes_1AL_85D4DDE7B	1	a:1AL_3964251.1.1	a	-	a	a	Bradi2g14340.1	LOC_Os02g06592.1	ATBTAF1,BTAF1,CHA16,CHR16,RGD3	SNF2 family N-terminal domain containing protein, expressed
1AL_3967057.1	2	a:1AL_3967057.1.1;b:1AL_3967057.1.2	a	a;b	-	-	Bradi5g17080.1	LOC_Os04g45690.1	STH2	B-box zinc finger family protein, putative, expressed
Traes_1AL_23C7010BD	1	a:1AL_3967255.1.1	a	-	a	a	Bradi3g32390.1	LOC_Os11g05390.1		transporter, major facilitator family, putative, expressed
Traes_1AL_AC8150D91	1	a:1AL_3969598.1.1	a	-	a	-	Bradi1g54327.1	LOC_Os07g10540.1		peptidase, M24 family protein, putative, expressed
Traes_1AL_DA0EE1337	1	a:1AL_3969635.1.1	-	-	a	a	Bradi2g24090.2	LOC_Os05g36270.1		fructose-1,6-bisphosphatase, putative, expressed
Traes_1AL_4E924201A	1	a:1AL_3969710.1.1	a	a	-	-	Bradi3g34567.1	LOC_Os02g47060.1	AtWRKY35,MEE24,WRKY35	WRKY66, expressed
Traes_1AL_09B33E005	1	a:1AL_3971426.2.2	a	-	a	-	Bradi3g21590.1	LOC_Os10g43075.1		expressed protein
Traes_1AL_B6F7929B2	1	a:1AL_3971538.1.1	a	a	-	-	Bradi1g14127.1	LOC_Os05g27960.1		hydrolase, acting on glycosyl bonds, putative, expressed
Traes_1AL_31EE3550E	1	a:1AL_3971952.1.1	a	-	-	-	Bradi3g28060.1	LOC_Os10g32540.1	PTAC3	SAP domain containing protein, expressed
Traes_1AL_AE0660A78	1	a:1AL_3972282.1.1	a	-	a	a	Bradi2g27140.1	LOC_Os05g31140.1		glycosyl hydrolases family 17, putative, expressed
Traes_1AL_496ED013C	1	a:1AL_3974714.1.1	a	-	-	-	Bradi2g22850.1	LOC_Os05g38950.2		TBC domain containing protein, expressed
Traes_1AL_696D9125F	1	a:1AL_3974814.1.1	a	-	-	-	Bradi2g00627.1	LOC_Os01g01689.1	ATATM,ATM	phosphatidylinositol 3- and 4-kinase family protein, expressed
1AL_3974900.1	1	a:1AL_3974900.1.1	a	-	-	-	Bradi1g73690.2	LOC_Os03g07970.1		expressed protein
Traes_1AL_F52A80CEB	1	a:1AL_3974904.1.1	a	a	a	-	Bradi3g30620.1	LOC_Os10g36810.1		plus-3 domain containing protein, putative, expressed
Traes_1AL_A80C25B62	1	a:1AL_3975164.1.1	a	a	a	-	Bradi2g19590.1	LOC_Os05g44290.1		protein kinase domain containing protein, expressed
Traes_1AL_F865B9A4A	1	a:1AL_3975248.2.1	a	-	-	-	Bradi2g27260.1	LOC_Os05g30980.1	AtRBP-DR1,RBP-DR1	RNA recognition motif containing protein, putative, expressed
Traes_1AL_D1D0C2774	1	a:1AL_3975549.1.2	a	a	a	-	Bradi4g19207.1	LOC_Os11g29380.1	ATMCM2,MCM2	MCM2 - Putative minichromosome maintenance MCM complex subunit 2, expressed
Traes_1AL_4E3618C24	1	a:1AL_3975798.1.2	a	-	-	a	Bradi2g27400.1	LOC_Os05g30790.1		CW-type Zinc Finger, putative, expressed
1AL_3975964.1	2	a:1AL_3975964.1.1;b:1AL_3975964.1.2	a;b	b	a;b	b
Traes_1AL_28AB59A4C	1	a:1AL_3976070.1.1	a	-	-	-	Bradi3g34387.1	LOC_Os10g42510.1		expressed protein
Traes_1AL_881882915	1	a:1AL_3976383.1.1	a	a	-	-	Bradi3g30277.1	LOC_Os10g36060.1		protein transport protein-related, putative, expressed
1AL_3976497.1	2	a:1AL_3976497.1.1;b:1AL_3976497.1.3	a;b	a	-	a	Bradi3g05767.1	LOC_Os02g08130.3		FGGY family of carbohydrate kinases, putative, expressed
Traes_1AL_B084BAB71	1	a:1AL_3976557.1.1	a	a	a	-	Bradi3g13880.1	LOC_Os03g14370.2	ACR8	ACT domain containing protein, expressed
Traes_1AL_1BD995195	1	a:1AL_3976744.1.1	a	a	-	-	Bradi2g15127.1	LOC_Os05g50410.1	ATREC8,DIF1,REC8,SYN1	Rad21 / Rec8 like protein, putative, expressed
Traes_1AL_8264ECC42	1	a:1AL_3977019.1.1	a	a	-	a	Bradi3g27252.1	LOC_Os10g30100.1		3-5 exonuclease family protein, putative, expressed
Traes_1AL_C6E90F6E0	1	a:1AL_3977260.1.1	a	a	-	a	Bradi4g06310.1	LOC_Os05g48510.1		phenylalanyl-tRNA synthetase beta chain, putative, expressed
1AL_3977326.1	1	a:1AL_3977326.1.1	a	-	-	-
Traes_1AL_BB9F29953	1	a:1AL_3977540.1.1	a	a	a	-	Bradi2g25017.1	LOC_Os01g66140.1		plus-3 domain containing protein, putative, expressed
1AL_3977640.1	1	a:1AL_3977640.1.1	a	-	-	-
Traes_1AL_FE03E37F9	2	a:1AL_3977707.1.1;b:1AL_3977707.1.2	a;b	a;b	a	a;b	Bradi4g00730.1	LOC_Os05g28510.1		importin subunit beta, putative, expressed
Traes_1AL_DF3BE19C4	1	a:1AL_3978548.1.1	a	a	a	-	Bradi2g26870.2	LOC_Os05g32140.1	SQD1	NAD dependent epimerase/dehydratase family protein, putative, expressed
Traes_1AL_46B0DEDE0	1	a:1AL_3978673.2.1	a	a	-	a	Bradi1g30360.2	LOC_Os06g43270.1		protein kinase domain containing protein, expressed
Traes_1AL_4794A350C	1	a:1AL_3980185.1.1	a	-	a	a	Bradi3g31110.2	LOC_Os10g37480.1		STE_PAK_Ste20_STLK.6 - STE kinases include homologs to sterile 7, sterile 11 and sterile 20 from yeast, expressed
Traes_1AL_7AD0B75D0	1	a:1AL_3980505.1.1	a	a	-	-	Bradi2g21050.1	LOC_Os06g15420.1	ASN3	asparagine synthetase, putative, expressed
Traes_1AL_B16F830DB	3	a:1AL_3980544.1.3;b:1AL_3980544.1.4;c:1AL_3980544.1.5	a;b	a;c	a;b;c	a;b;c
Traes_1AL_0B1B6775E	1	a:1AL_3980730.1.1	a	a	a	-	Bradi2g26790.1	LOC_Os05g31780.1	ZIP4	adaptor complexes medium subunit family domain containing protein, expressed
Traes_1AL_3DD474DFC	1	a:1AL_511272.1.1	a	a	-	-	Bradi2g27790.2	LOC_Os05g30340.1		expressed protein
Traes_1AL_2F5AF1454	2	a:1AL_620547.1.1;b:1AL_620547.1.2	a;b	a;b	a;b	-	Bradi2g20190.1	LOC_Os05g43560.1		AGAP007115-PA, putative, expressed
Traes_1AL_68ED2185B	1	a:1AL_644659.1.1	a	a	a	-	Bradi2g16647.1	LOC_Os05g48820.1		DDT, putative, expressed
Traes_1AL_F45F9224C	1	a:1AL_687120.1.1	a	-	-	-	Bradi3g29260.2	LOC_Os10g34390.1		expressed protein
Traes_1AL_0BDE975B6	1	a:1AL_859749.1.3	a	-	-	-	Bradi2g26500.1	LOC_Os05g32610.1	chr31	required to maintain repression 1, putative, expressed
Traes_1AS_62729A31C	2	a:1AS_108201.1.1;b:1AS_108201.1.2	a;b	a;b	-	-	Bradi2g37750.1	LOC_Os05g02670.1		kinesin motor domain containing protein, putative, expressed
1AS_1197725.1	1	a:1AS_1197725.1.1	a	-	-	-
1AS_1347610.1	1	a:1AS_1347610.1.2	a	-	-	-	Bradi1g18970.2	LOC_Os07g46560.1		seven in absentia protein family domain containing protein, expressed
Traes_1AS_A51A55BB8	1	a:1AS_1893599.1.1	a	-	a	a	Bradi5g03050.3	LOC_Os01g28300.1		OsFBX7 - F-box domain containing protein, expressed
Traes_1AS_C7A8188D1	1	a:1AS_2196745.1.1	a	a	-	-	Bradi2g39547.1	LOC_Os08g42670.2		resistance protein, putative, expressed
Traes_1AS_480C99F78	1	a:1AS_2243605.2.1	a	-	a	a	Bradi2g36937.1	LOC_Os07g12520.1		zinc ion binding protein, putative, expressed
Traes_1AS_B0405DDE8	2	a:1AS_2580179.1.1;b:1AS_2580179.1.2	a;b	-	-	-	Bradi1g38227.1	LOC_Os07g10350.1		S1 RNA binding domain containing protein, expressed
Traes_1AS_8D33AB43B	1	a:1AS_2821862.1.1	a	a	a	-	Bradi2g39420.1	LOC_Os05g01700.1	ACN2,AtABCD1,CTS,PED3,PXA1	ABC transporter, ATP-binding protein, putative, expressed
Traes_1AS_1EE692FDC	1	a:1AS_2856741.1.1	a	a	-	-	Bradi2g36730.1	LOC_Os05g04820.1	ATMYB61,MYB61	MYB family transcription factor, putative, expressed
1AS_3102997.1	1	a:1AS_3102997.1.1	a	-	-	-	Bradi4g13410.1	LOC_Os06g42520.1	FHY3	transposon protein, putative, unclassified, expressed
1AS_3252866.1	1	a:1AS_3252866.1.3	-	a	a	a
Traes_1AS_4D4B7A137	2	a:1AS_3256110.1.1;b:1AS_3256110.1.2	a;b	-	a	-	Bradi2g36210.1	LOC_Os05g05440.1		expressed protein
Traes_1AS_F471D2A01	1	a:1AS_3256987.1.1	a	a	a	-	Bradi2g34970.2	LOC_Os05g06460.1	LPD1,ptlpd1	dihydrolipoyl dehydrogenase, putative, expressed
Traes_1AS_4939653B1	1	a:1AS_3258254.1.1	a	a	-	-	Bradi1g14620.1	LOC_Os03g42040.1		HEAT repeat family protein, putative, expressed
Traes_1AS_5D109EEF0	1	a:1AS_3259970.1.2	a	a	-	-	Bradi3g39160.1	LOC_Os08g38570.1	ELP2	WD domain, G-beta repeat domain containing protein, expressed
1AS_3261410.1	1	a:1AS_3261410.1.2	a	a	a	-	Bradi3g38310.1	LOC_Os08g37210.1	PLA IIA,PLA2A,PLP2	patatin, putative, expressed
Traes_1AS_9D56D5F6F	1	a:1AS_3261638.1.1	a	-	a	a	Bradi3g15600.1	LOC_Os08g07950.1		NB-ARC domain containing protein, expressed
Traes_1AS_CEF6F9D43	1	a:1AS_3262983.1.1	a	-	-	-	Bradi2g37172.1	LOC_Os10g04110.1		MLA6 protein, putative, expressed
Traes_1AS_FBC23B71F	1	a:1AS_3263146.1.1	-	a	-	-
Traes_1AS_94DFAE3D5	1	a:1AS_3264177.1.1	a	a	-	-	Bradi5g25080.1	LOC_Os04g56720.1		RCC2, putative, expressed
1AS_3265507.1	1	a:1AS_3265507.1.1	a	-	a	-	Bradi3g39160.1	LOC_Os08g38570.1	ELP2	WD domain, G-beta repeat domain containing protein, expressed
Traes_1AS_D6DB96973	1	a:1AS_3268603.1.1	-	a	-	-	Bradi3g24410.1	LOC_Os10g21110.1		glycosyl hydrolase family 10 protein, putative, expressed
Traes_1AS_7F350F271	1	a:1AS_3269788.1.1	a	a	a	-	Bradi2g34390.1	LOC_Os05g07730.1		retrotransposon protein, putative, unclassified, expressed
Traes_1AS_C70D49E2E	1	a:1AS_3270264.1.2	a	a	a	-	Bradi5g27160.1	LOC_Os04g59160.1		peroxidase precursor, putative, expressed
Traes_1AS_F1515C5C8	1	a:1AS_3270638.1.1	a	a	-	-	Bradi2g31930.1	LOC_Os05g13370.1	ATRBL11,RBL11	OsRhmbd12 - Putative Rhomboid homologue, expressed
Traes_1AS_658AB4BB1	1	a:1AS_3271665.1.1	a	-	a	-	Bradi2g39600.1	LOC_Os05g01610.1		FYVE zinc finger domain containing protein, expressed
1AS_3272399.1	1	a:1AS_3272399.1.2	a	-	a	-
Traes_1AS_82BFA8EC81	1	a:1AS_3273426.1.1	a	a	-	-	Bradi2g34110.1	LOC_Os05g08430.1	ATBOR4,BOR4	boron transporter protein, putative, expressed
Traes_1AS_9716EE0D3	2	a:1AS_3275483.1.2;b:1AS_3275483.1.3	a;b	a;b	a	-	Bradi2g38540.1	LOC_Os05g04190.1	EDA30	growth regulator related protein, putative, expressed
Traes_1AS_A25EED9EA	1	a:1AS_3276305.1.1	a	-	-	-	Bradi2g36360.1	LOC_Os05g05260.1	ATXPD,UVH6	helicase, putative, expressed
Traes_1AS_1A25E76FF	2	a:1AS_3283228.1.1;b:1AS_3283228.1.2	a;b	a	a	-	Bradi2g39840.1	LOC_Os05g01360.1		expressed protein
Traes_1AS_E700FE9D9	1	a:1AS_3283727.1.1	a	a	-	a	Bradi2g37420.1	LOC_Os05g02400.1	PHIP1	RNA recognition motif containing protein, expressed
1AS_3284013.1	1	a:1AS_3284013.1.1	-	a	a	a	Bradi2g37210.1	LOC_Os07g35050.1		OsFBX237 - F-box domain containing protein, expressed
1AS_3284081.1	1	a:1AS_3284081.1.1	a	a	-	-	Bradi3g40745.1	LOC_Os08g41220.1	ATBPM1,BPM1	BTB/POZ domain containing protein, expressed
Traes_1AS_61D017632	2	a:1AS_3284316.1.2;b:1AS_3284316.1.3	a;b	-	-	-	Bradi2g31887.1	LOC_Os01g12860.1	ATMYB3R-1,ATMYB3R1,MYB3R-1,MYB3R1,PC-MYB1	MYB family transcription factor, putative, expressed
1AS_3285843.1	1	a:1AS_3285843.1.2	a	a	-	-	Bradi2g45140.1	LOC_Os01g45910.1	ATNTT1,NTT1	plastidic ATP/ADP-transporter, putative, expressed
Traes_1AS_DE166BEA4	1	a:1AS_3286921.1.1	a	a	-	-
Traes_1AS_CDD1E3AD2	1	a:1AS_3287159.1.2	a	-	-	-	Bradi2g31107.1	LOC_Os05g23670.1	JMJ14,PKDM7B	transcription factor jumonji, putative, expressed
Traes_1AS_8B8D904D7	1	a:1AS_3287754.1.1	a	a	-	a	Bradi3g35790.1	LOC_Os08g31930.1		BRCA1 C Terminus domain containing protein, expressed
Traes_1AS_777D95C94	1	a:1AS_3287881.1.1	a	a	a	-	Bradi1g55007.1	LOC_Os07g08970.1		uncharacterized protein ycf45, putative, expressed
Traes_1AS_13160329A	1	a:1AS_3288990.1.1	a	a	a	-	Bradi2g31990.1	LOC_Os05g12680.1	ATPERK1,PERK1	retrotransposon protein, putative, unclassified, expressed
1AS_3289600.1	1	a:1AS_3289600.1.1	a	-	-	-
Traes_1AS_0D320EF1F	2	a:1AS_3289602.1.1;b:1AS_3289602.1.2	a;b	a;b	a;b	b	Bradi2g39750.1	LOC_Os05g01500.1	PFI,TFC E	tubulin-specific chaperone E, putative, expressed
1AS_3295417.1	1	a:1AS_3295417.1.3	a	a	-	-	Bradi4g41150.1	LOC_Os08g20610.1		pentatricopeptide containing protein, putative, expressed
Traes_1AS_6E5DECDA1	1	a:1AS_3295734.1.2	a	a	a	-	Bradi2g35440.1	LOC_Os05g06140.1		lipase, putative, expressed
Traes_1AS_82BFA8EC8	1	a:1AS_3297233.1.1	a	a	-	-	Bradi2g34110.1	LOC_Os05g08430.1	ATBOR4,BOR4	boron transporter protein, putative, expressed
Traes_1AS_586766A80	1	a:1AS_3298786.1.1	a	a	a	-	Bradi2g38877.1	LOC_Os05g02040.1	ATRPA70C,RPA70C	RPA1C - Putative single-stranded DNA binding complex subunit 1, expressed
1AS_3300051.1	1	a:1AS_3300051.1.1	a	-	-	-
Traes_1AS_88CF20B0A	2	a:1AS_3301519.1.1;b:1AS_3301519.1.2	-	a;b	a;b	a;b	Bradi3g21200.1	LOC_Os02g55140.1		leucine aminopeptidase, chloroplast precursor, putative, expressed
Traes_1AS_D147CDD7F	2	a:1AS_3303821.1.1;b:1AS_3303821.1.2	a;b	-	-	-	Bradi2g38520.1	LOC_Os08g17820.2		retrotransposon protein, putative, unclassified, expressed
1AS_3304123.1	1	a:1AS_3304123.1.1	a	-	-	-	Bradi3g55980.1	LOC_Os12g18910.1	FRS12	transposon protein, putative, unclassified, expressed
1AS_3304646.1	1	a:1AS_3304646.1.1	a	-	-	a
Traes_1AS_936CAEFB3	1	a:1AS_3305427.1.1	a	a	-	-	Bradi2g35040.1	LOC_Os05g06360.1		heparan-alpha-glucosaminide N-acetyltransferase, putative, expressed
Traes_1AS_4C784AA40	1	a:1AS_3306299.1.1	-	a	-	-	Bradi2g36130.1	LOC_Os05g05480.2	DEGP2	OsDegp6 - Putative Deg protease homologue, expressed
1AS_3309439.2	1	a:1AS_3309439.2.1	a	-	-	a
Traes_1AS_48DC4CFEE	1	a:1AS_3311457.1.1	a	a	-	-	Bradi2g40100.1	LOC_Os05g01060.1		expressed protein
Traes_1AS_972AA6CB4	1	a:1AS_3311520.1.1	a	a	-	a	Bradi2g40060.1	LOC_Os05g01030.1		phospholipid-transporting ATPase, putative, expressed
1AS_3312781.1	2	a:1AS_3312781.1.2;b:1AS_3312781.1.3	a;b	a;b	-	-	Bradi1g42250.1	LOC_Os05g49680.1		OsFBX178 - F-box domain containing protein, expressed
Traes_1AS_CDB7F0AA6	1	a:1AS_3312784.1.1	a	a	a	-	Bradi4g28310.1	LOC_Os01g24680.1	ATMFP2,MFP2	3-hydroxyacyl-CoA dehydrogenase, putative, expressed
1AS_3313589.1	1	a:1AS_3313589.1.1	a	a	-	a
Traes_1AS_16318D86C	1	a:1AS_3313773.1.1	-	a	a	a
Traes_1AS_82832A179	1	a:1AS_3314588.1.1	a	a	-	-	Bradi3g08840.1	LOC_Os02g13770.1		transposon protein, putative, CACTA, En/Spm sub-class, expressed
Traes_1AS_13532D7C4	2	a:1AS_3314820.1.3;b:1AS_3314820.1.4	a;b	-	-	-	Bradi2g39247.3	LOC_Os11g43700.1	RPM1,RPS3	RGH1A, putative, expressed
1AS_3314889.1	1	a:1AS_3314889.1.1	a	a	a	-	Bradi2g61950.2	LOC_Os01g73880.1	AT.EIF4E1,CUM1,EIF4E,eIF4E1	eukaryotic translation initiation factor, putative, expressed
Traes_1AS_5CB1B76C7	1	a:1AS_380247.1.1	a	-	-	-	Bradi2g37487.2	LOC_Os05g02580.1		expressed protein
Traes_1AS_AA6B839C5	1	a:1AS_478948.1.1	-	-	a	a	Bradi4g28220.1	LOC_Os02g16820.1	ATCRA1,CRA1,CRU1	glutelin, putative, expressed
Traes_1AS_240EBA7BA	1	a:1AS_581773.1.1	a	-	-	-	Bradi2g35187.1	LOC_Os05g06260.1	ATGCP4,GCP4	Spc97 / Spc98 family protein, putative, expressed
Traes_1BL_2EAFEE9E0	1	a:1BL_1311703.1.2	-	a	-	-	Bradi2g25340.1	LOC_Os02g33400.1		OsFBL9 - F-box domain and LRR containing protein, expressed
Traes_1BL_6764C9ADD	1	a:1BL_1786134.1.1	a	a	-	a	Bradi5g20070.1	LOC_Os04g50720.1	NHL8	ara54-like RING finger protein, putative, expressed
Traes_1BL_4D25A4554	1	a:1BL_2942011.1.1	a	a	a	-	Bradi4g25940.2	LOC_Os05g41172.1	SDG19,SUVH3	histone-lysine N-methyltransferase, H3 lysine-9 specific SUVH1, putative, expressed
Traes_1BL_D1480195C	1	a:1BL_3051196.1.1	a	-	-	-	Bradi2g12850.1	LOC_Os01g26039.1		expressed protein
Traes_1BL_55033DAE8	2	a:1BL_3091810.1.2;b:1BL_3091810.1.4	a;b	a	a	a	Bradi1g10150.1	LOC_Os11g14220.1	TUA6	tubulin/FtsZ domain containing protein, putative, expressed
Traes_1BL_4FBC07444	1	a:1BL_3578447.1.2	a	a	a	-	Bradi2g16627.1	LOC_Os02g20410.1		GTP binding protein, putative, expressed
Traes_1BL_0B751B859	1	a:1BL_3747287.1.2	a	-	-	-	Bradi2g21080.1	LOC_Os05g41750.1	ATCAP-C,ATSMC3,ATSMC4,SMC3	RecF/RecN/SMC N terminal domain containing protein, expressed
1BL_3751735.1	6	a:1BL_3751735.1.2;b:1BL_3751735.1.4;c:1BL_3751735.1.5;d:1BL_3751735.1.6;e:1BL_3751735.1.7;f:1BL_3751735.1.8	-	a;b;c;d;e;f	a;b;c;d;e;f	a;b;c;d;e;f	Bradi2g16490.1	LOC_Os05g48970.1		zinc finger, C3HC4 type domain containing protein, expressed
Traes_1BL_D24BED30B	2	a:1BL_3760097.1.1;b:1BL_3760097.1.2	b	-	-	a	Bradi2g23017.1	LOC_Os05g38730.1		SAC3/GANP family protein, putative, expressed
Traes_1BL_BCC9EBB46	1	a:1BL_3790721.1.1	a	a	a	-	Bradi1g05295.1	LOC_Os01g32640.1		OsFBX9 - F-box domain containing protein, expressed
Traes_1BL_7A5358469	2	a:1BL_3790721.2.1;b:1BL_3790721.2.2	a;b	a;b	a;b	-	Bradi3g33240.1	LOC_Os10g41030.1	ATG2484-1,G2484-1	agenet domain containing protein, putative, expressed
Traes_1BL_D48C0BE54	1	a:1BL_3790784.1.1	a	a	-	-	Bradi3g28787.1	LOC_Os10g33770.1		importin-beta N-terminal domain containing protein, expressed
Traes_1BL_884FA4347	1	a:1BL_3790873.1.1	a	-	-	-	Bradi2g27947.1	LOC_Os05g29050.2	PLD ZETA 1,PLDP1,PLDZ1,PLDZETA1	phospholipase D p1, putative, expressed
1BL_3791137.1	1	a:1BL_3791137.1.1	-	-	a	a
Traes_1BL_11B77FFD3	1	a:1BL_3791945.1.1	a	a	a	-	Bradi2g16460.1	LOC_Os01g34630.1		retrotransposon protein, putative, Ty1-copia subclass, expressed
Traes_1BL_83B495A4A	1	a:1BL_3792922.1.1	a	a	a	-	Bradi3g29750.1	LOC_Os10g35010.1	ATTIC110,TIC110	ATTIC110/TIC110, putative, expressed
Traes_1BL_AB728099C	1	a:1BL_3792980.1.1	a	a	a	-	Bradi2g26547.1	LOC_Os05g32570.1	KEG	RING E3 ligase protein, putative, expressed
Traes_1BL_E9549FBDC	1	a:1BL_3793319.1.1	a	-	a	-	Bradi2g22927.2	LOC_Os05g38830.2	UPL4	HECT-domain domain containing protein, expressed
Traes_1BL_C2B14A289	1	a:1BL_3794625.1.1	a	a	a	-	Bradi2g15526.1	LOC_Os04g32340.1		RNA-binding motif protein, putative, expressed
1BL_3794722.1	1	a:1BL_3794722.1.2	a	a	a	-
1BL_3795685.1	1	a:1BL_3795685.1.1	a	-	a	-
Traes_1BL_7CD8883D4	1	a:1BL_3796082.1.2	a	-	-	-	Bradi2g20220.1	LOC_Os02g31220.2		expressed protein
Traes_1BL_903736130	2	a:1BL_3796602.1.1;b:1BL_3796602.1.2	a;b	-	a;b	a;b	Bradi3g32840.2	LOC_Os10g40250.2		expressed protein
Traes_1BL_1CF3036E4	1	a:1BL_3797103.1.1	-	a	a	-	Bradi3g29190.1	LOC_Os10g34320.1		ribosomal L18p/L5e family protein, expressed
Traes_1BL_6B1921EE7	1	a:1BL_3797805.1.1	a	-	-	-	Bradi2g27790.2	LOC_Os05g30340.1		expressed protein
1BL_3798136.1	1	a:1BL_3798136.1.1	a	-	-	-
Traes_1BL_519739BE4	1	a:1BL_3798340.1.2	a	a	a	-	Bradi2g14960.1	LOC_Os05g50370.1		dnaJ domain containing protein, expressed
1BL_3799120.1	1	a:1BL_3799120.1.1	-	-	a	a	Bradi2g57400.1	LOC_Os12g36410.1		transposon protein, putative, Pong sub-class, expressed
Traes_1BL_10F7957C1	1	a:1BL_3799843.1.1	a	a	a	-	Bradi2g22360.1	LOC_Os05g39850.1	MCM3	MCM3 - Putative minichromosome maintenance MCM complex subunit 3, expressed
Traes_1BL_8270A5C98	1	a:1BL_3799855.2.1	a	-	-	-	Bradi3g31120.1	LOC_Os10g37490.1	ERCC1,UVR7	DNA excision repair protein ERCC-1, putative, expressed
Traes_1BL_A85E6991E	1	a:1BL_3800291.1.1	a	-	a	-
Traes_1BL_376B04B59	1	a:1BL_3800583.1.1	a	-	-	-	Bradi2g26100.1	LOC_Os05g33030.1		kinesin motor domain containing protein, putative, expressed
Traes_1BL_8A51D18B3	3	a:1BL_3803453.1.1;b:1BL_3803453.1.2;c:1BL_3803453.1.4	a;b;c	-	-	-	Bradi2g25017.1	LOC_Os01g66140.1		plus-3 domain containing protein, putative, expressed
Traes_1BL_AEE5DCF32	1	a:1BL_3804689.2.1	a	a	a	-	Bradi2g24380.1	LOC_Os05g35530.1		expressed protein
1BL_3806051.1	1	a:1BL_3806051.1.1	a	a	a	-
Traes_1BL_499D51589	3	a:1BL_3806068.1.1;b:1BL_3806068.1.2;c:1BL_3806068.1.3	a;b;c	a;b	a;b	-	Bradi2g28110.1	LOC_Os05g28860.1		3\'-5\' exonuclease, putative, expressed
Traes_1BL_C6F202394	1	a:1BL_3806277.1.1	a	-	-	-	Bradi2g18440.2	LOC_Os05g46200.1	BGAL17	beta-galactosidase 8 precursor, putative, expressed
Traes_1BL_2964F774E	1	a:1BL_3807956.1.1	a	-	-	-	Bradi3g35400.1	LOC_Os08g30740.1	ABCA2,ATATH1,ATH1	ABC transporter, ATP-binding protein, putative, expressed
1BL_3807988.1	1	a:1BL_3807988.1.1	a	-	-	-
1BL_3809218.1	1	a:1BL_3809218.1.1	-	a	-	a
Traes_1BL_40FB1B9E5	1	a:1BL_3810841.1.1	a	-	-	-	Bradi3g23167.1	LOC_Os10g25200.1		expressed protein
Traes_1BL_A36FCDDBF	1	a:1BL_3811955.1.3	a	a	a	-
Traes_1BL_2B966C1A2	1	a:1BL_3812829.2.1	-	a	-	-	Bradi2g14380.1	LOC_Os05g51540.1		expressed protein
Traes_1BL_8341FB4B4	1	a:1BL_3814078.1.1	-	-	a	-	Bradi3g29100.2	LOC_Os10g34200.1		expressed protein
Traes_1BL_5CE6A3954	1	a:1BL_3814121.1.1	a	-	-	a	Bradi2g10180.1	LOC_Os01g16520.1		glutamyl-tRNA synthetase, cytoplasmic, putative, expressed
Traes_1BL_034535E03	1	a:1BL_3815304.1.1	a	a	a	-	Bradi2g25040.1	LOC_Os05g34760.1		expressed protein
Traes_1BL_30664DC1B	2	a:1BL_3815489.1.1;b:1BL_3815489.1.2	a;b	a	a	-	Bradi3g06930.1	LOC_Os11g33240.1	ATCS,CSY4	citrate synthase, putative, expressed
Traes_1BL_C5FEAF06E	1	a:1BL_3815584.1.1	a	-	a	a	Bradi2g15940.1	LOC_Os05g49420.1	GBF3	transcription factor, putative, expressed
Traes_1BL_BD7B44E1C	2	a:1BL_3815723.1.1;b:1BL_3815723.1.2	a;b	-	a;b	a;b	Bradi3g33737.1	LOC_Os10g41560.1		expressed protein
1BL_3816036.1	1	a:1BL_3816036.1.1	a	-	-	-
Traes_1BL_21B1A40D3	1	a:1BL_3816652.1.1	a	-	a	-	Bradi2g23720.1	LOC_Os05g37700.1		periplasmic beta-glucosidase precursor, putative, expressed
Traes_1BL_CCD7CCD33	2	a:1BL_3818264.1.1;b:1BL_3818264.1.2	b	a;b	b	-	Bradi2g26600.1	LOC_Os05g32530.1		mannosylglycoprotein endo-beta-mannosidase, putative, expressed
Traes_1BL_EE6794375	2	a:1BL_3818517.1.1;b:1BL_3818517.1.2	a;b	b	a;b	-	Bradi2g27400.1	LOC_Os05g30790.1		CW-type Zinc Finger, putative, expressed
Traes_1BL_42FAD5DBE	1	a:1BL_3819270.1.1	a	a	a	-	Bradi3g32230.1	LOC_Os10g39520.1	ATMLO10,MLO10	MLO domain containing protein, putative, expressed
Traes_1BL_1EA2E609D	1	a:1BL_3820185.1.1	a	-	a	-	Bradi3g21590.1	LOC_Os10g43075.1		expressed protein
Traes_1BL_60FBF3020	1	a:1BL_3820398.1.1	a	-	a	-	Bradi3g30620.1	LOC_Os10g36810.1		plus-3 domain containing protein, putative, expressed
1BL_3822540.1	1	a:1BL_3822540.1.1	a	a	-	-
Traes_1BL_F4D20AE54	1	a:1BL_3823969.1.1	-	a	-	-	Bradi1g60600.1	LOC_Os03g27590.1	SCPL51	OsSCP18 - Putative Serine Carboxypeptidase homologue, expressed
1BL_3824404.1	1	a:1BL_3824404.1.1	a	a	-	-	Bradi3g03882.1	LOC_Os08g10440.1	RPM1,RPS3	NBS-LRR disease resistance protein, putative, expressed
Traes_1BL_3DBCF27F6	1	a:1BL_3825333.1.2	a	-	-	-	Bradi2g16647.1	LOC_Os05g48820.1		DDT, putative, expressed
Traes_1BL_E77A765DA	1	a:1BL_3825565.1.1	a	-	a	-	Bradi3g34000.1	LOC_Os10g42196.1		expressed protein
Traes_1BL_9084A78D6	1	a:1BL_3827979.1.1	a	a	a	-	Bradi1g22240.1	LOC_Os07g41090.1	ATHDA5,HDA05,HDA5	histone deacetylase, putative, expressed
Traes_1BL_434A51D9D	1	a:1BL_3828766.1.1	-	a	-	-	Bradi3g29130.1	LOC_Os10g34230.1	ATCKX1,CKX1	cytokinin dehydrogenase precursor, putative, expressed
Traes_1BL_B5EF229CE	1	a:1BL_3829339.1.1	a	a	a	-	Bradi3g33900.1	LOC_Os10g41970.1		methyltransferase, putative, expressed
1BL_3830261.1	2	a:1BL_3830261.1.1;b:1BL_3830261.1.2	a;b	-	-	-	Bradi4g09997.1	LOC_Os11g45250.1		ribonucleases P/MRP protein subunit POP1 containing protein, expressed
Traes_1BL_40410CA71	1	a:1BL_3831294.1.1	a	-	a	-	Bradi3g34450.1	LOC_Os10g42439.1	GRV2,KAM2	heat shock protein DnaJ, putative, expressed
Traes_1BL_25B8AB99E	1	a:1BL_3832633.1.1	a	-	a	-	Bradi2g15900.1	LOC_Os05g49590.1	SPA1	suppressor of phythchrome A, putative, expressed
Traes_1BL_5AD66D520	1	a:1BL_3833567.1.2	a	a	a	-	Bradi2g22950.3	LOC_Os05g38810.1		PWWP domain containing protein, expressed
Traes_1BL_57819993D	1	a:1BL_3835241.1.1	a	-	a	-	Bradi3g27647.1	LOC_Os10g30610.2		white-brown complex homolog protein, putative, expressed
Traes_1BL_7CECE1B21	1	a:1BL_3835613.1.1	a	a	a	-	Bradi2g23920.1	LOC_Os05g37150.2		syntaxin 6, N-terminal domain containing protein, expressed
Traes_1BL_1EAA6C464	1	a:1BL_3837407.1.1	a	a	-	-	Bradi3g33950.1	LOC_Os10g42110.1	BSK2	protein kinase family protein, putative, expressed
Traes_1BL_8DB033DAA	2	a:1BL_3837612.1.1;b:1BL_3837612.1.2	a;b	-	-	-	Bradi3g28605.1	LOC_Os02g44510.1	EBS1,PSL2,UGGT	UDP-glucose glycoprotein glucosyltransferase 1 precursor, putative, expressed
Traes_1BL_C62273BD9	3	a:1BL_3837641.1.1;b:1BL_3837641.1.2;c:1BL_3837641.1.3	a;b;c	-	a;b;c	a;c	Bradi3g29870.1	LOC_Os10g35220.1		KH domain containing protein, putative, expressed
1BL_3839968.1	1	a:1BL_3839968.1.1	a	a	a	-
1BL_3840150.1	1	a:1BL_3840150.1.1	a	-	-	-	Bradi1g50477.1	LOC_Os06g02430.1		expressed protein
Traes_1BL_FF292FC26	2	a:1BL_3841010.1.1;b:1BL_3841010.1.2	a;b	a;b	a	a	Bradi3g29910.1	LOC_Os10g35380.1		expressed protein
1BL_3841806.1	1	a:1BL_3841806.1.2	a	-	-	-	Bradi5g03077.1	LOC_Os07g18560.1		OsFBLD6 - F-box, LRR and FBD domain containing protein, expressed
Traes_1BL_E1D41940C	2	a:1BL_3842742.1.1;b:1BL_3842742.1.2	a;b	a;b	b	a;b	Bradi3g30630.1	LOC_Os10g36780.2		OsProCP4 - Putative Lysosomal Pro-x Carboxypeptidase homologue, expressed
Traes_1BL_F3BEF57B3	2	a:1BL_3842867.1.1;b:1BL_3842867.1.2	a;b	a;b	a;b	a	Bradi1g15810.1	LOC_Os03g18410.1	ATRPAC43,RPAC43	DNA-directed RNA polymerase subunit, putative, expressed
Traes_1BL_DD83F4D60	1	a:1BL_3842867.2.1	a	a	-	a	Bradi2g27070.1	LOC_Os05g31480.1		methyltransferase, putative, expressed
Traes_1BL_BF01E5F89	1	a:1BL_3845194.1.1	a	-	a	a	Bradi3g29247.1	LOC_Os10g34380.1	ATPRP40C,PRP40C	retrotransposon protein, putative, unclassified, expressed
1BL_3845696.1	1	a:1BL_3845696.1.2	a	-	-	-	Bradi1g28140.1	LOC_Os07g29240.1		expressed protein
Traes_1BL_6384472CC	1	a:1BL_3849931.1.1	a	-	-	-	Bradi2g15127.1	LOC_Os05g50410.1	ATREC8,DIF1,REC8,SYN1	Rad21 / Rec8 like protein, putative, expressed
Traes_1BL_BF2C1D553	1	a:1BL_3850764.1.1	a	a	-	-	Bradi2g25500.1	LOC_Os05g33890.1	MAP65-2	microtubule associated protein, putative, expressed
1BL_3850776.1	1	a:1BL_3850776.1.1	a	-	-	-
Traes_1BL_858B71505	3	a:1BL_3851272.1.2;b:1BL_3851272.1.3;c:1BL_3851272.1.5	a	a	a;b;c	a
Traes_1BL_263DE6AA9	2	a:1BL_3851397.2.1;b:1BL_3851397.2.2	a;b	b	b	b	Bradi4g16620.1	LOC_Os05g37410.1	DML1,ROS1	hhH-GPD superfamily base excision DNA repair protein, expressed
Traes_1BL_7AA5EFD05	3	a:1BL_3853063.1.1;b:1BL_3853063.1.2;c:1BL_3853063.1.3	a;b;c	-	-	-	Bradi1g35190.1	LOC_Os03g62388.1		expressed protein
Traes_1BL_5C9053D8C	2	a:1BL_3853138.1.1;b:1BL_3853138.1.3	a;b	a;b	b	a;b	Bradi2g17860.2	LOC_Os05g46720.2		phosphatidylinositol transfer, putative, expressed
1BL_3853240.2	1	a:1BL_3853240.2.1	a	a	-	-	Bradi2g22960.1	LOC_Os05g38810.1		PWWP domain containing protein, expressed
1BL_3854158.1	2	a:1BL_3854158.1.1;b:1BL_3854158.1.2	a;b	a;b	a	b
Traes_1BL_83EB4F4FA	1	a:1BL_3855797.1.1	a	-	-	-	Bradi2g14600.1	LOC_Os05g10770.1	PKDM7D	transcription factor jumonji, putative, expressed
Traes_1BL_A2A76A427	2	a:1BL_3855907.1.1;b:1BL_3855907.1.2	a;b	a;b	-	-	Bradi3g28460.1	LOC_Os10g33250.1	CER1	WAX2, putative, expressed
1BL_3856015.1	1	a:1BL_3856015.1.1	a	a	a	-
Traes_1BL_20258AC56	1	a:1BL_3856122.1.1	a	-	-	-	Bradi2g22820.1	LOC_Os05g38980.1		respiratory burst oxidase, putative, expressed
1BL_3856135.1	1	a:1BL_3856135.1.1	a	a	-	-
Traes_1BL_BBC0C1E7F	1	a:1BL_3856415.1.1	a	-	-	-	Bradi3g27906.1	LOC_Os10g31856.1		midasin-related, putative, expressed
1BL_3856617.1	1	a:1BL_3856617.1.1	a	-	-	-
Traes_1BL_0AD0FEF27	1	a:1BL_3856668.1.1	a	a	a	-	Bradi2g22470.1	LOC_Os05g39680.1		PX domain containing protein, expressed
1BL_3857397.1	1	a:1BL_3857397.1.1	a	-	-	-
1BL_3857693.1	2	a:1BL_3857693.1.1;b:1BL_3857693.1.2	a	-	a;b	a
Traes_1BL_B4400C4B7	1	a:1BL_3858550.1.1	a	-	a	-	Bradi3g10416.1	LOC_Os02g18370.1	FRS5	transposon protein, putative, unclassified, expressed
Traes_1BL_BD71E8A4C	1	a:1BL_3859080.1.1	a	a	-	a	Bradi3g38460.1	LOC_Os05g28690.1		expressed protein
1BL_3860042.1	3	a:1BL_3860042.1.2;b:1BL_3860042.1.4;c:1BL_3860042.1.5	a;b;c	a	a;b;c	a;b
Traes_1BL_0D4901F87	1	a:1BL_3860636.1.2	a	-	-	-	Bradi2g15390.1	LOC_Os05g50660.1		PX domain containing protein, putative, expressed
Traes_1BL_9AECAC1F1	1	a:1BL_3860979.1.3	a	a	a	-	Bradi4g11487.1	LOC_Os11g42800.1		kinesin motor domain containing protein, putative, expressed
Traes_1BL_998A0563D	1	a:1BL_3863137.1.1	a	a	a	-	Bradi2g18290.1	LOC_Os05g46270.1		FEN1A - Putative flap endonuclease protein, expressed
Traes_1BL_6B21370DA	1	a:1BL_3863316.1.1	-	-	-	a	Bradi2g27180.1	LOC_Os05g31020.1	ERF1-2	eukaryotic peptide chain release factor subunit 1-1, putative, expressed
1BL_3865159.1	1	a:1BL_3865159.1.1	-	a	-	-	Bradi1g48264.1	LOC_Os05g07050.1	EMB14,EMB177,EMB33,SUS2	pre-mRNA-processing-splicing factor 8, putative, expressed
1BL_3865296.1	2	a:1BL_3865296.1.1;b:1BL_3865296.1.2	a;b	a;b	a;b	a
Traes_1BL_9E13D768B	1	a:1BL_3865693.1.1	a	-	a	-	Bradi2g14340.1	LOC_Os02g06592.1	ATBTAF1,BTAF1,CHA16,CHR16,RGD3	SNF2 family N-terminal domain containing protein, expressed
1BL_3866806.1	1	a:1BL_3866806.1.1	a	-	a	-
Traes_1BL_850B64FB8	1	a:1BL_3867748.1.1	a	a	a	-	Bradi4g19207.1	LOC_Os11g29380.1	ATMCM2,MCM2	MCM2 - Putative minichromosome maintenance MCM complex subunit 2, expressed
Traes_1BL_D2AEF1364	1	a:1BL_3868152.1.1	-	a	-	-	Bradi1g56690.1	LOC_Os04g41380.1		Leucine Rich Repeat family protein, expressed
Traes_1BL_63F0F0FAA	1	a:1BL_3868171.1.1	-	-	a	a	Bradi3g29960.1	LOC_Os10g35480.2	GCR2,GPCR	lanC-like protein 2, putative, expressed
Traes_1BL_C955569B8	1	a:1BL_3868546.1.2	a	a	a	-	Bradi2g25310.1	LOC_Os05g34320.2	ATHEX1,HEXO3	beta-hexosaminidase precursor, putative, expressed
Traes_1BL_687A47E82	2	a:1BL_3869890.1.1;b:1BL_3869890.1.2	a;b	-	-	-	Bradi3g33820.1	LOC_Os10g41770.1	ATSHA,SHA,STATLA	expressed protein
Traes_1BL_6A9AD2485	1	a:1BL_3875871.1.1	a	-	a	a	Bradi3g37280.1	LOC_Os08g34760.1		expressed protein
Traes_1BL_7C9EC3E70	1	a:1BL_3876816.1.1	-	-	a	a	Bradi3g44840.1	LOC_Os02g32860.1		poly synthetase 3, putative, expressed
Traes_1BL_6FD27DB24	1	a:1BL_3879364.1.1	a	a	-	-	Bradi2g26520.1	LOC_Os05g32590.1		methyltransferase, putative, expressed
Traes_1BL_53787E8DD	1	a:1BL_3880092.1.1	a	-	-	-	Bradi3g29417.1	LOC_Os10g34680.1	ATVPS52,POK,TTD8	vacuolar protein sorting-associated protein 52, putative, expressed
Traes_1BL_C9A1527CB	1	a:1BL_3880546.1.1	a	a	-	-	Bradi3g33537.1	LOC_Os10g41390.1		protein kinase domain containing protein, expressed
1BL_3882345.1	1	a:1BL_3882345.1.1	a	a	-	a
Traes_1BL_0F54357A2	1	a:1BL_3882508.1.1	a	a	-	-	Bradi3g12860.4	LOC_Os08g01040.1		zinc finger, C3HC4 type domain containing protein, expressed
Traes_1BL_8FF2B3EDB	3	a:1BL_3882867.1.1;b:1BL_3882867.1.3;c:1BL_3882867.1.4	a;b;c	-	-	-
Traes_1BL_A1DF11589	2	a:1BL_3883588.1.2;b:1BL_3883588.1.3	a;b	b	-	-	Bradi3g30547.2	LOC_Os10g36880.1		kinesin motor domain containing protein, putative, expressed
Traes_1BL_8431E94FA	1	a:1BL_3884070.1.1	a	a	a	-	Bradi2g22760.1	LOC_Os05g39080.1		protein kinase family protein, putative, expressed
Traes_1BL_DA18DC9AF	1	a:1BL_3887703.1.1	a	a	a	-	Bradi2g18260.1	LOC_Os05g46290.1	HSP60-3A	T-complex protein, putative, expressed
Traes_1BL_664BABA7A	2	a:1BL_3889164.1.2;b:1BL_3889164.1.3	a;b	a;b	-	-	Bradi2g25857.1	LOC_Os05g33390.1	MIA,PDR2	cation-transporting ATPase, putative, expressed
Traes_1BL_1D8E27919	1	a:1BL_3889172.1.1	a	a	a	-	Bradi3g27400.1	LOC_Os10g30280.1		OsFBX386 - F-box domain containing protein, expressed
Traes_1BL_B64F611C1	1	a:1BL_3891638.1.1	a	a	a	-	Bradi3g36540.1	LOC_Os05g49840.1		phospholipase, putative, expressed
Traes_1BL_C4B45693E	3	a:1BL_3891989.1.1;b:1BL_3891989.1.2;c:1BL_3891989.1.3	a;b;c	-	-	-	Bradi3g30790.2	LOC_Os10g36490.1	CHO,EMB133,TFC D,TTN1	HEAT repeat family protein, putative, expressed
Traes_1BL_83E9467B6	4	a:1BL_3895811.1.1;b:1BL_3895811.1.2;c:1BL_3895811.1.3;d:1BL_3895811.1.4	a;b;c;d	a;b;c	a;b;c	a;b;c	Bradi3g29890.1	LOC_Os10g35280.1		nucleolar complex protein 2, putative, expressed
Traes_1BL_3D42EA937	2	a:1BL_3896400.1.1;b:1BL_3896400.1.2	a;b	b	a;b	a;b	Bradi1g11340.1	LOC_Os03g50330.1	ATSNAK1,GRIK2	CAMK_KIN1/SNF1/Nim1_like.18 - CAMK includes calcium/calmodulin depedent protein kinases, expressed
Traes_1BL_C8E81CE39	1	a:1BL_3898305.1.1	a	-	-	-
Traes_1BL_A127DF6A9	1	a:1BL_3898326.1.1	a	-	-	-	Bradi2g26650.1	LOC_Os05g32390.1	FZL	FZL, putative, expressed
1BL_3899169.1	2	a:1BL_3899169.1.1;b:1BL_3899169.1.2	a;b	a;b	-	-
Traes_1BL_036AD7CCA	1	a:1BL_3899279.1.2	a	-	-	-	Bradi2g62190.2	LOC_Os11g14544.4		expressed protein
1BL_3899429.1	1	a:1BL_3899429.1.2	-	-	-	a
1BL_3899665.1	1	a:1BL_3899665.1.1	a	a	a	-
1BL_3903311.1	1	a:1BL_3903311.1.1	-	-	-	a
Traes_1BL_0AF8C8DB8	1	a:1BL_3904367.1.3	a	a	a	-	Bradi2g24957.3	LOC_Os05g34900.1		wound-responsive family protein, putative, expressed
Traes_1BL_8F1155D94	1	a:1BL_3904681.1.1	a	a	a	-	Bradi2g16950.1	LOC_Os05g48380.1	PFU1,UBC25	ubiquitin-conjugating enzyme domain containing protein, expressed
Traes_1BL_1890A4983	3	a:1BL_3905086.1.1;b:1BL_3905086.1.2;c:1BL_3905086.1.3	a	a	a	a;b;c	Bradi2g15260.1	LOC_Os05g50480.1		protein of unknown function DUF1296 domain containing protein, expressed
Traes_1BL_E8554BB57	2	a:1BL_3905741.1.1;b:1BL_3905741.1.2	a;b	b	a;b	b	Bradi2g17330.2	LOC_Os05g47930.2	ATQSOX1,QSO2,QSOX1	OsQSOXL1 quiescin-sulfhydryl oxidase-like OsQSOXL1, expressed
Traes_1BL_887C24B80	1	a:1BL_3906058.1.1	a	a	a	-	Bradi1g58180.2	LOC_Os07g04850.3	emb1220	pre-mRNA-processing factor 31, putative, expressed
Traes_1BL_3BD29FFFF	1	a:1BL_3906745.1.3	a	a	a	-	Bradi3g28490.1	LOC_Os10g33290.2	NPGR2	tetratricopeptide repeat domain containing protein, expressed
Traes_1BL_301F6C93C	2	a:1BL_3906802.1.1;b:1BL_3906802.1.2	a	a	a;b	a;b	Bradi2g16160.1	LOC_Os05g49200.1	APA1,ATAPA1	aspartic proteinase oryzasin-1 precursor, putative, expressed
Traes_1BL_0FC91FDA0	1	a:1BL_3907000.1.2	a	a	a	-	Bradi3g30277.1	LOC_Os10g36060.1		protein transport protein-related, putative, expressed
Traes_1BL_9DEBD43E7	1	a:1BL_3907196.1.1	a	a	-	a	Bradi3g31377.2	LOC_Os10g37640.1		HIT zinc finger domain containing protein, expressed
Traes_1BL_F0554ED4E	1	a:1BL_3907199.1.1	a	a	a	-	Bradi3g34410.1	LOC_Os10g42490.1	HB-7,HDG5	homeobox and START domains containing protein, putative, expressed
Traes_1BL_CC812D7C7	2	a:1BL_3910493.1.2;b:1BL_3910493.1.3	a;b	a;b	a;b	-	Bradi2g26807.1	LOC_Os05g31920.1		FYVE zinc finger domain containing protein, expressed
Traes_1BL_5AE63535D	1	a:1BL_3910654.1.1	a	a	-	-	Bradi2g22040.1	LOC_Os05g40410.1		expressed protein
Traes_1BL_DBC65131C	1	a:1BL_3912022.1.2	a	a	a	-	Bradi2g20280.1	LOC_Os05g43480.1	UBP25	ubiquitin carboxyl-terminal hydrolase domain containing protein, expressed
Traes_1BL_4E20CA8EC	1	a:1BL_3913377.1.1	-	-	a	-	Bradi3g09797.1	LOC_Os06g28124.1		glycosyltransferase, putative, expressed
Traes_1BL_0A8BC494B	1	a:1BL_3915235.1.3	a	-	-	-	Bradi3g27007.1	LOC_Os10g28610.1		KIP1, putative, expressed
Traes_1BL_8342F9575	1	a:1BL_3915444.1.1	-	-	a	-
Traes_1BL_714F4E4AC	1	a:1BL_3915530.1.1	a	a	a	-	Bradi3g32690.1	LOC_Os10g39930.1	CYP97C1,LUT1	cytochrome P450 97B2, putative, expressed
1BL_3915642.1	1	a:1BL_3915642.1.1	a	-	-	-	Bradi2g05560.2	LOC_Os01g09246.1		glycine-rich protein, putative, expressed
Traes_1BL_51C489EE8	1	a:1BL_3915728.1.1	a	a	-	-	Bradi2g10130.1	LOC_Os01g16414.3	ARP6,ATARP6,ESD1,SUF3	actin, putative, expressed
Traes_1BL_155A55F7F	1	a:1BL_3916120.1.1	a	a	-	-	Bradi2g20260.1	LOC_Os05g43610.1	ATBRCA1,BRCA1	ATBARD1/BARD1, putative, expressed
Traes_1BL_8F3BBD25E	1	a:1BL_3916187.1.1	a	-	-	-	Bradi2g00627.1	LOC_Os01g01689.1	ATATM,ATM	phosphatidylinositol 3- and 4-kinase family protein, expressed
Traes_1BL_7479183FB	2	a:1BL_3916375.1.1;b:1BL_3916375.1.2	a;b	a;b	-	a	Bradi4g00730.1	LOC_Os05g28510.1		importin subunit beta, putative, expressed
Traes_1BL_569B2BCB0	1	a:1BL_3916764.1.1	a	a	-	a	Bradi2g21837.1	LOC_Os05g41010.1		oxidoreductase, putative, expressed
Traes_1BL_8E966A86B	1	a:1BL_3916793.1.1	a	a	-	a	Bradi2g60350.1	LOC_Os05g26890.1	ATGPA1,GP ALPHA 1,GPA1	G-protein alpha subunit, putative, expressed
Traes_1BL_469FA45C6	1	a:1BL_3917032.1.1	a	-	-	-	Bradi2g19610.2	LOC_Os06g12400.1	HAT3.1	Homeobox domain containing protein, expressed
Traes_1BL_C25B5DDB4	1	a:1BL_3917067.1.1	-	-	a	a	Bradi2g23320.1	LOC_Os05g38460.1	ATMYB3R5,MYB3R-5	MYB family transcription factor, putative, expressed
Traes_1BL_D9AD1E5B1	2	a:1BL_3917408.1.1;b:1BL_3917408.1.2	a;b	a;b	-	-	Bradi2g27267.1	LOC_Os05g30970.1	BON3	copine, putative, expressed
1BL_3917920.1	2	a:1BL_3917920.1.1;b:1BL_3917920.1.4	a;b	a;b	a	-	Bradi1g72880.1	LOC_Os03g07960.1		expressed protein
1BL_3918060.1	1	a:1BL_3918060.1.1	a	-	-	-
1BL_3918081.1	1	a:1BL_3918081.1.1	a	a	a	-
Traes_1BL_A39030355	1	a:1BL_3920499.1.1	a	a	a	-	Bradi1g54510.1	LOC_Os07g10150.1		coatomer subunit gamma-2, putative, expressed
Traes_1BL_60607591C	1	a:1BL_3921822.1.3	a	a	-	a	Bradi2g10950.1	LOC_Os01g17430.1		coatomer subunit beta-1, putative, expressed
Traes_1BL_56BFDECCE	1	a:1BL_3921900.1.1	a	-	-	-	Bradi3g44197.1	LOC_Os02g30800.1	ABO4,EMB142,EMB2284,EMB529,ESD7,POL2A,TIL1	POLE1 - Putative DNA polymerase epsilon catalytic subunit, expressed
Traes_1BL_7905E5D6E	1	a:1BL_595649.1.2	a	-	a	a	Bradi2g28450.4	LOC_Os07g49270.2	ATAMPD,FAC1	AMP deaminase, putative, expressed
Traes_1BL_A568A7FA3	1	a:1BL_604913.1.1	a	a	-	a	Bradi3g28760.1	LOC_Os10g33710.1		expressed protein
1BS_115941.1	1	a:1BS_115941.1.1	a	-	-	-	Bradi2g36370.2	LOC_Os05g05240.1	BSL1	serine/threonine protein phosphatase, putative, expressed
Traes_1BS_4073CE3DB	1	a:1BS_1420918.1.1	-	a	-	-	Bradi2g39840.1	LOC_Os05g01360.1		expressed protein
Traes_1BS_CC1B13C13	1	a:1BS_1975885.2.1	a	a	-	-	Bradi2g35040.1	LOC_Os05g06360.1		heparan-alpha-glucosaminide N-acetyltransferase, putative, expressed
Traes_1BS_018927FA9	1	a:1BS_2322390.1.2	a	a	a	-	Bradi2g46550.1	LOC_Os01g48720.1		RNA polymerase III subunit RPC82 family protein, putative, expressed
1BS_2388389.1	1	a:1BS_2388389.1.2	a	a	-	-
Traes_1BS_4A63D1DBC	1	a:1BS_2606357.1.1	-	a	-	-	Bradi1g05050.1	LOC_Os01g55360.3	CDS2	phosphatidate cytidylyltransferase, putative, expressed
Traes_1BS_C340BD2D3	1	a:1BS_304199.1.1	a	a	a	-	Bradi3g49040.1	LOC_Os05g05450.1		MA3 domain containing protein, expressed
Traes_1BS_3AB310FAE	1	a:1BS_3412587.1.1	-	-	a	-	Bradi2g31107.1	LOC_Os05g23670.1	JMJ14,PKDM7B	transcription factor jumonji, putative, expressed
Traes_1BS_B67548763	1	a:1BS_3412855.1.1	a	a	-	a	Bradi2g39790.1	LOC_Os05g01470.2	MMT	methionine S-methyltransferase, putative, expressed
Traes_1BS_76F5D4D2D	1	a:1BS_3413085.1.1	a	a	a	-	Bradi2g38590.1	LOC_Os05g04340.1	ATSK12	CGMC_GSK.6 - CGMC includes CDA, MAPK, GSK3, and CLKC kinases, expressed
Traes_1BS_D3E61FF03	5	a:1BS_3413777.1.1;b:1BS_3413777.1.2;c:1BS_3413777.1.3;d:1BS_3413777.1.4;e:1BS_3413777.1.5	a;b;c;d	a;b;c;e	a;b;c	a;b;c	Bradi2g38540.1	LOC_Os05g04190.1	EDA30	growth regulator related protein, putative, expressed
Traes_1BS_26C55B2B1	1	a:1BS_3414674.1.1	a	a	-	a	Bradi2g36470.1	LOC_Os05g05160.1	MPK16	CGMC_MAPKCGMC_2.1 - CGMC includes CDA, MAPK, GSK3, and CLKC kinases, expressed
Traes_1BS_3B0E04EC6	1	a:1BS_3416156.1.1	a	a	a	-	Bradi2g35740.1	LOC_Os05g05780.1	CHR11	chromatin-remodeling complex ATPase chain, putative, expressed
Traes_1BS_DDC038FDC	1	a:1BS_3417812.1.1	-	-	-	a	Bradi2g39091.1	LOC_Os10g03570.1	HRT,RCY1,RPP8	RGH1A, putative, expressed
Traes_1BS_9E5BA3D1C	1	a:1BS_3421415.1.1	a	a	-	a	Bradi2g39470.1	LOC_Os05g01690.1		expressed protein
1BS_3422209.1	1	a:1BS_3422209.1.1	a	-	a	a
Traes_1BS_D837C1ADC	2	a:1BS_3423557.1.3;b:1BS_3423557.1.5	a;b	-	-	-	Bradi3g20790.1	LOC_Os10g07270.1	UBP9	ubiquitin carboxyl-terminal hydrolase 5, putative, expressed
Traes_1BS_9CA7A2511	1	a:1BS_3429708.1.1	a	a	-	-	Bradi3g39160.1	LOC_Os08g38570.1	ELP2	WD domain, G-beta repeat domain containing protein, expressed
1BS_3429933.1	1	a:1BS_3429933.1.2	-	-	-	a
1BS_3433493.1	1	a:1BS_3433493.1.1	a	-	-	-
1BS_3433781.1	1	a:1BS_3433781.1.1	-	-	a	a
Traes_1BS_DBE61AB2F	2	a:1BS_3434740.1.1;b:1BS_3434740.1.2	a;b	a;b	a;b	a	Bradi2g34010.1	LOC_Os05g08610.4		zinc finger family protein, putative, expressed
Traes_1BS_A64E4F602	1	a:1BS_3434895.1.1	a	-	-	-	Bradi1g44577.1	LOC_Os06g13570.1		expressed protein
1BS_3437653.1	1	a:1BS_3437653.1.2	-	a	a	a
Traes_1BS_61FEA418F	1	a:1BS_3437714.1.1	a	a	-	a	Bradi1g54650.1	LOC_Os07g09670.1		galactosyltransferase family protein, putative, expressed
Traes_1BS_42B800C2F	1	a:1BS_3439063.1.1	a	-	a	-	Bradi4g41460.1	LOC_Os12g07310.1		citrate-binding protein precursor, putative, expressed
Traes_1BS_22548D2EE	2	a:1BS_3439848.1.1;b:1BS_3439848.1.2	a;b	a;b	a	a	Bradi2g34970.2	LOC_Os05g06460.1	LPD1,ptlpd1	dihydrolipoyl dehydrogenase, putative, expressed
Traes_1BS_2A33D289F	1	a:1BS_3439848.2.1	a	a	a	-	Bradi2g34960.1	LOC_Os05g06450.1	ATGCP2,GCP2,TUBG2	tubulin/FtsZ domain containing protein, putative, expressed
Traes_1BS_44FD05188	1	a:1BS_3440902.1.1	a	a	a	-	Bradi2g39347.1	LOC_Os05g01780.1	ATWNK1,WNK1,ZIK4	STE_PAK_Ste20++TranslationKinase_Slob_Wnk.1 - STE kinases include homologs to sterile 7, sterile 11 and sterile 20 from yeast, expressed
Traes_1BS_3C86AE038	2	a:1BS_3441641.1.1;b:1BS_3441641.1.2	a;b	a;b	-	a;b	Bradi2g38490.1	LOC_Os05g04170.2	CER8,LACS1	AMP-binding enzyme, putative, expressed
Traes_1BS_512E442A9	1	a:1BS_3442171.1.2	a	a	a	-	Bradi2g33090.1	LOC_Os05g11060.2		galactosyltransferase family protein, putative, expressed
Traes_1BS_8795B0E4F	1	a:1BS_3442395.1.1	a	a	-	-	Bradi1g15260.1	LOC_Os05g19270.1	ATMSH2,MSH2	MSH-like DNA mismatch repair protein, putative, expressed
1BS_3443778.1	1	a:1BS_3443778.1.1	a	a	-	a
Traes_1BS_328CAAF04	1	a:1BS_3443903.1.2	-	a	-	-	Bradi3g17780.1	LOC_Os04g52390.1	KUP11	potassium transporter, putative, expressed
Traes_1BS_FBF1374A6	1	a:1BS_3445512.1.1	a	-	a	-	Bradi5g17370.2	LOC_Os04g46020.1	GATA26	GATA zinc finger domain containing protein, expressed
Traes_1BS_1425AAD7C	1	a:1BS_3446329.1.2	a	-	a	-	Bradi1g28820.1	LOC_Os07g26490.1	XBAT35	ankyrin repeat domain containing protein, expressed
Traes_1BS_178835D60	1	a:1BS_3447069.1.1	a	a	-	-
Traes_1BS_C370FEEA6	3	a:1BS_3447578.1.1;b:1BS_3447578.1.2;c:1BS_3447578.1.3	a;b;c	-	-	-	Bradi2g37750.1	LOC_Os05g02670.1		kinesin motor domain containing protein, putative, expressed
1BS_3448417.1	2	a:1BS_3448417.1.1;b:1BS_3448417.1.2	a;b	-	-	-	Bradi1g70017.1	LOC_Os03g11510.1		mitochondrial carrier protein, putative, expressed
Traes_1BS_150B8BF86	3	a:1BS_3449671.1.2;b:1BS_3449671.1.3;c:1BS_3449671.1.4	a;b;c	a;b;c	a;b;c	c	Bradi3g21360.1	LOC_Os10g02630.1	U1-70K,U1SNRNP	transposon protein, putative, CACTA, En/Spm sub-class, expressed
Traes_1BS_7428CB086	1	a:1BS_3450409.1.1	a	a	-	a	Bradi4g00730.1	LOC_Os05g28510.1		importin subunit beta, putative, expressed
Traes_1BS_A5299122E	2	a:1BS_3451777.1.1;b:1BS_3451777.1.2	a;b	a;b	a;b	-	Bradi4g12940.1	LOC_Os02g31070.1		expressed protein
1BS_3451866.1	1	a:1BS_3451866.1.1	a	a	a	-
Traes_1BS_D4341A976	2	a:1BS_3451897.1.3;b:1BS_3451897.1.4	a;b	a	a	a	Bradi3g00670.1	LOC_Os02g18720.1		expressed protein
Traes_1BS_68F77FAE7	1	a:1BS_3451964.1.1	a	a	-	a	Bradi4g13670.1	LOC_Os11g39990.1	PLA IIA,PLA2A,PLP2	patatin, putative, expressed
Traes_1BS_EABA5126F	1	a:1BS_3451992.1.1	a	a	-	-	Bradi2g40100.1	LOC_Os05g01060.1		expressed protein
Traes_1BS_9AA318EC6	1	a:1BS_3452303.1.1	-	a	-	a	Bradi2g39600.1	LOC_Os05g01610.1		FYVE zinc finger domain containing protein, expressed
Traes_1BS_6F5A5981E	2	a:1BS_3452327.1.1;b:1BS_3452327.1.2	a;b	-	b	-	Bradi2g11510.1	LOC_Os01g19490.1		pentatricopeptide, putative, expressed
1BS_3452721.1	1	a:1BS_3452721.1.1	a	-	-	a	Bradi2g41690.1	LOC_Os01g39380.1	SCD1	SCD1, putative, expressed
Traes_1BS_170500B8B	1	a:1BS_3453626.1.2	a	-	-	-	Bradi2g36862.1	LOC_Os05g04630.4	APA1,ATAPA1	retrotransposon protein, putative, SINE subclass, expressed
Traes_1BS_48A785EDD	1	a:1BS_3453731.1.1	a	-	-	-	Bradi2g33480.1	LOC_Os05g09380.2	AR791	AR791, putative, expressed
Traes_1BS_64FCD81A4	1	a:1BS_3454721.1.1	a	-	a	a
1BS_3455259.1	1	a:1BS_3455259.1.2	a	-	-	-	Bradi3g54267.1	LOC_Os02g55530.1		neurochondrin family protein, putative, expressed
Traes_1BS_63D619FA7	2	a:1BS_3455502.1.1;b:1BS_3455502.1.2	b	b	a;b	b	Bradi2g37440.1	LOC_Os05g02490.1		transporter family protein, putative, expressed
Traes_1BS_17F50CC8B	1	a:1BS_3458468.1.1	a	a	a	-	Bradi2g09487.1	LOC_Os04g30210.1		OsFBL15 - F-box domain and LRR containing protein, expressed
Traes_1BS_A00884C26	1	a:1BS_3461713.1.1	a	a	-	-	Bradi2g33487.1	LOC_Os05g09360.1		glycine-rich protein, putative, expressed
Traes_1BS_80E3F3FA5	1	a:1BS_3462126.1.1	a	-	-	-	Bradi4g21950.1	LOC_Os08g14850.1		resistance protein, putative, expressed
1BS_3463280.1	1	a:1BS_3463280.1.1	a	-	a	-
Traes_1BS_FEA181281	1	a:1BS_3463337.2.1	-	-	a	a	Bradi2g35197.1	LOC_Os05g18604.1	SCPL27	OsSCP28 - Putative Serine Carboxypeptidase homologue, expressed
Traes_1BS_107E10A97	2	a:1BS_3464110.1.2;b:1BS_3464110.1.3	a;b	a;b	a;b	-	Bradi2g34547.1	LOC_Os05g07220.2		kelch repeat-containing protein, putative, expressed
1BS_3466033.1	1	a:1BS_3466033.1.1	a	a	a	-	Bradi1g58743.1	LOC_Os07g23900.1		OsFBX234 - F-box domain containing protein, expressed
Traes_1BS_282C4747C	3	a:1BS_3467440.1.1;b:1BS_3467440.1.2;c:1BS_3467440.1.3	a;b;c	c	a;c	a	Bradi2g38160.1	LOC_Os05g03550.1		MYB family transcription factor, putative, expressed
Traes_1BS_2B20E79A8	1	a:1BS_3468541.1.1	a	a	-	-	Bradi2g37990.1	ChrUn.fgenesh.mRNA.26	RPM1,RPS3	expressed protein
Traes_1BS_DB9A576D4	1	a:1BS_3469276.2.1	a	a	-	a	Bradi2g37420.1	LOC_Os05g02400.1	PHIP1	RNA recognition motif containing protein, expressed
Traes_1BS_228D5BA15	2	a:1BS_3469632.1.2;b:1BS_3469632.1.4	a;b	-	b	b
Traes_1BS_4D249391E	1	a:1BS_3470115.1.1	-	a	a	a	Bradi4g19690.1	LOC_Os12g32200.1		expressed protein
Traes_1BS_56AFEB204	1	a:1BS_3470791.1.1	a	a	a	-	Bradi2g35467.1	LOC_Os05g06110.1	ATVLN1,VLN1	villin, putative, expressed
Traes_1BS_F0B3321AE	1	a:1BS_3471201.1.1	a	-	-	-	Bradi4g22080.1	LOC_Os11g11340.1	CIP111	CIP111, putative, expressed
Traes_1BS_B97B72C87	1	a:1BS_3472667.1.1	a	-	-	-	Bradi2g38120.1	LOC_Os04g28234.2		Rf1, mitochondrial precursor, putative, expressed
Traes_1BS_328E7387C	1	a:1BS_3472667.2.1	a	a	-	-	Bradi2g37760.1	LOC_Os01g62440.1	ATMTRNASEII,EMB2730,RNR1	ribonuclease protein, putative, expressed
Traes_1BS_90AEC8678	1	a:1BS_3473250.1.1	a	a	-	a	Bradi2g37450.1	LOC_Os05g02500.1	ATMKP1,MKP1	dual specificity protein phosphatase, putative, expressed
1BS_3473364.1	1	a:1BS_3473364.1.2	a	-	-	-	Bradi1g33150.1	LOC_Os06g47130.1	ATSYTB,NTMC2T1.2,NTMC2TYPE1.2,SYT2,SYTB	C2 domain containing protein, expressed
1BS_3474629.1	1	a:1BS_3474629.1.1	-	a	-	-	Bradi2g36497.1	LOC_Os07g18510.1		OsFBLD5 - F-box, LRR and FBD domain containing protein, expressed
Traes_1BS_CF75D4172	2	a:1BS_3474683.1.1;b:1BS_3474683.1.2	a;b	a	-	-	Bradi2g37790.1	LOC_Os05g03020.1	TFIIIA	ZOS5-03 - C2H2 zinc finger protein, expressed
Traes_1BS_BEF75A847	2	a:1BS_3475541.1.2;b:1BS_3475541.1.3	b	b	a;b	b	Bradi2g36237.1	LOC_Os05g05310.1	VIL1,VRN5	Fibronectin type III domain containing protein, expressed
Traes_1BS_CA209AE61	1	a:1BS_3475762.1.1	a	-	-	-	Bradi2g37172.1	LOC_Os10g04110.1		MLA6 protein, putative, expressed
Traes_1BS_DD370D1C7	1	a:1BS_3479439.1.1	-	a	-	-	Bradi3g24410.1	LOC_Os10g21110.1		glycosyl hydrolase family 10 protein, putative, expressed
Traes_1BS_15F9D276D	4	a:1BS_3480165.1.1;b:1BS_3480165.1.2;c:1BS_3480165.1.3;d:1BS_3480165.1.4	a;b;c;d	a;b;c;d	a;b;c	a;b;c;d	Bradi2g33580.1	LOC_Os05g08970.1	ATHMG,HMG,NFD,SSRP1	SSRP1-like FACT complex subunit, putative, expressed
Traes_1BS_2D4673CF1	1	a:1BS_3480470.1.1	a	a	-	a	Bradi4g06170.1	LOC_Os04g30210.1		OsFBL15 - F-box domain and LRR containing protein, expressed
Traes_1BS_F4F9924F5	1	a:1BS_3481308.1.1	-	-	a	a	Bradi4g28220.1	LOC_Os02g16820.1	ATCRA1,CRA1,CRU1	glutelin, putative, expressed
Traes_1BS_296641DAB	2	a:1BS_3481425.1.1;b:1BS_3481425.1.2	-	-	a;b	-	Bradi1g14983.1	LOC_Os03g40670.1		glycerophosphoryl diester phosphodiesterase family protein, putative, expressed
Traes_1BS_ABD495014	1	a:1BS_3481555.1.1	a	a	-	-	Bradi3g30160.1	LOC_Os10g35840.1	HEMA1	shikimate/quinate 5-dehydrogenase, putative, expressed
1BS_3481944.1	1	a:1BS_3481944.1.2	-	-	a	a	Bradi1g48477.1	LOC_Os06g06770.1		OsPOP11 - Putative Prolyl Oligopeptidase homologue, expressed
Traes_1BS_3C34F4CBA	1	a:1BS_3482249.1.1	a	-	-	-
Traes_1BS_3644A9277	4	a:1BS_3482890.1.1;b:1BS_3482890.1.2;c:1BS_3482890.1.3;d:1BS_3482890.1.4	a;b;d	a;b;c	a;b;d	a;b;d	Bradi2g35820.1	LOC_Os01g27150.1	ATCUL1,AXR6,CUL1	cullin, putative, expressed
Traes_1BS_7026E8984	2	a:1BS_3483212.1.1;b:1BS_3483212.1.2	a;b	a;b	a;b	-	Bradi2g39420.1	LOC_Os05g01700.1	ACN2,AtABCD1,CTS,PED3,PXA1	ABC transporter, ATP-binding protein, putative, expressed
Traes_1BS_2511A5E5E	2	a:1BS_3483280.1.1;b:1BS_3483280.1.3	a;b	b	a;b	-	Bradi1g20630.1	LOC_Os03g47930.1		expressed protein
Traes_1BS_92BCB7086	1	a:1BS_3483538.1.1	a	a	a	-	Bradi2g38650.1	LOC_Os05g04370.1		expressed protein
1BS_3483677.1	1	a:1BS_3483677.1.1	a	-	a	-
1BS_3484377.1	1	a:1BS_3484377.1.1	a	-	-	-
Traes_1BS_2DCFA2753	1	a:1BS_3484562.1.1	a	-	-	a	Bradi2g09487.1	LOC_Os04g30210.1		OsFBL15 - F-box domain and LRR containing protein, expressed
Traes_1BS_CE4058DA9	1	a:1BS_3484688.1.1	a	a	-	a	Bradi2g12320.1	LOC_Os01g22550.1		galactosyltransferase family protein, putative, expressed
Traes_1BS_7E65F3FEA	1	a:1BS_403767.1.1	-	a	-	-	Bradi3g18840.1	LOC_Os08g14490.1		dehydrogenase-phosphopantetheinyltransferase, putative, expressed
Traes_1DL_ADAD51121	2	a:1DL_1042951.1.1;b:1DL_1042951.1.2	a;b	a;b	a;b	a	Bradi2g25520.1	LOC_Os10g16440.1		CUE domain containing protein, expressed
Traes_1DL_0AE3664C6	1	a:1DL_1190892.1.1	a	-	a	-	Bradi2g21050.1	LOC_Os06g15420.1	ASN3	asparagine synthetase, putative, expressed
Traes_1DL_BFC72DDF8	1	a:1DL_1208478.1.1	a	a	a	-	Bradi2g22360.2	LOC_Os05g39850.1	MCM3	MCM3 - Putative minichromosome maintenance MCM complex subunit 3, expressed
Traes_1DL_0AD9BD087	1	a:1DL_1264224.1.2	-	-	a	-	Bradi2g19660.1	LOC_Os05g44190.1		expressed protein
Traes_1DL_2C34052A3	1	a:1DL_1304957.1.1	a	-	a	a	Bradi3g21590.1	LOC_Os10g43075.1		expressed protein
Traes_1DL_3873CDB4B	4	a:1DL_1353601.1.2;b:1DL_1353601.1.3;c:1DL_1353601.1.4;d:1DL_1353601.1.5	a;b;c;d	a;b;c	a;b;c	a;b;c	Bradi3g20550.2	LOC_Os08g23780.1	GAUT4	glycosyl transferase 8 domain containing protein, putative, expressed
Traes_1DL_A1F3C6165	1	a:1DL_1461497.1.1	a	-	a	-	Bradi3g33190.1	LOC_Os10g40780.1		CCR4-Not complex component, Not1domain containing protein, expressed
Traes_1DL_927CB7773	1	a:1DL_1516067.1.2	a	-	a	-	Bradi2g14160.1	LOC_Os05g51790.1	SMC5	RecF/RecN/SMC N terminal domain containing protein, expressed
Traes_1DL_BDFCAAEC6	1	a:1DL_1556040.1.1	a	-	a	-	Bradi3g34387.1	LOC_Os10g42510.1		expressed protein
Traes_1DL_06F7DAE16	1	a:1DL_157308.1.1	-	a	a	a	Bradi2g14730.1	LOC_Os01g43020.1	emb2742	CTP synthase, putative, expressed
Traes_1DL_01C749803	1	a:1DL_1646894.1.4	a	-	a	-	Bradi1g52520.1	LOC_Os07g23790.1		expressed protein
Traes_1DL_1B66F6277	1	a:1DL_185110.1.2	a	a	-	-	Bradi2g26100.1	LOC_Os05g33030.1		kinesin motor domain containing protein, putative, expressed
Traes_1DL_90D078159	1	a:1DL_1880728.1.1	a	a	-	-	Bradi2g19090.1	LOC_Os05g45210.1	ATRBOH F,ATRBOHF,RBOH F,RBOHAP108,RBOHF	respiratory burst oxidase, putative, expressed
Traes_1DL_A38F5B64A	1	a:1DL_1881712.1.1	a	a	a	-	Bradi3g30830.1	LOC_Os10g37280.1	ATLCBK1,LCBK1	diacylglycerol kinase, putative, expressed
Traes_1DL_AD1D08A18	2	a:1DL_1936115.1.2;b:1DL_1936115.1.3	a;b	b	b	-	Bradi2g14130.1	LOC_Os01g15350.1	ZFN1	zinc finger C-x8-C-x5-C-x3-H type family protein, expressed
Traes_1DL_5AFDF8430	1	a:1DL_1944554.1.1	a	a	a	-	Bradi3g34340.1	LOC_Os05g32140.1	SQD1	NAD dependent epimerase/dehydratase family protein, putative, expressed
Traes_1DL_87CA40510	1	a:1DL_1953279.1.1	a	a	a	-	Bradi1g62140.1	LOC_Os03g26030.1	DGS1	expressed protein
Traes_1DL_8F3205EC8	1	a:1DL_1995707.1.2	a	a	a	-	Bradi2g16820.1	LOC_Os05g48620.1	GC5	tRNA-binding arm, putative, expressed
Traes_1DL_2BEB37A33	1	a:1DL_2136585.1.1	a	a	a	-	Bradi2g22850.1	LOC_Os05g38950.2		TBC domain containing protein, expressed
Traes_1DL_571977793	1	a:1DL_2173024.1.1	a	a	a	-	Bradi2g18260.1	LOC_Os05g46290.1	HSP60-3A	T-complex protein, putative, expressed
Traes_1DL_114E430EB	2	a:1DL_2200355.1.1;b:1DL_2200355.1.2	a;b	a;b	a;b	-	Bradi2g19610.2	LOC_Os06g12400.1	HAT3.1	Homeobox domain containing protein, expressed
Traes_1DL_E219BD119	2	a:1DL_2204642.1.1;b:1DL_2204642.1.2	a;b	b	b	b	Bradi3g34270.1	LOC_Os10g42724.1		VHS and GAT domain containing protein, expressed
Traes_1DL_6BE4FDBA0	1	a:1DL_2204642.2.1	a	a	-	-	Bradi3g34260.1	LOC_Os10g42720.1	ACT1,ATS1	acyltransferase, putative, expressed
Traes_1DL_F667ED844	2	a:1DL_2205619.1.1;b:1DL_2205619.1.2	a;b	-	-	-	Bradi3g27260.1	LOC_Os10g30156.1	AtSS2,SS2	starch synthase, putative, expressed
Traes_1DL_41A11E610	1	a:1DL_2206660.1.1	a	a	-	-	Bradi2g25857.1	LOC_Os05g33390.1	MIA,PDR2	cation-transporting ATPase, putative, expressed
1DL_2206712.1	1	a:1DL_2206712.1.1	a	a	a	-
Traes_1DL_EEEB77E83	1	a:1DL_2210140.1.2	-	-	a	-	Bradi2g23017.1	LOC_Os05g38730.1		SAC3/GANP family protein, putative, expressed
Traes_1DL_469DA1BF5	2	a:1DL_2222981.1.1;b:1DL_2222981.1.2	a;b	a;b	a;b	-	Bradi3g28490.1	LOC_Os10g33290.2	NPGR2	tetratricopeptide repeat domain containing protein, expressed
1DL_2224096.1	1	a:1DL_2224096.1.1	a	-	-	-
Traes_1DL_66A493AA4	1	a:1DL_2224499.2.2	a	-	a	a	Bradi2g27070.1	LOC_Os05g31480.1		methyltransferase, putative, expressed
Traes_1DL_30F34E129	3	a:1DL_2225667.1.1;b:1DL_2225667.1.2;c:1DL_2225667.1.3	a;b;c	a;b;c	a;b	-	Bradi2g15490.5	LOC_Os05g50750.1		AAA family ATPase, putative, expressed
1DL_2226758.2	1	a:1DL_2226758.2.1	a	-	-	-	Bradi2g22960.1	LOC_Os05g38810.1		PWWP domain containing protein, expressed
Traes_1DL_EBC2C25C9	1	a:1DL_2228508.1.1	a	-	a	-	Bradi2g14600.1	LOC_Os05g10770.1	PKDM7D	transcription factor jumonji, putative, expressed
Traes_1DL_94289C61D	2	a:1DL_2231265.1.1;b:1DL_2231265.1.2	a;b	-	a	-	Bradi2g17507.1	LOC_Os01g49470.1	BTS,EMB2454	E3 ubiquitin ligase, putative, expressed
Traes_1DL_690BC8EF6	1	a:1DL_2231700.1.1	a	-	-	a	Bradi3g29260.2	LOC_Os10g34390.1		expressed protein
Traes_1DL_4669AF142	1	a:1DL_2232277.1.1	a	-	-	-	Bradi1g48264.1	LOC_Os05g07050.1	EMB14,EMB177,EMB33,SUS2	pre-mRNA-processing-splicing factor 8, putative, expressed
1DL_2232409.1	1	a:1DL_2232409.1.1	a	-	-	-
Traes_1DL_93BCED372	1	a:1DL_2233858.2.2	a	a	a	-	Bradi2g25580.1	LOC_Os05g33810.1	ATSPL7,SPL7	OsSPL9 - SBP-box gene family member, expressed
Traes_1DL_BBA2E2296	1	a:1DL_2233953.1.2	a	-	a	a	Bradi2g14340.1	LOC_Os02g06592.1	ATBTAF1,BTAF1,CHA16,CHR16,RGD3	SNF2 family N-terminal domain containing protein, expressed
Traes_1DL_39C7CF629;Traes_1DL_62A869C44	1	a:1DL_2234009.1.4	a	-	-	-
Traes_1DL_206AA4253	1	a:1DL_2236484.1.1	a	-	-	a	Bradi1g56620.1	LOC_Os05g28460.1	MEE12	MEE12, putative, expressed
Traes_1DL_0AF007634	2	a:1DL_2236617.1.1;b:1DL_2236617.1.3	a;b	-	-	-	Bradi3g30547.2	LOC_Os10g36880.1		kinesin motor domain containing protein, putative, expressed
Traes_1DL_DB75BFD8A	1	a:1DL_2236734.1.3	a	-	a	a	Bradi2g25677.1	LOC_Os05g33610.2	ATATG18H,ATG18H	expressed protein
Traes_1DL_00409CDC8	1	a:1DL_2236787.1.1	a	-	a	-	Bradi2g14440.1	LOC_Os05g51480.1	DDB1A	cleavage and polyadenylation specificity factor, putative, expressed
Traes_1DL_1607C6D77	1	a:1DL_2236906.1.1	-	-	a	a	Bradi3g44840.1	LOC_Os02g32860.1		poly synthetase 3, putative, expressed
Traes_1DL_0714E4142	1	a:1DL_2236978.1.1	a	-	-	-	Bradi3g27970.1	LOC_Os10g31970.1	ATRX,CHR20	SNF2 family N-terminal domain containing protein, expressed
Traes_1DL_808AF52AC	1	a:1DL_2237599.1.1	a	a	a	-	Bradi2g17100.1	LOC_Os02g35560.1		OsFBX53 - F-box domain containing protein, expressed
Traes_1DL_48CC7D8E0	2	a:1DL_2238064.1.1;b:1DL_2238064.1.2	a;b	b	a;b	b	Bradi2g19640.1	LOC_Os05g44210.1	ATTPS1,TPS1	trehalose-6-phosphate synthase, putative, expressed
1DL_2238925.1	1	a:1DL_2238925.1.1	-	-	-	a
Traes_1DL_B25915381	2	a:1DL_2239633.1.1;b:1DL_2239633.1.2	a;b	a;b	a	a	Bradi2g22927.2	LOC_Os05g38830.2	UPL4	HECT-domain domain containing protein, expressed
Traes_1DL_9BDCA1458	1	a:1DL_2240697.1.1	a	-	-	-	Bradi2g00627.1	LOC_Os01g01689.1	ATATM,ATM	phosphatidylinositol 3- and 4-kinase family protein, expressed
Traes_1DL_EEFA8572E	1	a:1DL_2241409.1.1	a	-	a	-	Bradi2g15900.1	LOC_Os05g49590.1	SPA1	suppressor of phythchrome A, putative, expressed
Traes_1DL_6924314CF	5	a:1DL_2241824.1.1;b:1DL_2241824.1.2;c:1DL_2241824.1.3;d:1DL_2241824.1.4;e:1DL_2241824.1.5	a;b;c;e	a;b;c;d	a;b;c;d;e	a;b;c	Bradi3g26780.3	LOC_Os10g28020.1		OsPOP21 - Putative Prolyl Oligopeptidase homologue, expressed
Traes_1DL_F7BF76875	1	a:1DL_2242111.1.1	a	a	a	-	Bradi2g21080.1	LOC_Os05g41750.1	ATCAP-C,ATSMC3,ATSMC4,SMC3	RecF/RecN/SMC N terminal domain containing protein, expressed
Traes_1DL_7F44E3B8D	1	a:1DL_2242313.1.1	a	a	-	-	Bradi4g36230.1	LOC_Os03g19870.2	QQT2	ATP binding protein, putative, expressed
Traes_1DL_79A3C988D	2	a:1DL_2242834.1.1;b:1DL_2242834.1.2	a	a;b	a	a	Bradi4g03920.1	LOC_Os09g32910.1		OsFBX337 - F-box domain containing protein, expressed
1DL_2242885.1	1	a:1DL_2242885.1.1	a	a	-	a
Traes_1DL_A77D41F00	1	a:1DL_2243019.1.1	a	a	-	-	Bradi2g23690.1	LOC_Os05g37820.1	PHT4;2	transporter, major facilitator family, putative, expressed
Traes_1DL_3D36999CD	1	a:1DL_2243068.1.2	a	a	-	-	Bradi3g27906.1	LOC_Os10g31856.1		midasin-related, putative, expressed
Traes_1DL_B4C5BD9DB	1	a:1DL_2243205.1.1	a	a	a	-	Bradi2g57220.1	LOC_Os01g66300.1		KH domain containing protein, putative, expressed
1DL_2244218.1	1	a:1DL_2244218.1.1	a	a	-	a	Bradi2g14310.1	LOC_Os05g51560.2	CKL2	CK1_CaseinKinase_1.8 - CK1 includes the casein kinase 1 kinases, expressed
Traes_1DL_390BF3A1C	1	a:1DL_2244884.1.1	a	a	-	-	Bradi2g23290.1	LOC_Os05g38480.1		kinesin motor domain containing protein, putative, expressed
Traes_1DL_6B2D8E6E9	1	a:1DL_2245434.1.1	a	-	a	a	Bradi3g29247.1	LOC_Os10g34380.1	ATPRP40C,PRP40C	retrotransposon protein, putative, unclassified, expressed
Traes_1DL_7AEBE1228	2	a:1DL_2246312.1.1;b:1DL_2246312.1.2	a;b	a;b	a;b	a	Bradi3g28605.1	LOC_Os02g44510.1	EBS1,PSL2,UGGT	UDP-glucose glycoprotein glucosyltransferase 1 precursor, putative, expressed
Traes_1DL_D99D2CB03	1	a:1DL_2246467.1.1	-	-	-	a	Bradi2g12857.1	LOC_Os01g26020.1		expressed protein
Traes_1DL_D83635E2B	2	a:1DL_2247374.1.1;b:1DL_2247374.1.2	a;b	a;b	a;b	-	Bradi3g29530.1	LOC_Os10g34750.1	ATLIG1,LIG1	LIG1 - Putative DNA ligase I, expressed
Traes_1DL_984DBD9C3	1	a:1DL_2248218.1.1	-	a	a	a	Bradi2g18690.1	LOC_Os05g45880.1		phosphotransferase, putative, expressed
Traes_1DL_3E5CF93BA	1	a:1DL_2248489.1.4	a	a	-	-
Traes_1DL_B466DF47A	1	a:1DL_2249392.1.2	a	a	-	-	Bradi3g28460.1	LOC_Os10g33250.1	CER1	WAX2, putative, expressed
1DL_2250910.1	1	a:1DL_2250910.1.1	a	a	a	-
Traes_1DL_CE56482B5	1	a:1DL_2251988.1.1	a	-	a	-	Bradi3g10422.1	LOC_Os02g18370.1	FRS3	transposon protein, putative, unclassified, expressed
Traes_1DL_38415F71A	1	a:1DL_2252458.1.1	a	a	-	-	Bradi3g27740.1	LOC_Os10g30910.1		transmembrane protein-related, putative, expressed
Traes_1DL_717DA8B3F	1	a:1DL_2253431.1.1	a	a	a	-	Bradi3g34410.1	LOC_Os10g42490.1	HB-7,HDG5	homeobox and START domains containing protein, putative, expressed
Traes_1DL_5F0B91587	1	a:1DL_2253506.1.3	a	a	a	-	Bradi1g17900.1	LOC_Os02g04080.1	SMC3,TTN7	chromosome segregation protein sudA, putative, expressed
Traes_1DL_379E66DDF	2	a:1DL_2254601.1.1;b:1DL_2254601.1.2	a;b	-	-	-
Traes_1DL_229DBC36E	2	a:1DL_2257296.1.2;b:1DL_2257296.1.3	a;b	a;b	a	a;b	Bradi3g34590.1	LOC_Os10g42870.1	ATPTR2,ATPTR2-B,NTR1,PTR2,PTR2-B	peptide transporter PTR2, putative, expressed
Traes_1DL_F06343530	1	a:1DL_2258507.1.2	a	-	a	a	Bradi2g28450.4	LOC_Os07g49270.2	ATAMPD,FAC1	AMP deaminase, putative, expressed
Traes_1DL_583EA9B4A	1	a:1DL_2258602.1.1	a	a	a	-	Bradi1g54510.1	LOC_Os07g10150.1		coatomer subunit gamma-2, putative, expressed
Traes_1DL_B0409DEFD	1	a:1DL_2258883.1.1	a	-	-	-	Bradi2g18810.1	LOC_Os05g45720.1	ATSS4,SS4,SSIV	starch synthase, putative, expressed
1DL_2258999.1	1	a:1DL_2258999.1.1	a	a	a	-
Traes_1DL_F16C961F7	1	a:1DL_2259161.1.1	a	-	-	-	Bradi2g27400.1	LOC_Os05g30790.1		CW-type Zinc Finger, putative, expressed
Traes_1DL_9E3A2BEB1	1	a:1DL_2259354.1.1	a	a	a	-	Bradi2g24967.1	LOC_Os05g34880.1		zinc finger, C3HC4 type family protein, expressed
1DL_2259655.1	1	a:1DL_2259655.1.1	a	-	-	-
Traes_1DL_7773A9BFB	1	a:1DL_2259755.1.1	a	-	a	-	Bradi2g14380.1	LOC_Os05g51540.1		expressed protein
Traes_1DL_7773A9BFB	1	a:1DL_2259755.2.1	a	-	a	a	Bradi2g14380.1	LOC_Os05g51540.1		expressed protein
Traes_1DL_60AD3A630	2	a:1DL_2259927.1.1;b:1DL_2259927.1.2	a;b	b	b	b	Bradi3g27877.1	LOC_Os10g31820.1		fluG, putative, expressed
Traes_1DL_F9E8D5568	1	a:1DL_2260345.1.1	a	a	-	-	Bradi3g10416.1	LOC_Os02g18370.1	FRS5	transposon protein, putative, unclassified, expressed
Traes_1DL_42DED5F78	2	a:1DL_2261289.1.2;b:1DL_2261289.1.3	a;b	a;b	-	-	Bradi3g30620.1	LOC_Os10g36810.1		plus-3 domain containing protein, putative, expressed
Traes_1DL_F9213AB33	1	a:1DL_2261788.1.1	a	a	-	a	Bradi2g20460.1	LOC_Os05g43230.1	XBCP3	oryzain alpha chain precursor, putative, expressed
1DL_2262801.1	1	a:1DL_2262801.1.1	a	-	-	a
Traes_1DL_5CC3F516A	1	a:1DL_2264673.1.1	a	a	a	-
Traes_1DL_846015F59	1	a:1DL_2264919.1.1	a	-	-	-	Bradi3g29417.1	LOC_Os10g34680.1	ATVPS52,POK,TTD8	vacuolar protein sorting-associated protein 52, putative, expressed
Traes_1DL_2DA4460BA	1	a:1DL_2265235.1.1	a	-	-	-	Bradi2g23860.1	LOC_Os05g37200.1		solute carrier family 35 member F2, putative, expressed
Traes_1DL_F122253A3	1	a:1DL_2266648.1.1	a	-	-	-	Bradi2g16960.1	LOC_Os05g48390.1	ATUBC24,PHO2,UBC24	ubiquitin conjugating enzyme protein, putative, expressed
Traes_1DL_E209C2538	2	a:1DL_2266679.1.1;b:1DL_2266679.1.3	a;b	-	-	-	Bradi3g41920.1	LOC_Os08g43060.3		expressed protein
1DL_2268293.1	2	a:1DL_2268293.1.2;b:1DL_2268293.1.3	a;b	a;b	-	-
Traes_1DL_02539EA4D	1	a:1DL_2268340.1.1	-	-	a	-	Bradi2g15700.1	LOC_Os05g49920.1	ATECB2,ECB2,VAC1	pentatricopeptide, putative, expressed
Traes_1DL_37B18BED3	1	a:1DL_2268608.1.1	a	-	-	-	Bradi3g27400.1	LOC_Os10g30280.1		OsFBX386 - F-box domain containing protein, expressed
Traes_1DL_4A8BEE1B9	1	a:1DL_2268805.1.1	a	a	a	-	Bradi3g34110.1	LOC_Os02g52140.2		RNA recognition motif containing protein, putative, expressed
1DL_2268980.1	1	a:1DL_2268980.1.1	-	a	-	-
Traes_1DL_04FFC7E48	2	a:1DL_2269484.1.1;b:1DL_2269484.1.2	a;b	a;b	-	a	Bradi3g29917.1	LOC_Os10g35290.1	NRPA2	DNA-directed RNA polymerase I subunit RPA2, putative, expressed
Traes_1DL_2784C3306	1	a:1DL_2270339.1.1	a	-	a	-	Bradi3g29390.1	LOC_Os10g34580.1	ATNBS1,NBS1	FHA domain containing protein, putative, expressed
Traes_1DL_4E4F196E7	1	a:1DL_2270357.1.1	a	a	a	-	Bradi2g25310.1	LOC_Os05g34320.2	ATHEX1,HEXO3	beta-hexosaminidase precursor, putative, expressed
1DL_2271032.1	1	a:1DL_2271032.1.1	a	a	a	-	Bradi3g30360.2	LOC_Os10g36250.1		tetratricopeptide repeat, putative, expressed
1DL_2271081.1	2	a:1DL_2271081.1.1;b:1DL_2271081.1.2	-	-	a;b	a;b	Bradi2g16490.1	LOC_Os05g48970.1		zinc finger, C3HC4 type domain containing protein, expressed
Traes_1DL_DA1070478	1	a:1DL_2271617.1.1	a	-	-	-	Bradi2g28435.1		EMB2771
1DL_2271881.1	2	a:1DL_2271881.1.1;b:1DL_2271881.1.2	a;b	-	-	-
Traes_1DL_ED13E4244	1	a:1DL_2272161.1.1	a	-	-	-	Bradi3g31900.1	LOC_Os02g08360.1		RNA recognition motif, putative, expressed
Traes_1DL_9EA7B40EF	1	a:1DL_2272484.1.1	a	-	a	-	Bradi2g19020.2	LOC_Os01g53070.1		ATP binding protein, putative, expressed
1DL_2272688.1	1	a:1DL_2272688.1.1	a	-	-	-
Traes_1DL_C734DD45D	2	a:1DL_2273586.1.1;b:1DL_2273586.1.2	a;b	a;b	a	a	Bradi4g00730.1	LOC_Os05g28510.1		importin subunit beta, putative, expressed
Traes_1DL_50C74B335	2	a:1DL_2274275.1.2;b:1DL_2274275.1.3	a;b	-	-	-	Bradi2g55477.1	LOC_Os07g27140.1		AT hook motif family protein, expressed
Traes_1DL_3A5681F96	1	a:1DL_2274953.1.1	a	a	-	-	Bradi3g33537.1	LOC_Os10g41390.1		protein kinase domain containing protein, expressed
1DL_2275737.1	1	a:1DL_2275737.1.1	a	a	-	-
Traes_1DL_AA198212F	1	a:1DL_2277124.1.1	a	-	a	-	Bradi2g27947.1	LOC_Os05g29050.2	PLD ZETA 1,PLDP1,PLDZ1,PLDZETA1	phospholipase D p1, putative, expressed
Traes_1DL_013A3A113	1	a:1DL_2277261.1.2	a	-	-	-	Bradi3g52470.2	LOC_Os02g47150.1	ATTOPII,TOPII	DNA topoisomerase 2, putative, expressed
Traes_1DL_DC1094068	1	a:1DL_2278540.2.1	a	a	-	-	Bradi2g27097.1	LOC_Os05g31254.1		acetyltransferase, GNAT family, putative, expressed
Traes_1DL_2E49090AA	1	a:1DL_2278623.1.1	a	-	-	-	Bradi1g54327.1	LOC_Os07g10540.1		peptidase, M24 family protein, putative, expressed
Traes_1DL_440290AF1	2	a:1DL_2279606.1.2;b:1DL_2279606.1.4	a;b	-	a	-	Bradi3g27007.1	LOC_Os10g28610.1		KIP1, putative, expressed
Traes_1DL_1AD3E9708	1	a:1DL_2281163.1.1	a	-	-	-	Bradi2g22350.1	LOC_Os05g39870.1	CIPK10,PKS2,SIP1,SNRK3.8	CAMK_KIN1/SNF1/Nim1_like.24 - CAMK includes calcium/calmodulin depedent protein kinases, expressed
Traes_1DL_9190CA8A3	1	a:1DL_2281969.1.1	a	-	-	-	Bradi3g28060.1	LOC_Os10g32540.1	PTAC3	SAP domain containing protein, expressed
Traes_1DL_8A861AF40	1	a:1DL_2282043.1.1	a	a	-	-	Bradi2g18717.2	LOC_Os05g45850.1		expressed protein
1DL_2282377.1	1	a:1DL_2282377.1.1	a	-	a	-
Traes_1DL_BEB975B5B	1	a:1DL_2283743.1.1	a	a	-	a	Bradi2g25590.1	LOC_Os05g33760.1		PPR repeat domain containing protein, putative, expressed
Traes_1DL_30DB223E7	2	a:1DL_2283805.1.2;b:1DL_2283805.1.3	b	b	b	a;b	Bradi3g32660.1	LOC_Os10g39910.1		expressed protein
1DL_2284040.1	1	a:1DL_2284040.1.1	-	a	-	-
Traes_1DL_9F02FFABA	1	a:1DL_2286326.1.1	-	-	a	a	Bradi2g27770.1	LOC_Os05g30350.1	BGLU11	Os5bglu22 - beta-glucosidase homologue, similar to G. max isohydroxyurate hydrolase, expressed
Traes_1DL_82D1937FC	1	a:1DL_2287649.1.1	a	a	a	-	Bradi3g30790.2	LOC_Os10g36490.1	CHO,EMB133,TFC D,TTN1	HEAT repeat family protein, putative, expressed
Traes_1DL_F4E0E796B	1	a:1DL_2289289.1.1	a	a	a	-	Bradi2g16460.1	LOC_Os01g34630.1		retrotransposon protein, putative, Ty1-copia subclass, expressed
Traes_1DL_69308EF5E	1	a:1DL_2289348.1.1	a	a	a	-	Bradi3g30277.1	LOC_Os10g36060.1		protein transport protein-related, putative, expressed
Traes_1DL_82A5B3AB4	1	a:1DL_2289650.1.1	a	a	a	-	Bradi2g18010.1	LOC_Os01g50770.1	HAP13	adaptor complexes medium subunit family domain containing protein, expressed
Traes_1DL_D0F1183FD	1	a:1DL_2289653.1.1	a	-	a	a	Bradi3g29890.1	LOC_Os10g35280.1		nucleolar complex protein 2, putative, expressed
Traes_1DL_38884C421	1	a:1DL_2289730.1.1	a	a	a	-	Bradi3g28200.1	LOC_Os02g19210.1		WD repeat-containing protein, putative, expressed
Traes_1DL_D7A4B29B2	1	a:1DL_2290316.1.1	a	a	a	-	Bradi3g33240.1	LOC_Os10g41030.1	ATG2484-1,G2484-1	agenet domain containing protein, putative, expressed
1DL_2290473.1	4	a:1DL_2290473.1.1;b:1DL_2290473.1.2;c:1DL_2290473.1.3;d:1DL_2290473.1.4	a;b;c;d	a;b;c;d	a;b;c;d	a
1DL_2290741.1	1	a:1DL_2290741.1.1	-	a	-	a	Bradi4g05360.1	LOC_Os12g36110.1		calmodulin binding protein, putative, expressed
Traes_1DL_532A0BCEE	1	a:1DL_2291415.1.1	-	a	-	-	Bradi2g20260.1	LOC_Os05g43610.1	ATBRCA1,BRCA1	ATBARD1/BARD1, putative, expressed
Traes_1DL_5C1D8768F	1	a:1DL_2291598.1.1	-	a	-	-	Bradi2g32310.1	LOC_Os04g13480.1	ARR24,RR24	response regulator receiver domain containing protein, expressed
Traes_1DL_FB09192E6	1	a:1DL_256440.1.2	a	a	a	-	Bradi2g25017.1	LOC_Os01g66140.1		plus-3 domain containing protein, putative, expressed
Traes_1DL_36028FD0A	1	a:1DL_35770.1.1	a	-	-	-	Bradi3g19280.1	LOC_Os08g16480.1		ATPase, AFG1 family domain containing protein, expressed
Traes_1DL_6E7BF6915	1	a:1DL_456120.1.1	-	-	a	a	Bradi2g22460.1	LOC_Os05g39690.1		oxidoreductase, aldo/keto reductase family protein, putative, expressed
Traes_1DL_E50F4EEED	1	a:1DL_468555.1.2	a	-	a	-	Bradi2g14960.1	LOC_Os05g50370.1		dnaJ domain containing protein, expressed
Traes_1DL_547D8DAC2	1	a:1DL_518102.1.2	-	-	-	a	Bradi3g34550.1	LOC_Os10g42830.1		transporter family protein, putative, expressed
Traes_1DL_8428FC6E8	1	a:1DL_564994.1.1	a	-	-	-	Bradi2g28900.1	LOC_Os05g28300.1		expressed protein
Traes_1DL_3619D1875	1	a:1DL_586707.1.1	a	-	-	-	Bradi2g22420.1	LOC_Os05g39760.1		VHS and GAT domain containing protein, expressed
Traes_1DL_530985CEA	1	a:1DL_672561.1.2	a	-	-	-	Bradi3g32780.1	LOC_Os01g68680.1		tetratricopeptide repeat domain containing protein, expressed
Traes_1DL_FC0973C52	1	a:1DL_720554.1.1	a	-	-	-	Bradi3g34240.1	LOC_Os10g42690.1		jmjC domain containing protein, expressed
1DL_742171.1	1	a:1DL_742171.1.1	a	a	a	-
1DL_74329.1	1	a:1DL_74329.1.1	a	a	a	-	Bradi2g21737.1	LOC_Os01g59670.1		expressed protein
Traes_1DL_9621DCAD8	1	a:1DL_770091.1.1	a	a	-	-	Bradi2g27267.1	LOC_Os05g30970.1	BON3	copine, putative, expressed
Traes_1DL_B0CE11E8B	1	a:1DL_774008.1.1	a	-	a	-	Bradi2g25500.1	LOC_Os05g33890.1	MAP65-2	microtubule associated protein, putative, expressed
1DL_799602.1	1	a:1DL_799602.1.1	a	-	a	-
Traes_1DL_21364E01A	1	a:1DL_840080.1.2	a	-	a	-	Bradi3g29910.1	LOC_Os10g35380.1		expressed protein
Traes_1DL_715725157	1	a:1DL_884441.1.1	a	a	-	a	Bradi2g15810.1	LOC_Os05g49770.1		CTP synthase, putative, expressed
Traes_1DL_6067957D4	1	a:1DL_928924.1.1	a	a	-	-	Bradi2g26807.1	LOC_Os05g31920.1		FYVE zinc finger domain containing protein, expressed
Traes_1DL_E4C722A62	2	a:1DL_952185.1.1;b:1DL_952185.1.2	a;b	a;b	a;b	-	Bradi4g19207.1	LOC_Os11g29380.1	ATMCM2,MCM2	MCM2 - Putative minichromosome maintenance MCM complex subunit 2, expressed
1DL_974979.1	1	a:1DL_974979.1.1	a	-	-	-
1DS_1210803.1	1	a:1DS_1210803.1.1	-	-	a	-	Bradi3g34150.1	LOC_Os10g42400.1	EMB161,EMB251,EMB2775,RFC3	expressed protein
1DS_1269721.1	1	a:1DS_1269721.1.2	a	-	-	-
Traes_1DS_470DA9B46	1	a:1DS_1494721.1.1	a	a	a	-	Bradi2g34460.1	LOC_Os05g07680.1		KIP1, putative, expressed
Traes_1DS_D3A05050C	1	a:1DS_1611520.1.2	a	-	-	-	Bradi4g22080.1	LOC_Os11g11340.1	CIP111	CIP111, putative, expressed
Traes_1DS_B0DFE7887	1	a:1DS_1875748.1.1	a	a	-	-	Bradi2g37840.1	LOC_Os05g03060.1		expressed protein
Traes_1DS_383BB6F7A	1	a:1DS_1875841.1.1	a	-	a	-	Bradi2g13223.3	LOC_Os01g28680.3		WD domain, G-beta repeat domain containing protein, expressed
Traes_1DS_705D2076A	1	a:1DS_1878679.1.1	a	-	-	-	Bradi3g46620.1	LOC_Os02g36414.1		transporter family protein, putative, expressed
Traes_1DS_427E0E3C7	1	a:1DS_1879054.1.1	-	a	-	-	Bradi3g24410.1	LOC_Os10g21110.1		glycosyl hydrolase family 10 protein, putative, expressed
Traes_1DS_55D10B1E9	1	a:1DS_1881894.1.1	a	a	a	-	Bradi2g38170.1	LOC_Os05g03610.1	ATPLC2,PLC2	phospholipase C, putative, expressed
Traes_1DS_229E4DD1C	2	a:1DS_1882081.1.1;b:1DS_1882081.1.2	a;b	-	a;b	a;b	Bradi2g34400.1	LOC_Os05g07720.1	TAR2	alliin lyase precursor, putative, expressed
1DS_1882248.1	1	a:1DS_1882248.1.1	a	-	a	-
1DS_1882316.1	1	a:1DS_1882316.1.1	a	-	-	-	Bradi3g60680.1	LOC_Os02g58470.1		expressed protein
Traes_1DS_70BCC8A8C	2	a:1DS_1882360.1.1;b:1DS_1882360.1.2	a;b	-	a;b	-	Bradi4g12940.1	LOC_Os02g31070.1		expressed protein
Traes_1DS_B73475505	1	a:1DS_1883052.1.1	a	a	-	-	Bradi3g30160.1	LOC_Os10g35840.1	HEMA1	shikimate/quinate 5-dehydrogenase, putative, expressed
1DS_1883973.1	3	a:1DS_1883973.1.1;b:1DS_1883973.1.2;c:1DS_1883973.1.3	a;b;c	-	-	-
Traes_1DS_A8BD91E4A	1	a:1DS_1884487.1.1	-	a	-	a	Bradi5g15830.1	LOC_Os04g43800.1	ATPAL1,PAL1	phenylalanine ammonia-lyase, putative, expressed
Traes_1DS_66BD773BF	1	a:1DS_1884529.1.1	a	a	-	a	Bradi2g36470.1	LOC_Os05g05160.1	MPK16	CGMC_MAPKCGMC_2.1 - CGMC includes CDA, MAPK, GSK3, and CLKC kinases, expressed
Traes_1DS_B29B193F5	1	a:1DS_1885290.1.1	a	a	-	-	Bradi1g54650.1	LOC_Os07g09670.1		galactosyltransferase family protein, putative, expressed
Traes_1DS_8333C4583	1	a:1DS_1885347.1.1	-	a	a	a	Bradi2g36490.1	LOC_Os05g05130.1		GA20663-PA, putative, expressed
Traes_1DS_040149666	1	a:1DS_1885349.1.1	a	a	a	-	Bradi1g14620.1	LOC_Os03g42040.1		HEAT repeat family protein, putative, expressed
Traes_1DS_6B00100D9	1	a:1DS_1885841.1.2	a	-	a	a	Bradi3g23167.1	LOC_Os10g25200.1		expressed protein
Traes_1DS_6B5065463	3	a:1DS_1885898.1.2;b:1DS_1885898.1.4;c:1DS_1885898.1.5	b	a;b;c	a;b;c	a;b;c	Bradi2g39990.1	LOC_Os05g01240.2	AML1,ML1	AML1, putative, expressed
Traes_1DS_AAA7B8951	1	a:1DS_1885898.2.1	a	a	a	-	Bradi4g38230.1	LOC_Os05g01230.1	ORTH2,VIM1	zinc finger, C3HC4 type domain containing protein, expressed
Traes_1DS_B9B08EA97	1	a:1DS_1886180.1.1	a	a	-	-	Bradi2g37720.1	LOC_Os05g02820.1		protein transport protein-related, putative, expressed
1DS_1886359.1	1	a:1DS_1886359.1.1	a	-	-	-
Traes_1DS_F06412EB7	1	a:1DS_1886459.1.1	a	a	-	a	Bradi2g39840.1	LOC_Os05g01360.1		expressed protein
Traes_1DS_8D70617FC	1	a:1DS_1886602.1.2	a	a	a	-	Bradi4g13670.1	LOC_Os11g39990.1	PLA IIA,PLA2A,PLP2	patatin, putative, expressed
Traes_1DS_A2CD165A5	1	a:1DS_1887150.1.2	a	a	-	a	Bradi4g21950.1	LOC_Os08g14850.1		resistance protein, putative, expressed
1DS_1887161.1	1	a:1DS_1887161.1.1	a	-	a	-
Traes_1DS_AF2AC99B5	1	a:1DS_1887805.1.1	a	a	a	-	Bradi3g08190.1	LOC_Os02g12740.1		GPI-anchor transamidase precursor, putative, expressed
Traes_1DS_8BCA18CB2	1	a:1DS_1888591.1.1	a	a	a	-	Bradi2g31580.2	LOC_Os05g14590.1	MCM6	MCM6 - Putative minichromosome maintenance MCM complex subunit 6, expressed
Traes_1DS_F6A82A6D3	2	a:1DS_1889222.1.1;b:1DS_1889222.1.2	a;b	-	-	-	Bradi3g21330.1	LOC_Os03g06720.1		expressed protein
Traes_1DS_4323F126D	1	a:1DS_1890379.1.1	a	a	a	-	Bradi2g36980.1	LOC_Os05g04520.1		protein kinase, putative, expressed
Traes_1DS_53E1AD47C	1	a:1DS_1890379.2.1	a	-	-	-	Bradi2g36970.1	LOC_Os05g04530.1		IF, putative, expressed
Traes_1DS_8BF71428D	1	a:1DS_1891031.1.1	a	a	-	a	Bradi2g38877.1	LOC_Os05g02040.1	ATRPA70C,RPA70C	RPA1C - Putative single-stranded DNA binding complex subunit 1, expressed
Traes_1DS_EFCC1617E	1	a:1DS_1891038.1.1	a	a	-	-
Traes_1DS_3B2AB379A	1	a:1DS_1891335.1.1	a	-	-	-	Bradi2g36937.1	LOC_Os07g12520.1		zinc ion binding protein, putative, expressed
Traes_1DS_E7D3B4F46	1	a:1DS_1892015.2.1	a	-	-	-	Bradi2g38520.1	LOC_Os08g17820.2		retrotransposon protein, putative, unclassified, expressed
Traes_1DS_85017F40F	1	a:1DS_1892139.2.1	a	a	-	-	Bradi2g37760.1	LOC_Os01g62440.1	ATMTRNASEII,EMB2730,RNR1	ribonuclease protein, putative, expressed
Traes_1DS_351B92030	1	a:1DS_1893037.1.1	a	a	a	-	Bradi3g39457.1	LOC_Os05g23670.1		transcription factor jumonji, putative, expressed
Traes_1DS_EC2323D7D	5	a:1DS_1893193.1.1;b:1DS_1893193.1.2;c:1DS_1893193.1.4;d:1DS_1893193.1.5;e:1DS_1893193.1.7	c;d;e	c	a;b	-	Bradi2g38540.1	LOC_Os05g04190.1	EDA30	growth regulator related protein, putative, expressed
Traes_1DS_E98487D6D	1	a:1DS_1893427.1.2	a	a	a	-	Bradi3g21287.1	LOC_Os10g02930.1		helicase SEN1, putative, expressed
Traes_1DS_8445E6CD6	1	a:1DS_1894009.1.1	a	a	-	-	Bradi2g35467.1	LOC_Os05g06110.1	ATVLN1,VLN1	villin, putative, expressed
Traes_1DS_07F02E427	1	a:1DS_1894194.1.1	a	a	-	-	Bradi3g17780.1	LOC_Os04g52390.1	KUP11	potassium transporter, putative, expressed
Traes_1DS_7915A546F	1	a:1DS_1894414.1.1	a	a	a	-	Bradi2g33920.1	LOC_Os05g08790.1	MFP1	MAR-binding filament-like protein 1, putative, expressed
Traes_1DS_4426B6725	1	a:1DS_1894798.1.2	-	-	a	a	Bradi4g28220.1	LOC_Os02g16820.1	ATCRA1,CRA1,CRU1	glutelin, putative, expressed
Traes_1DS_D8A151F6E	2	a:1DS_1895253.1.1;b:1DS_1895253.1.2	a;b	a;b	a;b	-	Bradi2g39420.1	LOC_Os05g01700.1	ACN2,AtABCD1,CTS,PED3,PXA1	ABC transporter, ATP-binding protein, putative, expressed
Traes_1DS_F6BDFABDF	2	a:1DS_1895903.1.2;b:1DS_1895903.1.3	b	a;b	a;b	-	Bradi2g36370.1	LOC_Os05g05240.1	BSL1	serine/threonine protein phosphatase, putative, expressed
Traes_1DS_87CA06255	2	a:1DS_1896639.1.1;b:1DS_1896639.1.2	a;b	a;b	a;b	a	Bradi2g34580.1	LOC_Os05g07130.2	ATF2KP,F2KP,FKFBP	6PF-2-K/Fru-2,6-P2ASE liver isozyme, putative, expressed
Traes_1DS_1B53199CF	2	a:1DS_1898084.1.2;b:1DS_1898084.1.3	a;b	a;b	a;b	-	Bradi3g15027.1	LOC_Os08g09230.2	ATSS3,SS3	starch synthase III, putative, expressed
Traes_1DS_65C1FDCD8	2	a:1DS_1899386.1.1;b:1DS_1899386.1.2	a;b	a;b	a;b	a	Bradi2g34240.1	LOC_Os05g08370.1	AtCESA1,CESA1,RSW1	CESA1 - cellulose synthase, expressed
Traes_1DS_EFA1BC727	1	a:1DS_1899471.1.1	a	-	-	-	Bradi2g39091.1	LOC_Os10g03570.1	HRT,RCY1,RPP8	RGH1A, putative, expressed
Traes_1DS_5B9DD8319	1	a:1DS_1899531.1.1	a	a	a	-	Bradi2g39230.1	LOC_Os05g51630.1		early-responsive to dehydration protein-related, putative, expressed
Traes_1DS_CA4DC1519	1	a:1DS_1899837.1.1	-	a	-	-	Bradi1g52670.1	LOC_Os07g22650.1	XK-1,XK1	expressed protein
Traes_1DS_EFAA7ABBC	1	a:1DS_1901611.1.1	a	-	a	-	Bradi5g01637.1	LOC_Os11g11890.1	CRK27	protein kinase domain containing protein, expressed
Traes_1DS_FA7FC5C3C	1	a:1DS_1901948.1.1	a	-	-	-	Bradi2g34870.1	LOC_Os02g05880.1	NRPD1,NRPD1A,POL IVA,SDE4,SMD2	RNA polymerase Rpb1, domain 2 family protein, expressed
Traes_1DS_3FED9FC1C	2	a:1DS_1902123.1.1;b:1DS_1902123.1.2	a;b	a;b	a;b	-	Bradi2g33530.1	LOC_Os01g09200.1		AGC_AGC_other_NDRh_TRCd.1 - ACG kinases include homologs to PKA, PKG and PKC, expressed
Traes_1DS_0761D66A3	1	a:1DS_1902997.2.1	a	a	-	a	Bradi2g35740.1	LOC_Os05g05780.1	CHR11	chromatin-remodeling complex ATPase chain, putative, expressed
Traes_1DS_2BA3DF717	1	a:1DS_1903071.2.1	a	a	a	-	Bradi2g39600.1	LOC_Os05g01610.1		FYVE zinc finger domain containing protein, expressed
Traes_1DS_F0D75DD34	2	a:1DS_1903278.1.1;b:1DS_1903278.1.2	a;b	a	-	a	Bradi1g38227.1	LOC_Os07g10350.1		S1 RNA binding domain containing protein, expressed
Traes_1DS_96CCBF333	2	a:1DS_1903668.1.1;b:1DS_1903668.1.4	a	a	a;b	a	Bradi2g37530.1	LOC_Os05g02650.1		expressed protein
Traes_1DS_1BCCE78E0	1	a:1DS_1904455.1.1	a	-	a	-	Bradi2g33460.1	LOC_Os05g09410.1	AHP4	histidine-containing phosphotransfer protein 4, putative, expressed
Traes_1DS_839415026	2	a:1DS_1905037.1.1;b:1DS_1905037.1.2	a	a	a;b	a	Bradi2g62160.1	LOC_Os05g01994.1		rab5-interacting protein like, putative, expressed
Traes_1DS_55DABFFD1	1	a:1DS_1905894.1.1	a	a	a	-	Bradi2g36000.1	LOC_Os05g05590.1	ATNHX2,NHX2	transporter, monovalent cation:proton antiporter-2 family, putative, expressed
Traes_1DS_4C5192C92	1	a:1DS_1906420.1.1	a	a	-	-	Bradi2g39470.1	LOC_Os05g01690.1		expressed protein
Traes_1DS_300AB5CC9	1	a:1DS_1906460.1.2	a	-	-	-	Bradi2g38160.1	LOC_Os05g03550.1		MYB family transcription factor, putative, expressed
Traes_1DS_3151CAEB0	2	a:1DS_1907540.1.3;b:1DS_1907540.1.4	b	b	b	a;b	Bradi2g35167.3	LOC_Os05g06280.2	ATKINESIN-13A,KINESIN-13A	ATKINESIN-13A/KINESIN-13A, putative, expressed
Traes_1DS_54B3EABE1	1	a:1DS_1908149.1.4	a	-	-	-	Bradi2g33676.1	LOC_Os01g08560.1	HSP91	DnaK family protein, putative, expressed
1DS_1908588.1	1	a:1DS_1908588.1.1	a	-	a	-	Bradi2g42996.1	LOC_Os03g13320.1		retrotransposon protein, putative, unclassified, expressed
Traes_1DS_723F2BE8F	4	a:1DS_1908596.1.1;b:1DS_1908596.1.2;c:1DS_1908596.1.3;d:1DS_1908596.1.5	a;b;c;d	a;b;c;d	a;b;c;d	a;b;c	Bradi2g38490.1	LOC_Os05g04170.2	CER8,LACS1	AMP-binding enzyme, putative, expressed
1DS_1909094.1	1	a:1DS_1909094.1.1	a	-	-	-
Traes_1DS_352C4C9A3	1	a:1DS_1909307.1.2	a	a	-	-	Bradi1g15260.1	LOC_Os05g19270.1	ATMSH2,MSH2	MSH-like DNA mismatch repair protein, putative, expressed
Traes_1DS_7E7D20DFB	1	a:1DS_1909396.1.2	a	a	a	-	Bradi4g11687.1	LOC_Os11g42420.1		nuclear pore protein 84/107 containing protein, expressed
Traes_1DS_E4261E65D	1	a:1DS_1910905.1.1	a	-	a	a	Bradi4g19690.1	LOC_Os12g32200.1		expressed protein
1DS_1910947.1	1	a:1DS_1910947.1.2	a	a	-	-
Traes_1DS_EE357F5D6	1	a:1DS_1912151.2.1	a	-	-	-	Bradi2g37750.1	LOC_Os05g02670.1		kinesin motor domain containing protein, putative, expressed
Traes_1DS_5EEED86AD	1	a:1DS_1912175.1.1	a	a	-	-	Bradi2g31887.1	LOC_Os01g12860.1	ATMYB3R-1,ATMYB3R1,MYB3R-1,MYB3R1,PC-MYB1	MYB family transcription factor, putative, expressed
1DS_1912920.1	2	a:1DS_1912920.1.1;b:1DS_1912920.1.2	a;b	a;b	a;b	b	Bradi1g07390.1	LOC_Os03g55890.1		ternary complex factor MIP1, putative, expressed
Traes_1DS_F40AC713C	1	a:1DS_1913057.1.1	a	a	a	-	Bradi2g37790.1	LOC_Os05g03020.1	TFIIIA	ZOS5-03 - C2H2 zinc finger protein, expressed
Traes_1DS_7B8426507	1	a:1DS_1913339.1.1	a	a	a	-	Bradi3g21200.1	LOC_Os02g55140.1		leucine aminopeptidase, chloroplast precursor, putative, expressed
1DS_1913654.1	1	a:1DS_1913654.1.1	-	-	-	a
1DS_1913870.1	1	a:1DS_1913870.1.1	-	a	-	-
1DS_1913945.1	1	a:1DS_1913945.1.1	a	-	-	-	Bradi2g39247.3	LOC_Os11g43700.1	RPM1,RPS3	RGH1A, putative, expressed
Traes_1DS_A1632BD79	1	a:1DS_1914159.1.1	a	a	a	-	Bradi2g35460.1	LOC_Os05g06130.1		transcription factor X1, putative, expressed
Traes_1DS_812AFD33F	1	a:1DS_1914159.2.1	a	a	a	-	Bradi2g35440.1	LOC_Os05g06140.1		lipase, putative, expressed
Traes_1DS_5BAD8947E	1	a:1DS_1914364.1.1	a	a	-	-	Bradi2g36730.1	LOC_Os05g04820.1	ATMYB61,MYB61	MYB family transcription factor, putative, expressed
Traes_1DS_18CC58683	1	a:1DS_1915266.1.1	a	-	-	-	Bradi2g31150.1	LOC_Os05g24770.1	BTI1,RTNLB1	reticulon domain containing protein, putative, expressed
Traes_1DS_F71D7794D	1	a:1DS_1915270.1.1	-	a	-	-	Bradi3g00507.1	LOC_Os04g41490.1	NRPC1	DNA-directed RNA polymerase III subunit RPC1, putative, expressed
Traes_1DS_114C78BF4	3	a:1DS_1915272.1.2;b:1DS_1915272.1.4;c:1DS_1915272.1.5	a;b	a,b	a,b	b	Bradi2g34660.1	LOC_Os05g07070.7		zinc finger, C3HC4 type domain containing protein, expressed
Traes_1DS_73EA448D9	1	a:1DS_1915279.1.1	a	a	-	-	Bradi3g39160.1	LOC_Os08g38570.1	ELP2	WD domain, G-beta repeat domain containing protein, expressed
Traes_1DS_2A6443F45	1	a:1DS_1916038.1.1	a	-	-	-	Bradi2g40070.1	LOC_Os01g20110.1		expressed protein
Traes_1DS_8FE31BBF3	1	a:1DS_425250.1.1	-	a	-	-	Bradi2g39790.1	LOC_Os05g01470.2	MMT	methionine S-methyltransferase, putative, expressed
Traes_1DS_7184CF9D1	1	a:1DS_453387.1.1	-	a	a	a	Bradi1g47660.1	LOC_Os05g04750.1		OsFBX157 - F-box domain containing protein, expressed
1DS_713777.1	2	a:1DS_713777.1.1;b:1DS_713777.1.2	a;b	a	a	-
Traes_1DS_F3F17A72C	1	a:1DS_809367.1.2	a	-	a	-	Bradi2g39347.1	LOC_Os05g01780.1	ATWNK1,WNK1,ZIK4	STE_PAK_Ste20++TranslationKinase_Slob_Wnk.1 - STE kinases include homologs to sterile 7, sterile 11 and sterile 20 from yeast, expressed
Traes_1DS_9E9ED97CA	6	a:1DS_881249.1.1;b:1DS_881249.1.2;c:1DS_881249.1.3;d:1DS_881249.1.4;e:1DS_881249.1.5;f:1DS_881249.1.6	a;b;c;d;e;f	b;d;e;f	-	-	Bradi2g34110.1	LOC_Os05g08430.1	ATBOR4,BOR4	boron transporter protein, putative, expressed
Traes_1DS_244368E9A	1	a:1DS_892215.1.1	a	-	a	a	Bradi4g00730.1	LOC_Os05g28510.1		importin subunit beta, putative, expressed
Traes_2AL_A788B2364	1	a:2AL_1091904.1.1	a	-	-	-	Bradi2g50120.1	LOC_Os01g54990.1	ARF3,ETT	auxin response factor, putative, expressed
Traes_2AL_5C7E76139	1	a:2AL_139537.1.1	-	-	a	a	Bradi3g22635.1	LOC_Os10g09850.1		EF hand family protein, putative, expressed
Traes_2AL_9AECF40D3	2	a:2AL_1962760.1.1;b:2AL_1962760.1.2	a;b	a	-	-	Bradi5g26047.1	LOC_Os04g57920.1	ARC6H,ATCDP1,CDP1,PARC6	OsFBX154 - F-box domain containing protein, expressed
Traes_2AL_0B9E1F386	1	a:2AL_216652.1.1	a	-	-	-	Bradi5g25930.1	LOC_Os04g11880.1	ATVAM2,ATVPS41,VAM2,VPS41,ZIP2	WD domain, G-beta repeat domain containing protein, expressed
2AL_2489995.1	1	a:2AL_2489995.1.1	a	a	-	-
Traes_2AL_5C3538C77	2	a:2AL_2806328.1.1;b:2AL_2806328.1.2	a;b	-	a	-	Bradi5g24090.2	LOC_Os04g55570.1		plant protein of unknown function DUF869 domain containing protein, expressed
Traes_2AL_ABBE06B44	1	a:2AL_298697.1.1	a	-	-	a
Traes_2AL_FF594BD77	1	a:2AL_3333509.1.1	a	a	a	-	Bradi5g18377.3	LOC_Os04g47520.1		growth regulator related protein, putative, expressed
2AL_3648114.1	1	a:2AL_3648114.1.1	a	-	-	-	Bradi4g09957.1	LOC_Os06g16790.1		go35 NBS-LRR, putative, expressed
2AL_3760763.1	1	a:2AL_3760763.1.1	a	-	a	a	Bradi5g25117.1	LOC_Os06g45630.1		expressed protein
Traes_2AL_89543BA1A	1	a:2AL_3884126.1.1	a	a	a	-	Bradi5g10950.1	LOC_Os04g36054.1	ARF1	auxin response factor 9, putative, expressed
Traes_2AL_9A4A7514E	1	a:2AL_3951801.1.1	a	a	-	-	Bradi5g11330.1	LOC_Os04g36590.1	FRS11	transposon protein, putative, unclassified, expressed
Traes_2AL_4D0085951	1	a:2AL_4408244.1.2	-	-	-	a	Bradi5g25750.1	LOC_Os04g57590.1		DJ-1 family protein, putative, expressed
Traes_2AL_C97C387C4	1	a:2AL_4756016.1.1	a	-	-	-	Bradi5g15104.1	LOC_Os04g42770.2		expressed protein
2AL_5135753.1	1	a:2AL_5135753.1.1	a	a	a	-
Traes_2AL_2237CDC5A	1	a:2AL_5141580.1.1	a	a	a	-	Bradi1g57910.1	LOC_Os07g04220.1		wound and phytochrome signaling involved receptor like kinase, putative, expressed
Traes_2AL_956419DF5	1	a:2AL_5200566.1.1	a	-	-	-	Bradi5g18880.1	LOC_Os04g48390.1		uncharacterized membrane protein, putative, expressed
Traes_2AL_0A38A0EFC	1	a:2AL_5375621.1.1	a	a	-	-	Bradi5g22077.1	LOC_Os04g52900.1	ATMRP2,EST4,MRP2	ABC transporter family protein, putative, expressed
Traes_2AL_1CE68825E	1	a:2AL_5834944.1.1	a	a	-	-	Bradi5g14830.2	LOC_Os04g42370.1	AtTRS120,TRS120	expressed protein
Traes_2AL_4D97AE321	1	a:2AL_5941699.1.1	a	a	-	a	Bradi5g23667.1	LOC_Os04g55050.1		amidase, putative, expressed
Traes_2AL_1E57D2592	2	a:2AL_6287447.1.1;b:2AL_6287447.1.2	a;b	a	-	a;b	Bradi5g10440.1	LOC_Os04g35430.1		PHD-finger domain containing protein, expressed
2AL_6296441.1	1	a:2AL_6296441.1.2	a	a	-	-
Traes_2AL_234BD5F51	1	a:2AL_6302183.1.1	a	a	-	-	Bradi5g21070.2	LOC_Os04g51900.1	MOS7	expressed protein
Traes_2AL_EDC9EB796	1	a:2AL_6315221.1.1	a	a	-	-	Bradi5g13780.1	LOC_Os04g40830.1	APC2	cullin family domain containing protein, putative, expressed
Traes_2AL_FE11B55BA	1	a:2AL_6316048.1.1	-	a	a	a	Bradi3g44760.1	LOC_Os02g32660.1	SBE2.2	1,4-alpha-glucan-branching enzyme, chloroplast precursor, putative, expressed
Traes_2AL_01E6C08C0	1	a:2AL_6316827.1.1	-	-	a	a	Bradi5g17370.2	LOC_Os04g46020.1	GATA26	GATA zinc finger domain containing protein, expressed
Traes_2AL_ED2064C0B	1	a:2AL_6317043.1.1	a	a	-	-	Bradi5g14887.2	LOC_Os04g42490.1		DIE2/ALG10 family, putative, expressed
Traes_2AL_2C0155C8F	1	a:2AL_6318355.1.1	-	a	a	a	Bradi5g16960.1	LOC_Os04g45470.1	BETA-VPE,BETAVPE	vacuolar-processing enzyme precursor, putative, expressed
Traes_2AL_688285871	1	a:2AL_6318566.1.1	a	-	-	-	Bradi1g58050.1	LOC_Os07g04550.1		pleckstrin homology domain-containing protein, putative, expressed
Traes_2AL_4776AC6B7	1	a:2AL_6319070.1.1	a	a	-	a	Bradi3g45810.1	LOC_Os02g35060.1		RNA methyltransferase protein, putative, expressed
2AL_6319671.1	1	a:2AL_6319671.1.1	-	-	-	a
Traes_2AL_44814E612	1	a:2AL_6321839.1.1	-	a	a	a	Bradi5g26170.1	LOC_Os04g58100.1		expressed protein
2AL_6323654.1	2	a:2AL_6323654.1.1;b:2AL_6323654.1.2	a;b	a;b	a;b	-	Bradi5g20315.2	LOC_Os04g50960.1		expressed protein
Traes_2AL_8A7BAF255	1	a:2AL_6323888.1.1	a	a	-	-	Bradi5g15767.1	LOC_Os04g43690.1	RUS2,WXR1	DUF647 domain containing protein, putative, expressed
Traes_2AL_4884C296A	2	a:2AL_6323991.1.1;b:2AL_6323991.1.2	b	a;b	a;b	a	Bradi1g53857.1	LOC_Os07g12220.1		expressed protein
Traes_2AL_29047429A	1	a:2AL_6324500.1.1	a	-	-	-	Bradi5g21992.1	LOC_Os02g30730.1	DOT2,MDF	SART-1 family protein, putative, expressed
Traes_2AL_57C9471E6	1	a:2AL_6324642.1.1	a	-	-	-	Bradi5g21387.1	LOC_Os04g52230.1	ATKS,ATKS1,GA2,KS,KS1	ent-kaurene synthase, chloroplast precursor, putative, expressed
Traes_2AL_562616FBA	1	a:2AL_6326485.1.2	a	a	-	-	Bradi4g15130.1	LOC_Os11g37520.1	EOL1	BTBT3 - Bric-a-Brac, Tramtrack, Broad Complex BTB domain with tetratricopeptide repeats, expressed
Traes_2AL_61B7762C7	1	a:2AL_6327933.2.1	a	a	a	-	Bradi5g20927.1	LOC_Os04g51700.1	ATLIG4,LIG4	DNA ligase I, ATP-dependent family protein, expressed
Traes_2AL_F17D92A33	1	a:2AL_6328108.1.1	a	-	-	-	Bradi5g17710.1	LOC_Os04g46570.1		growth regulator related protein, putative, expressed
Traes_2AL_666CD05C0	1	a:2AL_6329354.1.1	a	a	-	-	Bradi5g18810.3	LOC_Os04g48260.1	BB,BB2	zinc RING finger protein, putative, expressed
Traes_2AL_7EABAC855	1	a:2AL_6330236.1.3	a	a	a	-	Bradi5g20670.5	LOC_Os04g51300.1	APX4,TL29	peroxidase precursor, putative, expressed
Traes_2AL_3668C746C	1	a:2AL_6330715.1.1	a	-	a	-	Bradi1g55030.1	LOC_Os07g08950.1		FAD-linked oxidoreductase protein, putative, expressed
Traes_2AL_44B79DF0C	1	a:2AL_6331706.1.1	a	-	-	-	Bradi4g33060.1	LOC_Os09g30070.1		expressed protein
Traes_2AL_5DC1B4A0F	1	a:2AL_6331790.1.1	-	a	-	-	Bradi5g18370.1	LOC_Os07g10740.1	QRT2	polygalacturonase, putative, expressed
2AL_6332709.1	1	a:2AL_6332709.1.1	a	a	a	-
Traes_2AL_2A603EC4E	1	a:2AL_6333346.1.1	a	-	a	a	Bradi5g27460.1	LOC_Os04g59460.1	DCAF1	expressed protein
2AL_6333374.1	1	a:2AL_6333374.1.1	a	-	a	-
Traes_2AL_295E0C7C5	1	a:2AL_6333844.1.3	a	-	-	-	Bradi1g53190.1	LOC_Os07g15270.1		RNA-binding region RNP-1, putative, expressed
Traes_2AL_8E8343BA5	1	a:2AL_6333913.1.1	-	-	a	a	Bradi1g29570.1	LOC_Os04g24430.1	ATSUS6,SUS6	sucrose synthase, putative, expressed
Traes_2AL_A2CBDB5F7	2	a:2AL_6333995.1.1;b:2AL_6333995.1.2	a;b	-	-	a;b	Bradi5g26820.1	LOC_Os04g58620.1	ATKEA2,KEA2	potasium efflux antiporter protein, putative, expressed
Traes_2AL_4D75CEE491	1	a:2AL_6334721.1.2	a	a	-	-
Traes_2AL_BC713610A	1	a:2AL_6334918.1.1	a	-	-	-	Bradi2g43850.1	LOC_Os02g55050.1		OsFBX64 - F-box domain containing protein, expressed
Traes_2AL_FD35E6750	1	a:2AL_6337042.1.1	a	-	a	-	Bradi5g13070.1	LOC_Os04g39560.1	HAP8	expressed protein
2AL_6337554.1	1	a:2AL_6337554.1.1	a	-	-	-
Traes_2AL_FD73F7087	1	a:2AL_6339637.1.1	a	a	-	a	Bradi1g58260.1	LOC_Os07g05190.1		leucine-rich repeat family protein, putative, expressed
Traes_2AL_305F6E359	1	a:2AL_6341004.1.1	a	-	-	-	Bradi5g12360.1	LOC_Os04g38630.1		helicase conserved C-terminal domain containing protein, expressed
Traes_2AL_DDC05241D	1	a:2AL_6341772.1.2	a	-	-	-	Bradi5g13680.1	LOC_Os12g19180.1		ATP binding protein, putative, expressed
Traes_2AL_44B1CFE97	1	a:2AL_6342330.1.1	a	a	a	-	Bradi5g12227.1	LOC_Os04g38480.1	ATSERK1,SERK1	BRASSINOSTEROID INSENSITIVE 1-associated receptor kinase 1 precursor, putative, expressed
Traes_2AL_C4C92DC75	1	a:2AL_6343526.1.1	a	a	-	-	Bradi1g54457.2	LOC_Os07g10390.1		cleavage and polyadenylation specificity factor, putative, expressed
Traes_2AL_0380ABB5D	1	a:2AL_6343779.1.1	a	a	a	-	Bradi5g23910.1	LOC_Os04g55260.1		thiamine-repressible mitochondrial transport protein THI74, putative, expressed
Traes_2AL_49EBD3D2C	1	a:2AL_6344473.1.1	a	a	a	-	Bradi5g18760.1	LOC_Os04g48140.1		methyltransferase, putative, expressed
Traes_2AL_128B1132D	1	a:2AL_6345403.1.2	a	-	a	a	Bradi5g18970.2	LOC_Os04g48520.1		ZOS4-12 - C2H2 zinc finger protein, expressed
Traes_2AL_698149220	2	a:2AL_6345426.1.2;b:2AL_6345426.1.3	a;b	-	a	-	Bradi5g24937.1	LOC_Os04g56630.1		transposon protein, putative, unclassified, expressed
Traes_2AL_65F43596B	2	a:2AL_6346402.1.1;b:2AL_6346402.1.2	b	b	a;b	b	Bradi5g15930.3	LOC_Os04g43916.2		expressed protein
Traes_2AL_B5ACF5C98	1	a:2AL_6346888.1.2	a	-	-	-	Bradi5g10432.1	LOC_Os04g35420.1	ATRECQ4A,ATSGS1,RECQ4A	helicase conserved C-terminal domain containing protein, expressed
Traes_2AL_837BCD21C	1	a:2AL_6347039.1.1	a	a	a	-	Bradi5g16980.1	LOC_Os04g45490.1	ATSCO1,ATSCO1/CPEF-G,SCO1	elongation factor, putative, expressed
Traes_2AL_F1AB3D45A	1	a:2AL_6347286.1.1	a	a	a	-	Bradi5g13120.1	LOC_Os04g39610.1	SVL1	glycerophosphoryl diester phosphodiesterase family protein, putative, expressed
Traes_2AL_D18147B15	1	a:2AL_6347340.1.1	a	-	a	-	Bradi1g59640.2	LOC_Os03g60170.1		expressed protein
2AL_6347340.3	1	a:2AL_6347340.3.2	a	a	-	a	Bradi1g59620.1	LOC_Os04g36700.1	ATS9,RPN6	proteasome subunit, putative, expressed
Traes_2AL_266BC84F3	1	a:2AL_6349530.1.1	a	-	-	-
2AL_6349994.1	1	a:2AL_6349994.1.1	a	a	-	-
Traes_2AL_2E4CCB183	1	a:2AL_6350423.1.1	a	-	-	-	Bradi1g60740.2	LOC_Os03g27250.1		OsFBO14 - F-box and other domain containing protein, expressed
Traes_2AL_2C3E4739B	1	a:2AL_6351992.1.1	a	-	-	-	Bradi5g26867.1	LOC_Os04g58960.1	PRAF1	regulator of chromosome condensation, putative, expressed
Traes_2AL_48FCB6488	2	a:2AL_6352160.1.1;b:2AL_6352160.1.2	a;b	a;b	b	-
2AL_6352744.1	1	a:2AL_6352744.1.1	a	a	a	-	Bradi5g25610.1	LOC_Os04g57400.1	ATMTK,MTK	methylthioribose kinase, putative, expressed
2AL_6352744.2	1	a:2AL_6352744.2.1	-	a	-	-
Traes_2AL_42E1AD58D	1	a:2AL_6353094.1.1	-	a	-	-	Bradi1g31760.1	LOC_Os05g30240.1	GRP23	PPR repeat domain containing protein, putative, expressed
Traes_2AL_773EA7A5A	1	a:2AL_6354142.1.1	a	-	a	-	Bradi5g08167.3	LOC_Os04g31900.1		calmodulin-binding transcription activator 4, putative, expressed
Traes_2AL_6ECD0A61A	1	a:2AL_6354492.2.1	a	a	a	-	Bradi5g18160.1	LOC_Os04g47190.2	ATBCAT-5	aminotransferase domain containing protein, putative, expressed
Traes_2AL_250AAE47C	1	a:2AL_6355482.1.1	a	-	a	-	Bradi5g17540.1	LOC_Os04g46310.1		HEAT repeat family protein, putative, expressed
Traes_2AL_E3E33D36C	1	a:2AL_6356072.1.1	a	a	-	a	Bradi5g15150.1	LOC_Os04g42840.1	ATCLASP,CLASP	HEAT repeat family protein, putative, expressed
Traes_2AL_7BDBA1145	1	a:2AL_6356985.1.1	-	a	a	a	Bradi5g24800.1	LOC_Os04g56470.1	AAP2	amino acid transporter, putative, expressed
Traes_2AL_C00552444	1	a:2AL_6357392.1.1	-	a	a	-	Bradi5g18717.1	LOC_Os04g48070.2	HD-GL2-1,HDG1	homeobox and START domains containing protein, putative, expressed
Traes_2AL_C743B8664	1	a:2AL_6358197.1.1	a	a	-	-	Bradi5g07930.1	LOC_Os07g22400.2		POLA3 - Putative DNA polymerase alpha complex subunit, expressed
Traes_2AL_3208CE62A;Traes_2AL_AC822B5BC	1	a:2AL_6360679.1.1	a	a	a	-
Traes_2AL_9ECF957B9	4	a:2AL_6361583.1.1;b:2AL_6361583.1.2;c:2AL_6361583.1.3;d:2AL_6361583.1.4	a;b;c;d	a;b;c	a;b;c;d	a;b;c	Bradi5g09040.1	LOC_Os01g13190.1	ATHDH,HDH,HISN8	histidinol dehydrogenase, chloroplast precursor, putative, expressed
2AL_6361672.1	1	a:2AL_6361672.1.1	-	a	a	-
Traes_2AL_236534047	1	a:2AL_6361730.1.1	a	-	-	-	Bradi3g46440.1	LOC_Os04g53380.1		expressed protein
Traes_2AL_4678F671E	1	a:2AL_6361908.1.2	a	a	a	-	Bradi5g17580.1	LOC_Os04g46370.1		L-asparaginase precursor protein, putative, expressed
2AL_6364558.1	1	a:2AL_6364558.1.2	a	-	-	-	Bradi2g39847.1	ChrUn.fgenesh.mRNA.29	RPM1,RPS3	expressed protein
Traes_2AL_77F3E5201	1	a:2AL_6364940.1.1	a	-	a	-	Bradi5g27550.1	LOC_Os04g59550.3	GONST5	phosphate/phosphate translocator, putative, expressed
Traes_2AL_8111BA8D1	1	a:2AL_6365529.1.1	a	-	a	-	Bradi5g22930.1	LOC_Os04g53994.1	B120	kinase, putative, expressed
Traes_2AL_BFED5ED5A	1	a:2AL_6365884.1.1	a	a	a	-	Bradi5g16557.1	LOC_Os04g44840.1		glycosyl hydrolase family 3 protein, putative, expressed
Traes_2AL_03BB64E8A	1	a:2AL_6366038.1.1	-	a	a	a	Bradi3g16660.1	LOC_Os05g05860.1	NRPB1,RNA_POL_II_LS,RNA_POL_II_LSRNA_POL_II_LS,RPB1	retrotransposon protein, putative, unclassified, expressed
Traes_2AL_7D153BBBC	1	a:2AL_6366752.1.1	a	-	a	-	Bradi5g15027.1	LOC_Os07g03000.1		receptor-like protein kinase precursor, putative, expressed
Traes_2AL_25E8FB175	1	a:2AL_6367530.1.2	a	-	a	a	Bradi5g21660.1	LOC_Os04g52380.2	MBD13	methyl-CpG binding domain containing protein, putative, expressed
2AL_6367761.1	2	a:2AL_6367761.1.1;b:2AL_6367761.1.2	a;b	a;b	-	-
Traes_2AL_CECF497D2	5	a:2AL_6367776.1.1;b:2AL_6367776.1.2;c:2AL_6367776.1.4;d:2AL_6367776.1.5;e:2AL_6367776.1.6	b;c;e	b;c;d;e	a;b;c;d;e	-	Bradi4g38527.1	LOC_Os09g39490.1	NF-YB11	histone-like transcription factor and archaeal histone, putative, expressed
Traes_2AL_EFCEB5BEA	1	a:2AL_6368366.1.1	a	a	-	-	Bradi5g26190.1	LOC_Os04g58130.1		katanin p80 WD40 repeat-containing subunit B1 homolog 1, putative, expressed
Traes_2AL_1E7A00DC5	2	a:2AL_6368723.1.1;b:2AL_6368723.1.2	a;b	-	-	-	Bradi5g09190.1	LOC_Os04g33480.1	HDA09,HDA9	histone deacetylase, putative, expressed
Traes_2AL_6069CDC14	2	a:2AL_6368723.2.1;b:2AL_6368723.2.2	a;b	a;b	a	a	Bradi5g09210.1	LOC_Os12g29580.1	KIPK	AGC_PVPK_like_kin82y.19 - ACG kinases include homologs to PKA, PKG and PKC, expressed
Traes_2AL_D775EE834	2	a:2AL_6370188.1.1;b:2AL_6370188.1.2	-	a	a;b	-	Bradi5g16060.1	LOC_Os04g44210.1		expressed protein
Traes_2AL_C2A444AED	1	a:2AL_6370272.1.1	a	-	a	a	Bradi5g27050.2	LOC_Os04g59060.1		heat shock protein DnaJ, putative, expressed
Traes_2AL_5925A665E	1	a:2AL_6371439.1.2	a	a	-	-	Bradi5g07150.1	LOC_Os04g30490.1		MATE efflux family protein, putative, expressed
Traes_2AL_979E96822	1	a:2AL_6371637.2.1	a	a	-	-	Bradi5g10117.1	LOC_Os04g34984.1	UBP27	ubiquitin carboxyl-terminal hydrolase domain containing protein, expressed
2AL_6372409.1	1	a:2AL_6372409.1.1	a	-	a	a
Traes_2AL_BB7692067	1	a:2AL_6372793.1.1	-	a	a	a	Bradi5g14860.1	LOC_Os04g42430.1		EF hand family protein, putative, expressed
Traes_2AL_23752940A	1	a:2AL_6373493.1.1	a	a	-	a	Bradi5g24836.1	LOC_Os04g56510.1		ABC1 family domain containing protein, putative, expressed
Traes_2AL_36868A902	1	a:2AL_6373619.1.1	a	-	a	a	Bradi5g05090.1	LOC_Os04g21650.1		expressed protein
Traes_2AL_449464798	1	a:2AL_6373765.1.3	-	a	a	-	Bradi3g60820.3	LOC_Os02g58590.1	CGL,CGL1,GNTI	N-acetylglucosaminyltransferase I, putative, expressed
Traes_2AL_D0EABF355	1	a:2AL_6374273.1.1	-	a	a	a	Bradi5g17990.1	LOC_Os04g46940.1	HMA5	copper-transporting ATPase 3, putative, expressed
Traes_2AL_7725A4802	3	a:2AL_6374461.1.2;b:2AL_6374461.1.3;c:2AL_6374461.1.4	a;b;c	-	a	-	Bradi5g25390.1	LOC_Os04g57140.2	KCBP,PKCBP,ZWI	kinesin motor domain containing protein, putative, expressed
Traes_2AL_49361F1E6	1	a:2AL_6374737.1.1	a	a	a	-	Bradi5g09680.2	LOC_Os04g34000.1	DGD1	digalactosyldiacylglycerol synthase, chloroplast precursor, putative, expressed
2AL_6374754.1	1	a:2AL_6374754.1.1	a	-	-	-
Traes_2AL_3F769FE10	4	a:2AL_6374794.1.1;b:2AL_6374794.1.2;c:2AL_6374794.1.3;d:2AL_6374794.1.4	a;b;d	a;b;c;d	a;b;d	b	Bradi1g59830.1	LOC_Os07g01090.1	ATPROT1,PROT1	transmembrane amino acid transporter protein, putative, expressed
Traes_2AL_E1184FA27	1	a:2AL_6375566.1.1	a	a	a	-	Bradi5g25850.2	LOC_Os04g57700.1		expressed protein
Traes_2AL_E87CD8197	1	a:2AL_6375673.1.1	a	a	a	-	Bradi1g59331.1	LOC_Os07g01940.1	ATSCC2,EMB2773,SCC2	sister chromatid cohesion 2, putative, expressed
Traes_2AL_D74866165	1	a:2AL_6376182.1.1	a	-	-	-	Bradi3g47867.1	LOC_Os02g38680.1	EMB2423	EMB2423, putative, expressed
Traes_2AL_E647C7D11	2	a:2AL_6377147.1.5;b:2AL_6377147.1.6	a;b	a;b	a;b	a	Bradi5g22220.2	LOC_Os04g53190.1	ATPAO2,PAO2	CPuORF12 - conserved peptide uORF-containing transcript, expressed
2AL_6378746.1	1	a:2AL_6378746.1.1	a	a	-	-
Traes_2AL_76EBE4FD8	1	a:2AL_6379786.1.1	a	a	a	-	Bradi5g22780.1	LOC_Os04g53760.2	ATK5	kinesin motor domain containing protein, putative, expressed
Traes_2AL_73C159267	2	a:2AL_6380638.1.1;b:2AL_6380638.1.2	a;b	a;b	-	-	Bradi5g15377.1	LOC_Os04g43140.1		DEAD-box ATP-dependent RNA helicase, putative, expressed
Traes_2AL_4E5CE0994	1	a:2AL_6382624.1.1	a	a	a	-	Bradi5g17100.2	LOC_Os04g17130.1	AFH14	retrotransposon protein, putative, unclassified, expressed
Traes_2AL_B9FD40D66	1	a:2AL_6384352.1.1	a	a	-	-	Bradi5g14800.1	LOC_Os04g42330.1		Spc97 / Spc98 family protein, putative, expressed
Traes_2AL_1A87EF497	1	a:2AL_6384696.1.1	a	-	a	-	Bradi5g21920.1	LOC_Os04g52725.1		PPR repeat domain containing protein, putative, expressed
Traes_2AL_572A80DCF	1	a:2AL_6384718.1.1	a	-	-	-	Bradi5g12880.1	LOC_Os04g39280.1	AtPOT1b	ATPOT1, putative, expressed
Traes_2AL_C93FB1762	1	a:2AL_6385463.1.1	a	-	a	-	Bradi5g18180.1	LOC_Os04g47240.2	EMB71,MAPKKK4,YDA	STE_MEKK_ste11_MAP3K.17 - STE kinases include homologs to sterile 7, sterile 11 and sterile 20 from yeast, expressed
Traes_2AL_23D1B3A66	1	a:2AL_6385845.1.1	a	a	-	-	Bradi5g17947.1	LOC_Os04g46894.1		beige/BEACH domain containing protein, expressed
Traes_2AL_B485B20D5	1	a:2AL_6385923.1.1	a	a	a	-	Bradi5g10140.2	LOC_Os04g35060.1	NAPRT2	nicotinate phosphoribosyltransferase family domain containing protein, expressed
Traes_2AL_3FFBC7FF5	1	a:2AL_6386986.1.1	-	-	a	a	Bradi5g08290.1	LOC_Os04g32070.1	ATHSD1,HSD1	dehydrogenase/reductase, putative, expressed
Traes_2AL_D63C93E61	1	a:2AL_6387843.1.1	a	a	-	-	Bradi5g13947.1	LOC_Os04g41020.1		kelch repeat protein, putative, expressed
Traes_2AL_3B49FB6D4	1	a:2AL_6389615.1.1	-	-	-	a	Bradi5g13380.1	LOC_Os04g40070.1		GRAM and C2 domains containing protein, putative, expressed
Traes_2AL_3D221F120	1	a:2AL_6391136.1.1	a	-	-	-	Bradi5g24550.2	LOC_Os04g56400.1	ATGSL1,GLN2,GS2	glutamine synthetase, catalytic domain containing protein, expressed
Traes_2AL_4010A2FC2	1	a:2AL_6391276.1.1	a	-	-	-	Bradi1g59490.1	LOC_Os04g53760.2	ATK5	kinesin motor domain containing protein, putative, expressed
Traes_2AL_14C5DF295	1	a:2AL_6391289.1.1	a	-	-	-	Bradi2g60510.2	LOC_Os08g38620.1		expressed protein
Traes_2AL_218CD1AAD	1	a:2AL_6392130.1.1	a	a	a	-	Bradi1g59860.1	LOC_Os07g01030.1	SQD2	glycosyl transferase, group 1 domain containing protein, expressed
2AL_6393700.1	1	a:2AL_6393700.1.1	a	-	-	a
Traes_2AL_5FF7D6940	1	a:2AL_6395548.1.1	a	a	a	-	Bradi5g11750.1	LOC_Os04g37619.1	ABA1,ATABA1,ATZEP,IBS3,LOS6,NPQ2,ZEP	zeaxanthin epoxidase, chloroplast precursor, putative, expressed
Traes_2AL_E877B936C	1	a:2AL_6396418.1.1	a	-	a	-	Bradi1g65670.1	LOC_Os03g17930.3		alpha-taxilin, putative, expressed
Traes_2AL_C2A7FB326	1	a:2AL_6396994.1.1	a	-	-	-	Bradi5g11887.1	LOC_Os04g37750.1		expressed protein
2AL_6398448.1	1	a:2AL_6398448.1.1	a	a	-	-
Traes_2AL_2F9F6DB1A	1	a:2AL_6399751.1.1	-	-	a	a	Bradi5g19787.2	LOC_Os04g49890.1	ATMRP9,MRP9	multidrug resistance-associated protein, putative, expressed
Traes_2AL_CA30EFD89	2	a:2AL_6400197.1.2;b:2AL_6400197.1.3	a;b	a	-	-	Bradi5g03740.1	LOC_Os04g20990.1		tRNA-dihydrouridine synthase, putative, expressed
Traes_2AL_E73F95980	1	a:2AL_6400376.1.1	a	a	-	-	Bradi5g11360.1	LOC_Os04g36062.1		expressed protein
Traes_2AL_507BEFA86	1	a:2AL_6400376.2.1	a	a	-	a	Bradi5g10954.1	LOC_Os02g18810.1		pentatricopeptide, putative, expressed
Traes_2AL_FDE94D811	2	a:2AL_6400443.1.1;b:2AL_6400443.1.2	a;b	-	-	-	Bradi4g36300.1	LOC_Os05g09630.1		homeobox domain containing protein, expressed
Traes_2AL_8E3F04FBC	1	a:2AL_6401556.1.1	a	a	a	-	Bradi5g26017.1	LOC_Os07g45350.1		zinc finger, RING-type, putative, expressed
Traes_2AL_987F244D2	1	a:2AL_6402926.1.2	a	a	-	-	Bradi5g08520.1	LOC_Os04g32920.5	ATHAK5,HAK5	potassium transporter, putative, expressed
Traes_2AL_2FF596524	1	a:2AL_6403585.1.1	a	-	-	-	Bradi5g02490.1	LOC_Os12g16650.1		Cyclopropane-fatty-acyl-phospholipid synthase, putative, expressed
Traes_2AL_78B25BEC4	1	a:2AL_6403736.1.1	-	a	a	a	Bradi1g29140.1	LOC_Os02g57660.1	PIP5K9	phosphatidylinositol-4-phosphate 5-kinase, putative, expressed
Traes_2AL_EDB44180C	1	a:2AL_6404088.1.1	a	a	-	-	Bradi5g17247.1	LOC_Os07g36940.2	CUM2,EIF4G	eukaryotic translation initiation factor 4G, putative, expressed
2AL_6404352.1	1	a:2AL_6404352.1.2	a	-	-	-
Traes_2AL_0B490D7DD	1	a:2AL_6404957.1.1	a	a	-	-	Bradi1g57080.1	LOC_Os07g06610.1	UBP11	ubiquitin carboxyl-terminal hydrolase domain containing protein, expressed
Traes_2AL_8A3E33946	1	a:2AL_6407558.1.1	a	a	a	-	Bradi5g21890.1	LOC_Os04g52690.1	PEX6	AAA family ATPase, putative, expressed
Traes_2AL_A937B3996	1	a:2AL_6408267.1.1	a	-	a	-	Bradi1g15160.1	LOC_Os03g39910.1		XH domain containing protein, expressed
Traes_2AL_156C770EE	1	a:2AL_6408782.1.1	a	a	-	a	Bradi5g15070.1	LOC_Os04g42700.1		receptor-like protein kinase precursor, putative, expressed
Traes_2AL_2C4546D2D	1	a:2AL_6408908.1.1	a	a	a	-	Bradi1g56667.3	LOC_Os03g57690.1	AAO4,AO4,ATAO-4,ATAO2	aldehyde oxidase, putative, expressed
Traes_2AL_1D347D7AC	1	a:2AL_6409066.1.1	a	a	a	-	Bradi1g59850.2	LOC_Os07g01060.1		expressed protein
Traes_2AL_83BE38AAC	2	a:2AL_6409066.2.1;b:2AL_6409066.2.4	a;b	-	a	-	Bradi4g40410.1	LOC_Os12g10200.1		SAM-dependent methyltransferase, putative, expressed
2AL_6409536.1	1	a:2AL_6409536.1.1	-	a	-	-	Bradi1g34555.1	LOC_Os05g48140.1		expressed protein
Traes_2AL_017F41CCE	1	a:2AL_6410038.1.1	a	a	-	a	Bradi5g16067.1	LOC_Os02g42040.1		MIF4G domain containing protein, putative, expressed
Traes_2AL_6658C841F	1	a:2AL_6410176.1.1	-	-	-	a	Bradi5g17947.1	LOC_Os04g46894.1		beige/BEACH domain containing protein, expressed
2AL_6411005.1	1	a:2AL_6411005.1.2	a	a	-	-	Bradi4g28830.1	LOC_Os09g19900.1	AtTHO6,DWA1,THO6	WD domain, G-beta repeat domain containing protein, expressed
Traes_2AL_2CA96E772	2	a:2AL_6411148.1.1;b:2AL_6411148.1.2	a;b	a;b	-	-	Bradi5g22700.1	LOC_Os04g53670.1		expressed protein
Traes_2AL_7C5821A85	2	a:2AL_6411380.1.1;b:2AL_6411380.1.2	a;b	a	-	-	Bradi3g41550.1	LOC_Os08g42560.1		tRNA synthetase class II core domain containing protein, expressed
Traes_2AL_D85E24BF1	1	a:2AL_6411793.1.1	a	-	-	-	Bradi5g21380.1	LOC_Os04g52200.1		RNA recognition motif containing protein, putative, expressed
Traes_2AL_6299E073E	1	a:2AL_6411874.1.1	a	a	-	-	Bradi5g26030.1	LOC_Os04g57890.1	STT3B	oligosaccharyl transferase, putative, expressed
Traes_2AL_B3ED6BAE5	2	a:2AL_6412735.1.1;b:2AL_6412735.1.2	a;b	a;b	a;b	b	Bradi5g11170.1	LOC_Os04g36700.1	ATS9,RPN6	proteasome subunit, putative, expressed
Traes_2AL_E39ADEE0D	2	a:2AL_6413700.1.1;b:2AL_6413700.1.6	a;b	a	a	a;b	Bradi3g60590.1	LOC_Os03g36930.1	EIF4A-III	DEAD-box ATP-dependent RNA helicase, putative, expressed
Traes_2AL_AA9826E22	1	a:2AL_6414365.1.1	a	a	a	-	Bradi5g12280.1	LOC_Os04g38540.1		aldose 1-epimerase, putative, expressed
Traes_2AL_0CDCD0776	1	a:2AL_6414617.1.1	a	-	-	-	Bradi1g55240.1	LOC_Os03g31070.1		protein kinase, putative, expressed
Traes_2AL_A2B46F76D	2	a:2AL_6417041.1.1;b:2AL_6417041.1.3	a;b	a	a	a	Bradi5g04860.1	LOC_Os04g24170.2		RNA recognition motif containing protein, putative, expressed
Traes_2AL_6C89723F2	2	a:2AL_6417238.1.2;b:2AL_6417238.1.3	a;b	a	a;b	a;b	Bradi5g23700.1	LOC_Os04g55080.1	ATCNGC5,CNGC5	cyclic nucleotide-gated ion channel, putative, expressed
2AL_6419693.1	1	a:2AL_6419693.1.1	a	-	-	-
Traes_2AL_6033383E5	1	a:2AL_6419698.1.1	-	a	a	-	Bradi2g12047.2	LOC_Os01g21630.1		pectinacetylesterase domain containing protein, expressed
Traes_2AL_D0BB91B80	2	a:2AL_6420270.1.2;b:2AL_6420270.1.3	a;b	a	a;b	-	Bradi5g12830.2	LOC_Os04g39240.1		expressed protein
Traes_2AL_DDC5BF7F8	1	a:2AL_6420403.1.1	a	-	-	-	Bradi5g16462.1	LOC_Os04g44710.1	ATCPL1,CPL1,FRY2	double-stranded RNA binding motif containing protein, expressed
2AL_6420755.1	1	a:2AL_6420755.1.1	-	-	-	a
Traes_2AL_A8372C976	1	a:2AL_6420996.1.2	a	a	-	-	Bradi5g13727.1	LOC_Os04g40700.3		steroid nuclear receptor, ligand-binding, putative, expressed
Traes_2AL_F68D162A8	1	a:2AL_6421201.1.1	-	-	a	-	Bradi5g27517.3	LOC_Os04g59510.1		PHD finger family protein, putative, expressed
2AL_6421627.1	2	a:2AL_6421627.1.2;b:2AL_6421627.1.3	a;b	a	-	-
Traes_2AL_85699418F	1	a:2AL_6421740.1.1	a	-	-	-	Bradi1g51817.2	LOC_Os05g37500.1	GCT	expressed protein
Traes_2AL_5A38EC35D	1	a:2AL_6421990.1.1	a	-	a	a	Bradi5g27367.1	LOC_Os04g59394.1		expressed protein
Traes_2AL_9B8AE5E1A	1	a:2AL_6422018.1.1	-	a	-	-	Bradi5g15580.1	LOC_Os04g43550.1		MazG nucleotide pyrophosphohydrolase domain containing protein, expressed
Traes_2AL_B1CA83890	1	a:2AL_6422050.1.1	a	a	a	-	Bradi1g58790.1	LOC_Os07g02770.1		OsFBL32 - F-box domain and LRR containing protein, expressed
Traes_2AL_F9D41513C	1	a:2AL_6422112.1.1	a	-	-	a	Bradi4g44050.1	LOC_Os04g28020.1	AtPRD1,PRD1	expressed protein
Traes_2AL_65782D26E	1	a:2AL_6426270.1.1	a	-	a	a	Bradi5g27500.1	LOC_Os04g59494.4	ATTRN1,TRN1	transportin-2, putative, expressed
Traes_2AL_834212646	1	a:2AL_6426302.1.1	-	a	-	-	Bradi5g20107.1	LOC_Os04g50720.1	NHL8	ara54-like RING finger protein, putative, expressed
Traes_2AL_73A59BC32	1	a:2AL_6426800.1.1	a	-	-	-	Bradi5g19560.1	LOC_Os04g49570.1	ATGLR3.3,GLR3.3	glutamate receptor, putative, expressed
2AL_6428879.1	1	a:2AL_6428879.1.2	a	a	-	-
Traes_2AL_B9DD92A2E	1	a:2AL_6429417.1.1	a	a	-	-	Bradi5g06640.1	LOC_Os04g28260.1	KINESIN-12B,PAKRP1L	Kinesin motor domain domain containing protein, expressed
Traes_2AL_490129FAB	1	a:2AL_6429534.1.2	-	a	a	a	Bradi5g15540.1	LOC_Os04g43390.2	BGLU46	Os4bglu16 - monolignol beta-glucoside homologue, expressed
Traes_2AL_6D0E5791D	1	a:2AL_6429953.2.1	a	-	-	-	Bradi5g19367.3	LOC_Os04g49430.1		ZR1 protein, putative, expressed
Traes_2AL_044127979	1	a:2AL_6430605.1.1	a	-	a	a	Bradi5g08920.1	LOC_Os02g32520.1	CLPD,ERD1,SAG15	ERD1 protein, chloroplast precursor, putative, expressed
Traes_2AL_6AB869605	1	a:2AL_6431435.1.1	-	a	-	-	Bradi1g58220.1	LOC_Os07g05000.1		oxidoreductase, aldo/keto reductase family protein, putative, expressed
Traes_2AL_B1A035DA8	1	a:2AL_6434857.1.1	a	a	-	-	Bradi5g23367.1	LOC_Os08g07840.1	POLGAMMA2	PolI-like DNA polymerase, putative, expressed
2AL_6434900.1	1	a:2AL_6434900.1.1	a	a	a	-
Traes_2AL_44B0F2E5E	1	a:2AL_6435709.1.1	a	-	a	a	Bradi4g07810.1	LOC_Os11g29390.1	THY-1	bifunctional dihydrofolate reductase-thymidylate synthase, putative, expressed
2AL_6436324.1	1	a:2AL_6436324.1.2	-	-	a	-
Traes_2AL_DE6894419	1	a:2AL_6436401.1.1	a	a	a	-	Bradi5g23880.1	LOC_Os04g55220.1	ATSYTE,NTMC2T2.1,NTMC2TYPE2.1,SYT5,SYTE	C2 domain containing protein, expressed
Traes_2AL_F3134E931	1	a:2AL_6436402.1.1	a	a	-	a	Bradi5g10777.1	LOC_Os02g35100.1		DDT domain containing protein, putative, expressed
Traes_2AL_B6403BABA	2	a:2AL_6436403.1.1;b:2AL_6436403.1.2	a;b	a;b	a;b	-	Bradi5g23890.1	LOC_Os04g55230.1		tetratricopeptide repeat domain containing protein, putative, expressed
Traes_2AL_5DAAFDFFE	2	a:2AL_6436420.1.1;b:2AL_6436420.1.2	a;b	a;b	a;b	a	Bradi5g21230.2	LOC_Os04g52074.1	EMB1135	expressed protein
Traes_2AL_EED22DA86	1	a:2AL_6437445.1.1	a	a	-	a	Bradi5g20940.3	LOC_Os04g51710.1		expressed protein
2AL_6437596.1	1	a:2AL_6437596.1.1	a	a	-	-	Bradi5g21200.1	LOC_Os04g52050.1	EMB1135	TNP1, putative, expressed
Traes_2AL_91BC4E43D	2	a:2AL_6437596.2.2;b:2AL_6437596.2.3	b	-	a;b	a;b	Bradi5g21160.1	LOC_Os04g52050.1	EMB1135	TNP1, putative, expressed
Traes_2AL_CB4BC8335	1	a:2AL_6437729.1.1	a	a	-	-	Bradi5g10770.1	LOC_Os04g35840.1		T-complex protein 11, putative, expressed
Traes_2AL_9D58657EA	1	a:2AL_6438120.1.1	a	a	-	a	Bradi5g19840.1	LOC_Os04g49960.1		glycosyl transferase, group 1 domain containing protein, expressed
Traes_2AL_8B764E9DD	1	a:2AL_6438836.2.1	-	a	-	-	Bradi5g16817.1	LOC_Os04g45170.1		leucine-rich repeat family protein, putative, expressed
Traes_2AL_2F5D5C19A	1	a:2AL_6439106.1.3	a	-	-	-	Bradi5g18407.1	LOC_Os04g47590.1		niemann-Pick C1 protein precursor, putative, expressed
Traes_2AL_A6C25F741	2	a:2AL_6439404.1.3;b:2AL_6439404.1.4	a;b	a;b	a;b	-	Bradi5g13980.1	LOC_Os04g41100.2		cyclin-dependent kinase G-2, putative, expressed
Traes_2AL_A3F599522	1	a:2AL_6439848.1.3	a	-	-	-	Bradi5g17020.3	LOC_Os04g45580.1		kinesin motor domain containing protein, expressed
Traes_2AL_D3715CC49	1	a:2AL_6440062.2.1	-	a	a	a	Bradi5g17087.1	LOC_Os05g32110.1	COBL1	COBRA, putative, expressed
Traes_2AS_522300B87	1	a:2AS_1305854.1.2	a	a	-	-	Bradi1g21050.1	LOC_Os07g42632.2		folic acid synthesis protein, putative, expressed
Traes_2AS_BA5F32F64	2	a:2AS_1578783.1.1;b:2AS_1578783.1.2	a;b	a;b	a;b	a	Bradi1g22730.1	LOC_Os03g11110.1		zinc finger family protein, putative, expressed
Traes_2AS_2789D739C	2	a:2AS_2956783.1.1;b:2AS_2956783.1.2	a;b	a;b	a;b	a	Bradi1g18160.1	LOC_Os07g47530.1		AAA-type ATPase family protein, putative, expressed
Traes_2AS_42E368404	1	a:2AS_3003041.1.1	a	-	-	-	Bradi1g26170.2	LOC_Os07g33370.1		IQ calmodulin-binding motif family protein, expressed
Traes_2AS_E70676FAD	1	a:2AS_3107782.1.1	a	-	-	-	Bradi1g61450.1	LOC_Os10g01060.1		protein kinase family protein, putative, expressed
Traes_2AS_3DDBFDD8D	1	a:2AS_3208121.1.1	a	-	-	-	Bradi1g20830.2	LOC_Os07g42400.2	FRS5	transposon protein, putative, unclassified, expressed
2AS_4001912.1	1	a:2AS_4001912.1.1	-	-	a	-
Traes_2AS_FA3F483D6	1	a:2AS_4153277.1.2	a	a	a	-	Bradi1g23100.1	LOC_Os07g39780.2	ATSAE2,EMB2764,SAE2	SUMO-activating enzyme subunit 2, putative, expressed
Traes_2AS_2F998802A	1	a:2AS_4242071.1.1	a	a	-	-	Bradi1g17300.1	LOC_Os07g48700.1		expressed protein
Traes_2AS_F12337906	2	a:2AS_4267407.1.1;b:2AS_4267407.1.2	a;b	a;b	a;b	-	Bradi1g20067.1	LOC_Os07g44360.1		serine/threonine-protein kinase Haspin, putative, expressed
Traes_2AS_0A9821B27	1	a:2AS_4795326.1.2	a	-	-	-	Bradi1g21620.2	LOC_Os07g42180.1	PSD	exportin 1, putative, expressed
Traes_2AS_32442A60C	1	a:2AS_5154187.1.1	a	a	a	-	Bradi1g18570.1	LOC_Os07g47300.1	ATOBGC,CPSAR1,EMB269	spo0B-associated GTP-binding protein, putative, expressed
Traes_2AS_B96BB2490	1	a:2AS_516772.1.1	a	a	-	-	Bradi5g02300.1	LOC_Os04g01480.1		zinc finger C-x8-C-x5-C-x3-H type family protein, expressed
Traes_2AS_E05EC6605	1	a:2AS_5183319.1.1	-	a	-	-	Bradi1g24060.2	LOC_Os07g38400.1		transporter family protein, putative, expressed
Traes_2AS_20492984F	1	a:2AS_5184668.1.1	-	a	a	-	Bradi3g35940.1	LOC_Os08g32170.1		oxidoreductase, 2OG-FeII oxygenase domain containing protein, putative, expressed
2AS_5185916.1	1	a:2AS_5185916.1.1	-	-	-	a
Traes_2AS_142DEE1D5	2	a:2AS_5188324.1.1;b:2AS_5188324.1.2	-	-	-	a;b	Bradi3g20207.1	LOC_Os02g34990.2		ACT domain containing protein, putative, expressed
Traes_2AS_1E5BE9355	1	a:2AS_5189740.1.1	a	a	-	-	Bradi1g26940.1	LOC_Os07g31450.1	CHR4,PKR1	CHR4/MI-2-LIKE, putative, expressed
Traes_2AS_7A69AF0D3	1	a:2AS_5189984.1.1	a	a	-	-	Bradi1g17280.1	LOC_Os07g48720.1		MAG2, putative, expressed
Traes_2AS_61CA61AD3	1	a:2AS_5190107.1.1	a	a	-	-	Bradi1g25440.1	LOC_Os07g35940.1	AT-BETA-AMY,ATBETA-AMY,BAM5,BMY1,RAM1	beta-amylase, putative, expressed
Traes_2AS_E54F88047	2	a:2AS_5190156.1.1;b:2AS_5190156.1.2	a;b	a	-	-	Bradi1g27377.1	LOC_Os07g30240.1	ATMSH4,MSH4	mutS family domain IV containing protein, expressed
2AS_5192461.1	1	a:2AS_5192461.1.2	a	-	a	a
Traes_2AS_6A8726CC5	2	a:2AS_5193955.1.1;b:2AS_5193955.1.2	b	a	a	-	Bradi1g24560.1	LOC_Os09g02650.1		kinesin motor domain containing protein, putative, expressed
Traes_2AS_6BF19AB61	2	a:2AS_5194379.1.1;b:2AS_5194379.1.2	a;b	b	a;b	-	Bradi1g67467.1	LOC_Os11g36420.1	MGP2	sialyltransferase family domain containing protein, expressed
Traes_2AS_73898140B	1	a:2AS_5195461.1.1	a	a	-	a	Bradi1g27740.1	LOC_Os07g30020.1		anthranilate phosphoribosyltransferase, putative, expressed
Traes_2AS_57C9CAC3C	2	a:2AS_5196356.1.1;b:2AS_5196356.1.2	a;b	a	a	-	Bradi1g19080.1	LOC_Os07g46460.1	FD-GOGAT,GLS1,GLU1,GLUS	ferredoxin-dependent glutamate synthase, chloroplast precursor, putative, expressed
Traes_2AS_9B3DEDDAB	1	a:2AS_5197537.1.2	a	a	a	-	Bradi1g55287.1	LOC_Os07g08500.1	DDM2,DMT01,DMT1,MET1,MET2,METI	C-5 cytosine-specific DNA methylase, putative, expressed
2AS_5198854.1	1	a:2AS_5198854.1.1	a	-	-	-
Traes_2AS_5F11D7ACF	1	a:2AS_5200338.2.1	-	-	a	a	Bradi1g22000.1	LOC_Os03g30130.2		phospholipase C, putative, expressed
Traes_2AS_BCB46309A	1	a:2AS_5201411.1.1	-	a	a	a	Bradi1g53320.1	LOC_Os07g14590.1	ILR1	hydrolase, putative, expressed
2AS_5201786.1	1	a:2AS_5201786.1.1	a	-	a	-
Traes_2AS_40E445049	2	a:2AS_5201824.1.2;b:2AS_5201824.1.3	a;b	a;b	-	a	Bradi1g28627.1	LOC_Os07g27320.1		glycosyl hydrolase family 10 protein, putative, expressed
Traes_2AS_DFFCEB02E	1	a:2AS_5202260.1.1	a	a	a	-	Bradi1g26680.1	LOC_Os07g32390.1	TPX2	targeting protein-related, putative, expressed
Traes_2AS_9DC904E50	2	a:2AS_5203350.1.1;b:2AS_5203350.1.2	a;b	a;b	a;b	-	Bradi1g20410.1	LOC_Os07g43870.1		heat shock protein DnaJ, putative, expressed
2AS_5204537.1	1	a:2AS_5204537.1.1	a	-	-	a
Traes_2AS_808B91899	1	a:2AS_5204829.1.1	a	a	a	-	Bradi1g22240.1	LOC_Os07g41090.1	ATHDA5,HDA05,HDA5	histone deacetylase, putative, expressed
2AS_5205004.1	1	a:2AS_5205004.1.1	a	a	-	-	Bradi4g09660.1	LOC_Os12g29710.1		NBS-LRR disease resistance protein, putative, expressed
Traes_2AS_26DA90311	1	a:2AS_5207594.1.1	-	-	-	a	Bradi2g12080.1	LOC_Os01g31980.2		MATE efflux family protein, putative, expressed
Traes_2AS_072695A42	2	a:2AS_5208362.1.3;b:2AS_5208362.1.4	a;b	a;b	-	-	Bradi4g21730.1	LOC_Os07g33210.1		expressed protein
Traes_2AS_0FA5ED6AB	1	a:2AS_5209294.1.2	a	a	-	-	Bradi1g16640.1	LOC_Os07g49260.1		importin subunit beta, putative, expressed
Traes_2AS_5572B39DB	1	a:2AS_5213838.1.1	a	a	a	-	Bradi1g17590.1	LOC_Os07g48350.1	MED33A,RFR1	structural constituent of ribosome, putative, expressed
Traes_2AS_409ED2830	1	a:2AS_5213962.1.1	a	-	-	a	Bradi1g22690.1	LOC_Os07g40550.1	IBS1	IBS1, putative, expressed
Traes_2AS_45A0E50BF	1	a:2AS_5215067.1.1	a	a	a	-	Bradi1g26620.1	LOC_Os07g32412.2		transposon protein, putative, unclassified, expressed
Traes_2AS_2C198FE96	1	a:2AS_5216243.1.1	a	a	-	-	Bradi1g23400.1	LOC_Os07g39430.1		mTERF family protein, expressed
Traes_2AS_E2A0A6F1B	1	a:2AS_5217335.1.1	a	-	-	-	Bradi5g04330.1	LOC_Os07g34130.1		TBC domain containing protein, expressed
Traes_2AS_6C86821B1	2	a:2AS_5218652.1.1;b:2AS_5218652.1.2	a;b	a	a	a	Bradi1g56500.1	LOC_Os07g07270.1	ATBPM4,BPM4	MBTB13 - Bric-a-Brac, Tramtrack, Broad Complex BTB domain with Meprin and TRAF Homology MATH domain, expressed
Traes_2AS_5A5258192	1	a:2AS_5222839.1.1	a	a	a	-	Bradi5g03860.1	LOC_Os05g22940.1	ACC2	acetyl-CoA carboxylase, putative, expressed
Traes_2AS_D38E1E530	1	a:2AS_5223115.1.1	a	a	-	-	Bradi1g15030.1	LOC_Os03g40540.1	BR6OX2,CYP85A2	cytochrome P450, putative, expressed
Traes_2AS_3494A0C6E	2	a:2AS_5224601.1.2;b:2AS_5224601.1.3	a	a;b	a	a	Bradi2g42080.1	LOC_Os01g40420.1		CBS domain containing membrane protein, putative, expressed
Traes_2AS_5810DD9381	1	a:2AS_5224794.1.1	a	a	-	-	Bradi1g17620.1	LOC_Os07g48310.1		inactive receptor kinase At2g26730 precursor, putative, expressed
Traes_2AS_C1EA81EC4	1	a:2AS_5224861.1.1	a	a	-	-	Bradi5g02890.2	LOC_Os12g17910.1	CH-CPN60A,CPN60A,SLP	T-complex protein, putative, expressed
2AS_5225084.1	1	a:2AS_5225084.1.1	a	-	-	-	Bradi4g13410.1	LOC_Os06g42520.1	FHY3	transposon protein, putative, unclassified, expressed
Traes_2AS_95DDAA73B	1	a:2AS_5225168.1.1	a	-	a	-	Bradi1g22590.1	LOC_Os06g12876.1		expressed protein
Traes_2AS_3262BDB70;Traes_2AS_DF6438042	1	a:2AS_5226342.2.1	-	-	a	-
2AS_5227641.1	1	a:2AS_5227641.1.1	a	a	-	-	Bradi5g03200.1	LOC_Os10g09620.1		OsWAK108 - OsWAK receptor-like protein kinase, expressed
2AS_5228639.1	1	a:2AS_5228639.1.1	a	-	-	-
Traes_2AS_99701FED8	1	a:2AS_5228697.1.1	a	-	a	a	Bradi1g22520.1	LOC_Os07g40790.2		COBW domain containing protein, putative, expressed
2AS_5229227.1	1	a:2AS_5229227.1.2	-	-	a	-
Traes_2AS_5CAE6A22E	1	a:2AS_5229461.1.2	-	a	a	-	Bradi1g59940.1	LOC_Os04g25550.1	SPT16	FACT complex subunit SPT16, putative, expressed
Traes_2AS_5C5502786	1	a:2AS_5230110.1.1	-	a	-	-	Bradi1g15030.1	LOC_Os03g40540.1	BR6OX2,CYP85A2	cytochrome P450, putative, expressed
Traes_2AS_7AD313555	1	a:2AS_5230808.1.1	a	-	a	-	Bradi1g24277.1	LOC_Os07g38080.1		homeodomain-like, putative, expressed
Traes_2AS_B421BB2AE	1	a:2AS_5231258.2.1	a	a	-	-	Bradi3g01412.1	LOC_Os07g36870.1		OsFBX252 - F-box domain containing protein, expressed
Traes_2AS_B0650841E	1	a:2AS_5233101.1.1	a	-	-	-	Bradi1g28870.1	LOC_Os07g36390.1		PPR repeat containing protein, expressed
2AS_5233114.1	1	a:2AS_5233114.1.1	a	-	-	-
Traes_2AS_0287FED2F	3	a:2AS_5233482.1.1;b:2AS_5233482.1.2;c:2AS_5233482.1.3	a;b;c	a;b;c	a	-	Bradi1g26090.1	LOC_Os07g33630.1	CN,SPR2,TOR1	HEAT repeat family protein, putative, expressed
Traes_2AS_352D59E22	1	a:2AS_5233512.1.1	-	a	a	a	Bradi5g15540.1	LOC_Os04g43390.2	BGLU46	Os4bglu16 - monolignol beta-glucoside homologue, expressed
Traes_2AS_604AB70CC	1	a:2AS_5233548.1.1	a	a	a	-	Bradi1g20750.1	LOC_Os07g43350.1		expressed protein
2AS_5234150.2	1	a:2AS_5234150.2.1	a	-	-	a
Traes_2AS_623188B9A	1	a:2AS_5235171.1.1	-	a	-	-	Bradi1g25497.1	LOC_Os07g35680.1	CRK8	TKL_IRAK_DUF26-lc22 - DUF26 kinases have homology to DUF26 containing loci, expressed
Traes_2AS_F47C86B84	2	a:2AS_5235280.1.1;b:2AS_5235280.1.2	a;b	-	b	a	Bradi1g18770.1	LOC_Os07g46690.1		PHD-finger family protein, expressed
Traes_2AS_DAA18CD63	1	a:2AS_5236052.1.2	a	a	-	-	Bradi1g26060.1	LOC_Os07g33670.1		patatin-like phospholipase family protein, expressed
Traes_2AS_922FDF79D	1	a:2AS_5236387.1.1	-	-	a	a	Bradi1g28860.2	LOC_Os08g01480.1	CYP71A24	cytochrome P450, putative, expressed
Traes_2AS_51CD053F0	4	a:2AS_5237431.1.1;b:2AS_5237431.1.2;c:2AS_5237431.1.4;d:2AS_5237431.1.5	a;b;c;d	a;b;c;d	a;b;c;d	a	Bradi1g26930.1	LOC_Os07g31460.2	AtPNG1,PNG1	peptide-Nasparagine amidase, putative, expressed
2AS_5238385.1	2	a:2AS_5238385.1.1;b:2AS_5238385.1.2	-	-	b	a;b
Traes_2AS_8E21314B5	1	a:2AS_5239879.1.1	a	a	-	-	Bradi5g04673.1	LOC_Os04g18010.1	ATCPSF160,CPSF160	cleavage and polyadenylation specificity factor subunit 1, putative, expressed
Traes_2AS_8B6E44000	2	a:2AS_5244169.1.1;b:2AS_5244169.1.2	a;b	a;b	-	-	Bradi1g17580.1	LOC_Os07g48360.1	ATRECQ2,MED34,RECQL2	helicase conserved C-terminal domain containing protein, expressed
Traes_2AS_11627F727	1	a:2AS_5245754.1.1	a	-	a	a	Bradi1g16590.1	LOC_Os07g49300.1		expressed protein
2AS_5246071.1	2	a:2AS_5246071.1.2;b:2AS_5246071.1.3	a;b	-	a;b	-
Traes_2AS_972F2CECA	1	a:2AS_5247101.1.1	a	a	a	-	Bradi1g17710.1	LOC_Os02g07120.1	ATCAND1,CAND1,ETA2,HVE,TIP120	HEAT repeat family protein, putative, expressed
Traes_2AS_A0DB10548	1	a:2AS_5247355.1.1	a	a	a	-	Bradi5g01010.1	LOC_Os04g10650.1	ATCDT1A,CDT1,CDT1A	CDT1A - Putative DNA replication initiation protein, expressed
2AS_5247452.1	1	a:2AS_5247452.1.1	a	-	a	a
Traes_2AS_EA89CC3DF	1	a:2AS_5247752.1.5	a	a	a	-	Bradi3g45727.1	LOC_Os02g34850.1	ASHH2,CCR1,EFS,SDG8	histone-lysine N-methyltransferase ASHH2, putative, expressed
Traes_2AS_20038A755	3	a:2AS_5248262.1.2;b:2AS_5248262.1.4;c:2AS_5248262.1.5	a;b;c	a;b	a;b	b	Bradi1g24567.1	LOC_Os07g37810.2	SRF1	STRUBBELIG-RECEPTOR FAMILY 1 precursor, putative, expressed
Traes_2AS_EA0FCC592	1	a:2AS_5248839.1.1	a	a	-	a	Bradi1g17160.1	LOC_Os07g48890.1	PAPS3	expressed protein
2AS_5249330.1	1	a:2AS_5249330.1.1	a	-	a	a
Traes_2AS_49B62ED36	1	a:2AS_5251218.1.1	a	-	a	-
Traes_2AS_BF78A2F4D	1	a:2AS_5251218.2.1	a	-	-	-	Bradi1g74070.1	LOC_Os03g06920.1	CHR35,DMS1,DRD1	DRD1, putative, expressed
2AS_5251380.1	3	a:2AS_5251380.1.1;b:2AS_5251380.1.3;c:2AS_5251380.1.4	b;c	-	b	a;b
2AS_5252688.1	1	a:2AS_5252688.1.1	a	a	-	-
Traes_2AS_6F423DB28	1	a:2AS_5252988.1.7	a	-	-	-	Bradi1g26300.1	ChrUn.fgenesh.mRNA.76		expressed protein
Traes_2AS_F8036DD09	1	a:2AS_5254499.1.1	a	a	a	-	Bradi1g22717.1	LOC_Os07g40520.1		formin-like protein 20, putative, expressed
Traes_2AS_4AE8164A8	1	a:2AS_5254593.1.1	a	a	a	-	Bradi1g26607.1	LOC_Os07g32430.1	EMB3011	pre-mRNA-splicing factor ATP-dependent RNA helicase PRP16, putative, expressed
2AS_5255165.1	1	a:2AS_5255165.1.1	a	a	-	a
Traes_2AS_8132D23F4	1	a:2AS_5255333.1.1	a	-	-	-	Bradi3g34670.1	LOC_Os08g28214.2		tesmin/TSO1-like CXC domain containing protein, expressed
Traes_2AS_248247A3C	2	a:2AS_5257741.1.1;b:2AS_5257741.1.4	a;b	a;b	a;b	-	Bradi1g25830.1	LOC_Os07g34598.1	TDP1	tyrosyl-DNA phosphodiesterase 1, putative, expressed
Traes_2AS_4C4190DEB	4	a:2AS_5258014.1.2;b:2AS_5258014.1.3;c:2AS_5258014.1.4;d:2AS_5258014.1.7	a;b;c;d	a;b;c;d	a;b;c;d	a	Bradi1g27170.1	LOC_Os07g30774.1		calmodulin-binding transcription activator 5, putative, expressed
Traes_2AS_F3FE36E3E	2	a:2AS_5259661.1.1;b:2AS_5259661.1.2	a;b	-	-	-	Bradi1g24630.2	LOC_Os11g25980.1	ALA2	phospholipid-transporting ATPase 2, putative, expressed
Traes_2AS_FFB730BC6	1	a:2AS_5260383.1.1	a	-	-	-	Bradi3g59847.1	LOC_Os10g26560.1		expressed protein
Traes_2AS_686B7CF9A	1	a:2AS_5260729.1.1	a	a	-	-	Bradi4g24170.1	LOC_Os11g07500.1	HEN2	DSHCT domain containing protein, expressed
2AS_5263729.1	1	a:2AS_5263729.1.2	-	-	a	a
Traes_2AS_AE82C22DB	4	a:2AS_5265097.1.2;b:2AS_5265097.1.3;c:2AS_5265097.1.4;d:2AS_5265097.1.5	a;b;c;d	a	a;b;c;d	a	Bradi3g03106.1	LOC_Os09g13630.1	AtEMF2,CYR1,EMF2,VEF2	ZOS9-03 - C2H2 zinc finger protein, expressed
Traes_2AS_C613463EC	1	a:2AS_5265436.1.1	a	-	a	-	Bradi1g24690.1	LOC_Os07g37640.1	ABO1,ELO2	IKI3 family protein, expressed
Traes_2AS_E6E3B4B88	1	a:2AS_5265502.1.1	-	-	a	a	Bradi5g07190.1	LOC_Os04g19740.1		transketolase, chloroplast precursor, putative, expressed
Traes_2AS_A8793AD4F	1	a:2AS_5265661.2.1	a	-	-	a	Bradi5g01317.1	LOC_Os04g04000.2	ECT5	ECT protein, putative, expressed
Traes_2AS_A93AB0BA6	1	a:2AS_5266973.1.1	a	a	a	-	Bradi1g24597.1	LOC_Os07g37750.1	ATMIN7,BEN1	ATMIN7, putative, expressed
Traes_2AS_ACDE70803	1	a:2AS_5267918.1.1	a	-	-	-	Bradi1g03910.1	LOC_Os03g60380.1		cinnamoyl CoA reductase, putative, expressed
Traes_2AS_55338905E	1	a:2AS_5267986.1.1	a	-	-	-	Bradi1g26457.1	LOC_Os07g32670.1		expressed protein
Traes_2AS_685068634	1	a:2AS_5268561.1.1	a	a	-	a	Bradi2g54360.1	LOC_Os05g30240.1	GRP23	PPR repeat domain containing protein, putative, expressed
Traes_2AS_637D8F256	1	a:2AS_5268595.1.1	a	a	a	-	Bradi1g24297.1	LOC_Os07g38060.1		expressed protein
Traes_2AS_1D11E82B5	1	a:2AS_5269383.1.1	a	a	-	-	Bradi5g03590.1	LOC_Os07g34950.1		uncharacterized membrane protein, putative, expressed
Traes_2AS_25568852C	1	a:2AS_5269686.1.1	a	-	-	-	Bradi1g20060.1	LOC_Os12g39980.1	POK1	kinesin motor domain containing protein, putative, expressed
Traes_2AS_67222868A	1	a:2AS_5269888.1.1	a	a	-	-	Bradi5g04020.1	LOC_Os07g22350.1	G6PD2	glucose-6-phosphate 1-dehydrogenase, chloroplast precursor, putative, expressed
Traes_2AS_D98787D2B	1	a:2AS_5269970.1.1	a	a	-	-	Bradi1g25320.1	LOC_Os07g36230.1		BTBN15 - Bric-a-Brac, Tramtrack, Broad Complex BTB domain with non-phototropic hypocotyl 3 NPH3 and coiled-coil domains, expressed
Traes_2AS_49ABEDF12	1	a:2AS_5271138.2.1	a	-	-	-	Bradi1g26337.1	LOC_Os07g32890.1		3\'-5\' exonuclease, putative, expressed
2AS_5272537.1	1	a:2AS_5272537.1.1	a	-	a	-
2AS_5272834.1	1	a:2AS_5272834.1.1	a	-	-	-
2AS_5273750.1	2	a:2AS_5273750.1.1;b:2AS_5273750.1.2	-	a;b	-	-	Bradi4g44550.2	LOC_Os11g37880.1		stripe rust resistance protein Yr10, putative, expressed
2AS_5274480.1	2	a:2AS_5274480.1.1;b:2AS_5274480.1.2	-	a;b	-	-	Bradi2g21960.1	LOC_Os05g40810.1	ATBARD1,BARD1,ROW1	BRCA1 C Terminus domain containing protein, expressed
Traes_2AS_6DF275227	1	a:2AS_5275249.1.1	a	a	a	-	Bradi5g27250.1	LOC_Os08g04590.1		csAtPR5, putative, expressed
Traes_2AS_0BC914E0C	1	a:2AS_5276872.1.1	a	a	a	-	Bradi1g21470.1	LOC_Os01g42460.1		BAH domain containing protein, expressed
Traes_2AS_106401B5B	1	a:2AS_5278445.1.1	a	a	a	-	Bradi1g23920.1	LOC_Os07g38590.1		carboxyl-terminal peptidase, putative, expressed
Traes_2AS_2B1CC0B55	1	a:2AS_5278445.2.1	a	a	a	-	Bradi1g23910.1	LOC_Os07g38610.1		UAA transporter family domain containing protein, expressed
Traes_2AS_D7E2C83B3	1	a:2AS_5278548.1.1	a	a	a	-	Bradi1g19100.1	LOC_Os07g46450.1		pleckstrin homology domain-containing protein, putative, expressed
Traes_2AS_70DFD1AE1	1	a:2AS_5278722.1.1	a	a	-	-	Bradi1g24700.1	LOC_Os07g37630.1	FRS5	transposon protein, putative, unclassified, expressed
Traes_2AS_A87C9864B	2	a:2AS_5279451.1.1;b:2AS_5279451.1.2	a	a;b	a;b	a;b	Bradi1g26710.1	LOC_Os07g32340.3		retrotransposon protein, putative, unclassified, expressed
Traes_2AS_B2D2323BC	1	a:2AS_5279451.2.2	a	a	a	-	Bradi1g26700.1	LOC_Os07g32350.1		WD domain, G-beta repeat domain containing protein, expressed
Traes_2AS_3E091E143	1	a:2AS_5280991.1.1	-	-	a	-	Bradi1g19627.1	LOC_Os07g45160.1		SAC3/GANP family protein, expressed
Traes_2AS_C4507FF58	1	a:2AS_5281991.1.1	a	a	-	-	Bradi1g25780.1	LOC_Os07g34740.1		NUC153 domain containing protein, expressed
Traes_2AS_C2E62F932	1	a:2AS_5281991.2.2	a	a	-	a	Bradi1g25790.1	LOC_Os07g34730.1	GPAT9	acyltransferase, putative, expressed
Traes_2AS_E06E5FB21	2	a:2AS_5282139.1.1;b:2AS_5282139.1.2	a;b	a;b	a	-	Bradi1g24090.1	LOC_Os07g38380.1		transmembrane protein 49, putative, expressed
Traes_2AS_EC7E6EAF0	1	a:2AS_5282429.1.3	a	a	a	-	Bradi1g25002.1	LOC_Os07g36940.2	CUM2,EIF4G	eukaryotic translation initiation factor 4G, putative, expressed
Traes_2AS_33FC65871	1	a:2AS_5282792.1.1	a	a	-	a	Bradi5g01890.1	LOC_Os04g02150.2		tRNA methyltransferase, putative, expressed
Traes_2AS_B288A5FA0	1	a:2AS_5282937.1.1	a	a	-	-	Bradi1g22170.1	LOC_Os02g46350.1		GPI transamidase subunit PIG-U domain containing protein, expressed
Traes_2AS_82518C135	1	a:2AS_5283080.1.1	a	a	-	-
Traes_2AS_48FB6BF36	1	a:2AS_5283177.1.1	a	-	a	a	Bradi5g04000.1	LOC_Os04g15660.1		receptor kinase, putative, expressed
Traes_2AS_26AD9CDB0	1	a:2AS_5283438.1.1	-	-	a	a	Bradi4g28640.1	LOC_Os09g19710.1	ATHIR1,HIR1	hypersensitive-induced response protein, putative, expressed
Traes_2AS_69F454957	1	a:2AS_5285606.1.1	a	a	-	-	Bradi1g20610.1	LOC_Os07g43460.1	SBH2	sphingolipid C4-hydroxylase SUR2, putative, expressed
2AS_5285769.1	1	a:2AS_5285769.1.1	a	a	-	-
Traes_2AS_77659E427	1	a:2AS_5286136.1.1	a	-	-	a	Bradi1g25107.1	LOC_Os07g36630.1	ATCSLD2,CSLD2	CSLF8 - cellulose synthase-like family F; beta1,3;1,4 glucan synthase, expressed
Traes_2AS_82D41CE14	1	a:2AS_5286240.1.1	a	a	a	-	Bradi1g16770.1	LOC_Os07g49110.1		D-alanine--D-alanine ligase family, putative, expressed
2AS_5286241.1	1	a:2AS_5286241.1.1	a	a	-	-	Bradi1g55677.1	LOC_Os07g18510.1		OsFBLD5 - F-box, LRR and FBD domain containing protein, expressed
2AS_5287219.1	1	a:2AS_5287219.1.1	a	-	a	a
Traes_2AS_56C089257	1	a:2AS_5287655.1.2	a	a	-	-	Bradi1g23640.1	LOC_Os07g38930.3		glucan endo-1,3-beta-glucosidase precursor, putative, expressed
2AS_5287810.1	1	a:2AS_5287810.1.1	-	-	a	a	Bradi5g01370.1	LOC_Os04g03860.1		expressed protein
Traes_2AS_1161E1D2E	1	a:2AS_5291555.1.1	a	-	a	-	Bradi1g20586.1	LOC_Os07g43420.1	AtMYB88,MYB88	MYB family transcription factor, putative, expressed
Traes_2AS_77FC0C7A4	1	a:2AS_5291631.1.1	a	-	-	-	Bradi5g00770.1	LOC_Os04g09800.1		SWI/SNF-related matrix-associated actin-dependent regulator of chromatin subfamily A, putative, expressed
Traes_2AS_C205A90BA	1	a:2AS_5292552.1.2	a	a	a	-	Bradi1g17070.1	LOC_Os07g48960.1	LON1,LON_ARA_ARA	OsLonP3 - Putative Lon protease homologue, expressed
Traes_2AS_F0521C4F2	1	a:2AS_5292552.2.1	a	-	-	-	Bradi1g17060.1	LOC_Os12g24550.1	FU	expressed protein
Traes_2AS_AC9FE0A5E	2	a:2AS_5294391.1.1;b:2AS_5294391.1.2	a;b	-	-	-	Bradi1g24747.1	LOC_Os07g37560.1	ATM2,ATM4,ATMYOS1	myosin-Vb, putative, expressed
Traes_2AS_CB62107FC	1	a:2AS_5294798.2.1	a	a	-	-	Bradi1g19650.1	LOC_Os07g45070.1		FAT domain-containing protein, putative, expressed
Traes_2AS_CAA2FBF93	3	a:2AS_5295061.1.1;b:2AS_5295061.1.2;c:2AS_5295061.1.3	b;c	a;b;c	a;b;c	a;b;c	Bradi5g15540.1	LOC_Os04g43390.2	BGLU46	Os4bglu16 - monolignol beta-glucoside homologue, expressed
Traes_2AS_6D59C67F0	1	a:2AS_5295153.1.1	a	a	-	-	Bradi5g02400.3	LOC_Os04g01230.1		phosphoglycerate mutase, putative, expressed
Traes_2AS_7D3EC9FC2	1	a:2AS_5295753.1.1	a	a	a	-	Bradi1g18970.1	LOC_Os07g46560.1		seven in absentia protein family domain containing protein, expressed
Traes_2AS_B94B04FA1	1	a:2AS_5296660.1.1	a	a	a	-	Bradi1g26420.1	LOC_Os03g03870.1		DNA-binding bromodomain-containing protein, putative, expressed
Traes_2AS_20F993A96	1	a:2AS_5297770.1.2	a	-	a	-	Bradi1g17650.1	LOC_Os02g32570.1		SNF2 family N-terminal domain containing protein, expressed
2AS_5298693.1	2	a:2AS_5298693.1.1;b:2AS_5298693.1.2	a;b	b	a	a
Traes_2AS_AFA56788E	1	a:2AS_5298787.1.1	a	-	a	-	Bradi1g15030.1	LOC_Os03g40540.1	BR6OX2,CYP85A2	cytochrome P450, putative, expressed
Traes_2AS_0F1E87E4E	1	a:2AS_5299093.1.1	a	-	a	-	Bradi1g25180.1	LOC_Os07g36590.1	B120	serine/threonine-protein kinase receptor precursor, putative, expressed
Traes_2AS_4A6CB8128	1	a:2AS_5303416.1.1	a	a	a	-	Bradi2g60357.1	LOC_Os01g71256.1		expressed protein
Traes_2AS_B5CB0D677	2	a:2AS_5303436.1.1;b:2AS_5303436.1.2	-	a;b	a;b	a;b	Bradi1g17670.1	LOC_Os07g48229.1	ATELP,ATELP1,ATVSR1,BP-80,BP80,BP80-1;1,BP80B,GFS1,VSR1,VSR1;1	vacuolar-sorting receptor precursor, putative, expressed
Traes_2AS_C95859047	1	a:2AS_5304178.1.1	a	-	-	-	Bradi1g21270.1	LOC_Os07g42900.1		helicase domain-containing protein, putative, expressed
Traes_2AS_B7320D89C	2	a:2AS_5304737.1.2;b:2AS_5304737.1.3	a;b	-	a;b	b	Bradi1g18607.1	LOC_Os07g47360.2		CW-type Zinc Finger, putative, expressed
Traes_2AS_5A81D42F1	1	a:2AS_5304788.1.1	a	-	-	-	Bradi1g16840.1	LOC_Os07g49010.1		TOPBP1B - Similar to DNA replication protein TOPBP1 from, expressed
2AS_5305139.1	1	a:2AS_5305139.1.2	a	a	a	-
Traes_2AS_5EE83A4B2	2	a:2AS_5305194.1.1;b:2AS_5305194.1.2	a;b	-	-	-	Bradi1g19000.1	LOC_Os07g46540.1		condensin complex subunit 1, putative, expressed
2AS_5305223.1	1	a:2AS_5305223.1.1	a	a	-	-	Bradi4g10380.1	LOC_Os04g05104.1		retrotransposon protein, putative, unclassified, expressed
Traes_2AS_7C538BA0F	1	a:2AS_5305368.1.1	a	a	a	-	Bradi1g16820.1	LOC_Os07g49030.2		PHD-finger family protein, expressed
Traes_2AS_A5B7EA57D	2	a:2AS_5305944.1.1;b:2AS_5305944.1.3	a;b	a;b	a;b	-	Bradi1g16570.1	LOC_Os07g49320.1	ESP4	HEAT repeat family protein, putative, expressed
2AS_5305979.1	1	a:2AS_5305979.1.1	a	-	-	-	Bradi2g14580.2	LOC_Os05g51140.2		expressed protein
Traes_2AS_BCEF3FFED	1	a:2AS_5306373.1.1	a	a	-	a	Bradi5g03977.1	LOC_Os04g15630.1		xa21, putative, expressed
Traes_2AS_14EB16865	1	a:2AS_5306385.1.1	a	a	a	-	Bradi1g56100.1	LOC_Os07g07560.1		CK1_CaseinKinase_1a.6 - CK1 includes the casein kinase 1 kinases, expressed
Traes_2AS_23F156C6B	1	a:2AS_5306563.1.1	-	a	a	a	Bradi3g11080.1	LOC_Os02g20970.1	NTMC2T6.1,NTMC2TYPE6.1	C2 domain containing protein, putative, expressed
Traes_2AS_B78968A63	1	a:2AS_5307368.1.1	a	-	-	-	Bradi5g02490.1	LOC_Os12g16650.1		Cyclopropane-fatty-acyl-phospholipid synthase, putative, expressed
2AS_5308609.1	1	a:2AS_5308609.1.1	-	a	a	a
2AS_5308618.1	1	a:2AS_5308618.1.2	-	-	a	-
2AS_5308630.1	1	a:2AS_5308630.1.1	a	-	-	a
Traes_2AS_69329D634	1	a:2AS_5309087.1.1	a	a	a	-	Bradi5g02940.3	LOC_Os04g20270.1	SRT1	transcriptional regulator Sir2 family protein, putative, expressed
Traes_2AS_D22B93277	1	a:2AS_5309117.1.1	a	-	-	-	Bradi1g26580.1	LOC_Os07g32480.1		mitotic checkpoint serine/threonine-protein kinase BUB1, putative, expressed
Traes_2AS_11D34B3B9	1	a:2AS_5309142.1.1	-	a	a	-
Traes_2AS_DCF8150AC	1	a:2AS_5309803.1.1	a	-	a	-	Bradi1g21080.1	LOC_Os07g42700.1		paramyosin, putative, expressed
Traes_2AS_5D4814B59	1	a:2AS_5309833.1.2	a	-	-	-	Bradi4g39887.1	LOC_Os12g12740.1		leucine-rich repeat family protein, putative, expressed
Traes_2AS_EC975D5AB	1	a:2AS_5309845.1.1	a	a	a	-	Bradi1g17257.1	LOC_Os03g20420.1	ARAF,ARAF1,ASD1,ATASD1	alpha-N-arabinofuranosidase A, putative, expressed
2AS_5310093.1	1	a:2AS_5310093.1.1	a	-	a	a	Bradi2g57150.1	LOC_Os01g66170.1		SNARE associated Golgi protein, putative, expressed
Traes_2BL_9C663D4DF	1	a:2BL_1810970.1.2	a	a	a	-	Bradi5g07690.1	LOC_Os04g31190.1	ADL2,DRP3A	dynamin family protein, putative, expressed
Traes_2BL_15A54E67F	1	a:2BL_3869475.1.1	-	-	a	-	Bradi5g14870.1	LOC_Os04g42470.4		regulatory subunit, putative, expressed
2BL_4287435.1	1	a:2BL_4287435.1.1	a	a	a	-
Traes_2BL_E76DBFD63	2	a:2BL_5270556.1.1;b:2BL_5270556.1.2	a;b	a;b	-	-	Bradi5g15470.1	LOC_Os04g43230.1		expressed protein
Traes_2BL_5919F7A68	1	a:2BL_705390.1.1	a	a	a	-	Bradi5g26047.1	LOC_Os04g57920.1	ARC6H,ATCDP1,CDP1,PARC6	OsFBX154 - F-box domain containing protein, expressed
Traes_2BL_952166688	1	a:2BL_7232594.1.1	a	a	-	a	Bradi5g17540.1	LOC_Os04g46310.1		HEAT repeat family protein, putative, expressed
Traes_2BL_3C513E536	1	a:2BL_7882382.1.1	a	-	-	-	Bradi5g14660.1	LOC_Os04g42110.1	CDC48B	cell division control protein 48 homolog B, putative, expressed
Traes_2BL_2D2917BF6	1	a:2BL_7931894.1.1	a	a	a	-	Bradi5g27580.1	LOC_Os04g59580.1	SHA1	zinc finger, C3HC4 type domain containing protein, expressed
2BL_7932761.1	2	a:2BL_7932761.1.1;b:2BL_7932761.1.2	a	a;b	a;b	a;b
Traes_2BL_323AE051E	1	a:2BL_7933599.1.1	a	a	a	-	Bradi5g16980.1	LOC_Os04g45490.1	ATSCO1,ATSCO1/CPEF-G,SCO1	elongation factor, putative, expressed
Traes_2BL_C2337477E	1	a:2BL_7936775.1.1	a	-	-	-	Bradi1g61340.1	LOC_Os03g25760.1		calmodulin-binding protein, putative, expressed
Traes_2BL_D88AFD39A	2	a:2BL_7936804.1.1;b:2BL_7936804.1.2	a;b	a;b	a;b	b	Bradi1g67540.1	LOC_Os03g15390.1		GA17271-PA, putative, expressed
Traes_2BL_409C2FDC7	1	a:2BL_7937189.1.1	a	-	-	-	Bradi5g12890.1	LOC_Os12g36100.1		kinesin-4, putative, expressed
Traes_2BL_E9CE90150	1	a:2BL_7938741.1.1	a	a	a	-	Bradi1g56540.3	LOC_Os07g07230.2		protein kinase, putative, expressed
Traes_2BL_806DB4E70	1	a:2BL_7939376.1.2	a	a	-	-	Bradi5g17390.1	LOC_Os04g46050.1	ALG12,EBS4	Alg9-like mannosyltransferase protein, putative, expressed
Traes_2BL_9113AEA63	1	a:2BL_7939476.1.1	a	a	-	-	Bradi5g19367.3	LOC_Os04g49430.1		ZR1 protein, putative, expressed
Traes_2BL_BCC9F556B	2	a:2BL_7941330.1.1;b:2BL_7941330.1.2	a;b	-	-	-	Bradi5g20107.1	LOC_Os04g50720.1	NHL8	ara54-like RING finger protein, putative, expressed
Traes_2BL_5E868851D	1	a:2BL_7942774.1.1	-	a	-	-	Bradi5g07390.1	LOC_Os04g31040.1	AVDE1,NPQ1	violaxanthin de-epoxidase, putative, expressed
Traes_2BL_DA521E351	1	a:2BL_7942933.1.2	a	-	a	a	Bradi3g33190.1	LOC_Os10g40780.1		CCR4-Not complex component, Not1domain containing protein, expressed
Traes_2BL_A34360A6C	1	a:2BL_7944580.1.1	-	a	-	-	Bradi5g21017.1	LOC_Os04g51820.2	ATHKT1,HKT1	OsHKT1;1 - Na+ transporter, expressed
Traes_2BL_1528EA10B	1	a:2BL_7945637.1.1	a	a	a	-	Bradi5g11670.1	LOC_Os04g37540.1		expressed protein
Traes_2BL_939853C70	1	a:2BL_7945848.1.2	a	a	a	-	Bradi5g13737.1	LOC_Os04g40720.1	CIP4	expressed protein
Traes_2BL_C71ACBCED	1	a:2BL_7947119.1.1	a	-	-	-	Bradi5g11120.1	LOC_Os04g36740.1	SKOR	potassium channel SKOR, putative, expressed
Traes_2BL_05B60AB14	1	a:2BL_7947944.1.1	-	a	a	a	Bradi5g07160.1	LOC_Os04g30490.1		MATE efflux family protein, putative, expressed
Traes_2BL_9798129EA	1	a:2BL_7948110.1.1	a	a	-	-	Bradi5g06640.1	LOC_Os04g28260.1	KINESIN-12B,PAKRP1L	Kinesin motor domain domain containing protein, expressed
Traes_2BL_245E6645A	1	a:2BL_7948726.1.1	a	-	a	-	Bradi5g10426.2	LOC_Os04g35410.1		expressed protein
Traes_2BL_E5A2D113D	1	a:2BL_7948783.1.1	a	a	-	-	Bradi5g21097.1	LOC_Os09g38690.1		transporter family protein, putative, expressed
Traes_2BL_E11AA2D03	1	a:2BL_7949123.1.1	-	a	-	-	Bradi5g19150.1	LOC_Os04g48930.4	ATFRO2,FRD1,FRO2	ferric-chelate reductase, putative, expressed
Traes_2BL_6F776BFA0	1	a:2BL_7950900.1.1	a	-	-	-	Bradi5g10190.1	LOC_Os04g35114.1		receptor-like kinase, putative, expressed
2BL_7951280.1	1	a:2BL_7951280.1.1	a	-	a	-
Traes_2BL_8F3F35C0D	1	a:2BL_7951292.1.1	a	a	a	-	Bradi5g15150.1	LOC_Os04g42840.1	ATCLASP,CLASP	HEAT repeat family protein, putative, expressed
Traes_2BL_B44C2F00B	1	a:2BL_7952427.1.1	a	a	-	-	Bradi5g19570.1	LOC_Os04g49580.1	EMB2762	nucleolar complex protein, putative, expressed
Traes_2BL_88C68B86E	2	a:2BL_7952427.3.1;b:2BL_7952427.3.2	a	a;b	a	-	Bradi5g19560.1	LOC_Os04g49570.1	ATGLR3.3,GLR3.3	glutamate receptor, putative, expressed
Traes_2BL_93191B70D	1	a:2BL_7955846.1.1	a	a	-	-	Bradi5g22310.1	LOC_Os04g53310.1	ATSS3,SS3	soluble starch synthase 3, chloroplast precursor, putative, expressed
Traes_2BL_3AFF42078	1	a:2BL_7956233.1.1	a	a	-	-	Bradi5g15160.1	LOC_Os04g42860.1	ATLTL1,LTL1	GDSL-like lipase/acylhydrolase, putative, expressed
Traes_2BL_8F164996C	1	a:2BL_7958388.1.1	a	-	-	-	Bradi5g17400.1	LOC_Os04g46079.1		ELMO/CED-12 family protein, putative, expressed
Traes_2BL_232B84604	1	a:2BL_7959372.1.1	a	-	-	-	Bradi5g13357.1	LOC_Os04g40050.1		ribonuclease H2 subunit B, putative, expressed
Traes_2BL_C5DB35B8C	1	a:2BL_7960273.1.1	a	-	a	a	Bradi5g18520.1	LOC_Os04g47830.1	CHA19,CHR19,ETL1	SNF2 family N-terminal domain containing protein, expressed
Traes_2BL_7090C887C	1	a:2BL_7960858.1.1	a	-	-	-	Bradi1g59810.1	LOC_Os03g01008.1		expressed protein
Traes_2BL_EC04360CB	1	a:2BL_7961289.2.1	a	-	-	a	Bradi1g12610.2	LOC_Os07g02760.2		OsFBD13 - F-box and FBD domain containing protein, expressed
Traes_2BL_DE94E0D1A	1	a:2BL_7961390.2.1	a	a	a	-	Bradi5g23760.1	LOC_Os04g55150.2		UBA/TS-N domain containing protein, expressed
Traes_2BL_5A8247D52	2	a:2BL_7961823.2.1;b:2BL_7961823.2.2	a;b	a;b	a;b	a	Bradi5g21070.2	LOC_Os04g51900.1	MOS7	expressed protein
Traes_2BL_45E38014E	1	a:2BL_7962921.1.1	a	a	-	-	Bradi5g18060.2	LOC_Os04g47020.1		genetic modifier, putative, expressed
Traes_2BL_9EA6C83C6	1	a:2BL_7964324.1.1	a	-	a	-	Bradi5g10777.1	LOC_Os02g35100.1		DDT domain containing protein, putative, expressed
Traes_2BL_8CCB9C88D	1	a:2BL_7964805.1.1	a	-	-	-	Bradi5g12660.2	LOC_Os04g39060.2	ATCFM2,CFM2	CRS1/YhbY domain containing protein, expressed
Traes_2BL_23A873816	1	a:2BL_7966827.1.1	a	-	-	-	Bradi5g23230.1	LOC_Os04g54340.1	ATMRE11,MRE11	double-strand break repair protein MRE11, putative, expressed
Traes_2BL_92D419C9F	1	a:2BL_7966827.2.1	a	a	a	-	Bradi5g23240.1	LOC_Os04g54350.1		SPRY-domain containing protein, putative, expressed
Traes_2BL_5A02DC176	1	a:2BL_7967145.1.1	a	-	a	-	Bradi1g59640.2	LOC_Os03g60170.1		expressed protein
Traes_2BL_207C535E4	1	a:2BL_7967145.3.1	-	a	-	-	Bradi1g59630.1	LOC_Os07g01260.1		la domain containing protein, expressed
Traes_2BL_9E2DF50CB	2	a:2BL_7969810.1.1;b:2BL_7969810.1.2	a;b	-	-	-	Bradi5g12370.1	LOC_Os04g38640.1	DEG8,DEGP8	OsDegp5 - Putative Deg protease homologue, expressed
Traes_2BL_EA3243A72	1	a:2BL_7971302.1.1	-	a	-	-	Bradi5g18277.1	LOC_Os04g47360.1		OsPOP9 - Putative Prolyl Oligopeptidase homologue, expressed
Traes_2BL_F3563FFB1	2	a:2BL_7971386.1.1;b:2BL_7971386.1.2	a;b	a;b	a;b	-	Bradi5g12982.1	LOC_Os09g30240.1	PFK2	phosphofructokinase, putative, expressed
Traes_2BL_A06E8F248	1	a:2BL_7973009.1.1	-	a	-	-	Bradi5g20827.1	LOC_Os04g51340.1		pectinacetylesterase domain containing protein, expressed
Traes_2BL_534D9F597	1	a:2BL_7975600.1.1	a	-	-	-	Bradi5g27590.1	LOC_Os04g59590.1		methyltransferase, putative, expressed
Traes_2BL_FF82E196C	1	a:2BL_7975667.1.1	-	-	-	a	Bradi5g23110.1	LOC_Os04g54140.1	ARK3,RK3	receptor-like kinase, putative, expressed
Traes_2BL_8101DFF11	1	a:2BL_7976553.2.2	-	a	a	a	Bradi5g18717.1	LOC_Os04g48070.2	HD-GL2-1,HDG1	homeobox and START domains containing protein, putative, expressed
Traes_2BL_2D4F1DB93	1	a:2BL_7977286.1.1	a	-	a	a	Bradi5g20390.1	LOC_Os04g51060.1		expressed protein
Traes_2BL_171EEFBBB	1	a:2BL_7977781.1.1	a	-	a	-	Bradi5g14830.2	LOC_Os04g42370.1	AtTRS120,TRS120	expressed protein
Traes_2BL_B4D70C987	2	a:2BL_7978358.1.1;b:2BL_7978358.1.2	a;b	a	-	-	Bradi5g17710.1	LOC_Os04g46570.1		growth regulator related protein, putative, expressed
Traes_2BL_8486EF9E0	1	a:2BL_7979082.1.1	a	-	-	-	Bradi5g14730.1	LOC_Os04g42260.1		protein phosphatase 2C, putative, expressed
Traes_2BL_E4D78CECE	1	a:2BL_7979681.1.1	a	a	a	-	Bradi1g56640.1	LOC_Os07g07060.1	OVA6,PRORS1	prolyl-tRNA synthetase, putative, expressed
Traes_2BL_A89BDB407	2	a:2BL_7982489.1.2;b:2BL_7982489.1.3	a;b	-	-	-	Bradi5g08167.1	LOC_Os04g31900.1		calmodulin-binding transcription activator 4, putative, expressed
Traes_2BL_91F9836DC	1	a:2BL_7984123.1.1	a	a	a	-	Bradi5g08800.1	LOC_Os04g33040.1	AMY2,ATAMY2	alpha-amylase precursor, putative, expressed
Traes_2BL_408E05890	1	a:2BL_7985108.1.1	a	a	-	-
Traes_2BL_BA5B68F01	1	a:2BL_7985920.1.1	a	-	a	-	Bradi5g17247.1	LOC_Os07g36940.2	CUM2,EIF4G	eukaryotic translation initiation factor 4G, putative, expressed
2BL_7986733.1	2	a:2BL_7986733.1.1;b:2BL_7986733.1.2	a	b	-	-	Bradi4g29590.2	LOC_Os09g22440.1		expressed protein
2BL_7987514.1	1	a:2BL_7987514.1.1	a	a	a	-
Traes_2BL_5077744A5	1	a:2BL_7988359.1.2	a	-	-	-	Bradi5g27560.1	LOC_Os04g59560.1		tubulin folding cofactor B, putative, expressed
Traes_2BL_31852E3D7	1	a:2BL_7988773.1.1	a	-	a	-	Bradi2g60427.1	LOC_Os10g03570.1		RGH1A, putative, expressed
Traes_2BL_07C9811CB	1	a:2BL_7989296.1.1	a	-	a	-	Bradi1g58310.1	LOC_Os07g05390.1		expressed protein
Traes_2BL_D4DBD99CD	1	a:2BL_7990091.1.1	a	-	a	-	Bradi5g18880.1	LOC_Os04g48390.1		uncharacterized membrane protein, putative, expressed
Traes_2BL_BF58D5373	1	a:2BL_7990526.1.1	a	-	-	-	Bradi5g21380.1	LOC_Os04g52200.1		RNA recognition motif containing protein, putative, expressed
Traes_2BL_58A855C7B	2	a:2BL_7991466.1.1;b:2BL_7991466.1.2	a	a;b	a;b	a;b	Bradi5g18530.1	LOC_Os04g47860.6	AtIDD4,IDD4	ZOS4-11 - C2H2 zinc finger protein, expressed
Traes_2BL_DA442B4FA	1	a:2BL_7993899.1.1	a	a	-	-
Traes_2BL_919DD0DC3	1	a:2BL_7994540.1.2	a	-	-	-	Bradi1g05890.1	LOC_Os04g01310.1		serine/threonine-protein kinase receptor precursor, putative, expressed
Traes_2BL_616F08780	1	a:2BL_7998272.1.1	-	a	-	a	Bradi1g60720.1	LOC_Os03g27280.1	ATOST1,OST1,P44,SNRK2-6,SNRK2.6,SRK2E	CAMK_CAMK_like.19 - CAMK includes calcium/calmodulin depedent protein kinases, expressed
Traes_2BL_9D4244027	3	a:2BL_7998446.1.2;b:2BL_7998446.1.3;c:2BL_7998446.1.5	a;b	a;b	a;b;c	a;b	Bradi3g44340.3	LOC_Os04g32560.1	ATHSP93-V,CLPC,CLPC1,DCA1,HSP93-V	ATP-dependent Clp protease ATP-binding subunit clpA homolog CD4B,chloroplast precursor, putative, expressed
2BL_7998479.1	1	a:2BL_7998479.1.1	a	-	-	-	Bradi1g50477.1	LOC_Os06g02430.1		expressed protein
Traes_2BL_2784BC27C	1	a:2BL_7998870.1.1	a	-	a	a	Bradi5g23300.1	LOC_Os04g41850.1		NIN, putative, expressed
Traes_2BL_552B2D5A0	1	a:2BL_7999243.1.1	a	a	a	-	Bradi5g12205.1	LOC_Os04g38450.1	GGT1	gamma-glutamyltranspeptidase 1 precursor, putative, expressed
Traes_2BL_86A297DE8	1	a:2BL_8001645.1.2	a	a	a	-	Bradi1g59430.1	LOC_Os07g01550.1		leucine rich repeat domain containing protein, putative, expressed
Traes_2BL_0F7F60E17	1	a:2BL_8001889.1.1	a	-	-	-	Bradi5g19300.1	LOC_Os04g49320.1		tRNA-splicing endonuclease positive effector-related, putative, expressed
Traes_2BL_87F3FA93A	1	a:2BL_8001969.1.1	a	-	a	-	Bradi1g26970.1	LOC_Os07g31310.1		PPR repeat domain containing protein, putative, expressed
Traes_2BL_B59019717	1	a:2BL_8003581.1.1	a	-	a	-	Bradi1g56667.3	LOC_Os03g57690.1	AAO4,AO4,ATAO-4,ATAO2	aldehyde oxidase, putative, expressed
Traes_2BL_B2D711406	1	a:2BL_8005976.1.1	a	a	-	a	Bradi5g25767.1	LOC_Os04g57610.3	ARF6	auxin response factor, putative, expressed
Traes_2BL_2F1728CDC	1	a:2BL_8008296.1.1	a	-	-	-	Bradi5g27550.1	LOC_Os04g59550.3	GONST5	phosphate/phosphate translocator, putative, expressed
Traes_2BL_E774DC2A4	2	a:2BL_8008769.1.1;b:2BL_8008769.1.3	b	-	a	-	Bradi5g16700.3	LOC_Os04g45040.3	ATRH8,RH8	DEAD-box ATP-dependent RNA helicase, putative, expressed
Traes_2BL_AA93EA511	1	a:2BL_8009076.1.1	a	a	a	-	Bradi5g20940.3	LOC_Os04g51710.1		expressed protein
Traes_2BL_705B820EB	3	a:2BL_8012714.1.1;b:2BL_8012714.1.2;c:2BL_8012714.1.4	a;b;c	a;b	-	-	Bradi1g58050.1	LOC_Os07g04550.1		pleckstrin homology domain-containing protein, putative, expressed
2BL_8013544.1	1	a:2BL_8013544.1.1	a	-	a	-
Traes_2BL_8E3548827	2	a:2BL_8015224.1.1;b:2BL_8015224.1.2	a;b	-	-	-	Bradi5g07930.1	LOC_Os07g22400.2		POLA3 - Putative DNA polymerase alpha complex subunit, expressed
2BL_8015357.1	1	a:2BL_8015357.1.1	a	a	-	-	Bradi3g60950.1	LOC_Os07g09850.1		expressed protein
Traes_2BL_453BA2709	2	a:2BL_8016097.1.2;b:2BL_8016097.1.3	-	b	a	-	Bradi5g01370.1	LOC_Os04g03860.1		expressed protein
Traes_2BL_6FEB7799B	3	a:2BL_8017236.1.1;b:2BL_8017236.1.2;c:2BL_8017236.1.3	a;b;c	a	a;b;c	a	Bradi5g14307.1	LOC_Os04g41510.1	GCN2	serine/threonine-protein kinase GCN2, putative, expressed
Traes_2BL_C1B50C61E	1	a:2BL_8017481.1.2	a	-	-	-	Bradi4g02625.1	LOC_Os08g28540.1	HRT,RCY1,RPP8	resistance protein LR10, putative, expressed
Traes_2BL_9D58D3765	1	a:2BL_8018549.1.2	a	a	-	-	Bradi3g11210.1	LOC_Os02g24134.1	ATVPS45,VPS45	Sec1 family transport protein, putative, expressed
Traes_2BL_9296C5AAD	1	a:2BL_8018612.1.1	a	a	-	-	Bradi5g13070.1	LOC_Os04g39560.1	HAP8	expressed protein
Traes_2BL_432C191B71	1	a:2BL_8020296.1.2	a	-	-	-	Bradi5g26730.1	LOC_Os04g58720.1		anthranilate phosphoribosyltransferase, putative, expressed
Traes_2BL_4281689C9	1	a:2BL_8021919.1.1	a	a	a	-	Bradi1g59100.1	LOC_Os03g11580.1		expressed protein
2BL_8022610.1	1	a:2BL_8022610.1.1	a	-	-	-	Bradi5g20420.1	LOC_Os04g51090.1		tRNA-splicing endonuclease positive effector-related, putative, expressed
Traes_2BL_C963272C8	2	a:2BL_8026696.1.1;b:2BL_8026696.1.2	-	-	a;b	a;b	Bradi1g29570.1	LOC_Os04g24430.1	ATSUS6,SUS6	sucrose synthase, putative, expressed
Traes_2BL_25DAD57C9	1	a:2BL_8026821.1.1	a	a	a	-	Bradi2g41590.5	LOC_Os07g22930.2		starch synthase, putative, expressed
Traes_2BL_B8D0A7061	1	a:2BL_8026857.1.3	-	a	a	-	Bradi5g16060.1	LOC_Os04g44210.1		expressed protein
Traes_2BL_AF1862200	1	a:2BL_8028046.1.2	a	a	a	-	Bradi1g59850.2	LOC_Os07g01060.1		expressed protein
Traes_2BL_13D5272D7	1	a:2BL_8029675.1.1	a	a	-	a	Bradi5g15830.1	LOC_Os04g43800.1	ATPAL1,PAL1	phenylalanine ammonia-lyase, putative, expressed
Traes_2BL_3EA4A823D	1	a:2BL_8030104.1.1	a	-	a	-	Bradi5g18377.3	LOC_Os04g47520.1		growth regulator related protein, putative, expressed
Traes_2BL_7E665182C	1	a:2BL_8031103.1.1	a	a	a	-	Bradi1g57930.1	LOC_Os07g04240.1	SDH1-1	succinate dehydrogenase flavoprotein subunit,mitochondrial precursor, putative, expressed
Traes_2BL_665441563	1	a:2BL_8031863.1.1	-	a	a	a	Bradi5g10177.1	LOC_Os04g35100.1		phospholipase C, putative, expressed
Traes_2BL_7BF340BAE	1	a:2BL_8031866.1.1	-	-	-	a	Bradi5g18900.3	LOC_Os04g48410.1	ATCCS,CCS	copper chaperone for superoxide dismutase, putative, expressed
2BL_8032524.1	1	a:2BL_8032524.1.1	a	-	-	-	Bradi1g51817.1	LOC_Os05g37500.1	GCT	expressed protein
Traes_2BL_6FB5FEFC61	1	a:2BL_8033033.1.1	-	-	a	-	Bradi5g09900.1	LOC_Os04g34330.1		serine/threonine-protein kinase receptor precursor, putative, expressed
Traes_2BL_C2AFAED96	3	a:2BL_8033205.1.1;b:2BL_8033205.1.2;c:2BL_8033205.1.3	a;b;c	a;c	a;b;c	a;c	Bradi5g23700.1	LOC_Os04g55080.1	ATCNGC5,CNGC5	cyclic nucleotide-gated ion channel, putative, expressed
Traes_2BL_13568B867	1	a:2BL_8033656.1.1	a	-	-	-	Bradi5g20107.1	LOC_Os04g50720.1	NHL8	ara54-like RING finger protein, putative, expressed
Traes_2BL_0CD946351	1	a:2BL_8034268.1.1	a	-	a	-	Bradi5g23880.1	LOC_Os04g55220.1	ATSYTE,NTMC2T2.1,NTMC2TYPE2.1,SYT5,SYTE	C2 domain containing protein, expressed
Traes_2BL_004C94397	1	a:2BL_8034417.1.1	a	-	-	-	Bradi5g26017.1	LOC_Os07g45350.1		zinc finger, RING-type, putative, expressed
2BL_8034967.1	1	a:2BL_8034967.1.2	a	a	-	-	Bradi5g20315.1	LOC_Os02g47130.1		expressed protein
Traes_2BL_CD524B6EA	1	a:2BL_8035726.1.2	a	-	-	-	Bradi5g20420.1	LOC_Os04g51090.1		tRNA-splicing endonuclease positive effector-related, putative, expressed
Traes_2BL_F9E12C3E4	2	a:2BL_8036472.1.1;b:2BL_8036472.1.2	a	a;b	a;b	a;b	Bradi5g23130.1	LOC_Os04g54200.1	ATDGK5,DGK5	diacylglycerol kinase, putative, expressed
2BL_8038149.1	2	a:2BL_8038149.1.2;b:2BL_8038149.1.4	a;b	-	-	-	Bradi2g47760.1	LOC_Os01g51020.1		60S ribosomal protein L28-1, putative, expressed
2BL_8039474.1	2	a:2BL_8039474.1.3;b:2BL_8039474.1.4	a;b	-	-	-
Traes_2BL_414099283	1	a:2BL_8039972.1.1	a	a	-	-
Traes_2BL_19B3E60AA	1	a:2BL_8040263.1.1	-	a	a	a	Bradi5g17990.1	LOC_Os04g46940.1	HMA5	copper-transporting ATPase 3, putative, expressed
Traes_2BL_6224F0936	1	a:2BL_8042105.1.1	-	-	a	a	Bradi5g17860.1	LOC_Os11g24510.1	SCPL19,SNG2	OsSCP56 - Putative Serine Carboxypeptidase homologue, expressed
Traes_2BL_16B7CE123	1	a:2BL_8043723.1.1	-	a	a	a	Bradi5g25270.1	LOC_Os09g08072.1	AtcwINV3,ATFRUCT5,FRUCT5	glycosyl hydrolases, putative, expressed
2BL_8045411.1	1	a:2BL_8045411.1.1	a	-	-	-
2BL_8046506.1	2	a:2BL_8046506.1.1;b:2BL_8046506.1.2	a;b	a	a	a
Traes_2BL_33F40653B	1	a:2BL_8047110.1.1	a	-	-	-	Bradi5g24090.2	LOC_Os04g55570.1		plant protein of unknown function DUF869 domain containing protein, expressed
Traes_2BL_3DDB1826B	1	a:2BL_8047140.1.1	a	a	-	-	Bradi5g26450.1	LOC_Os04g58470.1		choline transporter-related, putative, expressed
Traes_2BL_B7ADE2DAF	1	a:2BL_8048362.1.1	a	a	-	a	Bradi5g11670.1	LOC_Os04g37540.1		expressed protein
Traes_2BL_16BFC2695	1	a:2BL_8049141.1.1	a	a	-	a	Bradi1g58260.1	LOC_Os07g05190.1		leucine-rich repeat family protein, putative, expressed
Traes_2BL_2342F49C4	1	a:2BL_8049191.1.1	a	a	-	a	Bradi1g16840.1	LOC_Os07g49010.1		TOPBP1B - Similar to DNA replication protein TOPBP1 from, expressed
2BL_8049854.1	1	a:2BL_8049854.1.1	a	-	-	-
Traes_2BL_B7C3511DC	1	a:2BL_8049999.1.1	a	-	a	a	Bradi5g10440.1	LOC_Os04g35430.1		PHD-finger domain containing protein, expressed
Traes_2BL_C50B5C5A7	2	a:2BL_8050210.1.1;b:2BL_8050210.1.3	a;b	a	a;b	a	Bradi1g58030.1	LOC_Os07g04530.1		GYF domain containing protein, putative, expressed
2BL_8050549.1	1	a:2BL_8050549.1.1	a	-	a	-	Bradi1g12067.1	LOC_Os03g48490.1		centromere protein, putative, expressed
2BL_8052080.1	1	a:2BL_8052080.1.1	a	a	-	a	Bradi5g10600.2	LOC_Os04g35590.1		thioesterase family protein, putative, expressed
Traes_2BL_FF4BA922E	3	a:2BL_8052506.1.1;b:2BL_8052506.1.2;c:2BL_8052506.1.3	a;b;c	a;b;c	a	-	Bradi1g57080.1	LOC_Os07g06610.1	UBP11	ubiquitin carboxyl-terminal hydrolase domain containing protein, expressed
Traes_2BL_FB78023C0	1	a:2BL_8055663.2.1	a	-	a	-	Bradi4g25810.1	LOC_Os11g17014.1	RPM1,RPS3	NB-ARC domain containing protein, expressed
Traes_2BL_D91AE6882	1	a:2BL_8055712.1.1	a	-	-	-	Bradi1g56890.1	LOC_Os07g06940.1	EMB2247	valyl-tRNA synthetase, putative, expressed
2BL_8057160.1	1	a:2BL_8057160.1.1	a	-	-	-	Bradi1g78220.1	LOC_Os08g37444.2		signal recognition particle receptor, putative, expressed
Traes_2BL_64666F2FF	3	a:2BL_8057348.1.1;b:2BL_8057348.1.2;c:2BL_8057348.1.3	a;b;c	a;b;c	a	a	Bradi5g22100.1	LOC_Os04g52940.1		SIT4 phosphatase-associated protein domain containing protein, expressed
Traes_2BL_2235B36E0	1	a:2BL_8059265.1.1	a	-	a	-	Bradi5g18150.1	LOC_Os04g47180.1		expressed protein
Traes_2BL_D5541DB90	1	a:2BL_8059773.1.1	-	a	a	-	Bradi5g16557.1	LOC_Os04g44840.1		glycosyl hydrolase family 3 protein, putative, expressed
Traes_2BL_320BD31A5	1	a:2BL_8061382.1.1	a	a	-	a	Bradi5g25930.1	LOC_Os04g11880.1	ATVAM2,ATVPS41,VAM2,VPS41,ZIP2	WD domain, G-beta repeat domain containing protein, expressed
Traes_2BL_73460D0ED	1	a:2BL_8061876.1.2	a	-	-	-	Bradi5g08637.1	LOC_Os04g32490.2		tRNA nucleotidyltransferase/polyA polymerase family protein, putative, expressed
Traes_2BL_08F554A3C	1	a:2BL_8061989.1.1	-	a	a	a
Traes_2BL_C79C51D60	1	a:2BL_8064188.1.2	a	a	a	-	Bradi1g59030.1	LOC_Os07g02300.1	SRFR1	tetratricopeptide repeat domain containing protein, expressed
Traes_2BL_553C4D4CE	2	a:2BL_8065283.1.1;b:2BL_8065283.1.2	b	a;b	b	-	Bradi5g09930.1	LOC_Os04g34450.1	SEC5B	expressed protein
Traes_2BL_57C499CED	1	a:2BL_8065870.1.1	a	-	-	-
2BL_8067128.1	1	a:2BL_8067128.1.1	a	-	-	-	Bradi1g19590.1	LOC_Os11g32360.1		expressed protein
Traes_2BL_0876A93961	2	a:2BL_8067128.2.1;b:2BL_8067128.2.2	a;b	-	a;b	-	Bradi5g25390.1	LOC_Os04g57140.2	KCBP,PKCBP,ZWI	kinesin motor domain containing protein, putative, expressed
2BL_8067877.1	1	a:2BL_8067877.1.2	a	a	a	-
Traes_2BL_A88B1101E	1	a:2BL_8069525.1.1	a	-	-	-	Bradi1g57377.1	LOC_Os07g05960.1		expressed protein
Traes_2BL_DA615F345	3	a:2BL_8069693.1.1;b:2BL_8069693.1.3;c:2BL_8069693.1.4	a;b;c	a;b;c	a;b;c	a;b	Bradi5g22220.2	LOC_Os04g53190.1	ATPAO2,PAO2	CPuORF12 - conserved peptide uORF-containing transcript, expressed
Traes_2BL_C7C0901D4	1	a:2BL_8071602.1.1	a	-	-	-	Bradi5g16280.2	LOC_Os02g54000.1		mRNA cap guanine-N7 methyltransferase 2, putative, expressed
Traes_2BL_57A639697	2	a:2BL_8071729.1.1;b:2BL_8071729.1.3	a;b	a;b	a;b	-	Bradi5g18080.3	LOC_Os04g47120.1		acyl-CoA thioesterase 2, putative, expressed
Traes_2BL_EE6EFFBA7	1	a:2BL_8075253.1.1	-	a	-	a	Bradi5g15402.1	LOC_Os04g43164.1		expressed protein
Traes_2BL_D0C7517E1	1	a:2BL_8075293.1.1	a	a	a	-	Bradi5g08520.1	LOC_Os04g32920.5	ATHAK5,HAK5	potassium transporter, putative, expressed
Traes_2BL_94872CC98	2	a:2BL_8078785.1.1;b:2BL_8078785.1.2	a	a;b	a;b	a;b	Bradi5g14860.1	LOC_Os04g42430.1		EF hand family protein, putative, expressed
Traes_2BL_83E9BB53D	1	a:2BL_8079218.1.1	a	-	-	-
Traes_2BL_230A3A2D0	1	a:2BL_8081091.1.1	a	a	a	-	Bradi3g36660.1	LOC_Os08g33660.1	AtMYB106,MYB106,NOK	MYB family transcription factor, putative, expressed
Traes_2BL_EAB5C75F9	1	a:2BL_8083682.1.1	a	a	a	-	Bradi5g22700.1	LOC_Os04g53670.1		expressed protein
Traes_2BL_657D729B2	1	a:2BL_8084049.1.1	a	a	-	-	Bradi5g17020.3	LOC_Os04g45580.1		kinesin motor domain containing protein, expressed
Traes_2BL_1AED96909	1	a:2BL_8084485.1.1	a	a	a	-	Bradi5g10950.1	LOC_Os04g36054.1	ARF1	auxin response factor 9, putative, expressed
2BL_8084813.1	1	a:2BL_8084813.1.2	a	-	a	-
Traes_2BL_2ECC216F7	1	a:2BL_8084880.1.1	a	-	a	a
Traes_2BL_051AAAA05	2	a:2BL_8085346.1.1;b:2BL_8085346.1.2	a;b	a;b	a;b	-	Bradi5g22780.1	LOC_Os04g53760.2	ATK5	kinesin motor domain containing protein, putative, expressed
Traes_2BL_7911433A3	1	a:2BL_8087535.1.1	-	a	-	-	Bradi2g19280.1	LOC_Os06g46284.2		glycosyl hydrolase, family 31, putative, expressed
Traes_2BL_570C1CAA7	1	a:2BL_8087568.1.1	a	-	-	-	Bradi4g44050.1	LOC_Os04g28020.1	AtPRD1,PRD1	expressed protein
Traes_2BL_9013488F3	2	a:2BL_8087609.1.2;b:2BL_8087609.1.3	b	a;b	b	b	Bradi5g13380.1	LOC_Os04g40070.1		GRAM and C2 domains containing protein, putative, expressed
Traes_2BL_13D8A54E4	1	a:2BL_8087977.1.1	a	-	a	-	Bradi5g13120.1	LOC_Os04g39610.1	SVL1	glycerophosphoryl diester phosphodiesterase family protein, putative, expressed
Traes_2BL_E1DB96FA9	1	a:2BL_8087982.1.1	a	-	a	-	Bradi5g10110.1	LOC_Os04g34976.2	ASHH1,SDG26	SET domain containing protein, expressed
Traes_2BL_392793376	1	a:2BL_8088182.1.1	a	a	-	-	Bradi5g26190.1	LOC_Os04g58130.1		katanin p80 WD40 repeat-containing subunit B1 homolog 1, putative, expressed
Traes_2BL_B472DE767	1	a:2BL_8088266.1.1	-	a	-	-	Bradi5g16160.1	LOC_Os04g44300.1	YSL7	transposon protein, putative, unclassified, expressed
2BL_8088563.1	1	a:2BL_8088563.1.2	a	a	a	-
Traes_2BL_125A998F2	1	a:2BL_8088690.1.1	a	-	-	a	Bradi5g22090.1	LOC_Os04g52920.2		remorin family protein, putative, expressed
Traes_2BL_89EB1CFB8	1	a:2BL_8089436.1.1	a	a	-	-	Bradi4g41377.1	LOC_Os12g07540.1		growth regulator related protein, putative, expressed
Traes_2BL_C051606EA	1	a:2BL_8089568.1.1	-	-	a	a	Bradi5g15830.1	LOC_Os04g43800.1	ATPAL1,PAL1	phenylalanine ammonia-lyase, putative, expressed
Traes_2BL_F33ACFA9E	2	a:2BL_8089959.1.1;b:2BL_8089959.1.2	-	-	-	a;b	Bradi5g20990.1	LOC_Os04g51796.3		DNA repair ATPase-related, putative, expressed
Traes_2BL_C80835336	1	a:2BL_8090044.1.1	-	-	a	a	Bradi5g15540.1	LOC_Os04g43390.2	BGLU46	Os4bglu16 - monolignol beta-glucoside homologue, expressed
Traes_2BL_10BB6DA97	1	a:2BL_8090583.1.1	a	-	a	-	Bradi5g10477.1	LOC_Os02g53520.1		kinesin motor domain containing protein, putative, expressed
Traes_2BL_783108144	1	a:2BL_8090653.1.1	a	a	-	-	Bradi5g15767.1	LOC_Os04g43690.1	RUS2,WXR1	DUF647 domain containing protein, putative, expressed
Traes_2BL_F855555E8	1	a:2BL_8090673.1.1	-	a	a	-	Bradi5g12500.1	LOC_Os04g38860.2		expressed protein
2BL_8091172.1	2	a:2BL_8091172.1.2;b:2BL_8091172.1.3	a;b	b	-	a
Traes_2BL_A22973E4C	3	a:2BL_8091996.1.2;b:2BL_8091996.1.3;c:2BL_8091996.1.4	a;b;c	a;b;c	a;c	a;c	Bradi1g17340.1	LOC_Os01g13190.1	ATHDH,HDH,HISN8	histidinol dehydrogenase, chloroplast precursor, putative, expressed
Traes_2BL_6526B0743	2	a:2BL_8092113.1.2;b:2BL_8092113.1.3	a;b	a	a	a	Bradi5g13190.1	LOC_Os01g66500.1	PUR4	phosphoribosylformylglycinamidine synthase, putative, expressed
Traes_2BL_385CA793F	2	a:2BL_8093073.1.1;b:2BL_8093073.1.2	-	a;b	-	-	Bradi5g18370.1	LOC_Os07g10740.1	QRT2	polygalacturonase, putative, expressed
Traes_2BL_1EE2E375F	1	a:2BL_8093120.1.1	a	-	-	-	Bradi5g20927.1	LOC_Os04g51700.1	ATLIG4,LIG4	DNA ligase I, ATP-dependent family protein, expressed
Traes_2BL_AAFBD93A4	1	a:2BL_8093120.2.1	a	a	a	-	Bradi2g13580.1	LOC_Os10g16440.1		CUE domain containing protein, expressed
2BL_8093121.1	3	a:2BL_8093121.1.1;b:2BL_8093121.1.2;c:2BL_8093121.1.3	a;b;c	-	a;b	a;b	Bradi1g43607.1	LOC_Os06g16980.2		DNA topoisomerase I family protein, expressed
Traes_2BL_B19B91B67	1	a:2BL_8093296.1.3	-	a	-	-	Bradi2g57060.1	LOC_Os04g42330.1		Spc97 / Spc98 family protein, putative, expressed
Traes_2BS_8506C57C5	1	a:2BS_1798276.1.1	a	-	-	-	Bradi1g17060.1	LOC_Os12g24550.1	FU	expressed protein
Traes_2BS_173E86712	1	a:2BS_2070717.1.2	a	a	-	-	Bradi1g55287.1	LOC_Os07g08500.1	DDM2,DMT01,DMT1,MET1,MET2,METI	C-5 cytosine-specific DNA methylase, putative, expressed
2BS_3523042.1	1	a:2BS_3523042.1.1	a	-	-	-	Bradi1g62650.1	LOC_Os07g02500.1		expressed protein
Traes_2BS_C52A9FD78	3	a:2BS_4748675.1.1;b:2BS_4748675.1.2;c:2BS_4748675.1.3	a;c	a;b;c	-	-	Bradi5g03460.1	LOC_Os04g13210.1	ATMRP10,MRP10	multidrug resistance-associated protein, putative, expressed
Traes_2BS_E742D4D69	2	a:2BS_4888093.1.1;b:2BS_4888093.1.2	b	a	-	-	Bradi5g04673.1	LOC_Os04g18010.1	ATCPSF160,CPSF160	cleavage and polyadenylation specificity factor subunit 1, putative, expressed
Traes_2BS_8034FFBB1	1	a:2BS_5134070.1.1	a	-	a	a	Bradi5g04577.1	LOC_Os04g14510.1		expressed protein
Traes_2BS_5045C640C	1	a:2BS_5140219.1.2	a	-	-	a	Bradi4g09597.1	LOC_Os11g46210.1	RPP13	NB-ARC domain containing protein, expressed
Traes_2BS_5F0CE5D18	2	a:2BS_5156418.1.1;b:2BS_5156418.1.2	a;b	a;b	a;b	a	Bradi3g34670.1	LOC_Os08g28214.2		tesmin/TSO1-like CXC domain containing protein, expressed
Traes_2BS_40DF3E2C8	1	a:2BS_5157821.1.1	a	a	a	-	Bradi4g42580.1	LOC_Os06g08400.2	DAR1	LIM domain-containing protein, putative, expressed
Traes_2BS_62FA8BE26	1	a:2BS_5158104.1.1	a	a	a	-	Bradi3g19890.1	LOC_Os06g14440.1	CHR35,DMS1,DRD1	DRD1, putative, expressed
Traes_2BS_29C388771	1	a:2BS_5158330.1.1	-	a	-	a	Bradi1g21420.1	LOC_Os07g43160.1		uncharacterized glycosyl hydrolase Rv2006/MT2062, putative, expressed
Traes_2BS_600EADF8E	1	a:2BS_5158799.1.1	a	a	-	-	Bradi5g04686.1	LOC_Os02g25580.1	KEU	Sec1 family transport protein, putative, expressed
2BS_5158993.1	1	a:2BS_5158993.1.1	a	a	a	-
Traes_2BS_D9C26DC9C	2	a:2BS_5161196.1.1;b:2BS_5161196.1.2	a;b	-	a;b	a;b
Traes_2BS_29FB79919	1	a:2BS_5162055.1.2	-	a	a	-	Bradi1g25657.1	LOC_Os07g35290.1	CRK8	TKL_IRAK_DUF26-lc.10 - DUF26 kinases have homology to DUF26 containing loci, expressed
Traes_2BS_6C75DDFE1	4	a:2BS_5162670.1.1;b:2BS_5162670.1.2;c:2BS_5162670.1.3;d:2BS_5162670.1.4	a;b;d	a	a;b;c	a;b	Bradi1g18607.1	LOC_Os07g47360.2		CW-type Zinc Finger, putative, expressed
Traes_2BS_FE25762EC	2	a:2BS_5163770.2.2;b:2BS_5163770.2.3	a;b	a;b	a	-	Bradi1g26060.1	LOC_Os07g33670.1		patatin-like phospholipase family protein, expressed
Traes_2BS_EF4BF9ADA	1	a:2BS_5164088.1.1	a	a	a	-	Bradi1g21280.1	LOC_Os07g42900.1		helicase domain-containing protein, putative, expressed
2BS_5164428.1	1	a:2BS_5164428.1.1	a	-	-	-	Bradi2g55770.1	LOC_Os01g64300.1		DUF584 domain containing protein, putative, expressed
Traes_2BS_4DC61AA97	1	a:2BS_5165051.1.1	a	a	a	-	Bradi1g26420.1	LOC_Os03g03870.1		DNA-binding bromodomain-containing protein, putative, expressed
Traes_2BS_BD49453B7	1	a:2BS_5165292.1.1	a	-	-	-	Bradi1g16770.1	LOC_Os07g49110.1		D-alanine--D-alanine ligase family, putative, expressed
Traes_2BS_B17F0BCE8	2	a:2BS_5165389.1.2;b:2BS_5165389.1.3	a	-	a;b	-	Bradi1g26317.1	LOC_Os07g33100.1		uncharacterized ACR, COG1590 family protein, expressed
2BS_5165886.1	1	a:2BS_5165886.1.1	a	-	-	-
Traes_2BS_523B3C97E	1	a:2BS_5167918.1.1	a	-	-	-	Bradi4g25570.1	LOC_Os11g01380.1		clathrin heavy chain, putative, expressed
Traes_2BS_A7A5815B1	1	a:2BS_5168081.1.1	a	-	-	-	Bradi1g26580.1	LOC_Os07g32480.1		mitotic checkpoint serine/threonine-protein kinase BUB1, putative, expressed
Traes_2BS_A1909D302	1	a:2BS_5168692.1.1	-	a	-	-	Bradi1g25440.1	LOC_Os07g35940.1	AT-BETA-AMY,ATBETA-AMY,BAM5,BMY1,RAM1	beta-amylase, putative, expressed
Traes_2BS_E5A5144E0	1	a:2BS_5168835.1.1	a	-	-	-	Bradi3g15962.1	LOC_Os10g21360.1		N-dimethylguanosine tRNA methyltransferase, putative, expressed
Traes_2BS_9C5E6C127	2	a:2BS_5168835.2.1;b:2BS_5168835.2.3	-	a;b	a;b	a;b	Bradi1g17670.1	LOC_Os07g48229.1	ATELP,ATELP1,ATVSR1,BP-80,BP80,BP80-1;1,BP80B,GFS1,VSR1,VSR1;1	vacuolar-sorting receptor precursor, putative, expressed
Traes_2BS_EB242FCB6	1	a:2BS_5168943.1.1	a	-	-	-	Bradi1g54147.2	LOC_Os07g11000.1	MED33A,RFR1	structural constituent of ribosome, putative, expressed
Traes_2BS_B6A0CB7F7	1	a:2BS_5170529.1.1	a	-	a	a	Bradi1g20125.1	LOC_Os07g44320.1		expressed protein
Traes_2BS_886917488	1	a:2BS_5171323.1.1	a	-	-	-	Bradi1g14910.1	LOC_Os05g15890.1	CHR9	SNF2 family N-terminal domain containing protein, expressed
Traes_2BS_313D7F38E	1	a:2BS_5172132.1.1	a	-	-	-	Bradi1g74070.1	LOC_Os03g06920.1	CHR35,DMS1,DRD1	DRD1, putative, expressed
Traes_2BS_8CE1C72E3	1	a:2BS_5172459.1.1	a	a	a	-	Bradi5g02170.1	LOC_Os09g07830.1		acetyl-CoA acetyltransferase, cytosolic, putative, expressed
Traes_2BS_D5A97B888	1	a:2BS_5172493.1.1	-	-	a	a	Bradi1g23440.1	LOC_Os07g39350.1	ATPLT5,ATPMT5,PMT5	transporter family protein, putative, expressed
Traes_2BS_F4E831A77	1	a:2BS_5173322.1.1	a	a	-	-	Bradi5g02890.2	LOC_Os12g17910.1	CH-CPN60A,CPN60A,SLP	T-complex protein, putative, expressed
Traes_2BS_FCA111C091	1	a:2BS_5177053.1.1	a	a	-	-	Bradi1g55020.1	LOC_Os07g08960.1		RNA recognition motif containing protein, expressed
Traes_2BS_778FD15DC	1	a:2BS_5178907.1.1	a	a	-	a	Bradi1g67467.1	LOC_Os11g36420.1	MGP2	sialyltransferase family domain containing protein, expressed
Traes_2BS_518A9BE31	1	a:2BS_5181220.1.1	a	-	a	a	Bradi1g21080.1	LOC_Os07g42700.1		paramyosin, putative, expressed
Traes_2BS_D1734E0F4	1	a:2BS_5182563.1.1	a	a	a	-	Bradi3g06027.1	LOC_Os05g01520.1	ECT8	ECT protein, putative, expressed
Traes_2BS_089C2E3C6	1	a:2BS_5183502.1.1	a	a	-	-	Bradi1g15030.1	LOC_Os03g40540.1	BR6OX2,CYP85A2	cytochrome P450, putative, expressed
Traes_2BS_4C402296B	2	a:2BS_5184491.1.1;b:2BS_5184491.1.2	a;b	a;b	a;b	-	Bradi1g28670.1	LOC_Os07g27110.1		RNA recognition motif containing protein, expressed
Traes_2BS_93E49A2FF	1	a:2BS_5185181.1.2	a	a	a	-	Bradi1g23750.1	LOC_Os07g38760.1	emb2734	HEAT repeat family protein, putative, expressed
Traes_2BS_1DE9CA221	1	a:2BS_5185327.1.1	a	-	-	-	Bradi1g24747.1	LOC_Os07g37560.1	ATM2,ATM4,ATMYOS1	myosin-Vb, putative, expressed
Traes_2BS_D9A0F1157	1	a:2BS_5187727.1.2	a	a	a	-	Bradi1g22037.1	LOC_Os07g41310.1	COBL1	COBRA, putative, expressed
Traes_2BS_C5CD6C816	1	a:2BS_5187791.1.1	a	a	a	-	Bradi5g01220.1	LOC_Os04g04320.1		expressed protein
Traes_2BS_F41EA1AD5	1	a:2BS_5188054.1.1	a	-	a	-	Bradi3g36397.1	LOC_Os08g33200.1	FAB1B	1-phosphatidylinositol-4-phosphate 5-kinase/ zinc ion binding protein, putative, expressed
Traes_2BS_E5732CD2C	1	a:2BS_5188368.1.1	a	a	-	-	Bradi1g17257.1	LOC_Os03g20420.1	ARAF,ARAF1,ASD1,ATASD1	alpha-N-arabinofuranosidase A, putative, expressed
Traes_2BS_91FF9EB1C	1	a:2BS_5189287.1.1	a	a	a	-	Bradi5g03860.1	LOC_Os05g22940.1	ACC2	acetyl-CoA carboxylase, putative, expressed
2BS_5190819.1	1	a:2BS_5190819.1.1	a	-	-	a	Bradi4g38470.2	LOC_Os09g39420.1	HIRA	WD domain, G-beta repeat domain containing protein, expressed
Traes_2BS_F68DDC360	1	a:2BS_5190969.1.1	a	-	-	a	Bradi1g17190.1	LOC_Os07g48850.2		PPR repeat containing protein, expressed
Traes_2BS_508A23092	1	a:2BS_5196567.1.1	a	a	-	-	Bradi1g26457.1	LOC_Os07g32670.1		expressed protein
Traes_2BS_F83DB6517	1	a:2BS_5196597.1.1	a	a	a	-	Bradi1g18440.1	LOC_Os03g22730.1		nucleolar protein NOP5-1, putative, expressed
Traes_2BS_A06B8D203	4	a:2BS_5196810.1.1;b:2BS_5196810.1.2;c:2BS_5196810.1.3;d:2BS_5196810.1.4	a;c	a;b;c;d	a;b;c;d	-	Bradi1g56100.1	LOC_Os07g07560.1		CK1_CaseinKinase_1a.6 - CK1 includes the casein kinase 1 kinases, expressed
Traes_2BS_FA76B3993	1	a:2BS_5197145.1.1	a	a	-	-	Bradi1g19820.1	LOC_Os07g44800.1		SWI/SNF-related matrix-associated actin-dependent regulator of chromatin subfamily A, putative, expressed
2BS_5197272.1	1	a:2BS_5197272.1.1	-	a	a	a
Traes_2BS_8A03E0AB3	1	a:2BS_5197375.1.1	a	a	-	a	Bradi1g23910.1	LOC_Os07g38610.1		UAA transporter family domain containing protein, expressed
Traes_2BS_0352CDC04	1	a:2BS_5198439.1.1	a	a	a	-	Bradi1g18680.1	LOC_Os07g46760.1		RNA recognition motif containing protein, putative, expressed
Traes_2BS_7CF619835	2	a:2BS_5198439.2.1;b:2BS_5198439.2.2	a;b	-	-	-	Bradi4g03302.1	LOC_Os05g48820.1		DDT, putative, expressed
Traes_2BS_435719967	1	a:2BS_5199319.1.1	a	-	a	-	Bradi5g03977.1	LOC_Os04g15630.1		xa21, putative, expressed
Traes_2BS_28EB7EB86	1	a:2BS_5199563.1.1	a	-	a	a	Bradi2g19580.3	LOC_Os01g19870.1		hydrolase, acting on carbon-nitrogen, putative, expressed
2BS_5202580.1	1	a:2BS_5202580.1.1	a	a	a	-
Traes_2BS_5EE1EB5E7	1	a:2BS_5203771.1.1	a	a	a	-	Bradi1g20080.1	LOC_Os07g44350.1	ATNPSN13,NPSN13	sec20 domain containing protein, expressed
Traes_2BS_FAF983C34	1	a:2BS_5203771.2.1	a	a	a	-	Bradi1g20067.1	LOC_Os07g44360.1		serine/threonine-protein kinase Haspin, putative, expressed
Traes_2BS_8060CD111	1	a:2BS_5203969.1.1	-	a	a	a	Bradi1g25497.1	LOC_Os07g35680.1	CRK8	TKL_IRAK_DUF26-lc22 - DUF26 kinases have homology to DUF26 containing loci, expressed
Traes_2BS_7AD60A20A	3	a:2BS_5205270.1.1;b:2BS_5205270.1.2;c:2BS_5205270.1.3	a;b;c	a;b;c	-	a;b;c	Bradi1g25600.1	LOC_Os07g35290.1	CRK10,RLK4	TKL_IRAK_DUF26-lc.10 - DUF26 kinases have homology to DUF26 containing loci, expressed
2BS_5205524.1	1	a:2BS_5205524.1.1	a	-	-	-
Traes_2BS_C55056B5B	1	a:2BS_5206462.1.2	a	-	-	-	Bradi1g24277.1	LOC_Os07g38080.1		homeodomain-like, putative, expressed
Traes_2BS_E9DF7190B	1	a:2BS_5206679.1.1	-	a	a	a	Bradi1g23430.1	LOC_Os07g39350.1	ATPMT1,PMT1	transporter family protein, putative, expressed
Traes_2BS_078D29973	1	a:2BS_5206928.1.1	-	-	a	a	Bradi1g19200.1	LOC_Os07g46360.1		glyoxalase family protein, putative, expressed
Traes_2BS_EF5808E47	2	a:2BS_5207903.2.3;b:2BS_5207903.2.4	a;b	a;b	a;b	-	Bradi1g26197.1	LOC_Os07g33340.1		DEAD-box ATP-dependent RNA helicase, putative, expressed
Traes_2BS_0E6383298	1	a:2BS_5208645.1.1	-	a	-	-	Bradi1g61170.1	LOC_Os03g26090.1		GPI-anchored wall transfer protein 1, putative, expressed
Traes_2BS_C51A7FD9A	1	a:2BS_5208645.2.1	a	a	a	-	Bradi1g18070.7	LOC_Os07g47630.1	ATSRP34,SR1,SRP34	RNA recognition motif containing protein, expressed
Traes_2BS_C7F2F2040	4	a:2BS_5209337.1.1;b:2BS_5209337.1.2;c:2BS_5209337.1.3;d:2BS_5209337.1.4	a;b;c;d	a;b;c;d	a;b;c;d	a;b	Bradi1g27000.1	LOC_Os07g31380.1	NAD-ME1	NAD-dependent malic enzyme, mitochondrial precursor, putative, expressed
Traes_2BS_206D71BC9	1	a:2BS_5210120.1.1	a	-	-	-	Bradi3g43640.1	LOC_Os02g28980.1	ATFKBP62,FKBP62,ROF1	peptidyl-prolyl isomerase, putative, expressed
Traes_2BS_5E392919C	1	a:2BS_5210878.1.1	-	-	-	a	Bradi1g25870.1	LOC_Os07g34520.1	ICL	isocitrate lyase, putative, expressed
2BS_5211117.1	1	a:2BS_5211117.1.1	a	-	a	a	Bradi2g60357.1	LOC_Os01g71256.1		expressed protein
Traes_2BS_F63DCE7C1	1	a:2BS_5211606.1.1	a	a	-	-	Bradi1g17580.1	LOC_Os07g48360.1	ATRECQ2,MED34,RECQL2	helicase conserved C-terminal domain containing protein, expressed
Traes_2BS_4EC8C834B	1	a:2BS_5211650.1.1	-	a	a	a	Bradi1g25930.1	LOC_Os07g34110.1		integral membrane protein DUF6 containing protein, expressed
Traes_2BS_8559BD0B6	2	a:2BS_5212053.1.1;b:2BS_5212053.1.2	a;b	a;b	a;b	a	Bradi1g54807.1	LOC_Os07g09400.1	ATRNL,RNL	RNA ligase isoform 1, putative, expressed
Traes_2BS_7C54ABC3A	1	a:2BS_5213105.1.1	-	-	-	a	Bradi1g11650.1	LOC_Os07g06130.1	ATEIN2,CKR1,EIN2,ERA3,ORE2,ORE3,PIR2	ethylene-insensitive protein, putative, expressed
Traes_2BS_694BFE710	1	a:2BS_5213968.1.1	a	-	-	a	Bradi5g03070.1	LOC_Os10g02720.1	WAK3	OsWAK99 - OsWAK receptor-like protein kinase, expressed
Traes_2BS_A2A09047F	1	a:2BS_5214189.1.1	a	a	a	-	Bradi1g22566.1	LOC_Os07g40770.1		myosin heavy chain-related, putative, expressed
Traes_2BS_F164B8CB9	1	a:2BS_5215139.1.2	-	a	a	a	Bradi4g28640.1	LOC_Os09g19710.1	ATHIR1,HIR1	hypersensitive-induced response protein, putative, expressed
Traes_2BS_8D1919934	3	a:2BS_5215486.1.1;b:2BS_5215486.1.2;c:2BS_5215486.1.3	b;c	a;b;c	b;c	-	Bradi1g27027.1	LOC_Os07g31340.1	ATUPF1,LBA1,UPF1	regulator of nonsense transcripts 1, putative, expressed
Traes_2BS_79A4D889F	1	a:2BS_5215879.1.1	a	-	-	-	Bradi1g22140.1	LOC_Os07g41200.1		expressed protein
Traes_2BS_D44A3B19F	2	a:2BS_5217168.1.2;b:2BS_5217168.1.4	a;b	-	a;b	-	Bradi3g45727.1	LOC_Os02g34850.1	ASHH2,CCR1,EFS,SDG8	histone-lysine N-methyltransferase ASHH2, putative, expressed
Traes_2BS_0F6206782	3	a:2BS_5217416.1.1;b:2BS_5217416.1.2;c:2BS_5217416.1.4	a;b;c	a;b;c	a;b;c	a	Bradi1g17710.1	LOC_Os02g07120.1	ATCAND1,CAND1,ETA2,HVE,TIP120	HEAT repeat family protein, putative, expressed
Traes_2BS_ED690F1AD	1	a:2BS_5218322.1.1	-	-	a	-	Bradi1g24590.3	LOC_Os07g37760.2		lysine ketoglutarate reductase trans-splicing related 1, putative, expressed
2BS_5219009.1	1	a:2BS_5219009.1.1	a	-	a	-
Traes_2BS_50CD7C5A8	1	a:2BS_5219374.1.1	-	-	a	a	Bradi5g12265.1	LOC_Os10g03970.1		retrotransposon protein, putative, unclassified, expressed
Traes_2BS_F48135F34	1	a:2BS_5219605.1.2	a	a	a	-	Bradi1g26940.1	LOC_Os07g31450.1	CHR4,PKR1	CHR4/MI-2-LIKE, putative, expressed
Traes_2BS_CE9D4EA2B	1	a:2BS_5219866.1.1	a	-	-	-	Bradi1g17650.1	LOC_Os02g32570.1		SNF2 family N-terminal domain containing protein, expressed
Traes_2BS_19D1D6E25	2	a:2BS_5220878.1.1;b:2BS_5220878.1.2	a;b	b	a;b	-	Bradi1g56020.1	LOC_Os07g07654.1		BT1 family protein, putative, expressed
Traes_2BS_8AF17D815	1	a:2BS_5222244.1.1	a	a	-	-	Bradi1g18180.1	LOC_Os07g47500.1	ATPRMT4B,PRMT4B	histone-arginine methyltransferase CARM1, putative, expressed
2BS_5222245.1	1	a:2BS_5222245.1.1	-	-	a	a
Traes_2BS_72EB73481	1	a:2BS_5223184.1.1	a	a	a	-	Bradi5g04630.1	LOC_Os10g05950.1	ATPRP4,PRP4	POEI11 - Pollen Ole e I allergen and extensin family protein precursor, expressed
Traes_2BS_9163D91F4	1	a:2BS_5223833.1.1	-	-	a	-	Bradi1g05680.2	LOC_Os03g58040.1	GDH1	glutamate dehydrogenase protein, putative, expressed
Traes_2BS_2974A0A92	1	a:2BS_5225215.3.1	a	a	a	-	Bradi1g28353.1	LOC_Os07g28470.1		coiled-coil domain-containing protein 111, putative, expressed
Traes_2BS_AE51B02ED	1	a:2BS_5225573.1.1	a	-	-	-	Bradi3g46440.1	LOC_Os04g53380.1		expressed protein
Traes_2BS_B5DBD3AEA	1	a:2BS_5226042.1.1	a	a	-	-	Bradi1g16460.2	LOC_Os03g17210.1		expressed protein
Traes_2BS_AA880E636	2	a:2BS_5226790.1.1;b:2BS_5226790.1.3	-	a;b	a;b	a	Bradi1g26710.1	LOC_Os07g32340.3		retrotransposon protein, putative, unclassified, expressed
2BS_5227007.1	1	a:2BS_5227007.1.1	a	-	-	-
Traes_2BS_EBA0FBF8C	1	a:2BS_5227007.2.1	a	a	-	-	Bradi1g26030.1	LOC_Os07g33790.1	ATGLR3.4,GLR3.4,GLUR3	glutamate receptor 3.4 precursor, putative, expressed
Traes_2BS_0167D6C3E	2	a:2BS_5227585.1.2;b:2BS_5227585.1.3	a	a;b	a;b	a	Bradi1g60960.1	LOC_Os03g26870.1		WD-40 repeat family protein, putative, expressed
Traes_2BS_086313054	3	a:2BS_5227591.1.1;b:2BS_5227591.1.2;c:2BS_5227591.1.3	a;b;c	-	-	-	Bradi4g24170.1	LOC_Os11g07500.1	HEN2	DSHCT domain containing protein, expressed
Traes_2BS_380EC4D1E	1	a:2BS_5227909.1.1	a	a	-	-	Bradi1g22680.1	LOC_Os07g40570.1	WRKY3	WRKY88, expressed
Traes_2BS_5EBC88E56	1	a:2BS_5230118.1.1	a	a	-	-	Bradi1g17950.1	LOC_Os07g47820.1	IBR3	acyl-CoA dehydrogenase family member 10, putative, expressed
Traes_2BS_D4C361AF4	1	a:2BS_5230513.1.1	a	-	-	-	Bradi1g26337.1	LOC_Os07g32890.1		3\'-5\' exonuclease, putative, expressed
Traes_2BS_93D50B0D6	1	a:2BS_5232172.1.1	a	-	a	-	Bradi1g17387.1	LOC_Os07g48602.1	emb1011	EMB1011, putative, expressed
Traes_2BS_924172B4A	1	a:2BS_5233624.1.1	a	a	-	-	Bradi1g22730.1	LOC_Os03g11110.1		zinc finger family protein, putative, expressed
Traes_2BS_482C239EC	1	a:2BS_5233701.1.2	a	a	a	-	Bradi1g22510.2	LOC_Os07g40800.1		PPR repeat domain containing protein, putative, expressed
Traes_2BS_4AFB3E8EB	1	a:2BS_5233739.1.1	a	a	-	a	Bradi1g18800.1	LOC_Os07g46640.1		UDP-N-acetylglucosamine--dolichyl-phosphate N-acetylglucosaminephosphotransferase, putative, expressed
Traes_2BS_6F32A6AF5	1	a:2BS_5233743.1.2	a	a	-	-	Bradi1g16470.1	LOC_Os07g49480.1		KIP1, putative, expressed
Traes_2BS_CDE410A7D	2	a:2BS_5233903.1.2;b:2BS_5233903.1.3	a;b	a	b	-	Bradi4g41377.1	LOC_Os12g07540.1		growth regulator related protein, putative, expressed
Traes_2BS_CC6FD8499	1	a:2BS_5234236.1.1	a	-	-	-	Bradi1g22600.1	LOC_Os07g40730.1		SNF2 domain-containing protein, putative, expressed
Traes_2BS_EE94553EA	2	a:2BS_5234712.1.1;b:2BS_5234712.1.2	a;b	-	-	-	Bradi1g16640.1	LOC_Os07g49260.1		importin subunit beta, putative, expressed
2BS_5236188.1	1	a:2BS_5236188.1.1	-	-	a	a
Traes_2BS_10A8CAB27	1	a:2BS_5236436.1.1	a	-	a	a	Bradi3g10730.1	LOC_Os02g22020.1		MYB family transcription factor, putative, expressed
Traes_2BS_7CEBE03A7	1	a:2BS_5238077.1.1	a	-	-	-	Bradi1g21620.2	LOC_Os07g42180.1	PSD	exportin 1, putative, expressed
Traes_2BS_5294D912F	1	a:2BS_5238159.1.1	a	-	-	-	Bradi1g21497.1	LOC_Os07g42354.1		PPR repeat domain containing protein, putative, expressed
2BS_5238434.1	1	a:2BS_5238434.1.1	a	-	-	-
2BS_5238584.1	1	a:2BS_5238584.1.1	a	-	a	-	Bradi4g40790.1	LOC_Os12g08740.1		exonuclease, putative, expressed
Traes_2BS_FBBD5645B	1	a:2BS_5239780.1.1	a	-	a	a	Bradi1g16620.1	LOC_Os07g49270.2	ATAMPD,FAC1	AMP deaminase, putative, expressed
Traes_2BS_425B98155	1	a:2BS_5240221.1.1	a	a	a	-	Bradi5g02380.1	LOC_Os04g01250.1	AtFAAH,FAAH	amidase family protein, putative, expressed
Traes_2BS_DD098DA8B	1	a:2BS_5240253.1.2	a	a	a	-	Bradi1g17590.1	LOC_Os07g48350.1	MED33A,RFR1	structural constituent of ribosome, putative, expressed
Traes_2BS_0DA920041	1	a:2BS_5240306.1.1	a	-	-	-	Bradi1g19627.1	LOC_Os07g45160.1		SAC3/GANP family protein, expressed
Traes_2BS_95638D8D3	1	a:2BS_5240463.1.2	a	a	a	-	Bradi1g22590.1	LOC_Os06g12876.1		expressed protein
Traes_2BS_A90182710	1	a:2BS_5241490.1.1	a	a	a	-	Bradi1g26090.1	LOC_Os07g33630.1	CN,SPR2,TOR1	HEAT repeat family protein, putative, expressed
Traes_2BS_5497C0A63	2	a:2BS_5241598.1.1;b:2BS_5241598.1.2	a;b	a;b	a	a	Bradi1g24100.1	LOC_Os07g38360.2	TIC	expressed protein
2BS_5241987.1	1	a:2BS_5241987.1.1	a	a	-	-
2BS_5241990.1	1	a:2BS_5241990.1.1	a	-	-	-	Bradi1g01560.2	LOC_Os03g63430.1	EMB2107,MSA,RPN5A	proteasome subunit, putative, expressed
Traes_2BS_F66779538	1	a:2BS_5242225.1.1	a	a	-	-	Bradi1g56280.1	LOC_Os07g07310.1	PNP,RIF10	polynucleotide phosphorylase, putative, expressed
Traes_2BS_3DBC04D39	2	a:2BS_5242743.1.1;b:2BS_5242743.1.2	a;b	-	-	-	Bradi1g18360.1	LOC_Os07g47100.2	ATNHX2,NHX2	transporter, monovalent cation:proton antiporter-2 family, putative, expressed
Traes_2BS_18ED569DB	1	a:2BS_5244070.1.1	a	a	-	-	Bradi1g25117.1	LOC_Os07g36690.1	ATCSLD3,CSLD3,KJK	CSLF2 - cellulose synthase-like family F; beta1,3;1,4 glucan synthase, expressed
Traes_2BS_B3A88F254	1	a:2BS_5244148.1.1	a	a	a	-	Bradi5g04020.1	LOC_Os07g22350.1	G6PD2	glucose-6-phosphate 1-dehydrogenase, chloroplast precursor, putative, expressed
Traes_2BS_BE1139A5A	2	a:2BS_5244653.1.1;b:2BS_5244653.1.2	a;b	-	a;b	-	Bradi3g59847.1	LOC_Os10g26560.1		expressed protein
Traes_2BS_6BD19FEFC	3	a:2BS_5244740.1.2;b:2BS_5244740.1.3;c:2BS_5244740.1.4	a;b;c	-	-	-	Bradi1g18770.1	LOC_Os07g46690.1		PHD-finger family protein, expressed
Traes_2BS_91FAA3304	1	a:2BS_5244778.1.1	a	a	-	-	Bradi1g28627.1	LOC_Os07g27320.1		glycosyl hydrolase family 10 protein, putative, expressed
Traes_2BS_510E004C9	1	a:2BS_5244906.1.1	a	a	-	-	Bradi1g26607.1	LOC_Os07g32430.1	EMB3011	pre-mRNA-splicing factor ATP-dependent RNA helicase PRP16, putative, expressed
Traes_2BS_BDB1BA66F	1	a:2BS_5245001.1.1	a	a	-	-	Bradi1g17620.1	LOC_Os07g48310.1		inactive receptor kinase At2g26730 precursor, putative, expressed
Traes_2BS_59D534318	1	a:2BS_5245127.1.1	a	-	-	-	Bradi1g20830.2	LOC_Os07g42400.2	FRS5	transposon protein, putative, unclassified, expressed
Traes_2BS_62A407EAB	1	a:2BS_5245285.1.1	a	-	a	-	Bradi1g19080.1	LOC_Os07g46460.1	FD-GOGAT,GLS1,GLU1,GLUS	ferredoxin-dependent glutamate synthase, chloroplast precursor, putative, expressed
Traes_2BS_236AF2A65	1	a:2BS_5245393.1.1	-	a	-	-	Bradi1g28860.2	LOC_Os08g01480.1	CYP71A24	cytochrome P450, putative, expressed
Traes_2BS_221659629	1	a:2BS_5245446.1.1	a	a	-	a	Bradi5g01936.1	LOC_Os04g02110.2		disease resistance protein RGA3, putative, expressed
Traes_2BS_886B93A5C	1	a:2BS_5245653.1.1	a	-	-	-	Bradi1g19000.1	LOC_Os07g46540.1		condensin complex subunit 1, putative, expressed
Traes_2BS_E89B83A0B	1	a:2BS_5245756.1.1	a	a	-	-
Traes_2BS_D2A3A5041	2	a:2BS_5246162.1.1;b:2BS_5246162.1.2	a;b	a;b	a;b	a	Bradi1g24597.1	LOC_Os07g37750.1	ATMIN7,BEN1	ATMIN7, putative, expressed
Traes_2BS_D04573493	1	a:2BS_5246502.1.1	a	a	-	-	Bradi5g02480.1	LOC_Os04g01070.1	ATFH5,Fh5	transposon protein, putative, CACTA, En/Spm sub-class, expressed
Traes_2BS_F1B450FA4	2	a:2BS_5246697.1.1;b:2BS_5246697.1.2	-	-	a;b	-	Bradi1g20586.1	LOC_Os07g43420.1	AtMYB88,MYB88	MYB family transcription factor, putative, expressed
Traes_2BS_6859C24E5	1	a:2BS_5246992.1.1	-	a	a	a	Bradi1g17410.1	LOC_Os07g48570.1	CDF3	expressed protein
Traes_2BS_42F9F54AF	1	a:2BS_5247579.1.1	a	-	-	-	Bradi5g00777.1	LOC_Os03g61970.1	ARP9,ATARP9	actin, putative, expressed
2BS_6856.1	1	a:2BS_6856.1.1	a	a	-	a
Traes_2DL_6FBD01A94	1	a:2DL_2135649.1.1	a	a	-	-	Bradi5g11790.1	LOC_Os04g37670.1		steroid nuclear receptor, ligand-binding, putative, expressed
2DL_9705369.1	1	a:2DL_9705369.1.2	a	-	a	-
Traes_2DL_4787CE2DF	1	a:2DL_9744879.1.1	a	a	-	-	Bradi1g58310.1	LOC_Os07g05390.1		expressed protein
Traes_2DL_AE9C5933A	1	a:2DL_9754089.1.1	a	a	-	-	Bradi5g11750.1	LOC_Os04g37619.1	ABA1,ATABA1,ATZEP,IBS3,LOS6,NPQ2,ZEP	zeaxanthin epoxidase, chloroplast precursor, putative, expressed
Traes_2DL_2E54BB5EF	1	a:2DL_9763693.1.1	a	a	a	-	Bradi4g02625.1	LOC_Os08g28540.1	HRT,RCY1,RPP8	resistance protein LR10, putative, expressed
Traes_2DL_25ECA9D57	1	a:2DL_9767529.1.1	a	-	-	-	Bradi5g22670.2	LOC_Os04g53660.3		transposon protein, putative, unclassified, expressed
Traes_2DL_0CD214042	1	a:2DL_9771988.1.2	a	a	-	-	Bradi5g26867.1	LOC_Os04g58960.1	PRAF1	regulator of chromosome condensation, putative, expressed
Traes_2DL_13BC6EC14	1	a:2DL_9821121.1.1	a	-	-	-	Bradi5g18610.1	LOC_Os04g47906.2		gamma-tubulin complex component 6, putative, expressed
Traes_2DL_D91DFAF49	1	a:2DL_9821175.1.2	a	-	-	-	Bradi1g54147.2	LOC_Os07g11000.1	MED33A,RFR1	structural constituent of ribosome, putative, expressed
Traes_2DL_E79ECCBC9	1	a:2DL_9821209.1.1	a	-	a	a	Bradi5g19787.2	LOC_Os04g49890.1	ATMRP9,MRP9	multidrug resistance-associated protein, putative, expressed
Traes_2DL_0CDBF8F09	1	a:2DL_9821885.1.1	a	-	-	-
2DL_9822052.1	1	a:2DL_9822052.1.2	a	-	-	-
Traes_2DL_24AC58D40	1	a:2DL_9822985.1.1	-	-	a	-	Bradi5g15540.1	LOC_Os04g43390.2	BGLU46	Os4bglu16 - monolignol beta-glucoside homologue, expressed
Traes_2DL_3D36A0F0F	1	a:2DL_9823291.1.1	a	a	-	-	Bradi5g06640.1	LOC_Os04g28260.1	KINESIN-12B,PAKRP1L	Kinesin motor domain domain containing protein, expressed
Traes_2DL_256425A89	1	a:2DL_9823787.1.1	a	-	a	-
Traes_2DL_E8A7ABB5D	1	a:2DL_9824608.2.2	a	a	a	-	Bradi5g11300.1	LOC_Os04g36620.1		hydrolase, alpha/beta fold family domain containing protein, expressed
Traes_2DL_914B34302	1	a:2DL_9827412.1.1	a	a	-	-	Bradi2g57060.1	LOC_Os04g42330.1		Spc97 / Spc98 family protein, putative, expressed
Traes_2DL_0A7F757AB	1	a:2DL_9828628.1.1	a	a	a	-	Bradi1g27140.1	LOC_Os05g22870.1	EMB1006	PPR repeat domain containing protein, putative, expressed
Traes_2DL_10E6885D8	1	a:2DL_9830194.1.2	a	-	a	a	Bradi5g18970.2	LOC_Os04g48520.1		ZOS4-12 - C2H2 zinc finger protein, expressed
2DL_9830903.1	1	a:2DL_9830903.1.2	a	a	-	-	Bradi3g19347.1	LOC_Os08g16610.1	ATRAD21.3,SYN4	Rad21 / Rec8 like protein, putative, expressed
Traes_2DL_A2D230DB9	2	a:2DL_9832053.1.1;b:2DL_9832053.1.3	a;b	-	-	-	Bradi3g49530.1	LOC_Os02g42230.1	ATRPA32B,RPA32B	RPA2B - Putative single-stranded DNA binding complex subunit 2, expressed
Traes_2DL_B18351047	1	a:2DL_9833177.1.2	a	a	-	-	Bradi5g17540.1	LOC_Os04g46310.1		HEAT repeat family protein, putative, expressed
Traes_2DL_02EA653CB	2	a:2DL_9835022.1.1;b:2DL_9835022.1.2	a;b	-	a;b	-	Bradi1g59331.1	LOC_Os07g01940.1	ATSCC2,EMB2773,SCC2	sister chromatid cohesion 2, putative, expressed
Traes_2DL_669FB4ED1	1	a:2DL_9835345.1.1	a	-	-	-	Bradi3g16660.1	LOC_Os05g05860.1	NRPB1,RNA_POL_II_LS,RNA_POL_II_LSRNA_POL_II_LS,RPB1	retrotransposon protein, putative, unclassified, expressed
Traes_2DL_A5EEC27EC	1	a:2DL_9835536.1.1	a	a	-	a	Bradi5g16980.1	LOC_Os04g45490.1	ATSCO1,ATSCO1/CPEF-G,SCO1	elongation factor, putative, expressed
2DL_9837233.1	1	a:2DL_9837233.1.1	a	a	-	-
Traes_2DL_BCFBE0E93	3	a:2DL_9837441.1.1;b:2DL_9837441.1.2;c:2DL_9837441.1.3	a;b;c	b;c	a;c	-	Bradi5g08800.1	LOC_Os04g33040.1	AMY2,ATAMY2	alpha-amylase precursor, putative, expressed
Traes_2DL_94B117B16	1	a:2DL_9837928.1.2	a	-	-	-	Bradi5g16462.1	LOC_Os04g44710.1	ATCPL1,CPL1,FRY2	double-stranded RNA binding motif containing protein, expressed
Traes_2DL_A1DE4E7AB	1	a:2DL_9837928.2.1	a	a	-	a	Bradi3g49817.1	LOC_Os02g42590.1		WD-40 repeat family protein, putative, expressed
Traes_2DL_053E73CFE	2	a:2DL_9838569.1.1;b:2DL_9838569.1.2	a;b	a;b	a;b	-	Bradi5g26820.1	LOC_Os04g58620.1	ATKEA2,KEA2	potasium efflux antiporter protein, putative, expressed
Traes_2DL_10B2965EF	1	a:2DL_9840233.1.1	a	-	-	-	Bradi5g10117.1	LOC_Os04g34984.1	UBP27	ubiquitin carboxyl-terminal hydrolase domain containing protein, expressed
Traes_2DL_ABA700EBD	1	a:2DL_9840377.1.1	a	a	-	a	Bradi5g23940.1	LOC_Os04g55410.1	GLI1,NHO1	FGGY family of carbohydrate kinases, putative, expressed
Traes_2DL_EE130E7CF	1	a:2DL_9840460.1.1	a	a	-	a	Bradi5g20390.1	LOC_Os04g51060.1		expressed protein
Traes_2DL_4F03E49E7	1	a:2DL_9841496.1.1	a	-	-	-	Bradi1g55240.1	LOC_Os03g31070.1		protein kinase, putative, expressed
2DL_9841816.1	1	a:2DL_9841816.1.1	-	-	a	-	Bradi1g14127.1	LOC_Os05g27960.1		hydrolase, acting on glycosyl bonds, putative, expressed
2DL_9842214.1	1	a:2DL_9842214.1.1	-	-	-	a	Bradi1g58890.1	LOC_Os07g02760.1		OsFBD13 - F-box and FBD domain containing protein, expressed
2DL_9846553.1	1	a:2DL_9846553.1.1	a	-	-	-	Bradi4g38980.1	LOC_Os02g51830.1	ATHRS1,HRS1	tRNA synthetase class II core domain containing protein, expressed
Traes_2DL_06370236B	1	a:2DL_9847608.1.1	-	-	a	-	Bradi2g17660.1	LOC_Os05g47560.1	STN7	serine/threonine-protein kinase SNT7, chloroplast precursor, putative, expressed
Traes_2DL_D4B7B53AD	1	a:2DL_9847615.1.2	-	a	-	-	Bradi5g21097.1	LOC_Os09g38690.1		transporter family protein, putative, expressed
Traes_2DL_335763656	1	a:2DL_9847866.1.2	a	a	a	-	Bradi5g10140.2	LOC_Os04g35060.1	NAPRT2	nicotinate phosphoribosyltransferase family domain containing protein, expressed
Traes_2DL_C3A8576BB	1	a:2DL_9848651.1.1	a	a	-	-	Bradi5g26017.1	LOC_Os07g45350.1		zinc finger, RING-type, putative, expressed
Traes_2DL_F836B678E	1	a:2DL_9848825.1.1	-	a	a	a	Bradi3g16660.1	LOC_Os05g05860.1	NRPB1,RNA_POL_II_LS,RNA_POL_II_LSRNA_POL_II_LS,RPB1	retrotransposon protein, putative, unclassified, expressed
Traes_2DL_F0FEB5383	1	a:2DL_9848890.1.2	a	-	-	a	Bradi5g08680.1	LOC_Os04g32460.1	AFB2	OsFBL16 - F-box domain and LRR containing protein, expressed
Traes_2DL_3F629F475	1	a:2DL_9848998.1.1	a	-	-	a	Bradi3g18140.1	LOC_Os02g04710.1	CAS1	cycloartenol synthase, putative, expressed
Traes_2DL_E839F95FF	1	a:2DL_9849094.1.1	a	-	-	-	Bradi5g12820.1	LOC_Os04g39220.1		expressed protein
Traes_2DL_7341B95A4	1	a:2DL_9850067.1.1	a	a	-	-	Bradi1g59270.1	LOC_Os07g01860.1		expressed protein
Traes_2DL_73ACD5EC5	1	a:2DL_9850827.1.1	a	a	a	-	Bradi1g10360.1	LOC_Os09g27060.1	ATDDM1,CHA1,CHR01,CHR1,DDM1,SOM1,SOM4	SNF2 family N-terminal domain containing protein, expressed
Traes_2DL_70BCF7E69	1	a:2DL_9850880.1.1	a	a	-	-	Bradi5g15780.1	LOC_Os02g41520.1	PGSIP6	glycosyl transferase 8 domain containing protein, putative, expressed
Traes_2DL_4483CF89D	1	a:2DL_9852964.1.1	a	a	-	-	Bradi5g18397.1	LOC_Os04g47580.1	CYCB2;4	cyclin, putative, expressed
Traes_2DL_F1A900AE0	1	a:2DL_9853449.1.2	-	-	a	a	Bradi5g08297.1	LOC_Os04g32070.1	ATHSD1,HSD1	dehydrogenase/reductase, putative, expressed
Traes_2DL_568463EE3	1	a:2DL_9853449.2.1	a	-	-	-	Bradi5g08320.1	LOC_Os04g32090.1	ATRMI1,BLAP75,RMI1	expressed protein
Traes_2DL_DA1A74C0D	2	a:2DL_9853726.1.1;b:2DL_9853726.1.2	a;b	-	-	-	Bradi5g18300.1	LOC_Os04g47380.1		coiled-coil domain-containing protein 139, putative, expressed
Traes_2DL_22482812B	2	a:2DL_9853726.2.1;b:2DL_9853726.2.2	-	-	a;b	a;b	Bradi1g29570.1	LOC_Os04g24430.1	ATSUS6,SUS6	sucrose synthase, putative, expressed
Traes_2DL_F56A1C37C	1	a:2DL_9855226.1.2	a	-	-	-	Bradi5g12830.2	LOC_Os04g39240.1		expressed protein
Traes_2DL_47208E112	1	a:2DL_9855406.1.1	a	-	-	-	Bradi5g17710.1	LOC_Os04g46570.1		growth regulator related protein, putative, expressed
Traes_2DL_E2F6CE2D9	1	a:2DL_9855774.1.1	a	a	a	-	Bradi5g12227.1	LOC_Os04g38480.1	ATSERK1,SERK1	BRASSINOSTEROID INSENSITIVE 1-associated receptor kinase 1 precursor, putative, expressed
Traes_2DL_2E80CEB2A	1	a:2DL_9858193.1.1	-	-	-	a	Bradi5g13380.1	LOC_Os04g40070.1		GRAM and C2 domains containing protein, putative, expressed
Traes_2DL_D5E7BB077	2	a:2DL_9858407.1.1;b:2DL_9858407.1.2	a;b	a;b	a;b	-	Bradi5g25930.1	LOC_Os04g11880.1	ATVAM2,ATVPS41,VAM2,VPS41,ZIP2	WD domain, G-beta repeat domain containing protein, expressed
Traes_2DL_AC63FD8BB	1	a:2DL_9858431.1.1	a	a	a	-	Bradi1g59830.1	LOC_Os07g01090.1	ATPROT1,PROT1	transmembrane amino acid transporter protein, putative, expressed
2DL_9860543.1	1	a:2DL_9860543.1.1	a	-	-	-	Bradi5g21200.1	LOC_Os04g52050.1	EMB1135	TNP1, putative, expressed
Traes_2DL_763843807	1	a:2DL_9860739.1.1	a	-	-	-	Bradi1g59640.2	LOC_Os03g60170.1		expressed protein
Traes_2DL_3592B1025	1	a:2DL_9860988.1.1	a	-	a	-	Bradi5g19470.1	LOC_Os07g45920.1		retrotransposon protein, putative, unclassified, expressed
Traes_2DL_CDAE4E6E0	1	a:2DL_9861257.1.1	a	a	a	-	Bradi1g56760.1	LOC_Os07g06970.1	CRM2,HEN1	HEN1, putative, expressed
Traes_2DL_C1B77E33C	2	a:2DL_9861311.1.1;b:2DL_9861311.1.2	a;b	-	-	-	Bradi5g12660.2	LOC_Os04g39060.2	ATCFM2,CFM2	CRS1/YhbY domain containing protein, expressed
2DL_9861321.1	2	a:2DL_9861321.1.1;b:2DL_9861321.1.2	a;b	a	-	-	Bradi2g61205.1	LOC_Os03g57050.1		expressed protein
Traes_2DL_14C8A084C	1	a:2DL_9861376.1.1	a	-	-	-	Bradi5g27517.3	LOC_Os04g59510.1		PHD finger family protein, putative, expressed
Traes_2DL_EB7115604	1	a:2DL_9862789.1.1	-	-	-	a	Bradi1g77637.1	LOC_Os02g53420.1	HSC70-5,MTHSC70-2	DnaK family protein, putative, expressed
Traes_2DL_DF7CC3B90	2	a:2DL_9863518.1.1;b:2DL_9863518.1.2	b	a;b	b	b	Bradi5g00500.1	LOC_Os02g40770.1	SDG18,SUVR2	SET domain containing protein, expressed
Traes_2DL_7BC5B0B73	1	a:2DL_9864027.1.1	a	a	-	-	Bradi5g27610.1	LOC_Os04g59624.2	CHR24	SNF2 family N-terminal domain containing protein, expressed
Traes_2DL_DBF946197	1	a:2DL_9866274.1.1	a	a	a	-	Bradi5g17247.1	LOC_Os07g36940.2	CUM2,EIF4G	eukaryotic translation initiation factor 4G, putative, expressed
Traes_2DL_179570792	1	a:2DL_9866663.1.1	a	a	-	a
Traes_2DL_E4B86D0C3	3	a:2DL_9867583.1.1;b:2DL_9867583.1.2;c:2DL_9867583.1.4	a;b;c	a;b;c	-	-	Bradi2g41590.5	LOC_Os07g22930.2		starch synthase, putative, expressed
2DL_9868898.1	1	a:2DL_9868898.1.1	a	a	-	-	Bradi3g60950.1	LOC_Os07g09850.1		expressed protein
2DL_9871244.1	3	a:2DL_9871244.1.2;b:2DL_9871244.1.3;c:2DL_9871244.1.4	a;b;c	-	-	b
Traes_2DL_D2ABF15B2	2	a:2DL_9871952.1.1;b:2DL_9871952.1.2	a;b	a;b	a;b	-	Bradi5g15930.1	LOC_Os04g43916.2		expressed protein
Traes_2DL_0D1C8A54F	1	a:2DL_9872109.1.1	-	a	-	a	Bradi5g15540.1	LOC_Os04g43390.2	BGLU46	Os4bglu16 - monolignol beta-glucoside homologue, expressed
Traes_2DL_7C5521A9F	1	a:2DL_9872518.2.1	a	a	-	-	Bradi5g21070.2	LOC_Os04g51900.1	MOS7	expressed protein
Traes_2DL_8F24AEC6D	1	a:2DL_9873422.1.1	-	-	a	a	Bradi5g21010.1	LOC_Os05g35170.3	anac078,NAC2	no apical meristem protein, putative, expressed
Traes_2DL_8787DCFD7	3	a:2DL_9874997.1.1;b:2DL_9874997.1.2;c:2DL_9874997.1.3	a;b;c	c	a;b;c	c	Bradi5g04860.1	LOC_Os04g24170.2		RNA recognition motif containing protein, putative, expressed
Traes_2DL_46DDA4126	1	a:2DL_9875418.1.1	a	a	-	-	Bradi5g17020.2	LOC_Os04g45580.1		kinesin motor domain containing protein, expressed
Traes_2DL_C0475B442	1	a:2DL_9875442.1.1	a	a	-	-	Bradi5g15377.1	LOC_Os04g43140.1		DEAD-box ATP-dependent RNA helicase, putative, expressed
Traes_2DL_AB740FB74	1	a:2DL_9875927.1.1	a	-	-	-	Bradi1g68710.2	LOC_Os03g13460.2	MAP65-7	microtubule associated protein, putative, expressed
Traes_2DL_5F40C7E14	1	a:2DL_9875944.1.1	a	a	-	-	Bradi5g22077.1	LOC_Os04g52900.1	ATMRP2,EST4,MRP2	ABC transporter family protein, putative, expressed
2DL_9877616.1	1	a:2DL_9877616.1.2	a	-	-	-	Bradi2g34800.1	LOC_Os05g06710.1		GDSL-like lipase/acylhydrolase, putative, expressed
Traes_2DL_8EF06D1FA	1	a:2DL_9878912.1.2	a	-	a	-	Bradi5g21150.1	LOC_Os08g12680.1	EMB1135	zinc finger domain, LSD1 subclass family protein, expressed
Traes_2DL_5272D16C6	1	a:2DL_9879084.1.1	a	a	a	-	Bradi1g58030.1	LOC_Os07g04530.1		GYF domain containing protein, putative, expressed
Traes_2DL_BCF5B468F	4	a:2DL_9879195.1.1;b:2DL_9879195.1.3;c:2DL_9879195.1.4;d:2DL_9879195.1.6	a;c;d	a;d	a;b;c;d	a	Bradi1g54457.1	LOC_Os07g10390.1		cleavage and polyadenylation specificity factor, putative, expressed
Traes_2DL_83C946FAF	3	a:2DL_9879746.1.1;b:2DL_9879746.1.2;c:2DL_9879746.1.3	a;b;c	a;b	a	a	Bradi5g26700.1	LOC_Os04g58750.3		protein kinase family protein, putative, expressed
Traes_2DL_EF795BD9F	2	a:2DL_9879752.1.2;b:2DL_9879752.1.3	a;b	-	-	-	Bradi5g10477.1	LOC_Os02g53520.1		kinesin motor domain containing protein, putative, expressed
Traes_2DL_315F97F59	1	a:2DL_9880111.1.1	-	a	-	a	Bradi5g21780.1	LOC_Os04g52520.1	APO1	APO, putative, expressed
Traes_2DL_8A52AFA08	5	a:2DL_9880688.1.1;b:2DL_9880688.1.2;c:2DL_9880688.1.3;d:2DL_9880688.1.4;e:2DL_9880688.1.5	a;b;c;d;e	a;b;c;d	a;b;c;d;e	a;b;c	Bradi5g21740.1	LOC_Os04g52460.1		retrotransposon protein, putative, unclassified, expressed
Traes_2DL_589E1A2F5	1	a:2DL_9881231.1.1	-	a	a	a	Bradi5g24120.1	LOC_Os04g55510.1		zinc finger, C3HC4 type domain containing protein, expressed
2DL_9881757.1	1	a:2DL_9881757.1.1	-	a	-	-
Traes_2DL_C46B73FA3	1	a:2DL_9881857.1.2	a	a	a	-	Bradi5g17370.2	LOC_Os04g46020.1	GATA26	GATA zinc finger domain containing protein, expressed
Traes_2DL_97C84F6D5	1	a:2DL_9882061.1.1	-	-	-	a	Bradi5g12990.2	LOC_Os04g39430.1	CYP724A1	cytochrome P450, putative, expressed
Traes_2DL_6411EB0DB;Traes_2DL_7A302A688	1	a:2DL_9882161.1.2	a	a	a	-
Traes_2DL_E96DCDCB4	1	a:2DL_9883052.1.1	a	-	-	-	Bradi5g15337.1	LOC_Os04g43050.1	ATDCL4,DCL4	Dicer, putative, expressed
Traes_2DL_8653B1CAA	1	a:2DL_9883456.1.1	a	-	-	-	Bradi5g20420.1	LOC_Os04g51090.1		tRNA-splicing endonuclease positive effector-related, putative, expressed
Traes_2DL_7767B6262	1	a:2DL_9883828.1.1	a	-	-	-	Bradi5g09737.1	LOC_Os04g34080.1		WD-40 repeat family protein, putative, expressed
Traes_2DL_57B0D42E6	1	a:2DL_9884444.1.1	a	a	a	-	Bradi1g58260.1	LOC_Os07g05190.1		leucine-rich repeat family protein, putative, expressed
Traes_2DL_86DFC9B0B	1	a:2DL_9884940.1.1	-	-	a	-	Bradi1g32792.1
Traes_2DL_8FD45C252	1	a:2DL_9884970.1.1	a	a	a	-	Bradi5g13070.1	LOC_Os04g39560.1	HAP8	expressed protein
Traes_2DL_10C74B50E	1	a:2DL_9886610.1.1	a	-	a	a	Bradi1g53190.1	LOC_Os07g15270.1		RNA-binding region RNP-1, putative, expressed
Traes_2DL_BCC9B8595	2	a:2DL_9889519.1.1;b:2DL_9889519.1.2	a;b	-	a;b	-	Bradi5g17160.1	LOC_Os04g45800.1	ATLCBK1,LCBK1	diacylglycerol kinase, putative, expressed
Traes_2DL_844ADB53A	1	a:2DL_9889523.1.1	-	a	a	a	Bradi5g14870.1	LOC_Os04g42470.4		regulatory subunit, putative, expressed
Traes_2DL_1D53410DC	3	a:2DL_9889828.1.1;b:2DL_9889828.1.2;c:2DL_9889828.1.3	a;b;c	a;b;c	a;b;c	a;b	Bradi1g17340.1	LOC_Os01g13190.1	ATHDH,HDH,HISN8	histidinol dehydrogenase, chloroplast precursor, putative, expressed
Traes_2DL_D7F247191	1	a:2DL_9891958.1.1	a	-	-	-	Bradi4g44050.1	LOC_Os04g28020.1	AtPRD1,PRD1	expressed protein
2DL_9892808.1	1	a:2DL_9892808.1.1	a	-	-	a	Bradi5g14020.1	LOC_Os10g34614.2		csAtPR5, putative, expressed
Traes_2DL_686F7FDC6	1	a:2DL_9894366.1.1	a	-	-	-	Bradi5g15470.1	LOC_Os04g43230.1		expressed protein
Traes_2DL_F509CCD86	1	a:2DL_9896530.1.1	a	-	a	-	Bradi1g58050.1	LOC_Os07g04550.1		pleckstrin homology domain-containing protein, putative, expressed
Traes_2DL_4F270FCB3	1	a:2DL_9897313.1.1	a	a	a	-
2DL_9897342.1	1	a:2DL_9897342.1.1	a	-	-	a
Traes_2DL_489652871	2	a:2DL_9897363.1.3;b:2DL_9897363.1.5	a;b	a;b	a;b	-	Bradi5g20940.1	LOC_Os08g13350.1		expressed protein
Traes_2DL_D2D68FAFC	1	a:2DL_9897932.1.1	-	a	-	-	Bradi5g16817.1	LOC_Os04g45170.1		leucine-rich repeat family protein, putative, expressed
Traes_2DL_6371DA8EA	1	a:2DL_9898136.1.1	a	a	a	-	Bradi5g19367.3	LOC_Os04g49430.1		ZR1 protein, putative, expressed
Traes_2DL_24888A074	1	a:2DL_9898933.1.3	a	a	a	-	Bradi5g09370.1	LOC_Os04g33690.1		sec23/Sec24 trunk domain containing protein, expressed
Traes_2DL_2FA12570A	3	a:2DL_9900717.1.2;b:2DL_9900717.1.4;c:2DL_9900717.1.5	a;b;c	a;b;c	a;b	-
Traes_2DL_1D117D275	1	a:2DL_9902343.1.1	a	a	a	-	Bradi5g14660.1	LOC_Os04g42110.1	CDC48B	cell division control protein 48 homolog B, putative, expressed
2DL_9902459.1	1	a:2DL_9902459.1.1	-	a	-	-	Bradi5g21810.1	LOC_Os04g52540.1	AGO2	retrotransposon protein, putative, unclassified, expressed
Traes_2DL_30B256F9C	1	a:2DL_9904174.1.1	a	-	a	-	Bradi5g14830.1	LOC_Os04g42370.1	AtTRS120,TRS120	expressed protein
Traes_2DL_63B4458BF	3	a:2DL_9904674.1.2;b:2DL_9904674.1.3;c:2DL_9904674.1.4	a;b;c	a;b	a;b	b;c	Bradi1g59850.1	LOC_Os07g01060.1		expressed protein
Traes_2DL_BC053DFBB	1	a:2DL_9905529.1.1	a	-	-	-	Bradi5g09690.1	LOC_Os04g34010.1		aluminum-activated malate transporter, putative, expressed
Traes_2DL_B3CD23EBC	1	a:2DL_9905645.1.1	a	-	a	-	Bradi5g21890.1	LOC_Os04g52690.1	PEX6	AAA family ATPase, putative, expressed
Traes_2DL_36F021DAA	1	a:2DL_9906338.1.1	a	-	-	-	Bradi5g20380.1	LOC_Os04g51050.1	WAK2	OsWAK53b - OsWAK receptor-like protein kinase, expressed
2DL_9906726.1	1	a:2DL_9906726.1.2	a	a	a	-
Traes_2DL_8EF1A2637	1	a:2DL_9906780.1.1	a	a	-	-	Bradi5g26190.1	LOC_Os04g58130.1		katanin p80 WD40 repeat-containing subunit B1 homolog 1, putative, expressed
Traes_2DL_990F89D1A	1	a:2DL_9906802.2.1	a	-	-	-	Bradi5g13780.1	LOC_Os04g40830.1	APC2	cullin family domain containing protein, putative, expressed
Traes_2DL_819580541	1	a:2DL_9906834.1.1	a	a	-	a	Bradi1g58780.1	LOC_Os07g02760.1		OsFBD13 - F-box and FBD domain containing protein, expressed
2DL_9906949.2	1	a:2DL_9906949.2.2	-	-	a	-	Bradi3g14460.1	LOC_Os01g08250.1		retrotransposon protein, putative, unclassified, expressed
Traes_2DL_76460989D	2	a:2DL_9907031.1.3;b:2DL_9907031.1.5	a;b	a	-	-	Bradi5g02490.1	LOC_Os12g16650.1		Cyclopropane-fatty-acyl-phospholipid synthase, putative, expressed
2DL_9907082.1	1	a:2DL_9907082.1.1	a	a	-	a	Bradi3g42080.1	LOC_Os08g43300.1	SAY1	UBX domain-containing protein, putative, expressed
Traes_2DL_0AF2FB2F8	1	a:2DL_9907214.1.2	a	a	a	-	Bradi5g10240.1	LOC_Os04g35170.1		expressed protein
2DL_9907310.1	1	a:2DL_9907310.1.1	a	-	-	-
Traes_2DL_049E45B9C	1	a:2DL_9907367.1.2	a	-	a	a	Bradi4g15130.1	LOC_Os11g37520.1	EOL1	BTBT3 - Bric-a-Brac, Tramtrack, Broad Complex BTB domain with tetratricopeptide repeats, expressed
Traes_2DL_D13018A01	1	a:2DL_9907588.1.1	a	a	a	-	Bradi5g27630.1	LOC_Os09g28000.1	PLSP1	OsSigP6 - Putative Type I Signal Peptidase homologue; employs a putative Ser/Lys catalytic dyad, expressed
Traes_2DL_553EBAF83	1	a:2DL_9907736.1.1	a	a	-	-	Bradi5g26120.1	LOC_Os04g58060.2	ATPRMT6,PRMT6	methyltransferase, putative, expressed
2DL_9907856.2	1	a:2DL_9907856.2.1	a	-	a	a	Bradi5g27410.1	LOC_Os01g66230.1		csAtPR5, putative, expressed
Traes_2DL_A25E4387B	1	a:2DL_9907865.1.2	a	a	a	-	Bradi1g30390.2	LOC_Os06g43520.1		cytochrome P450 71D7, putative, expressed
Traes_2DL_7099103A3	1	a:2DL_9908017.1.1	a	a	a	-	Bradi5g10820.2	LOC_Os04g35920.2	ATUPF3,UPF3	nonsense-mediated decay UPF3, putative, expressed
Traes_2DL_479E5956B	2	a:2DL_9908025.1.1;b:2DL_9908025.1.2	b	b	a;b	b	Bradi3g12790.3	LOC_Os02g40770.1	SDG31,SUVR4	SET domain containing protein, expressed
2DL_9908034.1	1	a:2DL_9908034.1.1	a	-	a	-
Traes_2DL_DF8651BC4	1	a:2DL_9908378.1.1	a	a	a	-	Bradi2g13580.1	LOC_Os10g16440.1		CUE domain containing protein, expressed
Traes_2DL_EEB703072	2	a:2DL_9908486.1.1;b:2DL_9908486.1.2	a;b	a;b	a	a;b	Bradi1g58380.1	LOC_Os07g05570.1	ERD4	ERD4 protein, putative, expressed
Traes_2DL_5FF92904A	1	a:2DL_9908566.1.1	-	a	-	-	Bradi5g26420.1	LOC_Os04g58410.1		smr domain containing protein, expressed
Traes_2DL_9F8AC7245	2	a:2DL_9908584.1.1;b:2DL_9908584.1.2	a;b	a	a	a	Bradi5g15150.1	LOC_Os04g42840.1	ATCLASP,CLASP	HEAT repeat family protein, putative, expressed
Traes_2DL_91E53D238	1	a:2DL_9908711.1.1	-	-	a	a	Bradi3g22635.1	LOC_Os10g09850.1		EF hand family protein, putative, expressed
Traes_2DL_2A3322D4F	2	a:2DL_9909021.1.1;b:2DL_9909021.1.2	a;b	a;b	-	-	Bradi5g14410.1	LOC_Os04g41450.1		TGF-beta receptor, type I/II extracellular region, putative, expressed
Traes_2DL_AD26834B6	1	a:2DL_9909283.1.1	a	a	-	-	Bradi5g15104.1	LOC_Os04g42770.2		expressed protein
Traes_2DL_3EAC01C8F	2	a:2DL_9909583.1.1;b:2DL_9909583.1.2	a;b	-	-	-	Bradi5g23890.1	LOC_Os04g55230.1		tetratricopeptide repeat domain containing protein, putative, expressed
2DL_9909652.2	1	a:2DL_9909652.2.1	-	-	-	a
Traes_2DL_989BAEA47	3	a:2DL_9909746.1.1;b:2DL_9909746.1.3;c:2DL_9909746.1.4	a;b;c	a;b;c	a	a	Bradi4g36300.1	LOC_Os05g09630.1		homeobox domain containing protein, expressed
Traes_2DL_7097BB2F0	1	a:2DL_9909778.1.2	a	a	a	-	Bradi4g00250.1	LOC_Os12g44340.1	ATMAP70-2,MAP70-2	ATMAP70 protein, putative, expressed
Traes_2DL_2641A5662	1	a:2DL_9909788.1.1	a	a	a	-	Bradi1g15160.1	LOC_Os03g39910.1		XH domain containing protein, expressed
Traes_2DL_C6A37F731	1	a:2DL_9909803.1.1	a	a	-	a	Bradi5g22560.1	LOC_Os04g53530.1		expressed protein
Traes_2DL_8F659794A	1	a:2DL_9909862.1.2	a	-	a	a
2DL_9910053.1	1	a:2DL_9910053.1.2	-	-	a	-
Traes_2DL_427469E3B	1	a:2DL_9910076.1.1	a	-	a	a	Bradi5g10440.1	LOC_Os04g35430.1		PHD-finger domain containing protein, expressed
Traes_2DL_92CEF24E0	1	a:2DL_9910097.1.1	a	a	a	-	Bradi5g27460.1	LOC_Os04g59460.1	DCAF1	expressed protein
2DL_9910257.1	2	a:2DL_9910257.1.2;b:2DL_9910257.1.3	a;b	a	a	-
Traes_2DL_965658B42	2	a:2DL_9910316.1.1;b:2DL_9910316.1.4	a;b	-	a	-	Bradi5g07360.2	LOC_Os04g23890.2	NPL1,PHOT2	AGC_PVPK_like_kin82y.10 - ACG kinases include homologs to PKA, PKG and PKC, expressed
Traes_2DL_9A5486F991	1	a:2DL_9910540.1.1	a	-	-	-	Bradi5g15860.1	LOC_Os06g30940.1		pentatricopeptide, putative, expressed
Traes_2DL_23CAC2FBE	3	a:2DL_9911108.1.1;b:2DL_9911108.1.2;c:2DL_9911108.1.4	a;b;c	a;b;c	a;b;c	a	Bradi5g09930.1	LOC_Os04g34450.1	SEC5B	expressed protein
Traes_2DL_A381337F4	1	a:2DL_9911307.1.1	a	-	-	-	Bradi5g20420.1	LOC_Os04g51090.1		tRNA-splicing endonuclease positive effector-related, putative, expressed
Traes_2DS_166284A43	1	a:2DS_2236734.1.1	a	a	-	-
Traes_2DS_ECDB06707	1	a:2DS_5316026.1.1	a	-	a	a	Bradi3g45627.1	LOC_Os01g70520.1	BGLU11	Os1bglu5 - beta-glucosidase homologue, similar to G. max isohydroxyurate hydrolase, expressed
2DS_5316468.1	1	a:2DS_5316468.1.1	-	-	a	-
2DS_5316806.1	1	a:2DS_5316806.1.2	-	a	a	a
Traes_2DS_7A7CEA0F6	3	a:2DS_5317552.1.2;b:2DS_5317552.1.3;c:2DS_5317552.1.4	a;b;c	a;b;c	-	-	Bradi1g25830.1	LOC_Os07g34598.1	TDP1	tyrosyl-DNA phosphodiesterase 1, putative, expressed
2DS_5317606.1	1	a:2DS_5317606.1.1	a	-	-	-
2DS_5318443.1	1	a:2DS_5318443.1.1	a	a	-	-
Traes_2DS_889AD168A;Traes_2DS_D20C21276	1	a:2DS_5318666.2.2	a	a	a	-
Traes_2DS_5DBB8CF73	1	a:2DS_5319074.1.1	a	-	-	-
Traes_2DS_B36DA22D7	1	a:2DS_5319351.1.1	a	-	a	-	Bradi1g24277.1	LOC_Os07g38080.1		homeodomain-like, putative, expressed
2DS_5320632.1	1	a:2DS_5320632.1.1	-	-	-	a	Bradi5g21410.1	LOC_Os02g17760.1	CYP71B35	cytochrome P450, putative, expressed
Traes_2DS_368FF7C50	2	a:2DS_5321790.1.3;b:2DS_5321790.1.4	a;b	a;b	-	-	Bradi1g26060.1	LOC_Os07g33670.1		patatin-like phospholipase family protein, expressed
Traes_2DS_3B4F7207D	1	a:2DS_5321926.1.1	a	a	-	a	Bradi1g16680.1	LOC_Os07g49230.2	ATUBA2,UBA 2	ubiquitin-activating enzyme, putative, expressed
Traes_2DS_16336AFE0	1	a:2DS_5322151.1.1	a	a	a	-	Bradi1g20125.1	LOC_Os07g44320.1		expressed protein
Traes_2DS_2433211D7	1	a:2DS_5323102.1.1	a	a	a	-	Bradi1g26560.1	LOC_Os07g32530.1	KUP7	potassium transporter, putative, expressed
Traes_2DS_49766D3F1	1	a:2DS_5323136.1.1	a	a	-	a	Bradi1g22520.1	LOC_Os07g40790.2		COBW domain containing protein, putative, expressed
Traes_2DS_20E3D9EA9	2	a:2DS_5323947.2.1;b:2DS_5323947.2.2	a;b	a;b	-	-	Bradi1g26680.1	LOC_Os07g32390.1	TPX2	targeting protein-related, putative, expressed
Traes_2DS_69BC40060	1	a:2DS_5324295.1.1	a	a	-	-	Bradi1g28627.1	LOC_Os07g27320.1		glycosyl hydrolase family 10 protein, putative, expressed
2DS_5324903.1	1	a:2DS_5324903.1.1	a	a	a	-
Traes_2DS_F7838BDB7	1	a:2DS_5325074.1.2	a	-	-	-	Bradi4g39887.1	LOC_Os12g12740.1		leucine-rich repeat family protein, putative, expressed
Traes_2DS_9B86CE58D	1	a:2DS_5325535.1.1	a	a	-	-	Bradi1g17257.1	LOC_Os03g20420.1	ARAF,ARAF1,ASD1,ATASD1	alpha-N-arabinofuranosidase A, putative, expressed
Traes_2DS_E2C86DD0E	1	a:2DS_5325950.1.2	a	a	a	-
Traes_2DS_73C1FB8E6	2	a:2DS_5327770.1.1;b:2DS_5327770.1.2	a;b	a;b	a;b	-	Bradi1g56100.1	LOC_Os07g07560.1		CK1_CaseinKinase_1a.6 - CK1 includes the casein kinase 1 kinases, expressed
Traes_2DS_92E0E4CE8	1	a:2DS_5328315.1.1	a	a	-	a	Bradi2g22630.1	LOC_Os05g39390.1		outer membrane protein, OMP85 family protein, expressed
Traes_2DS_0028CD306	2	a:2DS_5328413.1.1;b:2DS_5328413.1.2	b	b	a;b	b	Bradi1g54390.1	LOC_Os07g10490.1	PDE181,SPC1,ZDS	zeta-carotene desaturase, chloroplast/chromoplast precursor, putative, expressed
Traes_2DS_91477C666	1	a:2DS_5328561.1.1	a	a	a	-	Bradi1g22160.1	LOC_Os07g41180.1		RNA-binding protein-like, putative, expressed
Traes_2DS_87661693E	2	a:2DS_5328893.1.1;b:2DS_5328893.1.2	a;b	a;b	a;b	-	Bradi5g00847.1	LOC_Os04g10380.1		glycine-rich protein, putative, expressed
Traes_2DS_0FF13778E	1	a:2DS_5328934.1.1	-	a	-	-	Bradi1g25657.1	LOC_Os07g35290.1	CRK8	TKL_IRAK_DUF26-lc.10 - DUF26 kinases have homology to DUF26 containing loci, expressed
Traes_2DS_EE17BA910	1	a:2DS_5329683.1.1	a	a	-	a	Bradi1g76700.1	LOC_Os01g27730.1		GTPase of unknown function domain containing protein, putative, expressed
Traes_2DS_DDE572DEC	4	a:2DS_5329683.2.1;b:2DS_5329683.2.2;c:2DS_5329683.2.3;d:2DS_5329683.2.4	a;b;c;d	-	-	-	Bradi1g28353.1	LOC_Os07g28470.1		coiled-coil domain-containing protein 111, putative, expressed
Traes_2DS_7826103D4	1	a:2DS_5329881.1.1	a	-	-	a	Bradi2g37990.1	ChrUn.fgenesh.mRNA.26	RPM1,RPS3	expressed protein
2DS_5330217.1	1	a:2DS_5330217.1.2	-	a	-	-	Bradi3g00670.1	LOC_Os02g18720.1		expressed protein
Traes_2DS_E9705A040	1	a:2DS_5330697.1.1	a	-	-	-	Bradi1g26030.1	LOC_Os07g33790.1	ATGLR3.4,GLR3.4,GLUR3	glutamate receptor 3.4 precursor, putative, expressed
Traes_2DS_2599A369C	2	a:2DS_5331585.1.1;b:2DS_5331585.1.2	a;b	b	-	-	Bradi1g16770.1	LOC_Os07g49110.1		D-alanine--D-alanine ligase family, putative, expressed
2DS_5332812.1	1	a:2DS_5332812.1.1	a	-	a	a
Traes_2DS_BB641EB7A	1	a:2DS_5333035.1.1	a	-	-	-	Bradi3g34670.1	LOC_Os08g28214.2		tesmin/TSO1-like CXC domain containing protein, expressed
Traes_2DS_F30D18196	1	a:2DS_5333048.1.1	-	-	a	a	Bradi1g28860.2	LOC_Os08g01480.1	CYP71A24	cytochrome P450, putative, expressed
2DS_5333164.1	2	a:2DS_5333164.1.1;b:2DS_5333164.1.2	a;b	b	b	-	Bradi1g21560.1	LOC_Os07g42280.1		von Willebrand factor type A domain containing protein, expressed
Traes_2DS_BDD7B4BE9	1	a:2DS_5333458.1.2	a	a	a	-	Bradi1g23640.1	LOC_Os07g38930.3		glucan endo-1,3-beta-glucosidase precursor, putative, expressed
Traes_2DS_46FDC184F	1	a:2DS_5333992.1.2	a	-	-	-	Bradi1g15010.1	LOC_Os03g40550.1	FLN2	kinase, pfkB family, putative, expressed
Traes_2DS_C44D65B8C	2	a:2DS_5334030.1.1;b:2DS_5334030.1.2	a;b	-	-	-	Bradi1g24747.1	LOC_Os07g37560.1	ATM2,ATM4,ATMYOS1	myosin-Vb, putative, expressed
2DS_5335288.1	1	a:2DS_5335288.1.1	a	-	-	-
Traes_2DS_97AC5D812	1	a:2DS_5337103.1.1	a	a	a	-	Bradi1g17710.1	LOC_Os02g07120.1	ATCAND1,CAND1,ETA2,HVE,TIP120	HEAT repeat family protein, putative, expressed
Traes_2DS_F9A469945	1	a:2DS_5338269.1.1	-	a	-	-	Bradi1g15030.1	LOC_Os03g40540.1	BR6OX2,CYP85A2	cytochrome P450, putative, expressed
2DS_5338616.1	1	a:2DS_5338616.1.1	a	-	-	-
Traes_2DS_7BED65ACC	1	a:2DS_5339280.1.2	a	a	a	-	Bradi1g24297.1	LOC_Os07g38060.1		expressed protein
Traes_2DS_C83B7F5CF	1	a:2DS_5339590.1.1	a	-	-	-	Bradi1g20830.2	LOC_Os07g42400.2	FRS5	transposon protein, putative, unclassified, expressed
Traes_2DS_480CFDFE4	1	a:2DS_5340282.1.1	a	-	-	-	Bradi4g09597.1	LOC_Os11g46210.1	RPP13	NB-ARC domain containing protein, expressed
Traes_2DS_6EF4E757A	1	a:2DS_5340298.1.1	a	a	a	-	Bradi1g24000.1	LOC_Os07g38460.1		expressed protein
Traes_2DS_6C14EB81B	1	a:2DS_5340368.1.1	a	-	-	-	Bradi1g17190.1	LOC_Os07g48850.2		PPR repeat containing protein, expressed
Traes_2DS_C9635AFF7	1	a:2DS_5340665.1.1	a	a	-	-	Bradi4g21950.1	LOC_Os08g14850.1		resistance protein, putative, expressed
2DS_5341329.1	1	a:2DS_5341329.1.1	a	-	-	-
Traes_2DS_D14ABD1DB	2	a:2DS_5341697.1.5;b:2DS_5341697.1.6	a;b	a;b	-	-	Bradi1g25440.1	LOC_Os07g35940.1	AT-BETA-AMY,ATBETA-AMY,BAM5,BMY1,RAM1	beta-amylase, putative, expressed
Traes_2DS_E10233A82	3	a:2DS_5342198.1.1;b:2DS_5342198.1.3;c:2DS_5342198.1.4	c	a;b;c	a;b;c	a;b;c	Bradi1g26310.4	LOC_Os07g33110.2	CPK33	CAMK_CAMK_like.33 - CAMK includes calcium/calmodulin depedent protein kinases, expressed
Traes_2DS_7704B7B03	1	a:2DS_5342412.1.1	a	a	a	-	Bradi1g17070.1	LOC_Os07g48960.1	LON1,LON_ARA_ARA	OsLonP3 - Putative Lon protease homologue, expressed
2DS_5342994.1	1	a:2DS_5342994.1.1	-	a	a	a	Bradi1g49930.1	LOC_Os06g02100.1		OsFBX181 - F-box domain containing protein, expressed
Traes_2DS_2D338655D	2	a:2DS_5343125.1.2;b:2DS_5343125.1.3	a;b	b	b	-	Bradi1g16640.1	LOC_Os07g49260.1		importin subunit beta, putative, expressed
2DS_5343874.1	1	a:2DS_5343874.1.2	-	-	-	a
2DS_5344053.1	1	a:2DS_5344053.1.1	a	a	a	-	Bradi1g19600.1	LOC_Os07g45180.1		transposon protein, putative, unclassified, expressed
2DS_5344883.1	1	a:2DS_5344883.1.1	a	-	-	-
Traes_2DS_5A74709C7	1	a:2DS_5344927.1.1	a	a	a	-	Bradi1g26317.1	LOC_Os07g33100.1		uncharacterized ACR, COG1590 family protein, expressed
Traes_2DS_63EA9335A	1	a:2DS_5344993.1.1	a	-	a	-	Bradi2g17507.1	LOC_Os01g49470.1	BTS,EMB2454	E3 ubiquitin ligase, putative, expressed
2DS_5345654.1	1	a:2DS_5345654.1.1	a	a	-	-	Bradi1g48170.1	LOC_Os06g07210.1	ATRNR1,CLS8,R1,RNR1	ribonucleoside-diphosphate reductase large subunit, putative, expressed
Traes_2DS_0F2C6A075	2	a:2DS_5345767.1.1;b:2DS_5345767.1.2	a;b	a;b	-	a;b	Bradi1g25487.1	LOC_Os07g35690.2	CRK10,RLK4	TKL_IRAK_DUF26-lc.3 - DUF26 kinases have homology to DUF26 containing loci, expressed
Traes_2DS_AD74205D8	1	a:2DS_5345942.1.2	a	a	-	-	Bradi1g54807.1	LOC_Os07g09400.1	ATRNL,RNL	RNA ligase isoform 1, putative, expressed
Traes_2DS_FA1AA7948	1	a:2DS_5346401.1.1	a	-	-	-	Bradi1g18510.1	LOC_Os11g08330.1	ATREV3,REV3	POLD1 - Putative DNA polymerase delta catalytic subunit, expressed
Traes_2DS_39846F791	1	a:2DS_5347502.2.1	-	a	-	-	Bradi1g26710.1	LOC_Os07g32340.3		retrotransposon protein, putative, unclassified, expressed
2DS_5347877.1	1	a:2DS_5347877.1.1	a	-	-	-	Bradi1g19450.1	LOC_Os07g35960.1		expressed protein
2DS_5348210.1	1	a:2DS_5348210.1.1	a	-	a	-
Traes_2DS_9430AAD52	2	a:2DS_5348210.2.1;b:2DS_5348210.2.2	a;b	a;b	a;b	-	Bradi1g20586.1	LOC_Os07g43420.1	AtMYB88,MYB88	MYB family transcription factor, putative, expressed
Traes_2DS_BD3856CD8	1	a:2DS_5349128.1.1	a	-	-	-	Bradi1g24560.1	LOC_Os09g02650.1		kinesin motor domain containing protein, putative, expressed
Traes_2DS_2132DCCCC	3	a:2DS_5349128.2.1;b:2DS_5349128.2.4;c:2DS_5349128.2.5	a;b;c	a;b;c	a;b	-	Bradi1g24567.1	LOC_Os07g37810.2	SRF1	STRUBBELIG-RECEPTOR FAMILY 1 precursor, putative, expressed
Traes_2DS_FE7E24429	1	a:2DS_5350342.1.1	a	-	-	-	Bradi4g02710.1	LOC_Os02g32340.1	emb1427	Spc97 / Spc98 family protein, putative, expressed
Traes_2DS_3F067BAD4	1	a:2DS_5350534.1.1	a	a	a	-	Bradi1g26420.1	LOC_Os03g03870.1		DNA-binding bromodomain-containing protein, putative, expressed
Traes_2DS_C87B4EB02	1	a:2DS_5352962.1.2	a	-	a	a	Bradi1g21560.1	LOC_Os07g42280.1		von Willebrand factor type A domain containing protein, expressed
Traes_2DS_05F454C37	1	a:2DS_5354706.1.1	a	a	-	-	Bradi5g03600.1	LOC_Os04g13470.1	ATVPS54,VPS54	expressed protein
Traes_2DS_B9598F544	1	a:2DS_5355260.1.1	-	a	a	a	Bradi1g17670.1	LOC_Os07g48229.1	ATELP,ATELP1,ATVSR1,BP-80,BP80,BP80-1;1,BP80B,GFS1,VSR1,VSR1;1	vacuolar-sorting receptor precursor, putative, expressed
Traes_2DS_FA4B4D48E	4	a:2DS_5355722.1.2;b:2DS_5355722.1.3;c:2DS_5355722.1.4;d:2DS_5355722.1.5	a;b;c;d	-	-	c	Bradi1g18770.1	LOC_Os07g46690.1		PHD-finger family protein, expressed
Traes_2DS_46379020A	1	a:2DS_5356218.1.1	a	-	-	-	Bradi4g06470.1	LOC_Os12g32660.2		NB-ARC domain containing protein, expressed
2DS_5356463.1	1	a:2DS_5356463.1.1	a	-	a	a
Traes_2DS_DDC7310EE	1	a:2DS_5356946.1.1	a	a	a	-	Bradi2g04960.1	LOC_Os03g48850.1	TWN2,VALRS	valyl-tRNA synthetase, putative, expressed
Traes_2DS_9D4521586	2	a:2DS_5357883.1.1;b:2DS_5357883.1.2	a;b	a;b	a;b	a	Bradi1g19080.1	LOC_Os07g46460.1	FD-GOGAT,GLS1,GLU1,GLUS	ferredoxin-dependent glutamate synthase, chloroplast precursor, putative, expressed
Traes_2DS_E85263CFA	1	a:2DS_5358323.1.1	a	-	-	-	Bradi1g26350.1	LOC_Os07g32880.1	ATPC1	ATP synthase gamma chain, putative, expressed
Traes_2DS_DE390194C	2	a:2DS_5358467.1.1;b:2DS_5358467.1.2	a;b	-	a;b	-	Bradi5g04577.1	LOC_Os04g14510.1		expressed protein
Traes_2DS_A851B9361	1	a:2DS_5358512.1.1	a	a	-	-	Bradi4g24170.1	LOC_Os11g07500.1	HEN2	DSHCT domain containing protein, expressed
Traes_2DS_3C9BB1430	1	a:2DS_5359190.1.1	-	a	-	-	Bradi1g25150.1	LOC_Os07g36750.1	ATCSLD2,CSLD2	CSLF3 - cellulose synthase-like family F; beta1,3;1,4 glucan synthase, expressed
Traes_2DS_DAE3C8A5B	2	a:2DS_5359191.1.1;b:2DS_5359191.1.3	a;b	a;b	a;b	a	Bradi1g24090.1	LOC_Os07g38380.1		transmembrane protein 49, putative, expressed
Traes_2DS_7C085C50D	1	a:2DS_5360814.1.1	a	a	-	-	Bradi1g19627.1	LOC_Os07g45160.1		SAC3/GANP family protein, expressed
2DS_5361162.1	1	a:2DS_5361162.1.1	a	-	-	-
Traes_2DS_8A873A037	1	a:2DS_5361241.1.1	a	-	-	-	Bradi1g17300.1	LOC_Os07g48700.1		expressed protein
Traes_2DS_F947457A4	1	a:2DS_5362023.1.1	a	-	-	-	Bradi5g02490.1	LOC_Os12g16650.1		Cyclopropane-fatty-acyl-phospholipid synthase, putative, expressed
Traes_2DS_8F4E94245	1	a:2DS_5362281.1.1	a	a	a	-	Bradi1g18160.1	LOC_Os07g47530.1		AAA-type ATPase family protein, putative, expressed
Traes_2DS_044B234F6	1	a:2DS_5363399.1.1	a	a	-	a	Bradi1g26940.1	LOC_Os07g31450.1	CHR4,PKR1	CHR4/MI-2-LIKE, putative, expressed
Traes_2DS_AFE5727A7	1	a:2DS_5363747.1.1	a	-	-	-	Bradi1g16590.1	LOC_Os07g49300.1		expressed protein
Traes_2DS_7478A1CD1	3	a:2DS_5364728.1.1;b:2DS_5364728.1.2;c:2DS_5364728.1.3	a;b;c	-	-	-	Bradi5g04686.1	LOC_Os02g25580.1	KEU	Sec1 family transport protein, putative, expressed
Traes_2DS_7953B370A	1	a:2DS_5365024.1.1	-	a	-	a	Bradi1g14910.1	LOC_Os05g15890.1	CHR9	SNF2 family N-terminal domain containing protein, expressed
Traes_2DS_4AB0BA6D3	1	a:2DS_5365061.1.1	a	-	a	-	Bradi1g45210.1	LOC_Os06g12280.1	GAUT8,QUA1	glycosyl transferase 8 domain containing protein, putative, expressed
2DS_5365343.1	1	a:2DS_5365343.1.1	-	-	a	a	Bradi5g01370.1	LOC_Os04g03860.1		expressed protein
2DS_5366861.1	1	a:2DS_5366861.1.1	-	a	-	-	Bradi2g21960.1	LOC_Os05g40810.1	ATBARD1,BARD1,ROW1	BRCA1 C Terminus domain containing protein, expressed
Traes_2DS_0E850F4E2	1	a:2DS_5366894.1.1	a	-	-	-	Bradi5g04673.1	LOC_Os04g18010.1	ATCPSF160,CPSF160	cleavage and polyadenylation specificity factor subunit 1, putative, expressed
Traes_2DS_6E7C40B7B	1	a:2DS_5366993.1.1	a	-	-	-	Bradi1g20060.1	LOC_Os12g39980.1	POK1	kinesin motor domain containing protein, putative, expressed
Traes_2DS_EDC051BE3	1	a:2DS_5367586.1.1	a	-	-	-	Bradi1g19000.1	LOC_Os07g46540.1		condensin complex subunit 1, putative, expressed
Traes_2DS_470059BC4	1	a:2DS_5368035.1.1	-	a	-	-	Bradi1g19940.1	LOC_Os07g44640.1	ATPRMT3,PRMT3	ZOS7-13 - C2H2 zinc finger protein, expressed
Traes_2DS_70C36E19A	1	a:2DS_5368492.1.1	a	-	a	a	Bradi3g11080.1	LOC_Os02g20970.1	NTMC2T6.1,NTMC2TYPE6.1	C2 domain containing protein, putative, expressed
Traes_2DS_16311DD1A	2	a:2DS_5368862.1.1;b:2DS_5368862.1.2	a;b	a;b	a;b	-	Bradi1g21470.1	LOC_Os01g42460.1		BAH domain containing protein, expressed
Traes_2DS_9F6EA1670	1	a:2DS_5368863.1.1	-	a	a	a	Bradi1g17410.1	LOC_Os07g48570.1	CDF3	expressed protein
Traes_2DS_41C264174	2	a:2DS_5368996.1.1;b:2DS_5368996.1.2	b	b	b	a;b	Bradi5g01230.1	LOC_Os04g04254.1		sterol 3-beta-glucosyltransferase, putative, expressed
Traes_2DS_3C41744A7	1	a:2DS_5369954.1.1	a	a	-	a	Bradi1g18347.1	LOC_Os07g47090.2		KIP1, putative, expressed
Traes_2DS_88D21F26A	1	a:2DS_5371249.2.1	a	a	a	-	Bradi1g21060.1	LOC_Os07g42640.1		FYVE zinc finger family protein, expressed
Traes_2DS_3C86AE7EA	1	a:2DS_5372749.1.2	a	a	-	-	Bradi1g20750.1	LOC_Os07g43350.1		expressed protein
2DS_5373266.1	1	a:2DS_5373266.1.1	-	-	a	a	Bradi4g02547.1	LOC_Os03g46720.1		OsFBX106 - F-box domain containing protein, expressed
Traes_2DS_0BA3257BE	1	a:2DS_5375295.1.1	a	a	a	-	Bradi1g17387.1	LOC_Os07g48602.1	emb1011	EMB1011, putative, expressed
Traes_2DS_D8DC6D0D3	2	a:2DS_5376440.1.1;b:2DS_5376440.1.2	a;b	a;b	a;b	a	Bradi1g26607.1	LOC_Os07g32430.1	EMB3011	pre-mRNA-splicing factor ATP-dependent RNA helicase PRP16, putative, expressed
Traes_2DS_C6577FC96	1	a:2DS_5376451.1.1	-	a	a	a	Bradi1g25930.1	LOC_Os07g34110.1		integral membrane protein DUF6 containing protein, expressed
Traes_2DS_674DC992C	1	a:2DS_5376558.1.1	a	a	a	-	Bradi1g28670.1	LOC_Os07g27110.1		RNA recognition motif containing protein, expressed
Traes_2DS_8B6A73B45;Traes_2DS_DFADDF6CE	2	a:2DS_5377729.1.1;b:2DS_5377729.1.2	a;b	b	a;b	-
Traes_2DS_ED0031136	1	a:2DS_5380667.1.1	-	-	-	a	Bradi1g22690.1	LOC_Os07g40550.1	IBS1	IBS1, putative, expressed
Traes_2DS_8996E680C	1	a:2DS_5381838.1.1	a	a	a	-	Bradi3g20150.1	LOC_Os08g21330.1	ATFPG-1,ATFPG-2,ATMMH-1,ATMMH-2,FPG-1,FPG-2,MMH-1,MMH-2	formamidopyrimidine-DNA glycosylase, putative, expressed
Traes_2DS_2AB5A68AF	1	a:2DS_5381947.1.1	a	-	-	-	Bradi1g16460.2	LOC_Os03g17210.1		expressed protein
Traes_2DS_12E568C5B	1	a:2DS_5382292.1.2	a	a	-	-	Bradi1g26090.1	LOC_Os07g33630.1	CN,SPR2,TOR1	HEAT repeat family protein, putative, expressed
Traes_2DS_D3601814B	2	a:2DS_5383250.1.2;b:2DS_5383250.1.3	a;b	a;b	a;b	-	Bradi1g55287.1	LOC_Os07g08500.1	DDM2,DMT01,DMT1,MET1,MET2,METI	C-5 cytosine-specific DNA methylase, putative, expressed
Traes_2DS_310CE3417	1	a:2DS_5383257.1.1	a	a	a	-	Bradi1g26457.1	LOC_Os07g32670.1		expressed protein
Traes_2DS_4BC22379D	2	a:2DS_5383636.1.1;b:2DS_5383636.1.2	a;b	-	a;b	-	Bradi5g02912.1	LOC_Os04g12480.1	APUM2,PUM2	pumilio-family RNA binding repeat containing protein, expressed
Traes_2DS_8FEDC5DC8	1	a:2DS_5383850.1.1	a	a	-	a
Traes_2DS_22A335A25	1	a:2DS_5385061.1.1	a	-	-	-	Bradi5g03960.1	LOC_Os04g15660.1		receptor kinase, putative, expressed
Traes_2DS_F1014B0AA	1	a:2DS_5385523.2.1	a	-	-	-	Bradi1g26580.1	LOC_Os07g32480.1		mitotic checkpoint serine/threonine-protein kinase BUB1, putative, expressed
Traes_2DS_EF5DA41C8	1	a:2DS_5385762.1.1	a	-	-	-	Bradi1g74070.1	LOC_Os03g06920.1	CHR35,DMS1,DRD1	DRD1, putative, expressed
Traes_2DS_AC885F2A7	2	a:2DS_5387129.1.1;b:2DS_5387129.1.2	a;b	a;b	a;b	-	Bradi1g17080.1	LOC_Os07g48920.1	ALDH22A1	aldehyde dehydrogenase, putative, expressed
Traes_2DS_F24B59683	1	a:2DS_5387476.1.1	a	a	-	-	Bradi5g04330.1	LOC_Os07g34130.1		TBC domain containing protein, expressed
Traes_2DS_83B99B326	1	a:2DS_5388016.1.1	a	-	-	-	Bradi1g20197.1	LOC_Os07g44210.1	CHA18,CHR18	SNF2 family N-terminal domain containing protein, expressed
Traes_2DS_127E25063	1	a:2DS_5388307.1.1	a	-	-	-	Bradi1g17650.1	LOC_Os02g32570.1		SNF2 family N-terminal domain containing protein, expressed
Traes_2DS_43CBE4F79	1	a:2DS_5388417.1.1	a	a	a	-	Bradi2g33510.1	LOC_Os05g09280.1		AGAP006957-PA, putative, expressed
2DS_5388494.1	1	a:2DS_5388494.1.1	a	a	-	-	Bradi4g07480.1	LOC_Os04g18380.1	CYP81D5	cytochrome P450, putative, expressed
Traes_2DS_22500FA4F	1	a:2DS_5388593.1.1	a	a	a	-	Bradi3g36930.1	LOC_Os08g34210.1	ALDH11A3	aldehyde dehydrogenase, putative, expressed
Traes_2DS_BA59D98A9	1	a:2DS_5388609.1.1	a	a	a	-	Bradi1g77630.1	LOC_Os04g05030.1		serine-rich 25 kDa antigen protein, putative, expressed
Traes_2DS_B97E601E0	1	a:2DS_5388639.1.1	a	-	a	-	Bradi1g17250.3	LOC_Os03g20380.1	CIPK3,SnRK3.17	CAMK_KIN1/SNF1/Nim1_like.2 - CAMK includes calcium/calmodulin depedent protein kinases, expressed
Traes_2DS_3A7DF6F001	1	a:2DS_5388811.1.1	a	a	-	-	Bradi1g32180.1	LOC_Os03g22880.1	NOP56	nucleolar protein 5A, putative, expressed
2DS_5388853.1	1	a:2DS_5388853.1.1	-	a	a	-
Traes_2DS_EE811CC92	1	a:2DS_5389048.1.1	a	a	-	-	Bradi5g04000.1	LOC_Os04g15660.1		receptor kinase, putative, expressed
Traes_2DS_FAF1511D2	4	a:2DS_5389070.1.3;b:2DS_5389070.1.4;c:2DS_5389070.1.5;d:2DS_5389070.1.7	a;b;c;d	a;b;c	a;b;c	a;b	Bradi1g26300.1	ChrUn.fgenesh.mRNA.76		expressed protein
Traes_2DS_0C9126D1A	1	a:2DS_5389233.1.2	a	-	-	-	Bradi1g22600.1	LOC_Os07g40730.1		SNF2 domain-containing protein, putative, expressed
Traes_2DS_029E5679B	1	a:2DS_5389327.1.2	a	-	a	a	Bradi1g16470.1	LOC_Os07g49480.1		KIP1, putative, expressed
2DS_5389459.1	1	a:2DS_5389459.1.1	a	-	-	-	Bradi5g22187.1	LOC_Os04g53160.1		NBS-LRR disease resistance protein, putative, expressed
Traes_2DS_F7E4BC8A7	1	a:2DS_5389738.1.1	a	a	-	a	Bradi1g21620.2	LOC_Os07g42180.1	PSD	exportin 1, putative, expressed
Traes_2DS_9E49458AD	1	a:2DS_5389825.1.1	a	-	-	-
Traes_2DS_F6903F7DE	1	a:2DS_5389884.1.1	a	a	-	-
Traes_2DS_122AEE879	1	a:2DS_5390089.1.1	a	-	-	-	Bradi1g17060.1	LOC_Os12g24550.1	FU	expressed protein
2DS_5390229.1	1	a:2DS_5390229.1.1	-	-	a	a
2DS_5390335.1	1	a:2DS_5390335.1.1	-	-	a	-	Bradi2g34800.1	LOC_Os05g06710.1		GDSL-like lipase/acylhydrolase, putative, expressed
Traes_2DS_032B64A46	1	a:2DS_5390396.1.1	a	a	-	-	Bradi5g03960.1	LOC_Os04g15660.1		receptor kinase, putative, expressed
Traes_2DS_F6681BAEE	1	a:2DS_5390412.1.1	a	-	a	a	Bradi5g01317.1	LOC_Os04g04000.2	ECT5	ECT protein, putative, expressed
Traes_2DS_1E5B4D14C	3	a:2DS_5390609.1.1;b:2DS_5390609.1.2;c:2DS_5390609.1.3	a;b;c	a	a	-	Bradi1g23570.2	LOC_Os01g14370.2	ATHAC1,ATHPCAT2,HAC1,PCAT2	histone acetyltransferase HAC5, putative, expressed
Traes_2DS_E627C4F49	1	a:2DS_5390745.1.2	a	a	a	-	Bradi1g19570.1	LOC_Os07g45280.1		Mo25, putative, expressed
Traes_2DS_2A961F39D	1	a:2DS_867705.1.1	a	a	a	-	Bradi1g16490.1	LOC_Os07g49460.4	APRR7,PRR7	response regulator receiver domain containing protein, expressed
Traes_3AL_F8C3F27A3	1	a:3AL_1261123.1.1	a	a	a	-	Bradi2g57910.1	LOC_Os01g67590.1		oligopeptidase, putative, expressed
Traes_3AL_EBA9832F21	1	a:3AL_129511.1.1	a	-	-	-	Bradi2g56750.1	LOC_Os01g65650.1		receptor-like protein kinase HAIKU2 precursor, putative, expressed
Traes_3AL_AF2E3CA73	2	a:3AL_1745361.1.2;b:3AL_1745361.1.3	a;b	-	a	a;b	Bradi2g60097.1	LOC_Os01g70950.1		spermatogenesis-associated protein 20 precursor, putative, expressed
Traes_3AL_7DE6B8958	1	a:3AL_1854128.1.1	a	a	-	-	Bradi2g44040.1	LOC_Os01g43580.1		kinesin motor domain containing protein, putative, expressed
Traes_3AL_27BB52EDA	1	a:3AL_1969752.1.2	a	a	a	-	Bradi2g50557.2	LOC_Os01g55590.1		AMP-binding enzyme, putative, expressed
Traes_3AL_033375A71	1	a:3AL_2171090.2.1	a	a	-	a	Bradi2g56274.1	LOC_Os01g64980.2		ion channel DMI1, chloroplast precursor, putative, expressed
Traes_3AL_7A4CFB9D2	2	a:3AL_2223589.1.1;b:3AL_2223589.1.2	b	a;b	a;b	a;b	Bradi2g43980.2	LOC_Os01g43480.1		AAA-type ATPase family protein, putative, expressed
Traes_3AL_D96EE6793	1	a:3AL_2374542.1.1	a	a	a	-	Bradi2g49627.1	LOC_Os01g54240.1		nucleoporin, putative, expressed
Traes_3AL_CCAD2D587	1	a:3AL_2673678.1.1	a	a	-	-	Bradi2g54160.2	LOC_Os01g61710.3		coatomer subunit delta, putative, expressed
Traes_3AL_7CC0C8632	1	a:3AL_3388604.1.1	a	a	-	a	Bradi2g49280.1	LOC_Os01g53680.1	PFK3	6-phosphofructokinase, putative, expressed
Traes_3AL_2F8FFD71C	1	a:3AL_3555609.1.1	a	a	-	-	Bradi2g52850.1	LOC_Os01g59340.3	PYD2	dihydropyrimidinase, putative, expressed
Traes_3AL_5490CF370	2	a:3AL_3555609.2.1;b:3AL_3555609.2.2	a;b	a	a;b	a;b	Bradi2g52860.1	LOC_Os01g59350.1	BZIP45,TGA6	transcription factor, putative, expressed
Traes_3AL_CF8323BEF	1	a:3AL_3996617.1.1	a	-	-	-	Bradi2g57980.1	LOC_Os01g67750.1		expressed protein
Traes_3AL_832FDE0B1	1	a:3AL_4233268.1.1	a	-	-	-	Bradi2g27110.2	LOC_Os01g71770.1		RNA recognition motif containing protein, putative, expressed
Traes_3AL_2DFA99E9A	1	a:3AL_4235036.1.1	-	a	a	-	Bradi2g61240.1	LOC_Os01g72690.1	ATNADK-1,NADK1	NAD kinase, putative, expressed
Traes_3AL_940E36346	1	a:3AL_4238980.1.1	a	-	a	-	Bradi2g62697.1	LOC_Os05g03430.2	ATSIZ1,SIZ1	ATSIZ1/SIZ1, putative, expressed
Traes_3AL_BC984321A	1	a:3AL_4239125.1.1	a	a	a	-	Bradi2g48830.3	LOC_Os05g45420.2	AKIN10,KIN10,SNRK1.1	CAMK_KIN1/SNF1/Nim1_like_AMPKh.3 - CAMK includes calcium/calmodulin depedent protein kinases, expressed
Traes_3AL_3C5FB4456	1	a:3AL_4239951.1.1	a	a	-	-	Bradi2g49747.1	LOC_Os01g54420.1	DRP5A	dynamin family protein, putative, expressed
Traes_3AL_20BD31871	3	a:3AL_4244358.1.1;b:3AL_4244358.1.2;c:3AL_4244358.1.4	a;b;c	a;b;c	-	-	Bradi2g54230.1	LOC_Os01g61860.1		TBC domain containing protein, expressed
Traes_3AL_D50C1D6C6	1	a:3AL_4249883.1.1	a	-	-	-	Bradi3g36697.1	LOC_Os08g33740.1	ATCSLA09,ATCSLA9,CSLA09,CSLA9,RAT4	CSLA11 - cellulose synthase-like family A, expressed
Traes_3AL_D3826E099	2	a:3AL_4250995.1.1;b:3AL_4250995.1.2	a;b	a;b	a;b	a	Bradi2g49567.2	LOC_Os01g54080.1		kinesin motor protein-related, putative, expressed
Traes_3AL_A66270792	1	a:3AL_4256439.1.1	a	-	-	-	Bradi2g48076.1	LOC_Os05g46030.1	ATXIB,XI-8,XI-B,XIB	myosin head family protein, expressed
Traes_3AL_8B763119A	1	a:3AL_4258310.1.1	a	-	a	a
Traes_3AL_6BB20CF42	1	a:3AL_4261175.1.1	a	-	-	-	Bradi2g62540.1	LOC_Os01g74470.1	PGP20	ABC transporter, ATP-binding protein, putative, expressed
Traes_3AL_0B934C4F9	1	a:3AL_4270257.1.1	a	-	a	a	Bradi2g42017.1	LOC_Os01g40250.1		down-regulated in metastasis family protein, expressed
Traes_3AL_9420119D5;Traes_3AL_CD04D11F1	3	a:3AL_4288125.1.1;b:3AL_4288125.1.2;c:3AL_4288125.1.3	b;c	b;c	a;b;c	b;c
Traes_3AL_152A7186A	1	a:3AL_4289854.1.1	-	a	a	a
Traes_3AL_FF45EE896	1	a:3AL_4290750.1.1	a	a	a	-	Bradi2g61500.1	LOC_Os10g41780.1	ATCAO,CAO,CH1	chlorophyllide a oxygenase, chloroplast precursor, putative, expressed
Traes_3AL_78D302B33	1	a:3AL_4293088.1.1	a	-	-	-	Bradi1g29090.1	LOC_Os07g23990.1		tetratricopeptide repeat domain containing protein, putative, expressed
Traes_3AL_CCC7AF21C	2	a:3AL_4293329.1.2;b:3AL_4293329.1.3	a;b	-	-	-	Bradi1g24950.2	LOC_Os01g68810.1	AtTHO2,THO2	expressed protein
Traes_3AL_E8A5CAA94	1	a:3AL_4293809.2.1	a	a	-	-	Bradi2g45850.1	LOC_Os01g47470.1		serine/threonine-protein kinase, putative, expressed
Traes_3AL_5A3789833	1	a:3AL_4296937.1.1	a	a	-	-	Bradi2g57967.1	LOC_Os01g67740.1	ATCAP-E1,ATSMC4,SMC2,TTN3	chromosome segregation protein, putative, expressed
Traes_3AL_9BF6263E3	1	a:3AL_4301219.1.1	a	a	-	-	Bradi2g53230.1	LOC_Os01g60000.1		pentatricopeptide, putative, expressed
Traes_3AL_42895878C	1	a:3AL_4303120.1.1	a	a	a	-	Bradi2g55580.1	LOC_Os01g64030.2		OsFBL5 - F-box domain and LRR containing protein, expressed
3AL_4304110.1	1	a:3AL_4304110.1.1	-	a	a	-
3AL_4311189.1	2	a:3AL_4311189.1.2;b:3AL_4311189.1.3	-	-	a;b	a	Bradi2g55550.1	LOC_Os01g64000.1	ABF4,AREB2	bZIP transcription factor, putative, expressed
Traes_3AL_3EC3AA243	1	a:3AL_4316013.1.1	a	-	a	-	Bradi2g46590.1	LOC_Os01g48790.1	ECT8	YT521-B-like family domain containing protein, expressed
3AL_4318294.1	1	a:3AL_4318294.1.2	-	-	a	-
Traes_3AL_B66BBC78C	1	a:3AL_4319781.1.2	a	a	-	-	Bradi2g56607.1	LOC_Os01g65460.1	BGAL10	beta-galactosidase precursor, putative, expressed
Traes_3AL_A2ED9C321	1	a:3AL_4319888.1.1	a	a	a	-	Bradi2g51280.1	LOC_Os01g56510.1		periplasmic beta-glucosidase precursor, putative, expressed
Traes_3AL_BE23D2646	1	a:3AL_4324357.1.1	a	-	a	a	Bradi2g60357.1	LOC_Os01g71256.1		expressed protein
Traes_3AL_93BBE85A0	1	a:3AL_4326539.1.1	a	-	-	-	Bradi2g51017.1	LOC_Os01g56190.1	ATVT-1,HVT1	HVT1, putative, expressed
Traes_3AL_58393F531	1	a:3AL_4332310.1.3	a	-	-	a	Bradi2g45860.5	LOC_Os01g47490.1		Lg106, putative, expressed
Traes_3AL_57252611A	1	a:3AL_4339346.1.1	a	a	-	-	Bradi2g56160.1	LOC_Os01g64820.1	ICU2	POLA1 - Putative DNA polymerase alpha catalytic subunit, expressed
Traes_3AL_8456B7FB8	1	a:3AL_4339532.1.1	a	-	a	-	Bradi2g41730.1	LOC_Os01g39770.1	ATCBL10,CBL10,SCABP8	calcineurin B, putative, expressed
Traes_3AL_340F1516D	1	a:3AL_4341956.1.1	a	a	-	-	Bradi3g24417.1	LOC_Os10g21910.1	ACC1,AT-ACC1,EMB22,GK,PAS3	acetyl-CoA carboxylase, putative, expressed
Traes_3AL_C448996E3	2	a:3AL_4345624.1.2;b:3AL_4345624.1.3	a;b	-	a	-	Bradi2g51255.3	LOC_Os01g56490.1	UBP13	ubiquitin carboxyl-terminal hydrolase, putative, expressed
Traes_3AL_5990F914F	1	a:3AL_4347769.1.1	a	-	-	-	Bradi2g48387.1	LOC_Os12g10700.1		expressed protein
Traes_3AL_6B2120DEC	1	a:3AL_4349198.1.1	-	-	a	-	Bradi2g59650.1	LOC_Os01g70520.1	BGLU11	Os1bglu5 - beta-glucosidase homologue, similar to G. max isohydroxyurate hydrolase, expressed
3AL_4350157.1	1	a:3AL_4350157.1.1	a	-	-	-
Traes_3AL_3FFB14A77	1	a:3AL_4350473.1.1	a	a	a	-	Bradi2g48082.1	LOC_Os01g51640.1		expressed protein
3AL_4351546.1	1	a:3AL_4351546.1.1	-	a	-	-	Bradi4g29547.1	LOC_Os09g21760.1	EER5	proteasome subunit, putative, expressed
Traes_3AL_DF5E3B023	2	a:3AL_4352344.1.2;b:3AL_4352344.1.3	a	a;b	a	a;b	Bradi2g47450.1	LOC_Os01g50320.1		surp module family protein, putative, expressed
Traes_3AL_4EE8BE388	1	a:3AL_4353450.1.1	a	-	a	-	Bradi2g52540.2	LOC_Os01g58680.1	ARP	apurinic endonuclease-redox protein, putative, expressed
Traes_3AL_E72027F1C	2	a:3AL_4354465.1.1;b:3AL_4354465.1.2	a;b	a;b	a;b	a	Bradi2g52830.1	LOC_Os12g08800.1		las1-like family protein, putative, expressed
Traes_3AL_A91F0938A	1	a:3AL_4360577.1.1	a	-	a	-	Bradi2g59127.1	LOC_Os01g69920.1	AHK3,HK3	histidine kinase, putative, expressed
Traes_3AL_A08E063F0	1	a:3AL_4363406.1.3	a	a	a	-	Bradi2g50990.1	LOC_Os01g56140.1	LINC4	expressed protein
Traes_3AL_0B5241E00	1	a:3AL_4363826.1.1	a	-	a	-	Bradi2g51760.1	LOC_Os01g57210.1		katanin p80 WD40 repeat-containing subunit B1 homolog 1, putative, expressed
Traes_3AL_16B15A9BB	2	a:3AL_4363885.1.1;b:3AL_4363885.1.2	a;b	a	a;b	a	Bradi2g58697.1	LOC_Os01g68810.1	AtTHO2,THO2	expressed protein
Traes_3AL_58EEBB571	1	a:3AL_4363938.1.1	a	-	-	-	Bradi2g50810.2	LOC_Os01g55880.1		hemimethylated DNA binding domain containing protein, expressed
Traes_3AL_DF80EF326	1	a:3AL_4364189.1.1	a	a	-	a	Bradi2g53460.1	LOC_Os01g60440.1		HEAT repeat family protein, putative, expressed
Traes_3AL_4C6B57484	1	a:3AL_4364933.1.1	a	-	-	-	Bradi1g23570.2	LOC_Os01g14370.2	ATHAC1,ATHPCAT2,HAC1,PCAT2	histone acetyltransferase HAC5, putative, expressed
Traes_3AL_1CA2BE36B	1	a:3AL_4365304.1.1	a	-	-	-	Bradi2g45430.1	LOC_Os01g46700.1	ATX4,SDG16	SET domain containing protein, expressed
Traes_3AL_FB56E8FFB	1	a:3AL_4372997.1.1	a	a	a	-	Bradi2g48250.1	LOC_Os01g51890.1		endonuclease/exonuclease/phosphatase family domain containing protein, expressed
Traes_3AL_31EAD29CE	1	a:3AL_4375114.1.1	a	a	-	-	Bradi2g48210.2	LOC_Os01g51840.1	IQD31	IQ calmodulin-binding motif family protein, putative, expressed
Traes_3AL_8D3B2C3C2	1	a:3AL_4380006.1.1	a	a	a	-	Bradi2g42980.1	LOC_Os01g42080.1		zinc ion binding protein, putative, expressed
3AL_4385834.1	1	a:3AL_4385834.1.1	-	a	a	a	Bradi5g25610.1	LOC_Os04g57400.1	ATMTK,MTK	methylthioribose kinase, putative, expressed
Traes_3AL_DD22B2AAC	2	a:3AL_4386629.1.1;b:3AL_4386629.1.2	a;b	b	a;b	a;b	Bradi2g55390.1	LOC_Os01g63820.2	ATCPL2,CPL2	double-stranded RNA binding motif containing protein, expressed
Traes_3AL_B115BE213	1	a:3AL_4389084.1.1	-	a	-	-	Bradi2g45920.1	LOC_Os01g47580.1	ATLPP3,LPP3	lipid phosphatase protein, putative, expressed
Traes_3AL_2F78773BF	1	a:3AL_4389463.1.1	-	a	a	-	Bradi2g52490.1	LOC_Os11g26830.1		ATP-binding region, ATPase-like domain containing protein, expressed
Traes_3AL_79B345E61	1	a:3AL_4393212.1.1	a	a	-	-	Bradi2g49310.1	LOC_Os01g53720.2		expressed protein
Traes_3AL_11D31B16E	1	a:3AL_4393901.1.1	a	-	-	-	Bradi2g59037.1	LOC_Os01g69210.1	GCS1,KNF	mannosyl-oligosaccharide glucosidase, putative, expressed
Traes_3AL_63E53F065	3	a:3AL_4395104.1.3;b:3AL_4395104.1.5;c:3AL_4395104.1.6	a;b;c	a	a;b;c	a;b;c	Bradi2g48340.1	LOC_Os01g52110.3		RING finger and CHY zinc finger domain-containing protein 1, putative, expressed
Traes_3AL_21FD8DEF8	2	a:3AL_4399230.1.1;b:3AL_4399230.1.2	a;b	-	a	a	Bradi4g01150.1	LOC_Os03g45410.1	ATTBP2,TBP2	TATA-binding protein, putative, expressed
Traes_3AL_C4BB3FDD2	1	a:3AL_4399395.1.1	a	-	-	-	Bradi2g46130.1	LOC_Os01g47800.1		AAA-type ATPase family protein, putative, expressed
Traes_3AL_562D6614F	1	a:3AL_4401047.1.1	a	a	-	-	Bradi2g58270.2	LOC_Os01g68120.1	ATDCL3,DCL3	DCL3, putative, expressed
Traes_3AL_D3D7C052E	1	a:3AL_4403524.1.1	a	-	-	-	Bradi2g61387.1	LOC_Os01g72930.1		pentatricopeptide, putative, expressed
Traes_3AL_0567E1BEF	1	a:3AL_4404424.1.1	a	-	-	-	Bradi2g23357.1	LOC_Os05g38400.1	ftsh10	OsFtsH8 FtsH protease, homologue of AtFtsH3/10, expressed
Traes_3AL_089A7D5E7	1	a:3AL_4405574.1.1	a	-	-	-	Bradi2g16210.1	LOC_Os01g65580.2		mitotic checkpoint family protein, putative, expressed
Traes_3AL_7391E6FD4	1	a:3AL_4410344.1.1	a	-	a	-	Bradi2g47560.1	LOC_Os05g46720.2		phosphatidylinositol transfer, putative, expressed
Traes_3AL_F9CB475F5	2	a:3AL_4413429.1.2;b:3AL_4413429.1.3	a;b	a;b	a;b	-	Bradi2g49760.1	LOC_Os06g12400.1	HAT3.1	Homeobox domain containing protein, expressed
Traes_3AL_CF1E3D5D1	6	a:3AL_4417273.1.2;b:3AL_4417273.1.3;c:3AL_4417273.1.4;d:3AL_4417273.1.5;e:3AL_4417273.1.6;f:3AL_4417273.1.7	a;b;d	-	a;b;c;d;e;f	-
Traes_3AL_BCC5B792C	4	a:3AL_4418741.1.1;b:3AL_4418741.1.3;c:3AL_4418741.1.4;d:3AL_4418741.1.5	a;b;c;d	a	-	-	Bradi2g48076.2	LOC_Os05g46030.1	ATXIB,XI-8,XI-B,XIB	myosin head family protein, expressed
Traes_3AL_C74E7BDC7	1	a:3AL_4419549.1.2	a	a	-	-	Bradi2g57087.1	LOC_Os01g66110.1		methyltransferase, putative, expressed
Traes_3AL_544FE99DD	2	a:3AL_4420978.1.1;b:3AL_4420978.1.2	a;b	b	b	b	Bradi2g39410.1	LOC_Os05g01910.1	APUM1,PUM1	pumilio-family RNA binding protein, putative, expressed
Traes_3AL_F94F943C4	1	a:3AL_4425637.1.1	a	-	-	-	Bradi2g49640.1	LOC_Os05g44360.1	STT3A	oligosaccharyl transferase, putative, expressed
Traes_3AL_84D88D616	1	a:3AL_4427578.1.2	a	a	a	-	Bradi2g46230.1	LOC_Os01g48180.1		DDT domain containing protein, putative, expressed
Traes_3AL_1A07BB2FD	1	a:3AL_4428003.1.1	a	a	a	-	Bradi2g59037.1	LOC_Os01g69210.1	GCS1,KNF	mannosyl-oligosaccharide glucosidase, putative, expressed
Traes_3AL_D23DC53CB	1	a:3AL_4429041.1.1	a	a	-	a	Bradi2g49660.1	LOC_Os05g44340.1	ATHSP101,HOT1,HSP101	heat shock protein 101, putative, expressed
3AL_4429276.1	1	a:3AL_4429276.1.1	a	-	-	-
Traes_3AL_AD06F4467	1	a:3AL_4429990.1.1	a	a	-	-	Bradi2g46800.1	LOC_Os01g49200.1	ATMAP65-3,MAP65-3,PLE	microtubule associated protein, putative, expressed
Traes_3AL_A34FC8366	1	a:3AL_4430538.1.1	a	a	a	-	Bradi2g58470.1	LOC_Os01g68510.1	NRT1.7	peptide transporter PTR2, putative, expressed
Traes_3AL_028E24CDE	1	a:3AL_4432414.1.1	-	a	a	a	Bradi1g20170.1	LOC_Os08g01900.1		armadillo/beta-catenin repeat family protein, putative, expressed
Traes_3AL_F44A10BE8	1	a:3AL_4434685.1.1	a	-	a	-	Bradi2g41720.1	LOC_Os08g08000.1		DNA binding protein, putative, expressed
Traes_3AL_98853247A	1	a:3AL_4435621.1.1	-	a	-	-	Bradi2g54840.1	LOC_Os01g62800.1		methyltransferase, putative, expressed
Traes_3AL_6E3EE5DCF	1	a:3AL_4437782.1.1	a	-	a	-	Bradi1g20170.1	LOC_Os08g01900.1		armadillo/beta-catenin repeat family protein, putative, expressed
Traes_3AL_9E1DC3D43	1	a:3AL_4438199.1.1	a	-	-	-	Bradi2g43120.1	LOC_Os01g42380.1	ABCG40,ATABCG40,ATPDR12,PDR12	pleiotropic drug resistance protein, putative, expressed
Traes_3AL_C7FA97859	2	a:3AL_4446077.1.1;b:3AL_4446077.1.2	-	-	a;b	a	Bradi2g56547.1	LOC_Os12g13440.2	FAB1A	phosphatidylinositol-4-phosphate 5-Kinase, putative, expressed
Traes_3AL_4C1FEF022	1	a:3AL_4446370.1.1	a	a	a	-	Bradi2g47267.1	LOC_Os01g49940.1		ESP4, putative, expressed
Traes_3AL_202085659	1	a:3AL_4446584.1.1	a	a	-	a	Bradi2g43660.2	LOC_Os01g43050.1	CENP-C	CENP-C1, putative, expressed
Traes_3AL_DD27E653C	1	a:3AL_4446808.1.1	a	-	-	-	Bradi2g51377.1	LOC_Os01g56590.1		guanine nucleotide exchange family protein, putative, expressed
Traes_3AL_61AEDEA78	1	a:3AL_4446842.1.1	a	-	-	-	Bradi2g57800.1	LOC_Os01g67480.1		helix-loop-helix DNA-binding domain containing protein, expressed
Traes_3AL_9B1E0D235	3	a:3AL_4447586.1.1;b:3AL_4447586.1.3;c:3AL_4447586.1.4	a;b;c	-	a;b	-	Bradi2g57657.1	LOC_Os01g67250.1	ATRAD21.3,SYN4	Rad21 / Rec8 like protein, putative, expressed
Traes_3AL_8FD16162B	1	a:3AL_4447942.1.1	a	a	-	a	Bradi2g50890.2	LOC_Os01g56000.1		RNA recognition motif containing protein, expressed
Traes_3AL_532CCC651	1	a:3AL_4448442.1.1	a	-	-	-	Bradi2g51040.2	LOC_Os12g38440.1		XH domain containing protein, expressed
Traes_3AL_C6BEE9E9F	1	a:3AL_4449223.1.1	a	-	-	-	Bradi2g47280.1	LOC_Os01g50010.1		clathrin assembly protein, putative, expressed
Traes_3AL_D0F1998F6	1	a:3AL_4449381.1.1	a	-	a	-	Bradi2g13380.1	LOC_Os05g04860.1		agenet domain containing protein, putative, expressed
Traes_3AL_9E0B84E84	1	a:3AL_4449481.1.1	-	-	-	a	Bradi2g59620.1	LOC_Os01g70490.1	ATHAK5,HAK5	potassium transporter, putative, expressed
Traes_3AL_83C777D2B	3	a:3AL_4449712.1.1;b:3AL_4449712.1.2;c:3AL_4449712.1.3	a;b;c	-	b	-	Bradi2g57664.1	LOC_Os01g67290.1		cyclin-related protein, putative, expressed
Traes_3AL_161A28CE8	1	a:3AL_4449758.1.1	a	a	a	-
Traes_3AL_740BBDC04	1	a:3AL_4449920.1.1	a	a	-	-	Bradi2g61436.1	LOC_Os01g72980.1		tRNA uridine 5-carboxymethylaminomethyl modification enzyme gidA, putative, expressed
Traes_3AL_604DF865E	1	a:3AL_4449951.1.1	a	a	a	-	Bradi1g31417.1	LOC_Os06g44890.1	ATVLN4,VLN4	villin protein, putative, expressed
Traes_3AL_561A00448	1	a:3AL_4450568.1.1	a	-	a	a	Bradi2g46190.1	LOC_Os01g48060.2	ARF3,ETT	auxin response factor, putative, expressed
Traes_3AL_A6B2629B5	2	a:3AL_4450714.1.3;b:3AL_4450714.1.4	a	a;b	a;b	a;b	Bradi2g44010.2	LOC_Os01g43520.1		neutral ceramidase precursor, putative, expressed
Traes_3AL_38C938194	1	a:3AL_4451746.1.2	a	-	-	a	Bradi2g09850.1	LOC_Os02g14780.1		splicing factor 3 subunit 1, putative, expressed
Traes_3AL_47B0BB794	2	a:3AL_4451758.1.1;b:3AL_4451758.1.2	a;b	a	-	-	Bradi2g55477.1	LOC_Os07g27140.1		AT hook motif family protein, expressed
Traes_3AL_A06119E85	1	a:3AL_4452008.1.1	a	a	-	-	Bradi2g43797.1	LOC_Os01g03570.1		transcription factor X1, putative, expressed
Traes_3AL_E5421CE56	1	a:3AL_4452084.1.1	a	a	a	-	Bradi2g51130.1	LOC_Os01g56320.1		OsSub4 - Putative Subtilisin homologue, expressed
Traes_3AL_0C0810C3A	1	a:3AL_4452096.1.1	-	a	-	-	Bradi2g50260.1	LOC_Os01g55200.1	KAT1	potassium channel KAT1, putative, expressed
Traes_3AL_F7D4CB2D6	1	a:3AL_4452301.1.3	a	a	a	-	Bradi2g56310.1	LOC_Os01g65070.1		hydrolase, alpha/beta fold family domain containing protein, expressed
Traes_3AL_55ECC68DB	1	a:3AL_4452570.1.1	a	-	-	-	Bradi2g61370.1	LOC_Os01g72880.1	ATMLH1,MLH1	DNA mismatch repair protein Mlh1, putative, expressed
Traes_3AL_2662D3307	1	a:3AL_4452664.1.1	a	-	-	-	Bradi2g43890.1	LOC_Os01g43380.1		glycosyltransferase family protein 1, putative, expressed
Traes_3AL_9F1E0BAE1	2	a:3AL_4453219.1.1;b:3AL_4453219.1.4	a;b	a	a	a	Bradi2g45100.1	LOC_Os01g45750.1		bile acid sodium symporter family protein, putative, expressed
Traes_3AL_822D8A43D	1	a:3AL_491953.1.1	a	a	-	-	Bradi2g46670.1	LOC_Os01g48960.1	GLT1	glutamate synthase, chloroplast precursor, putative, expressed
Traes_3AL_8A765AB77	2	a:3AL_554431.1.1;b:3AL_554431.1.2	a;b	a	-	-	Bradi2g41720.1	LOC_Os08g08000.1		DNA binding protein, putative, expressed
Traes_3AL_50575ADC9	1	a:3AL_649680.1.1	a	a	-	-	Bradi2g22387.1	LOC_Os02g37950.3		transposon protein, putative, unclassified, expressed
3AS_1055988.1	1	a:3AS_1055988.1.1	a	-	-	-
Traes_3AS_4405E0087	1	a:3AS_1279220.1.1	a	a	a	-	Bradi2g10810.1	LOC_Os01g17240.1	ANTR1,PHT4;1	transporter, major facilitator family, putative, expressed
Traes_3AS_9235C71F7	2	a:3AS_1334458.1.1;b:3AS_1334458.1.2	a;b	-	-	-	Bradi2g03130.1	LOC_Os07g47030.1	HAC07,HAC7,HAG02,HAG2	expressed protein
Traes_3AS_137C2C208	1	a:3AS_1755981.1.1	a	-	-	-	Bradi2g05017.1	LOC_Os01g08420.1	emb2410	EMB2410, putative, expressed
Traes_3AS_3F8424E4E	1	a:3AS_1779497.1.1	-	a	-	-	Bradi1g28260.1	LOC_Os07g28850.1	AGO1	retrotransposon protein, putative, unclassified, expressed
3AS_2429444.1	3	a:3AS_2429444.1.1;b:3AS_2429444.1.2;c:3AS_2429444.1.3	a;b;c	-	a;b	-
Traes_3AS_AA4DE445B	1	a:3AS_258084.1.1	a	-	-	a	Bradi3g45940.1	LOC_Os02g35190.1	ATCLC-C,CLC-C	chloride channel protein, putative, expressed
Traes_3AS_D825CC713	1	a:3AS_2733165.1.1	a	a	a	-	Bradi2g05907.1	LOC_Os01g09860.1		retrotransposon protein, putative, unclassified, expressed
Traes_3AS_11871046C	1	a:3AS_2969598.1.1	-	-	a	a	Bradi2g03840.1	LOC_Os01g06660.1		thiamine pyrophosphate enzyme, C-terminal TPP binding domain containing protein, expressed
Traes_3AS_464001B0A	1	a:3AS_3044485.1.1	a	-	a	-	Bradi2g03420.1	LOC_Os01g05860.1		PPR repeat domain containing protein, putative, expressed
3AS_3113837.1	1	a:3AS_3113837.1.2	-	-	-	a
3AS_3273899.1	1	a:3AS_3273899.1.1	-	-	a	a	Bradi2g01770.1	LOC_Os01g55640.1		seven in absentia protein family protein, putative, expressed
Traes_3AS_2A8DE2D3A	2	a:3AS_3276041.1.3;b:3AS_3276041.1.4	a;b	a;b	a;b	-	Bradi2g04847.1	LOC_Os01g42410.1	ATPDR4,PDR4	pleiotropic drug resistance protein, putative, expressed
Traes_3AS_3FB5813A5	1	a:3AS_3276259.1.1	a	a	-	-	Bradi2g05816.1	LOC_Os01g09750.1		RNA methyltransferase protein, putative, expressed
Traes_3AS_ACC13CC21	1	a:3AS_3283703.1.1	a	a	a	-	Bradi2g00992.1	LOC_Os01g02100.2		transposon protein, putative, unclassified, expressed
Traes_3AS_BB185F2EB	1	a:3AS_3289508.1.1	a	a	a	-	Bradi2g01610.1	LOC_Os01g03144.1		white-brown complex homolog protein 7, putative, expressed
Traes_3AS_A646EDBA7	3	a:3AS_3290538.1.2;b:3AS_3290538.1.4;c:3AS_3290538.1.5	a;b;c	-	b	-	Bradi2g08087.1	LOC_Os01g13470.1	HEN4	KH domain containing protein, putative, expressed
Traes_3AS_B9877D50B	2	a:3AS_3292619.1.2;b:3AS_3292619.1.3	a;b	-	-	-	Bradi3g52470.2	LOC_Os02g47150.1	ATTOPII,TOPII	DNA topoisomerase 2, putative, expressed
Traes_3AS_D0FDA4F87	1	a:3AS_3293289.1.2	a	a	a	-	Bradi2g04117.1	LOC_Os01g07260.1	ETG1	expressed protein
Traes_3AS_FB3BF68C5	2	a:3AS_3296605.1.1;b:3AS_3296605.1.2	a;b	-	-	-	Bradi2g08920.2	LOC_Os01g14920.1		zinc knuckle family protein, putative, expressed
Traes_3AS_51DE1D50C	1	a:3AS_3297796.1.2	-	-	a	a	Bradi4g45010.1	LOC_Os06g15420.1	ASN1,AT-ASN1,DIN6	asparagine synthetase, putative, expressed
Traes_3AS_6E9FF3FBC	1	a:3AS_3298687.1.1	a	a	-	-	Bradi2g08500.2	LOC_Os01g14050.1	NTMC2T6.1,NTMC2TYPE6.1	C2 domain containing protein, putative, expressed
3AS_3301454.1	1	a:3AS_3301454.1.1	a	a	a	-
Traes_3AS_D66C16D3C	1	a:3AS_3317260.1.1	a	a	-	a	Bradi2g06627.2	LOC_Os01g11070.1		Alg9-like mannosyltransferase protein, putative, expressed
Traes_3AS_A6D3DD27E	1	a:3AS_3326264.1.2	a	a	a	-	Bradi2g05560.1	LOC_Os01g09246.1		glycine-rich protein, putative, expressed
3AS_3326528.1	1	a:3AS_3326528.1.1	a	a	a	-	Bradi1g60040.1	LOC_Os03g29960.1		DEK C terminal domain containing protein, expressed
[truncated: 4,033 more rows]
